# Supplementary material for: Perturbation of IIS/TOR signaling alters the landscape of sex-differential gene expression in Drosophila
Source: BMC Genomics. 2018 Dec 10;19:893. doi: 10.1186/s12864-018-5308-3 (PMC6288939; doi:10.1186/s12864-018-5308-3)
Supplement: Supplementary file 3 — Exon Level Results. (XLSX 30719 kb) [file 12864_2018_5308_MOESM3_ESM.xlsx]

## Sheet: README
Additional file 3: Exon level analytical results. Gene level summaries are provided in Additional file 4 and Additional file 8. 'F' denotes female, 'M' denotes male. EtOH denotes control samples containing only ethanol and no drug (RU486/mifepristone). RU486 denotes InRDN expressing samples exposed to drug, resulting in reduced insulin signaling. 'FER' denotes the contrast of control and reduced …
Column	Description
Fusion_ID	Unique identifier for an exonic region (based on FB5.51 annotation). When indentifiers start with F, this indicates that the unique genome region spans overlapping alternative exons. S indicates only a single exon corresponds to the region.
Exon_Name_Gene_ID	Gene ID used in the Exon Name
Exon_ID	The exon identifier/s corresponding to the exonic region
Exon_Name	The exon name/s corresponding to the exonic region
Chrom	The chromosome identified
Start	The start position of the exonic region corresponding to the fusion ID
End	The end position position of the exonic region corresponding to the fusion ID
Exons_per_fusion	The number of exons corresponding to given fusion ID and corresponding region of the genome
FBpps_per_fusion	The number of FBpp (polypeptide identifiers) corresponding to the exonic region
FBtrs_per_fusion	The number of FBtr (transcript identifiers) corresponding to the exonic region
FBtrs_per_exon	The number of FBtr (transcript identifiers) corresponding to each exon in the exonic region
Gene_symbol	The gene symbol (FB5.51)
FBgn	The FBgn identifier/s corresponding to the exonic region
FBpp	The FBpp identifier/s corresponding to the exonic region
FBtr	The FBtr identifier/s corresponding to the exonic region
flag_F_EtOH_on	If APN > 5 for the exon in 50% or more female control samples then =1, else =0
flag_F_RU486_on	If APN > 5 for the exon in 50% or more female reduced insulin signaling samples then =1, else =0
flag_M_EtOH_on	If APN > 5 for the exon in 50% or more male control samples then =1, else =0
flag_M_RU486_on	If APN > 5 for the exon in 50% or more male reduced insulin signaling samples then =1, else =0
flag_F_on	If APN > 5 for the exon in 50% or more female samples in control and reduced insulin signaling conditions then =1, else =0
flag_M_on	If APN > 5 for the exon in 50% or more male samples in control and reduced insulin signaling conditions then =1, else =0
flag_EtOH_on	If APN > 5 for the exon in 50% or more control samples in females and males then =1, else =0
flag_RU486_on	If APN > 5 for the exon in 50% or more reduced insulin signaling samples in females and males then =1, else =0
apn5_on	If APN > 5 for the exon in 50% or more in one or more of female control, female reduced insulin signaling, male control, or male reduced insulin signaling samples =1, else =0
Contrast_FER	Label describing the pairwise within female contrast, F_EtOH-F_RU486 (next four columns)
fdr_p_FER	FDR adjusted P-value of contrast
flag_fusion_fdr05_FER	0, 1 flag for FDR < 0.05 for contrast
flag_fusion_fdr01_FER	0, 1 flag for FDR < 0.01 for contrast
flag_fusion_fdr0001_FER	0, 1 flag for FDR < 0.0001 for contrast
Contrast_MER	Label describing the pairwise within male contrast, M_EtOH-M_RU486 (next four columns)
fdr_p_MER	FDR adjusted P-value of contrast
flag_fusion_fdr05_MER	0, 1 flag for FDR < 0.05 for contrast
flag_fusion_fdr01_MER	0, 1 flag for FDR < 0.01 for contrast
flag_fusion_fdr0001_MER	0, 1 flag for FDR < 0.0001 for contrast
Contrast_EFM	Label describing the pairwise between sexes contrast in control conditions, F_EtOH-M_EtOH (next four columns)
fdr_p_EFM	FDR adjusted P-value of contrast
flag_fusion_fdr05_EFM	0, 1 flag for FDR < 0.05 for contrast
flag_fusion_fdr01_EFM	0, 1 flag for FDR < 0.01 for contrast
flag_fusion_fdr0001_EFM	0, 1 flag for FDR < 0.0001 for contrast
Contrast_RFM	Label describing the pairwise between sexes contrast in reduced insulin signaling conditions, F_RU486-M_RU486 (next four columns)
fdr_p_RFM	FDR adjusted P-value of contrast
flag_fusion_fdr05_RFM	0, 1 flag for FDR < 0.05 for contrast
flag_fusion_fdr01_RFM	0, 1 flag for FDR < 0.01 for contrast
flag_fusion_fdr0001_RFM	0, 1 flag for FDR < 0.0001 for contrast
F_vs_M_InR_effect	Numerical indicator of category based on significance of within sex comparisons: 0 = Not significantly differentially expressed in one or both within sex comparisons 1 = "Expression is higher in control in females", downregulated in InRDN in females 2 = "Expression is higher in InRDN in females", upregulated in InRDN in females 3 = "Expression is higher in control in males", downregulated in InRD…
F_vs_M_InR_2fold	Numerical indicator (as above), if significantly differentially expressed and expression (ln-RPKM) difference/s are greater than 0.69 or less than -0.69, else =0
E_vs_R_sex_effect	Numerical indicator of category based on significance of between sex comparisons: 0 = Not significantly differentially expressed in one or both within sex comparisons 1 = "Female-biased only in control" 2 = "Male-biased in only in control" 3 = "Female-biased only in InRDN" 4 = "Male-biased only in InRDN" 5 = "Female-biased" 6 = "Male-biased" 7 = "Female-biased in control, but male-biased in InRDN…
E_vs_R_sex_2fold	Numerical indicator (as above), if significantly differentially expressed and expression (ln-RPKM) difference/s are greater than 0.69 or less than -0.69, else =0
F_EtOH_mean_apn	Mean expression in female control samples, average per nucleotide coverage (APN)
F_RU486_mean_apn	Mean expression in female reduced insulin signaling samples, average per nucleotide coverage (APN)
M_EtOH_mean_apn	Mean expression in male control samples, average per nucleotide coverage (APN)
M_RU486_mean_apn	Mean expression in male reduced insulin signaling samples, average per nucleotide coverage (APN)
F_EtOH_SD_apn	Standard deviation of expression in female control samples, average per nucleotide coverage (APN)
F_RU486_SD_apn	Standard deviation of expression in female reduced insulin signaling samples, average per nucleotide coverage (APN)
M_EtOH_SD_apn	Standard deviation of expression in male control samples, average per nucleotide coverage (APN)
M_RU486_SD_apn	Standard deviation of expression in male reduced insulin signaling samples, average per nucleotide coverage (APN)
F_EtOH_mean_ln_apn	Mean expression in female control samples, natural log of average per nucleotide coverage (ln-APN)
F_RU486_mean_ln_apn	Mean expression in female reduced insulin signaling samples, natural log of average per nucleotide coverage (ln-APN)
M_EtOH_mean_ln_apn	Mean expression in male control samples, natural log of average per nucleotide coverage (ln-APN)
M_RU486_mean_ln_apn	Mean expression in male reduced insulin signaling samples, natural log of average per nucleotide coverage (ln-APN)
F_EtOH_SD_ln_apn	Standard deviation of expression in female control samples, natural log of average per nucleotide coverage (ln-APN)
F_RU486_SD_ln_apn	Standard deviation of expression in female reduced insulin signaling samples, natural log of average per nucleotide coverage (ln-APN)
M_EtOH_SD_ln_apn	Standard deviation of expression in male control samples, natural log of average per nucleotide coverage (ln-APN)
M_RU486_SD_ln_apn	Standard deviation of expression in male reduced insulin signaling samples, natural log of average per nucleotide coverage (ln-APN)
F_EtOH_mean_rpkm	Mean expression in female control samples, reads per kilobase million (RPKM)
F_RU486_mean_rpkm	Mean expression in female reduced insulin signaling samples, reads per kilobase million (RPKM)
M_EtOH_mean_rpkm	Mean expression in male control samples, reads per kilobase million (RPKM)
M_RU486_mean_rpkm	Mean expression in male reduced insulin signaling samples, reads per kilobase million (RPKM)
F_EtOH_SD_rpkm	Standard deviation of expression in female control samples, reads per kilobase million (RPKM)
F_RU486_SD_rpkm	Standard deviation of expression in female reduced insulin signaling samples, reads per kilobase million (RPKM)
M_EtOH_SD_rpkm	Standard deviation of expression in male control samples, reads per kilobase million (RPKM)
M_RU486_SD_rpkm	Standard deviation of expression in male reduced insulin signaling samples, reads per kilobase million (RPKM)
F_EtOH_mean_ln_rpkm	Mean expression in female control samples, natural log of reads per kilobase million (ln-RPKM)
F_RU486_mean_ln_rpkm	Mean expression in female reduced insulin signaling samples, natural log of reads per kilobase million (ln-RPKM)
M_EtOH_mean_ln_rpkm	Mean expression in male control samples, natural log of reads per kilobase million (ln-RPKM)
M_RU486_mean_ln_rpkm	Mean expression in male reduced insulin signaling samples, natural log of reads per kilobase million (ln-RPKM)
F_EtOH_SD_ln_rpkm	Standard deviation of expression in female control samples, natural log of reads per kilobase million (ln-RPKM)
F_RU486_SD_ln_rpkm	Standard deviation of expression in female reduced insulin signaling samples, natural log of reads per kilobase million (ln-RPKM)
M_EtOH_SD_ln_rpkm	Standard deviation of expression in male control samples, natural log of reads per kilobase million (ln-RPKM)
M_RU486_SD_ln_rpkm	Standard deviation of expression in male reduced insulin signaling samples, natural log of reads per kilobase million (ln-RPKM)
F_EtOH_F_RU486_est_lnRPKM	Estimated expression difference for contrast female control - female reduced insulin signaling (F_EtOH-F_RU486)
M_EtOH_M_RU486_est_lnRPKM	Estimated expression difference for contrast male control - male reduced insulin signaling (M_EtOH-M_RU486)
F_EtOH_M_EtOH_est_lnRPKM	Estimated expression difference for contrast female control - male control (F_EtOH-M_EtOH)
F_RU486_M_RU486_est_lnRPKM	Estimated expression difference for contrast female reduced insulin signaling - male reduced insulin signaling (F_RU486-M_RU486)

## Sheet: Exon_Level_Results
Fusion_ID	Exon_Name_Gene_ID	Exon_ID	Exon_Name	Chrom	Start	End	Exons_per_fusion	FBpps_per_fusion	FBtrs_per_fusion	FBtrs_per_exon	Gene_symbol	FBgn	FBpp	FBtr	flag_F_EtOH_on	flag_F_RU486_on	flag_M_EtOH_on	flag_M_RU486_on	flag_F_on	flag_M_on	flag_EtOH_on	flag_RU486_on	apn5_on	Contrast_FER	fdr_p_FER	flag_fusion_fdr05_FER	flag_fusion_fdr01_FER	flag_fusion_fdr0001_FER	Contrast_MER	fdr_p_MER	flag_fusion_fdr05_MER	flag_fusion_fdr01_MER	flag_fusion_fdr0001_MER	Contrast_EFM	fdr_p_EFM	flag_fusion_fdr05_EFM	flag_fusion_fdr01_EFM	flag_fusion_fdr0001_EFM	Contrast_RFM	fdr_p_RFM	flag_fusion_fdr05_RFM	flag_fusion_fdr01_RFM	flag_fusion_fdr0001_RFM	F_vs_M_InR_effect	F_vs_M_InR_2fold	E_vs_R_sex_effect	E_vs_R_sex_2fold	F_EtOH_mean_apn	F_RU486_mean_apn
S39208_SI	FBgn0010339	FBgn0010339:1	128up:1	2R	7924803	7924969	1	1	1	1	128up	FBgn0010339	FBpp0087084	FBtr0087976	1	1	1	1	1	1	1	1	1	F_EtOH-F_RU486	0.887148	0	0	0	M_EtOH-M_RU486	0.0176699	1	0	0	F_EtOH-M_EtOH	0.734427	0	0	0	F_RU486-M_RU486	0.00774522	1	1	0	0	0	3	0	14.4187	17.754
S39209_SI	FBgn0010339	FBgn0010339:2	128up:2	2R	7925102	7925222	1	1	1	1	128up	FBgn0010339	FBpp0087084	FBtr0087976	1	1	1	1	1	1	1	1	1	F_EtOH-F_RU486	0.933284	0	0	0	M_EtOH-M_RU486	0.19506	0	0	0	F_EtOH-M_EtOH	0.942124	0	0	0	F_RU486-M_RU486	0.270373	0	0	0	0	0	0	0	21.5273	25.8634
S39210_SI	FBgn0010339	FBgn0010339:3	128up:3	2R	7925276	7926116	1	1	1	1	128up	FBgn0010339	FBpp0087084	FBtr0087976	1	1	1	1	1	1	1	1	1	F_EtOH-F_RU486	0.529191	0	0	0	M_EtOH-M_RU486	0.445846	0	0	0	F_EtOH-M_EtOH	0.512651	0	0	0	F_RU486-M_RU486	0.174283	0	0	0	0	0	0	0	28.9497	36.1544
S39211_SI	FBgn0010339	FBgn0010339:4	128up:4	2R	7926182	7926356	1	1	1	1	128up	FBgn0010339	FBpp0087084	FBtr0087976	1	1	1	1	1	1	1	1	1	F_EtOH-F_RU486	0.467539	0	0	0	M_EtOH-M_RU486	0.0511808	0	0	0	F_EtOH-M_EtOH	0.961616	0	0	0	F_RU486-M_RU486	0.68119	0	0	0	0	0	0	0	10.3295	15.0758
F55768_SI	FBgn0020238	FBgn0020238:1|FBgn0020238:2	14-3-3epsilon:1|14-3-3epsilon:2	3R	14068253	14068631	2	4	4	2|2	14-3-3epsilon	FBgn0020238	FBpp0082987|FBpp0082988|FBpp0082989|FBpp0082990	FBtr0083565|FBtr0083566|FBtr0083567|FBtr0083568	1	1	1	1	1	1	1	1	1	F_EtOH-F_RU486	0.275604	0	0	0	M_EtOH-M_RU486	0.0119962	1	0	0	F_EtOH-M_EtOH	0.768411	0	0	0	F_RU486-M_RU486	0.204869	0	0	0	0	0	0	0	85.8298	87.9149
F55771_SI	FBgn0020238	FBgn0020238:5|FBgn0020238:6|FBgn0020238:7|FBgn0020238:8	14-3-3epsilon:5|14-3-3epsilon:6|14-3-3epsilon:7|14-3-3epsilon:8	3R	14073937	14075030	4	4	4	1|1|1|1	14-3-3epsilon	FBgn0020238	FBpp0082987|FBpp0082988|FBpp0082989|FBpp0082990	FBtr0083565|FBtr0083566|FBtr0083567|FBtr0083568	1	1	1	1	1	1	1	1	1	F_EtOH-F_RU486	0.946422	0	0	0	M_EtOH-M_RU486	0.532095	0	0	0	F_EtOH-M_EtOH	0.765337	0	0	0	F_RU486-M_RU486	0.860899	0	0	0	0	0	0	0	216.026	245.354
S55769_SI	FBgn0020238	FBgn0020238:3	14-3-3epsilon:3	3R	14073155	14073624	1	4	4	4	14-3-3epsilon	FBgn0020238	FBpp0082987|FBpp0082988|FBpp0082989|FBpp0082990	FBtr0083565|FBtr0083566|FBtr0083567|FBtr0083568	1	1	1	1	1	1	1	1	1	F_EtOH-F_RU486	0.0233392	1	0	0	M_EtOH-M_RU486	0.00311677	1	1	0	F_EtOH-M_EtOH	0.198681	0	0	0	F_RU486-M_RU486	0.113585	0	0	0	3	0	0	0	216.331	221.033
S55770_SI	FBgn0020238	FBgn0020238:4	14-3-3epsilon:4	3R	14073693	14073873	1	4	4	4	14-3-3epsilon	FBgn0020238	FBpp0082987|FBpp0082988|FBpp0082989|FBpp0082990	FBtr0083565|FBtr0083566|FBtr0083567|FBtr0083568	1	1	1	1	1	1	1	1	1	F_EtOH-F_RU486	0.112869	0	0	0	M_EtOH-M_RU486	0.000909757	1	1	0	F_EtOH-M_EtOH	0.454719	0	0	0	F_RU486-M_RU486	0.0161404	1	0	0	3	0	0	0	223.185	225.187
F38045_SI	FBgn0004907	FBgn0004907:1|FBgn0004907:2	14-3-3zeta:1|14-3-3zeta:2	2R	5987182	5987355	2	4	4	2|2	14-3-3zeta	FBgn0004907	FBpp0087500|FBpp0087503|FBpp0087504|FBpp0089337	FBtr0088412|FBtr0088415|FBtr0088416|FBtr0088418	1	1	1	1	1	1	1	1	1	F_EtOH-F_RU486	0.524478	0	0	0	M_EtOH-M_RU486	0.00695515	1	1	0	F_EtOH-M_EtOH	0.881077	0	0	0	F_RU486-M_RU486	0.0687992	0	0	0	3	0	0	0	91.7924	95
F38046_SI	FBgn0004907	FBgn0004907:3|FBgn0004907:4	14-3-3zeta:3|14-3-3zeta:4	2R	5988541	5988682	2	6	6	5|1	14-3-3zeta	FBgn0004907	FBpp0087501|FBpp0087502|FBpp0087505|FBpp0089338|FBpp0099539|FBpp0099540	FBtr0088413|FBtr0088414|FBtr0088417|FBtr0088419|FBtr0100182|FBtr0100183	1	1	1	1	1	1	1	1	1	F_EtOH-F_RU486	0.346871	0	0	0	M_EtOH-M_RU486	0.12325	0	0	0	F_EtOH-M_EtOH	0.147325	0	0	0	F_RU486-M_RU486	0.0795296	0	0	0	0	0	0	0	9.2028	15.1399
F38056_SI	FBgn0004907	FBgn0004907:14|FBgn0004907:15|FBgn0004907:16	14-3-3zeta:14|14-3-3zeta:15|14-3-3zeta:16	2R	5994972	5997192	3	12	12	1|4|7	14-3-3zeta	FBgn0004907	FBpp0087500|FBpp0087501|FBpp0087502|FBpp0087503|FBpp0087504|FBpp0087505|FBpp0089337|FBpp0089338|FBpp0099539|FBpp0099540|FBpp0305136|FBpp0305137	FBtr0088412|FBtr0088413|FBtr0088414|FBtr0088415|FBtr0088416|FBtr0088417|FBtr0088418|FBtr0088419|FBtr0100182|FBtr0100183|FBtr0332916|FBtr0332917	1	1	1	1	1	1	1	1	1	F_EtOH-F_RU486	0.926814	0	0	0	M_EtOH-M_RU486	0.490451	0	0	0	F_EtOH-M_EtOH	0.880311	0	0	0	F_RU486-M_RU486	0.30877	0	0	0	0	0	0	0	261.723	295.033
S38049_SI	FBgn0004907	FBgn0004907:7	14-3-3zeta:7	2R	5991761	5991914	1	12	12	12	14-3-3zeta	FBgn0004907	FBpp0087500|FBpp0087501|FBpp0087502|FBpp0087503|FBpp0087504|FBpp0087505|FBpp0089337|FBpp0089338|FBpp0099539|FBpp0099540|FBpp0305136|FBpp0305137	FBtr0088412|FBtr0088413|FBtr0088414|FBtr0088415|FBtr0088416|FBtr0088417|FBtr0088418|FBtr0088419|FBtr0100182|FBtr0100183|FBtr0332916|FBtr0332917	1	1	1	1	1	1	1	1	1	F_EtOH-F_RU486	0.565876	0	0	0	M_EtOH-M_RU486	0.000520495	1	1	0	F_EtOH-M_EtOH	0.691975	0	0	0	F_RU486-M_RU486	0.0197805	1	0	0	3	0	0	0	398.699	439.256
S38050_SI	FBgn0004907	FBgn0004907:8	14-3-3zeta:8	2R	5992222	5992335	1	12	12	12	14-3-3zeta	FBgn0004907	FBpp0087500|FBpp0087501|FBpp0087502|FBpp0087503|FBpp0087504|FBpp0087505|FBpp0089337|FBpp0089338|FBpp0099539|FBpp0099540|FBpp0305136|FBpp0305137	FBtr0088412|FBtr0088413|FBtr0088414|FBtr0088415|FBtr0088416|FBtr0088417|FBtr0088418|FBtr0088419|FBtr0100182|FBtr0100183|FBtr0332916|FBtr0332917	1	1	1	1	1	1	1	1	1	F_EtOH-F_RU486	0.164526	0	0	0	M_EtOH-M_RU486	0.0246008	1	0	0	F_EtOH-M_EtOH	0.819753	0	0	0	F_RU486-M_RU486	0.654613	0	0	0	0	0	0	0	315.675	325.159
S38051_SI	FBgn0004907	FBgn0004907:9	14-3-3zeta:9	2R	5992446	5992572	1	12	12	12	14-3-3zeta	FBgn0004907	FBpp0087500|FBpp0087501|FBpp0087502|FBpp0087503|FBpp0087504|FBpp0087505|FBpp0089337|FBpp0089338|FBpp0099539|FBpp0099540|FBpp0305136|FBpp0305137	FBtr0088412|FBtr0088413|FBtr0088414|FBtr0088415|FBtr0088416|FBtr0088417|FBtr0088418|FBtr0088419|FBtr0100182|FBtr0100183|FBtr0332916|FBtr0332917	1	1	1	1	1	1	1	1	1	F_EtOH-F_RU486	0.284809	0	0	0	M_EtOH-M_RU486	0.0187251	1	0	0	F_EtOH-M_EtOH	0.836692	0	0	0	F_RU486-M_RU486	0.344137	0	0	0	0	0	0	0	327.081	348.617
S38052_SI	FBgn0004907	FBgn0004907:10	14-3-3zeta:10	2R	5993207	5993330	1	12	12	12	14-3-3zeta	FBgn0004907	FBpp0087500|FBpp0087501|FBpp0087502|FBpp0087503|FBpp0087504|FBpp0087505|FBpp0089337|FBpp0089338|FBpp0099539|FBpp0099540|FBpp0305136|FBpp0305137	FBtr0088412|FBtr0088413|FBtr0088414|FBtr0088415|FBtr0088416|FBtr0088417|FBtr0088418|FBtr0088419|FBtr0100182|FBtr0100183|FBtr0332916|FBtr0332917	1	1	1	1	1	1	1	1	1	F_EtOH-F_RU486	0.490872	0	0	0	M_EtOH-M_RU486	0.156351	0	0	0	F_EtOH-M_EtOH	0.600715	0	0	0	F_RU486-M_RU486	0.430811	0	0	0	0	0	0	0	326.352	357.139
S38053_SI	FBgn0004907	FBgn0004907:11	14-3-3zeta:11	2R	5993446	5993609	1	5	5	5	14-3-3zeta	FBgn0004907	FBpp0087502|FBpp0087503|FBpp0099540|FBpp0305136|FBpp0305137	FBtr0088414|FBtr0088415|FBtr0100183|FBtr0332916|FBtr0332917	1	1	1	1	1	1	1	1	1	F_EtOH-F_RU486	0.247617	0	0	0	M_EtOH-M_RU486	0.100392	0	0	0	F_EtOH-M_EtOH	0.714547	0	0	0	F_RU486-M_RU486	0.814862	0	0	0	0	0	0	0	175.762	185.992
S38054_SI	FBgn0004907	FBgn0004907:12	14-3-3zeta:12	2R	5993794	5993957	1	5	5	5	14-3-3zeta	FBgn0004907	FBpp0087500|FBpp0087501|FBpp0087505|FBpp0089337|FBpp0099539	FBtr0088412|FBtr0088413|FBtr0088417|FBtr0088418|FBtr0100182	1	1	1	1	1	1	1	1	1	F_EtOH-F_RU486	0.572136	0	0	0	M_EtOH-M_RU486	0.748065	0	0	0	F_EtOH-M_EtOH	0.794087	0	0	0	F_RU486-M_RU486	0.808193	0	0	0	0	0	0	0	127.032	139.279
S38055_SI	FBgn0004907	FBgn0004907:13	14-3-3zeta:13	2R	5994139	5994302	1	2	2	2	14-3-3zeta	FBgn0004907	FBpp0087504|FBpp0089338	FBtr0088416|FBtr0088419	1	1	1	1	1	1	1	1	1	F_EtOH-F_RU486	0.944323	0	0	0	M_EtOH-M_RU486	0.00665565	1	1	0	F_EtOH-M_EtOH	0.289771	0	0	0	F_RU486-M_RU486	0.00104449	1	1	0	3	0	3	0	34.1697	40.3253
S53581_SI	FBgn0010340	FBgn0010340:3	140up:3	3R	9950647	9950735	1	2	2	2	140up	FBgn0010340	FBpp0082370|FBpp0308011	FBtr0082909|FBtr0337095	1	1	1	1	1	1	1	1	1	F_EtOH-F_RU486	0.882108	0	0	0	M_EtOH-M_RU486	0.25854	0	0	0	F_EtOH-M_EtOH	0.906029	0	0	0	F_RU486-M_RU486	0.473394	0	0	0	0	0	0	0	12.7185	12.9333
S53582_SI	FBgn0010340	FBgn0010340:4	140up:4	3R	9950797	9950962	1	2	2	2	140up	FBgn0010340	FBpp0082370|FBpp0308011	FBtr0082909|FBtr0337095	1	1	1	1	1	1	1	1	1	F_EtOH-F_RU486	0.663099	0	0	0	M_EtOH-M_RU486	0.769679	0	0	0	F_EtOH-M_EtOH	0.720921	0	0	0	F_RU486-M_RU486	0.998746	0	0	0	0	0	0	0	18.2315	17.9501
S53583_SI	FBgn0010340	FBgn0010340:5	140up:5	3R	9951026	9951270	1	2	2	2	140up	FBgn0010340	FBpp0082370|FBpp0308011	FBtr0082909|FBtr0337095	1	1	1	1	1	1	1	1	1	F_EtOH-F_RU486	0.882128	0	0	0	M_EtOH-M_RU486	0.147689	0	0	0	F_EtOH-M_EtOH	0.990725	0	0	0	F_RU486-M_RU486	0.441603	0	0	0	0	0	0	0	14.2696	14.8415
S44575_SI	FBgn0004364	FBgn0004364:1	18w:1	2R	15999016	16004437	1	1	1	1	18w	FBgn0004364	FBpp0085620	FBtr0086309	1	1	1	1	1	1	1	1	1	F_EtOH-F_RU486	0.114879	0	0	0	M_EtOH-M_RU486	2.47987e-05	1	1	1	F_EtOH-M_EtOH	0.937643	0	0	0	F_RU486-M_RU486	0.0014129	1	1	0	3	0	3	0	20.7538	19.1322
S29007_SI	FBgn0250848	FBgn0250848:1	26-29-p:1	3L	13987331	13987500	1	1	1	1	26-29-p	FBgn0250848	FBpp0075508	FBtr0075766	1	1	1	1	1	1	1	1	1	F_EtOH-F_RU486	0.248326	0	0	0	M_EtOH-M_RU486	0.000137848	1	1	0	F_EtOH-M_EtOH	0.962602	0	0	0	F_RU486-M_RU486	0.00398609	1	1	0	3	0	3	0	55.1832	52.9727
S29008_SI	FBgn0250848	FBgn0250848:2	26-29-p:2	3L	13987891	13988880	1	1	1	1	26-29-p	FBgn0250848	FBpp0075508	FBtr0075766	1	1	1	1	1	1	1	1	1	F_EtOH-F_RU486	0.0919271	0	0	0	M_EtOH-M_RU486	4.81694e-07	1	1	1	F_EtOH-M_EtOH	0.568943	0	0	0	F_RU486-M_RU486	9.10321e-06	1	1	1	3	0	3	0	103.301	104.306
S29009_SI	FBgn0250848	FBgn0250848:3	26-29-p:3	3L	13988960	13989671	1	1	1	1	26-29-p	FBgn0250848	FBpp0075508	FBtr0075766	1	1	1	1	1	1	1	1	1	F_EtOH-F_RU486	0.488751	0	0	0	M_EtOH-M_RU486	8.67433e-05	1	1	1	F_EtOH-M_EtOH	0.717846	0	0	0	F_RU486-M_RU486	0.00265141	1	1	0	3	0	3	0	118.424	121.793
S53073_SI	FBgn0260793	FBgn0260793:1	2mit:1	3R	8947673	8954289	1	2	2	2	2mit	FBgn0260793	FBpp0290651|FBpp0303176	FBtr0301436|FBtr0330143	1	1	1	1	1	1	1	1	1	F_EtOH-F_RU486	0.977195	0	0	0	M_EtOH-M_RU486	0.0856108	0	0	0	F_EtOH-M_EtOH	0.0917248	0	0	0	F_RU486-M_RU486	0.469585	0	0	0	0	0	0	0	19.9676	23.2057
S53074_SI	FBgn0260793	FBgn0260793:2	2mit:2	3R	8957089	8958815	1	2	2	2	2mit	FBgn0260793	FBpp0290651|FBpp0303176	FBtr0301436|FBtr0330143	1	1	1	1	1	1	1	1	1	F_EtOH-F_RU486	0.943649	0	0	0	M_EtOH-M_RU486	0.0011522	1	1	0	F_EtOH-M_EtOH	0.0244584	1	0	0	F_RU486-M_RU486	4.67035e-05	1	1	1	4	0	4	0	18.0826	20.5571
S53075_SI	FBgn0260793	FBgn0260793:3	2mit:3	3R	8980090	8980471	1	2	2	2	2mit	FBgn0260793	FBpp0290651|FBpp0303176	FBtr0301436|FBtr0330143	1	1	1	1	1	1	1	1	1	F_EtOH-F_RU486	0.966751	0	0	0	M_EtOH-M_RU486	0.369527	0	0	0	F_EtOH-M_EtOH	0.0981997	0	0	0	F_RU486-M_RU486	0.0122213	1	0	0	0	0	0	0	29.5292	34.4308
S53076_SI	FBgn0260793	FBgn0260793:4	2mit:4	3R	8981231	8981386	1	2	2	2	2mit	FBgn0260793	FBpp0290651|FBpp0303176	FBtr0301436|FBtr0330143	1	1	1	1	1	1	1	1	1	F_EtOH-F_RU486	0.728764	0	0	0	M_EtOH-M_RU486	0.242438	0	0	0	F_EtOH-M_EtOH	0.485128	0	0	0	F_RU486-M_RU486	0.0184523	1	0	0	0	0	0	0	26.9894	28.6136
F22305_SI	FBgn0029514	FBgn0029514:3|FBgn0029514:4	312:3|312:4	3L	1351853	1352853	2	2	2	1|1	312	FBgn0029514	FBpp0072573|FBpp0301845	FBtr0072680|FBtr0310160	0	1	1	1	0	1	0	1	1	F_EtOH-F_RU486	0.463912	0	0	0	M_EtOH-M_RU486	0.0432893	1	0	0	F_EtOH-M_EtOH	0.477206	0	0	0	F_RU486-M_RU486	0.110205	0	0	0	0	0	0	0	4.22621	6.32535
S22303_SI	FBgn0029514	FBgn0029514:1	13.0007	3L	1351116	1351471	1	2	2	2	312	FBgn0029514	FBpp0072573|FBpp0301845	FBtr0072680|FBtr0310160	1	1	1	1	1	1	1	1	1	F_EtOH-F_RU486	0.54293	0	0	0	M_EtOH-M_RU486	0.00327503	1	1	0	F_EtOH-M_EtOH	0.473515	0	0	0	F_RU486-M_RU486	0.00817651	1	1	0	3	0	3	0	15.563	19.592
S22304_SI	FBgn0029514	FBgn0029514:2	13.0014	3L	1351529	1351789	1	2	2	2	312	FBgn0029514	FBpp0072573|FBpp0301845	FBtr0072680|FBtr0310160	1	1	1	1	1	1	1	1	1	F_EtOH-F_RU486	0.653911	0	0	0	M_EtOH-M_RU486	0.394653	0	0	0	F_EtOH-M_EtOH	0.975396	0	0	0	F_RU486-M_RU486	0.951034	0	0	0	0	0	0	0	15.556	20.5382
F59094_SI	FBgn0053100	FBgn0053100:4|FBgn0053100:5	4EHP:4|4EHP:5	3R	19890199	19893786	2	2	2	1|1	4EHP	FBgn0053100	FBpp0289702|FBpp0292258	FBtr0300475|FBtr0303159	1	1	1	1	1	1	1	1	1	F_EtOH-F_RU486	0.476342	0	0	0	M_EtOH-M_RU486	0.00518391	1	1	0	F_EtOH-M_EtOH	0.252349	0	0	0	F_RU486-M_RU486	0.00564949	1	1	0	4	0	4	0	46.8218	59.9971
S59091_SI	FBgn0053100	FBgn0053100:1	4EHP:1	3R	19888799	19889553	1	1	1	1	4EHP	FBgn0053100	FBpp0083972	FBtr0084587	1	1	1	1	1	1	1	1	1	F_EtOH-F_RU486	0.344086	0	0	0	M_EtOH-M_RU486	0.0449736	1	0	0	F_EtOH-M_EtOH	0.693077	0	0	0	F_RU486-M_RU486	0.355362	0	0	0	0	0	0	0	11.9325	16.4775
S59093_SI	FBgn0053100	FBgn0053100:3	4EHP:3	3R	19889904	19890052	1	2	2	2	4EHP	FBgn0053100	FBpp0083972|FBpp0292259	FBtr0084587|FBtr0303160	1	1	1	1	1	1	1	1	1	F_EtOH-F_RU486	0.982638	0	0	0	M_EtOH-M_RU486	0.684482	0	0	0	F_EtOH-M_EtOH	0.991728	0	0	0	F_RU486-M_RU486	0.803746	0	0	0	0	0	0	0	8.13333	8.85111
S59097_SI	FBgn0053100	FBgn0053100:7	4EHP:7	3R	19932547	19933006	1	4	4	4	4EHP	FBgn0053100	FBpp0083972|FBpp0289702|FBpp0292258|FBpp0292259	FBtr0084587|FBtr0300475|FBtr0303159|FBtr0303160	1	1	1	1	1	1	1	1	1	F_EtOH-F_RU486	0.685688	0	0	0	M_EtOH-M_RU486	0.730948	0	0	0	F_EtOH-M_EtOH	0.941983	0	0	0	F_RU486-M_RU486	0.388157	0	0	0	0	0	0	0	9.5235	12.2466
S59099_SI	FBgn0053100	FBgn0053100:8	4EHP:8	3R	19934192	19934682	1	4	4	4	4EHP	FBgn0053100	FBpp0083972|FBpp0289702|FBpp0292258|FBpp0292259	FBtr0084587|FBtr0300475|FBtr0303159|FBtr0303160	1	1	1	1	1	1	1	1	1	F_EtOH-F_RU486	0.147238	0	0	0	M_EtOH-M_RU486	0.672212	0	0	0	F_EtOH-M_EtOH	0.460093	0	0	0	F_RU486-M_RU486	0.202336	0	0	0	0	0	0	0	11.334	17.1836
S43912_SI	FBgn0004168	FBgn0004168:1	5-HT1A:1	2R	14954660	14955045	1	1	1	1	5-HT1A	FBgn0004168	FBpp0085761	FBtr0086577	1	1	1	1	1	1	1	1	1	F_EtOH-F_RU486	0.365268	0	0	0	M_EtOH-M_RU486	0.017555	1	0	0	F_EtOH-M_EtOH	0.0786944	0	0	0	F_RU486-M_RU486	0.243461	0	0	0	0	0	0	0	8.81051	11.8751
S43913_SI	FBgn0004168	FBgn0004168:2	5-HT1A:2	2R	14977359	14978053	1	1	1	1	5-HT1A	FBgn0004168	FBpp0085761	FBtr0086577	1	1	1	1	1	1	1	1	1	F_EtOH-F_RU486	0.830553	0	0	0	M_EtOH-M_RU486	0.136916	0	0	0	F_EtOH-M_EtOH	0.393936	0	0	0	F_RU486-M_RU486	0.0110827	1	0	0	0	0	0	0	14.6432	15.682
S43914_SI	FBgn0004168	FBgn0004168:3	5-HT1A:3	2R	14978262	14978963	1	1	1	1	5-HT1A	FBgn0004168	FBpp0085761	FBtr0086577	1	1	1	1	1	1	1	1	1	F_EtOH-F_RU486	0.871771	0	0	0	M_EtOH-M_RU486	0.00758466	1	1	0	F_EtOH-M_EtOH	0.0735473	0	0	0	F_RU486-M_RU486	0.879865	0	0	0	3	0	0	0	8.49075	9.23234
S43915_SI	FBgn0004168	FBgn0004168:4	5-HT1A:4	2R	14981545	14981678	1	1	1	1	5-HT1A	FBgn0004168	FBpp0085761	FBtr0086577	1	1	1	1	1	1	1	1	1	F_EtOH-F_RU486	0.908389	0	0	0	M_EtOH-M_RU486	0.119046	0	0	0	F_EtOH-M_EtOH	0.559655	0	0	0	F_RU486-M_RU486	0.910496	0	0	0	0	0	0	0	4.57284	4.62716
S43918_SI	FBgn0004168	FBgn0004168:5	5-HT1A:5	2R	14983905	14984014	1	1	1	1	5-HT1A	FBgn0004168	FBpp0085761	FBtr0086577	1	1	1	1	1	1	1	1	1	F_EtOH-F_RU486	0.870004	0	0	0	M_EtOH-M_RU486	0.619589	0	0	0	F_EtOH-M_EtOH	0.903224	0	0	0	F_RU486-M_RU486	0.843651	0	0	0	0	0	0	0	8	8.15315
S43919_SI	FBgn0004168	FBgn0004168:6	5-HT1A:6	2R	14996257	14996446	1	1	1	1	5-HT1A	FBgn0004168	FBpp0085761	FBtr0086577	1	1	1	1	1	1	1	1	1	F_EtOH-F_RU486	0.990125	0	0	0	M_EtOH-M_RU486	0.0612252	0	0	0	F_EtOH-M_EtOH	0.182731	0	0	0	F_RU486-M_RU486	0.890963	0	0	0	0	0	0	0	8.11169	9.46946
S43920_SI	FBgn0004168	FBgn0004168:7	5-HT1A:7	2R	14996516	14996653	1	1	1	1	5-HT1A	FBgn0004168	FBpp0085761	FBtr0086577	1	1	1	1	1	1	1	1	1	F_EtOH-F_RU486	0.488801	0	0	0	M_EtOH-M_RU486	0.356921	0	0	0	F_EtOH-M_EtOH	0.180227	0	0	0	F_RU486-M_RU486	0.983286	0	0	0	0	0	0	0	7.44365	12.4484
S43921_SI	FBgn0004168	FBgn0004168:8	5-HT1A:8	2R	15001425	15001655	1	1	1	1	5-HT1A	FBgn0004168	FBpp0085761	FBtr0086577	1	1	1	1	1	1	1	1	1	F_EtOH-F_RU486	0.971689	0	0	0	M_EtOH-M_RU486	0.151136	0	0	0	F_EtOH-M_EtOH	0.921109	0	0	0	F_RU486-M_RU486	0.392322	0	0	0	0	0	0	0	12.4181	14.3764
S43922_SI	FBgn0004168	FBgn0004168:9	5-HT1A:9	2R	15005624	15006499	1	1	1	1	5-HT1A	FBgn0004168	FBpp0085761	FBtr0086577	1	1	1	1	1	1	1	1	1	F_EtOH-F_RU486	0.845705	0	0	0	M_EtOH-M_RU486	0.0401766	1	0	0	F_EtOH-M_EtOH	0.0994558	0	0	0	F_RU486-M_RU486	0.984995	0	0	0	0	0	0	0	12.3052	15.2208
S43923_SI	FBgn0004168	FBgn0004168:10	5-HT1A:10	2R	15006867	15006988	1	1	1	1	5-HT1A	FBgn0004168	FBpp0085761	FBtr0086577	1	1	1	1	1	1	1	1	1	F_EtOH-F_RU486	0.772936	0	0	0	M_EtOH-M_RU486	0.133006	0	0	0	F_EtOH-M_EtOH	0.324911	0	0	0	F_RU486-M_RU486	0.685398	0	0	0	0	0	0	0	8.17886	11.4932
S43924_SI	FBgn0004168	FBgn0004168:11	5-HT1A:11	2R	15008029	15009463	1	1	1	1	5-HT1A	FBgn0004168	FBpp0085761	FBtr0086577	1	1	1	1	1	1	1	1	1	F_EtOH-F_RU486	0.900481	0	0	0	M_EtOH-M_RU486	0.529581	0	0	0	F_EtOH-M_EtOH	0.10502	0	0	0	F_RU486-M_RU486	0.0276787	1	0	0	0	0	0	0	16.3886	19.419
F43895_SI	FBgn0263116	FBgn0263116:1|FBgn0263116:2	5-HT1B:1|5-HT1B:2	2R	14909830	14911188	2	3	3	2|1	5-HT1B	FBgn0263116	FBpp0085783|FBpp0303088|FBpp0303089	FBtr0086599|FBtr0330055|FBtr0330056	1	1	1	1	1	1	1	1	1	F_EtOH-F_RU486	0.200308	0	0	0	M_EtOH-M_RU486	0.832235	0	0	0	F_EtOH-M_EtOH	0.512157	0	0	0	F_RU486-M_RU486	0.51878	0	0	0	0	0	0	0	10.9615	15.214
F43897_SI	FBgn0263116	FBgn0263116:4|FBgn0263116:5	5-HT1B:4|5-HT1B:5	2R	14912150	14912494	2	3	3	2|1	5-HT1B	FBgn0263116	FBpp0085783|FBpp0303088|FBpp0303089	FBtr0086599|FBtr0330055|FBtr0330056	1	1	1	1	1	1	1	1	1	F_EtOH-F_RU486	0.584239	0	0	0	M_EtOH-M_RU486	0.0871415	0	0	0	F_EtOH-M_EtOH	0.397809	0	0	0	F_RU486-M_RU486	0.248328	0	0	0	0	0	0	0	9.1763	12.2823
S43896_SI	FBgn0263116	FBgn0263116:3	5-HT1B:3	2R	14911367	14911885	1	3	3	3	5-HT1B	FBgn0263116	FBpp0085783|FBpp0303088|FBpp0303089	FBtr0086599|FBtr0330055|FBtr0330056	1	1	1	1	1	1	1	1	1	F_EtOH-F_RU486	0.143679	0	0	0	M_EtOH-M_RU486	0.0841335	0	0	0	F_EtOH-M_EtOH	0.1351	0	0	0	F_RU486-M_RU486	0.149924	0	0	0	0	0	0	0	7.70897	12.6045
S43898_SI	FBgn0263116	FBgn0263116:6	5-HT1B:6	2R	14913383	14913520	1	3	3	3	5-HT1B	FBgn0263116	FBpp0085783|FBpp0303088|FBpp0303089	FBtr0086599|FBtr0330055|FBtr0330056	1	1	1	1	1	1	1	1	1	F_EtOH-F_RU486	0.933079	0	0	0	M_EtOH-M_RU486	0.66092	0	0	0	F_EtOH-M_EtOH	0.836396	0	0	0	F_RU486-M_RU486	0.66595	0	0	0	0	0	0	0	7.7458	8.97362
S43899_SI	FBgn0263116	FBgn0263116:7	5-HT1B:7	2R	14913838	14914027	1	3	3	3	5-HT1B	FBgn0263116	FBpp0085783|FBpp0303088|FBpp0303089	FBtr0086599|FBtr0330055|FBtr0330056	1	1	1	1	1	1	1	1	1	F_EtOH-F_RU486	0.844832	0	0	0	M_EtOH-M_RU486	0.0576454	0	0	0	F_EtOH-M_EtOH	0.868121	0	0	0	F_RU486-M_RU486	0.147105	0	0	0	0	0	0	0	8.82548	9.1082
S43900_SI	FBgn0263116	FBgn0263116:8	5-HT1B:8	2R	14914113	14914222	1	3	3	3	5-HT1B	FBgn0263116	FBpp0085783|FBpp0303088|FBpp0303089	FBtr0086599|FBtr0330055|FBtr0330056	0	1	1	1	0	1	0	1	1	F_EtOH-F_RU486	0.13351	0	0	0	M_EtOH-M_RU486	0.254006	0	0	0	F_EtOH-M_EtOH	0.0714691	0	0	0	F_RU486-M_RU486	0.622009	0	0	0	0	0	0	0	2.52553	7.53453
S43901_SI	FBgn0263116	FBgn0263116:9	5-HT1B:9	2R	14914679	14914812	1	3	3	3	5-HT1B	FBgn0263116	FBpp0085783|FBpp0303088|FBpp0303089	FBtr0086599|FBtr0330055|FBtr0330056	0	1	1	0	0	0	0	0	1	F_EtOH-F_RU486	0.312518	0	0	0	M_EtOH-M_RU486	0.0122703	1	0	0	F_EtOH-M_EtOH	0.107023	0	0	0	F_RU486-M_RU486	0.0988788	0	0	0	0	0	0	0	3.69877	7.9679
S43902_SI	FBgn0263116	FBgn0263116:10	5-HT1B:10	2R	14916123	14916750	1	3	3	3	5-HT1B	FBgn0263116	FBpp0085783|FBpp0303088|FBpp0303089	FBtr0086599|FBtr0330055|FBtr0330056	1	1	1	1	1	1	1	1	1	F_EtOH-F_RU486	0.943773	0	0	0	M_EtOH-M_RU486	0.00309038	1	1	0	F_EtOH-M_EtOH	0.737493	0	0	0	F_RU486-M_RU486	0.0134078	1	0	0	3	0	0	0	7.21145	8.50874
S43904_SI	FBgn0263116	FBgn0263116:11	5-HT1B:11	2R	14919545	14920147	1	3	3	3	5-HT1B	FBgn0263116	FBpp0085783|FBpp0303088|FBpp0303089	FBtr0086599|FBtr0330055|FBtr0330056	0	1	1	1	0	1	0	1	1	F_EtOH-F_RU486	0.815559	0	0	0	M_EtOH-M_RU486	0.0178498	1	0	0	F_EtOH-M_EtOH	0.961161	0	0	0	F_RU486-M_RU486	0.115566	0	0	0	0	0	0	0	5.43322	5.67936
F48453_SI	FBgn0087012	FBgn0087012:3|FBgn0087012:4	5-HT2:3|5-HT2:4	3R	448224	449346	2	6	6	1|5	5-HT2	FBgn0087012	FBpp0078494|FBpp0078495|FBpp0289701|FBpp0308487|FBpp0308488|FBpp0308489	FBtr0078854|FBtr0078855|FBtr0300474|FBtr0339395|FBtr0339396|FBtr0339397	1	1	1	1	1	1	1	1	1	F_EtOH-F_RU486	0.371579	0	0	0	M_EtOH-M_RU486	0.00012763	1	1	0	F_EtOH-M_EtOH	0.892414	0	0	0	F_RU486-M_RU486	0.00374919	1	1	0	3	0	3	0	26.2289	26.1483
F48456_SI	FBgn0087012	FBgn0087012:7|FBgn0087012:8	5-HT2:7|5-HT2:8	3R	453628	454784	2	6	6	5|1	5-HT2	FBgn0087012	FBpp0078494|FBpp0078495|FBpp0289701|FBpp0308487|FBpp0308488|FBpp0308489	FBtr0078854|FBtr0078855|FBtr0300474|FBtr0339395|FBtr0339396|FBtr0339397	1	1	1	1	1	1	1	1	1	F_EtOH-F_RU486	0.565991	0	0	0	M_EtOH-M_RU486	6.01929e-05	1	1	1	F_EtOH-M_EtOH	0.819439	0	0	0	F_RU486-M_RU486	0.00106174	1	1	0	3	0	3	0	17.4122	18.6885
F48457_SI	FBgn0087012	FBgn0087012:10|FBgn0087012:11|FBgn0087012:9	5-HT2:10|5-HT2:11|5-HT2:9	3R	455851	456243	3	5	5	1|1|3	5-HT2	FBgn0087012	FBpp0078494|FBpp0078495|FBpp0308487|FBpp0308488|FBpp0308489	FBtr0078854|FBtr0078855|FBtr0339395|FBtr0339396|FBtr0339397	1	1	1	1	1	1	1	1	1	F_EtOH-F_RU486	0.932513	0	0	0	M_EtOH-M_RU486	0.00427451	1	1	0	F_EtOH-M_EtOH	0.896457	0	0	0	F_RU486-M_RU486	0.0230752	1	0	0	3	0	0	0	28.3646	31.8968
F48458_SI	FBgn0087012	FBgn0087012:12|FBgn0087012:13|FBgn0087012:14|FBgn0087012:15	5-HT2:12|5-HT2:13|5-HT2:14|5-HT2:15	3R	457530	459030	4	5	5	4|1|1|3	5-HT2	FBgn0087012	FBpp0078494|FBpp0078495|FBpp0308487|FBpp0308488|FBpp0308489	FBtr0078854|FBtr0078855|FBtr0339395|FBtr0339396|FBtr0339397	1	1	1	1	1	1	1	1	1	F_EtOH-F_RU486	0.358243	0	0	0	M_EtOH-M_RU486	0.00773517	1	1	0	F_EtOH-M_EtOH	0.21962	0	0	0	F_RU486-M_RU486	0.0303886	1	0	0	3	0	0	0	15.9146	20.1227
S48451_SI	FBgn0087012	FBgn0087012:1	5-HT2:1	3R	438592	439072	1	4	4	4	5-HT2	FBgn0087012	FBpp0078494|FBpp0078495|FBpp0289701|FBpp0308489	FBtr0078854|FBtr0078855|FBtr0300474|FBtr0339397	1	1	1	1	1	1	1	1	1	F_EtOH-F_RU486	0.987345	0	0	0	M_EtOH-M_RU486	0.675074	0	0	0	F_EtOH-M_EtOH	0.797995	0	0	0	F_RU486-M_RU486	0.920895	0	0	0	0	0	0	0	19.704	22.3188
S48454_SI	FBgn0087012	FBgn0087012:5	5-HT2:5	3R	452695	452919	1	6	6	6	5-HT2	FBgn0087012	FBpp0078494|FBpp0078495|FBpp0289701|FBpp0308487|FBpp0308488|FBpp0308489	FBtr0078854|FBtr0078855|FBtr0300474|FBtr0339395|FBtr0339396|FBtr0339397	1	1	1	1	1	1	1	1	1	F_EtOH-F_RU486	0.782638	0	0	0	M_EtOH-M_RU486	0.0109131	1	0	0	F_EtOH-M_EtOH	0.991264	0	0	0	F_RU486-M_RU486	0.0725887	0	0	0	0	0	0	0	26.1254	26.6121
S48455_SI	FBgn0087012	FBgn0087012:6	5-HT2:6	3R	452981	453179	1	6	6	6	5-HT2	FBgn0087012	FBpp0078494|FBpp0078495|FBpp0289701|FBpp0308487|FBpp0308488|FBpp0308489	FBtr0078854|FBtr0078855|FBtr0300474|FBtr0339395|FBtr0339396|FBtr0339397	1	1	1	1	1	1	1	1	1	F_EtOH-F_RU486	0.614123	0	0	0	M_EtOH-M_RU486	0.00736793	1	1	0	F_EtOH-M_EtOH	0.838132	0	0	0	F_RU486-M_RU486	0.161126	0	0	0	3	0	0	0	26.3133	25.4233
F63078_SI	FBgn0004573	FBgn0004573:1|FBgn0004573:2	5-HT7:1|5-HT7:2	3R	26793958	26797669	2	2	2	1|1	5-HT7	FBgn0004573	FBpp0085108|FBpp0306575	FBtr0085746|FBtr0334508	1	1	1	1	1	1	1	1	1	F_EtOH-F_RU486	0.846243	0	0	0	M_EtOH-M_RU486	0.863314	0	0	0	F_EtOH-M_EtOH	0.072115	0	0	0	F_RU486-M_RU486	0.0417478	1	0	0	0	0	0	0	7.01095	8.42122
S63082_SI	FBgn0004573	FBgn0004573:4	5-HT7:4	3R	26841898	26842597	1	2	2	2	5-HT7	FBgn0004573	FBpp0085108|FBpp0306575	FBtr0085746|FBtr0334508	0	0	1	0	0	0	0	0	1	F_EtOH-F_RU486	0.93713	0	0	0	M_EtOH-M_RU486	0.106384	0	0	0	F_EtOH-M_EtOH	0.562044	0	0	0	F_RU486-M_RU486	0.81184	0	0	0	0	0	0	0	3.44127	3.73086
F59885_SI	FBgn0259178	FBgn0259178:2|FBgn0259178:3	5PtaseI:2|5PtaseI:3	3R	20866788	20868403	2	2	2	1|1	5PtaseI	FBgn0259178	FBpp0288936|FBpp0288937	FBtr0299661|FBtr0299662	1	1	1	1	1	1	1	1	1	F_EtOH-F_RU486	0.914433	0	0	0	M_EtOH-M_RU486	0.317269	0	0	0	F_EtOH-M_EtOH	0.902712	0	0	0	F_RU486-M_RU486	0.480453	0	0	0	0	0	0	0	7.10328	8.443
S59886_SI	FBgn0259178	FBgn0259178:4	5PtaseI:4	3R	20868948	20869187	1	3	3	3	5PtaseI	FBgn0259178	FBpp0288935|FBpp0288936|FBpp0288937	FBtr0299660|FBtr0299661|FBtr0299662	1	1	1	1	1	1	1	1	1	F_EtOH-F_RU486	0.457107	0	0	0	M_EtOH-M_RU486	0.0414709	1	0	0	F_EtOH-M_EtOH	0.541577	0	0	0	F_RU486-M_RU486	0.137065	0	0	0	0	0	0	0	46.6335	59.3209
S59887_SI	FBgn0259178	FBgn0259178:5	5PtaseI:5	3R	20869245	20869400	1	3	3	3	5PtaseI	FBgn0259178	FBpp0288935|FBpp0288936|FBpp0288937	FBtr0299660|FBtr0299661|FBtr0299662	1	1	1	1	1	1	1	1	1	F_EtOH-F_RU486	0.317309	0	0	0	M_EtOH-M_RU486	0.654146	0	0	0	F_EtOH-M_EtOH	0.757148	0	0	0	F_RU486-M_RU486	0.556661	0	0	0	0	0	0	0	33.3609	46.3822
S59888_SI	FBgn0259178	FBgn0259178:6	5PtaseI:6	3R	20869457	20869544	1	3	3	3	5PtaseI	FBgn0259178	FBpp0288935|FBpp0288936|FBpp0288937	FBtr0299660|FBtr0299661|FBtr0299662	1	1	1	1	1	1	1	1	1	F_EtOH-F_RU486	0.635071	0	0	0	M_EtOH-M_RU486	0.817979	0	0	0	F_EtOH-M_EtOH	0.556496	0	0	0	F_RU486-M_RU486	0.859456	0	0	0	0	0	0	0	32.9401	32.97
S59889_SI	FBgn0259178	FBgn0259178:7	5PtaseI:7	3R	20869603	20869775	1	3	3	3	5PtaseI	FBgn0259178	FBpp0288935|FBpp0288936|FBpp0288937	FBtr0299660|FBtr0299661|FBtr0299662	1	1	1	1	1	1	1	1	1	F_EtOH-F_RU486	0.0682959	0	0	0	M_EtOH-M_RU486	0.79912	0	0	0	F_EtOH-M_EtOH	0.308233	0	0	0	F_RU486-M_RU486	0.381626	0	0	0	0	0	0	0	29.977	44.9215
S59890_SI	FBgn0259178	FBgn0259178:8	5PtaseI:8	3R	20869832	20870011	1	3	3	3	5PtaseI	FBgn0259178	FBpp0288935|FBpp0288936|FBpp0288937	FBtr0299660|FBtr0299661|FBtr0299662	1	1	1	1	1	1	1	1	1	F_EtOH-F_RU486	0.707777	0	0	0	M_EtOH-M_RU486	0.196806	0	0	0	F_EtOH-M_EtOH	0.22032	0	0	0	F_RU486-M_RU486	0.952601	0	0	0	0	0	0	0	26.1786	32.1289
S59891_SI	FBgn0259178	FBgn0259178:9	5PtaseI:9	3R	20870248	20870478	1	3	3	3	5PtaseI	FBgn0259178	FBpp0288935|FBpp0288936|FBpp0288937	FBtr0299660|FBtr0299661|FBtr0299662	1	1	1	1	1	1	1	1	1	F_EtOH-F_RU486	0.950665	0	0	0	M_EtOH-M_RU486	0.823327	0	0	0	F_EtOH-M_EtOH	0.846058	0	0	0	F_RU486-M_RU486	0.979558	0	0	0	0	0	0	0	30.9555	36.0704
S59892_SI	FBgn0259178	FBgn0259178:10	5PtaseI:10	3R	20870694	20870873	1	3	3	3	5PtaseI	FBgn0259178	FBpp0288935|FBpp0288936|FBpp0288937	FBtr0299660|FBtr0299661|FBtr0299662	1	1	1	1	1	1	1	1	1	F_EtOH-F_RU486	0.94177	0	0	0	M_EtOH-M_RU486	0.438564	0	0	0	F_EtOH-M_EtOH	0.426844	0	0	0	F_RU486-M_RU486	0.780637	0	0	0	0	0	0	0	22.5599	26.6041
F48789_SI	CG1168	CG1168:2|CG1168:4	7B2:2|7B2:4	3R	1202721	1203701	2	2	2	1|1	7B2	FBgn0041707	FBpp0078435|FBpp0100150	FBtr0078789|FBtr0301640	1	1	1	1	1	1	1	1	1	F_EtOH-F_RU486	0.00189458	1	1	0	M_EtOH-M_RU486	4.21405e-05	1	1	1	F_EtOH-M_EtOH	0.53243	0	0	0	F_RU486-M_RU486	0.0902686	0	0	0	6	0	0	0	206.709	339.24
S48788_SI	CG1168	CG1168:1	7B2:1	3R	1202476	1202672	1	2	2	2	7B2	FBgn0041707	FBpp0078435|FBpp0100150	FBtr0078789|FBtr0301640	1	1	1	1	1	1	1	1	1	F_EtOH-F_RU486	0.000718214	1	1	0	M_EtOH-M_RU486	5.95913e-05	1	1	1	F_EtOH-M_EtOH	0.838458	0	0	0	F_RU486-M_RU486	0.993749	0	0	0	6	0	0	0	79.4125	126.97
S49605_SI	CR32864	CR32864:1	7SLRNA:1	3R	2648220	2648518	1	1	1	1	7SLRNA:CR32864	FBgn0000003		FBtr0081624	1	1	1	1	1	1	1	1	1	F_EtOH-F_RU486	0.463537	0	0	0	M_EtOH-M_RU486	0.187135	0	0	0	F_EtOH-M_EtOH	0.823042	0	0	0	F_RU486-M_RU486	0.816016	0	0	0	0	0	0	0	10.5811	8.22333
S49602_SI	FBgn0261504	FBgn0261504:1	CR42652:1	3R	2645855	2646153	1	1	1	1	7SLRNA:CR42652	FBgn0261504		FBtr0302398	1	1	1	1	1	1	1	1	1	F_EtOH-F_RU486	0.987345	0	0	0	M_EtOH-M_RU486	0.778807	0	0	0	F_EtOH-M_EtOH	0.793749	0	0	0	F_RU486-M_RU486	0.569702	0	0	0	0	0	0	0	8.85889	9.44667
S7535_SI	FBgn0028965	FBgn0028965:1	A16:1	2L	13019575	13019729	1	1	1	1	A16	FBgn0028965	FBpp0080008	FBtr0080427	0	1	1	1	0	1	0	1	1	F_EtOH-F_RU486	0.222905	0	0	0	M_EtOH-M_RU486	0.162181	0	0	0	F_EtOH-M_EtOH	0.359204	0	0	0	F_RU486-M_RU486	0.518443	0	0	0	0	0	0	0	3.60897	7.48932
S7536_SI	FBgn0028965	FBgn0028965:2	A16:2	2L	13019798	13019926	1	1	1	1	A16	FBgn0028965	FBpp0080008	FBtr0080427	1	1	1	1	1	1	1	1	1	F_EtOH-F_RU486	0.955286	0	0	0	M_EtOH-M_RU486	0.0959804	0	0	0	F_EtOH-M_EtOH	0.912737	0	0	0	F_RU486-M_RU486	0.0919672	0	0	0	0	0	0	0	17.4667	19.0692
S7537_SI	FBgn0028965	FBgn0028965:3	A16:3	2L	13020231	13021312	1	1	1	1	A16	FBgn0028965	FBpp0080008	FBtr0080427	1	1	1	1	1	1	1	1	1	F_EtOH-F_RU486	0.513126	0	0	0	M_EtOH-M_RU486	0.419498	0	0	0	F_EtOH-M_EtOH	0.463946	0	0	0	F_RU486-M_RU486	0.562054	0	0	0	0	0	0	0	20.5143	25.8015
F27346_SI	FBgn0052062	FBgn0052062:3|FBgn0052062:4	A2bp1:3|A2bp1:4	3L	10509103	10509277	2	6	6	5|1	A2bp1	FBgn0052062	FBpp0112330|FBpp0112331|FBpp0293631|FBpp0293632|FBpp0293633|FBpp0305201	FBtr0113418|FBtr0113419|FBtr0305094|FBtr0305095|FBtr0305096|FBtr0332985	1	1	1	1	1	1	1	1	1	F_EtOH-F_RU486	0.845919	0	0	0	M_EtOH-M_RU486	0.0473259	1	0	0	F_EtOH-M_EtOH	0.910945	0	0	0	F_RU486-M_RU486	0.142712	0	0	0	0	0	0	0	28.358	34.4659
F27364_SI	FBgn0052062	FBgn0052062:20|FBgn0052062:21	A2bp1:20|A2bp1:21	3L	10583220	10583490	2	8	8	1|7	A2bp1	FBgn0052062	FBpp0112330|FBpp0112331|FBpp0293630|FBpp0293631|FBpp0293632|FBpp0293633|FBpp0293634|FBpp0305201	FBtr0113418|FBtr0113419|FBtr0305093|FBtr0305094|FBtr0305095|FBtr0305096|FBtr0305097|FBtr0332985	1	1	1	1	1	1	1	1	1	F_EtOH-F_RU486	0.445472	0	0	0	M_EtOH-M_RU486	0.367952	0	0	0	F_EtOH-M_EtOH	0.22686	0	0	0	F_RU486-M_RU486	0.2542	0	0	0	0	0	0	0	8.62132	12.1728
F27365_SI	FBgn0052062	FBgn0052062:22|FBgn0052062:23|FBgn0052062:24|FBgn0052062:25	A2bp1:22|A2bp1:23|A2bp1:24|A2bp1:25	3L	10583621	10587112	4	8	8	1|3|2|2	A2bp1	FBgn0052062	FBpp0112330|FBpp0112331|FBpp0293630|FBpp0293631|FBpp0293632|FBpp0293633|FBpp0293634|FBpp0305201	FBtr0113418|FBtr0113419|FBtr0305093|FBtr0305094|FBtr0305095|FBtr0305096|FBtr0305097|FBtr0332985	1	1	1	1	1	1	1	1	1	F_EtOH-F_RU486	0.566111	0	0	0	M_EtOH-M_RU486	0.00295	1	1	0	F_EtOH-M_EtOH	0.871465	0	0	0	F_RU486-M_RU486	0.0249072	1	0	0	4	0	0	0	66.8011	85.2642
S27343_SI	FBgn0052062	FBgn0052062:1	A2bp1:1	3L	10474512	10475045	1	2	2	2	A2bp1	FBgn0052062	FBpp0293630|FBpp0293634	FBtr0305093|FBtr0305097	1	1	1	1	1	1	1	1	1	F_EtOH-F_RU486	0.208119	0	0	0	M_EtOH-M_RU486	0.795834	0	0	0	F_EtOH-M_EtOH	0.986677	0	0	0	F_RU486-M_RU486	0.060889	0	0	0	0	0	0	0	10.4156	9.14579
S27345_SI	FBgn0052062	FBgn0052062:2	A2bp1:2	3L	10499170	10499663	1	2	2	2	A2bp1	FBgn0052062	FBpp0293630|FBpp0293634	FBtr0305093|FBtr0305097	1	1	1	1	1	1	1	1	1	F_EtOH-F_RU486	0.828694	0	0	0	M_EtOH-M_RU486	0.309265	0	0	0	F_EtOH-M_EtOH	0.615029	0	0	0	F_RU486-M_RU486	0.0537015	0	0	0	0	0	0	0	14.1717	14.9785
S27347_SI	FBgn0052062	FBgn0052062:5	A2bp1:5	3L	10511062	10511406	1	6	6	6	A2bp1	FBgn0052062	FBpp0112330|FBpp0112331|FBpp0293631|FBpp0293632|FBpp0293633|FBpp0305201	FBtr0113418|FBtr0113419|FBtr0305094|FBtr0305095|FBtr0305096|FBtr0332985	1	1	1	1	1	1	1	1	1	F_EtOH-F_RU486	0.832269	0	0	0	M_EtOH-M_RU486	0.00738484	1	1	0	F_EtOH-M_EtOH	0.961616	0	0	0	F_RU486-M_RU486	0.0473193	1	0	0	4	0	0	0	57.1744	70.0732
S27350_SI	FBgn0052062	FBgn0052062:6	A2bp1:6	3L	10561229	10561705	1	7	7	7	A2bp1	FBgn0052062	FBpp0112330|FBpp0112331|FBpp0293630|FBpp0293631|FBpp0293632|FBpp0293633|FBpp0293634	FBtr0113418|FBtr0113419|FBtr0305093|FBtr0305094|FBtr0305095|FBtr0305096|FBtr0305097	1	1	1	1	1	1	1	1	1	F_EtOH-F_RU486	0.945472	0	0	0	M_EtOH-M_RU486	0.32803	0	0	0	F_EtOH-M_EtOH	0.620486	0	0	0	F_RU486-M_RU486	0.0981549	0	0	0	0	0	0	0	40.0077	45.4226
S27351_SI	FBgn0052062	FBgn0052062:7	A2bp1:7	3L	10564149	10564346	1	4	4	4	A2bp1	FBgn0052062	FBpp0293630|FBpp0293631|FBpp0293632|FBpp0293633	FBtr0305093|FBtr0305094|FBtr0305095|FBtr0305096	1	1	1	1	1	1	1	1	1	F_EtOH-F_RU486	0.977548	0	0	0	M_EtOH-M_RU486	0.21762	0	0	0	F_EtOH-M_EtOH	0.742512	0	0	0	F_RU486-M_RU486	0.726232	0	0	0	0	0	0	0	11.1692	12.8559
S27352_SI	FBgn0052062	FBgn0052062:8	A2bp1:8	3L	10566550	10567254	1	8	8	8	A2bp1	FBgn0052062	FBpp0112330|FBpp0112331|FBpp0293630|FBpp0293631|FBpp0293632|FBpp0293633|FBpp0293634|FBpp0305201	FBtr0113418|FBtr0113419|FBtr0305093|FBtr0305094|FBtr0305095|FBtr0305096|FBtr0305097|FBtr0332985	1	1	1	1	1	1	1	1	1	F_EtOH-F_RU486	0.817323	0	0	0	M_EtOH-M_RU486	0.59052	0	0	0	F_EtOH-M_EtOH	0.689192	0	0	0	F_RU486-M_RU486	0.520325	0	0	0	0	0	0	0	48.1568	52.4112
S27353_SI	FBgn0052062	FBgn0052062:9	A2bp1:9	3L	10567535	10567588	1	8	8	8	A2bp1	FBgn0052062	FBpp0112330|FBpp0112331|FBpp0293630|FBpp0293631|FBpp0293632|FBpp0293633|FBpp0293634|FBpp0305201	FBtr0113418|FBtr0113419|FBtr0305093|FBtr0305094|FBtr0305095|FBtr0305096|FBtr0305097|FBtr0332985	1	1	1	1	1	1	1	1	1	F_EtOH-F_RU486	0.977959	0	0	0	M_EtOH-M_RU486	0.38912	0	0	0	F_EtOH-M_EtOH	0.673911	0	0	0	F_RU486-M_RU486	0.921559	0	0	0	0	0	0	0	28.1636	32.0545
S27354_SI	FBgn0052062	FBgn0052062:10	A2bp1:10	3L	10568419	10568511	1	8	8	8	A2bp1	FBgn0052062	FBpp0112330|FBpp0112331|FBpp0293630|FBpp0293631|FBpp0293632|FBpp0293633|FBpp0293634|FBpp0305201	FBtr0113418|FBtr0113419|FBtr0305093|FBtr0305094|FBtr0305095|FBtr0305096|FBtr0305097|FBtr0332985	1	1	1	1	1	1	1	1	1	F_EtOH-F_RU486	0.849533	0	0	0	M_EtOH-M_RU486	0.633461	0	0	0	F_EtOH-M_EtOH	0.451378	0	0	0	F_RU486-M_RU486	0.818386	0	0	0	0	0	0	0	37.9255	47.1135
S27355_SI	FBgn0052062	FBgn0052062:11	A2bp1:11	3L	10569521	10569575	1	8	8	8	A2bp1	FBgn0052062	FBpp0112330|FBpp0112331|FBpp0293630|FBpp0293631|FBpp0293632|FBpp0293633|FBpp0293634|FBpp0305201	FBtr0113418|FBtr0113419|FBtr0305093|FBtr0305094|FBtr0305095|FBtr0305096|FBtr0305097|FBtr0332985	1	1	1	1	1	1	1	1	1	F_EtOH-F_RU486	0.96901	0	0	0	M_EtOH-M_RU486	0.0735201	0	0	0	F_EtOH-M_EtOH	0.97437	0	0	0	F_RU486-M_RU486	0.1258	0	0	0	0	0	0	0	27.5179	32.4107
S27356_SI	FBgn0052062	FBgn0052062:12	A2bp1:12	3L	10570383	10570424	1	4	4	4	A2bp1	FBgn0052062	FBpp0293630|FBpp0293631|FBpp0293633|FBpp0305201	FBtr0305093|FBtr0305094|FBtr0305096|FBtr0332985	1	1	1	1	1	1	1	1	1	F_EtOH-F_RU486	0.783155	0	0	0	M_EtOH-M_RU486	0.095141	0	0	0	F_EtOH-M_EtOH	0.620008	0	0	0	F_RU486-M_RU486	0.125806	0	0	0	0	0	0	0	15.6822	21.1473
S27358_SI	FBgn0052062	FBgn0052062:14	A2bp1:14	3L	10574942	10575218	1	2	2	2	A2bp1	FBgn0052062	FBpp0293631|FBpp0305201	FBtr0305094|FBtr0332985	1	1	1	1	1	1	1	1	1	F_EtOH-F_RU486	0.971665	0	0	0	M_EtOH-M_RU486	0.00145371	1	1	0	F_EtOH-M_EtOH	0.0768651	0	0	0	F_RU486-M_RU486	0.000161309	1	1	0	4	0	4	0	20.0396	23.1775
S27359_SI	FBgn0052062	FBgn0052062:15	A2bp1:15	3L	10577916	10578639	1	6	6	6	A2bp1	FBgn0052062	FBpp0112330|FBpp0112331|FBpp0293630|FBpp0293632|FBpp0293633|FBpp0293634	FBtr0113418|FBtr0113419|FBtr0305093|FBtr0305095|FBtr0305096|FBtr0305097	1	1	1	1	1	1	1	1	1	F_EtOH-F_RU486	0.442371	0	0	0	M_EtOH-M_RU486	0.0154639	1	0	0	F_EtOH-M_EtOH	0.771236	0	0	0	F_RU486-M_RU486	0.131366	0	0	0	0	0	0	0	23.7936	30.4874
S27360_SI	FBgn0052062	FBgn0052062:16	A2bp1:16	3L	10580727	10580787	1	8	8	8	A2bp1	FBgn0052062	FBpp0112330|FBpp0112331|FBpp0293630|FBpp0293631|FBpp0293632|FBpp0293633|FBpp0293634|FBpp0305201	FBtr0113418|FBtr0113419|FBtr0305093|FBtr0305094|FBtr0305095|FBtr0305096|FBtr0305097|FBtr0332985	1	1	1	1	1	1	1	1	1	F_EtOH-F_RU486	0.96947	0	0	0	M_EtOH-M_RU486	0.00140805	1	1	0	F_EtOH-M_EtOH	0.628967	0	0	0	F_RU486-M_RU486	0.0010229	1	1	0	4	0	4	0	40.2419	45.6183
S27361_SI	FBgn0052062	FBgn0052062:17	A2bp1:17	3L	10580943	10580996	1	6	6	6	A2bp1	FBgn0052062	FBpp0112330|FBpp0293630|FBpp0293631|FBpp0293633|FBpp0293634|FBpp0305201	FBtr0113418|FBtr0305093|FBtr0305094|FBtr0305096|FBtr0305097|FBtr0332985	1	1	1	1	1	1	1	1	1	F_EtOH-F_RU486	0.96901	0	0	0	M_EtOH-M_RU486	0.231407	0	0	0	F_EtOH-M_EtOH	0.976086	0	0	0	F_RU486-M_RU486	0.383006	0	0	0	0	0	0	0	32.0727	37.9273
S27362_SI	FBgn0052062	FBgn0052062:18	A2bp1:18	3L	10581760	10581831	1	3	3	3	A2bp1	FBgn0052062	FBpp0112330|FBpp0293630|FBpp0293631	FBtr0113418|FBtr0305093|FBtr0305094	1	1	1	1	1	1	1	1	1	F_EtOH-F_RU486	0.731478	0	0	0	M_EtOH-M_RU486	0.195373	0	0	0	F_EtOH-M_EtOH	0.664724	0	0	0	F_RU486-M_RU486	0.314252	0	0	0	0	0	0	0	22.0776	29.3607
S27363_SI	FBgn0052062	FBgn0052062:19	A2bp1:19	3L	10582456	10582616	1	7	7	7	A2bp1	FBgn0052062	FBpp0112330|FBpp0293630|FBpp0293631|FBpp0293632|FBpp0293633|FBpp0293634|FBpp0305201	FBtr0113418|FBtr0305093|FBtr0305094|FBtr0305095|FBtr0305096|FBtr0305097|FBtr0332985	1	1	1	1	1	1	1	1	1	F_EtOH-F_RU486	0.927585	0	0	0	M_EtOH-M_RU486	0.202096	0	0	0	F_EtOH-M_EtOH	0.687123	0	0	0	F_RU486-M_RU486	0.169829	0	0	0	0	0	0	0	44.3333	52.6461
F22481_SI	FBgn0035244	FBgn0035244:3|FBgn0035244:4	ABCB7:3|ABCB7:4	3L	1620817	1621042	2	2	2	1|1	ABCB7	FBgn0035244	FBpp0072637|FBpp0072638	FBtr0072754|FBtr0072755	1	1	1	1	1	1	1	1	1	F_EtOH-F_RU486	0.473796	0	0	0	M_EtOH-M_RU486	0.578144	0	0	0	F_EtOH-M_EtOH	0.426562	0	0	0	F_RU486-M_RU486	0.680004	0	0	0	0	0	0	0	20.5536	27.6769
S22480_SI	FBgn0035244	FBgn0035244:2	ABCB7:2	3L	1620428	1620554	1	2	2	2	ABCB7	FBgn0035244	FBpp0072637|FBpp0072638	FBtr0072754|FBtr0072755	1	1	1	1	1	1	1	1	1	F_EtOH-F_RU486	0.651358	0	0	0	M_EtOH-M_RU486	0.910452	0	0	0	F_EtOH-M_EtOH	0.509334	0	0	0	F_RU486-M_RU486	0.835868	0	0	0	0	0	0	0	32.2266	34.0677
S22482_SI	FBgn0035244	FBgn0035244:5	ABCB7:5	3L	1621103	1621257	1	2	2	2	ABCB7	FBgn0035244	FBpp0072637|FBpp0072638	FBtr0072754|FBtr0072755	1	1	1	1	1	1	1	1	1	F_EtOH-F_RU486	0.591528	0	0	0	M_EtOH-M_RU486	0.429922	0	0	0	F_EtOH-M_EtOH	0.666559	0	0	0	F_RU486-M_RU486	0.387643	0	0	0	0	0	0	0	26.4957	36.8932
S22483_SI	FBgn0035244	FBgn0035244:6	ABCB7:6	3L	1621317	1622665	1	2	2	2	ABCB7	FBgn0035244	FBpp0072637|FBpp0072638	FBtr0072754|FBtr0072755	1	1	1	1	1	1	1	1	1	F_EtOH-F_RU486	0.311318	0	0	0	M_EtOH-M_RU486	0.116972	0	0	0	F_EtOH-M_EtOH	0.4375	0	0	0	F_RU486-M_RU486	0.103962	0	0	0	0	0	0	0	41.9244	54.2741
F36463_SI	FBgn0033246	FBgn0033246:15|FBgn0033246:16	ACC:15|ACC:16	2R	3874454	3874742	2	3	3	1|2	ACC	FBgn0033246	FBpp0087947|FBpp0087948|FBpp0111966	FBtr0088871|FBtr0088872|FBtr0113053	1	1	1	1	1	1	1	1	1	F_EtOH-F_RU486	0.891138	0	0	0	M_EtOH-M_RU486	0.00376398	1	1	0	F_EtOH-M_EtOH	0.743839	0	0	0	F_RU486-M_RU486	0.00219973	1	1	0	3	3	3	3	41.6644	55.877
S36449_SI	FBgn0033246	FBgn0033246:1	ACC:1	2R	3861620	3862126	1	6	6	6	ACC	FBgn0033246	FBpp0087947|FBpp0087948|FBpp0111966|FBpp0308268|FBpp0308269|FBpp0308270	FBtr0088871|FBtr0088872|FBtr0113053|FBtr0339123|FBtr0339124|FBtr0339125	1	1	1	1	1	1	1	1	1	F_EtOH-F_RU486	0.0565653	0	0	0	M_EtOH-M_RU486	0.371543	0	0	0	F_EtOH-M_EtOH	0.27955	0	0	0	F_RU486-M_RU486	0.00427608	1	1	0	0	0	3	0	168.34	241.619
S36450_SI	FBgn0033246	FBgn0033246:2	ACC:2	2R	3862195	3862329	1	6	6	6	ACC	FBgn0033246	FBpp0087947|FBpp0087948|FBpp0111966|FBpp0308268|FBpp0308269|FBpp0308270	FBtr0088871|FBtr0088872|FBtr0113053|FBtr0339123|FBtr0339124|FBtr0339125	1	1	1	1	1	1	1	1	1	F_EtOH-F_RU486	0.00192926	1	1	0	M_EtOH-M_RU486	0.187131	0	0	0	F_EtOH-M_EtOH	0.0459039	1	0	0	F_RU486-M_RU486	1.01006e-05	1	1	1	2	0	3	0	191.446	278.613
S36451_SI	FBgn0033246	FBgn0033246:3	ACC:3	2R	3862391	3862738	1	6	6	6	ACC	FBgn0033246	FBpp0087947|FBpp0087948|FBpp0111966|FBpp0308268|FBpp0308269|FBpp0308270	FBtr0088871|FBtr0088872|FBtr0113053|FBtr0339123|FBtr0339124|FBtr0339125	1	1	1	1	1	1	1	1	1	F_EtOH-F_RU486	0.011703	1	0	0	M_EtOH-M_RU486	0.00123761	1	1	0	F_EtOH-M_EtOH	0.0293922	1	0	0	F_RU486-M_RU486	4.26932e-06	1	1	1	3	0	3	0	211.688	283.345
S36452_SI	FBgn0033246	FBgn0033246:4	ACC:4	2R	3862809	3863678	1	6	6	6	ACC	FBgn0033246	FBpp0087947|FBpp0087948|FBpp0111966|FBpp0308268|FBpp0308269|FBpp0308270	FBtr0088871|FBtr0088872|FBtr0113053|FBtr0339123|FBtr0339124|FBtr0339125	1	1	1	1	1	1	1	1	1	F_EtOH-F_RU486	0.00790145	1	1	0	M_EtOH-M_RU486	0.000218899	1	1	0	F_EtOH-M_EtOH	0.0953694	0	0	0	F_RU486-M_RU486	3.06699e-06	1	1	1	8	0	3	0	184.374	256.607
S36453_SI	FBgn0033246	FBgn0033246:5	ACC:5	2R	3863800	3864228	1	6	6	6	ACC	FBgn0033246	FBpp0087947|FBpp0087948|FBpp0111966|FBpp0308268|FBpp0308269|FBpp0308270	FBtr0088871|FBtr0088872|FBtr0113053|FBtr0339123|FBtr0339124|FBtr0339125	1	1	1	1	1	1	1	1	1	F_EtOH-F_RU486	0.576912	0	0	0	M_EtOH-M_RU486	0.000551005	1	1	0	F_EtOH-M_EtOH	0.237264	0	0	0	F_RU486-M_RU486	6.73476e-05	1	1	1	3	0	3	3	152.425	195.65
S36454_SI	FBgn0033246	FBgn0033246:6	ACC:6	2R	3864291	3864461	1	6	6	6	ACC	FBgn0033246	FBpp0087947|FBpp0087948|FBpp0111966|FBpp0308268|FBpp0308269|FBpp0308270	FBtr0088871|FBtr0088872|FBtr0113053|FBtr0339123|FBtr0339124|FBtr0339125	1	1	1	1	1	1	1	1	1	F_EtOH-F_RU486	0.52705	0	0	0	M_EtOH-M_RU486	0.00489181	1	1	0	F_EtOH-M_EtOH	0.238049	0	0	0	F_RU486-M_RU486	0.000227269	1	1	0	3	0	3	0	124.048	162.713
S36455_SI	FBgn0033246	FBgn0033246:7	ACC:7	2R	3864527	3864829	1	6	6	6	ACC	FBgn0033246	FBpp0087947|FBpp0087948|FBpp0111966|FBpp0308268|FBpp0308269|FBpp0308270	FBtr0088871|FBtr0088872|FBtr0113053|FBtr0339123|FBtr0339124|FBtr0339125	1	1	1	1	1	1	1	1	1	F_EtOH-F_RU486	0.599646	0	0	0	M_EtOH-M_RU486	0.0020406	1	1	0	F_EtOH-M_EtOH	0.341622	0	0	0	F_RU486-M_RU486	0.000214446	1	1	0	3	0	3	3	137.751	180.298
S36456_SI	FBgn0033246	FBgn0033246:8	ACC:8	2R	3864894	3868627	1	6	6	6	ACC	FBgn0033246	FBpp0087947|FBpp0087948|FBpp0111966|FBpp0308268|FBpp0308269|FBpp0308270	FBtr0088871|FBtr0088872|FBtr0113053|FBtr0339123|FBtr0339124|FBtr0339125	1	1	1	1	1	1	1	1	1	F_EtOH-F_RU486	0.935583	0	0	0	M_EtOH-M_RU486	0.00289968	1	1	0	F_EtOH-M_EtOH	0.443914	0	0	0	F_RU486-M_RU486	0.000912153	1	1	0	3	0	3	3	126.838	152.929
S36457_SI	FBgn0033246	FBgn0033246:9	ACC:9	2R	3868689	3868977	1	6	6	6	ACC	FBgn0033246	FBpp0087947|FBpp0087948|FBpp0111966|FBpp0308268|FBpp0308269|FBpp0308270	FBtr0088871|FBtr0088872|FBtr0113053|FBtr0339123|FBtr0339124|FBtr0339125	1	1	1	1	1	1	1	1	1	F_EtOH-F_RU486	0.968969	0	0	0	M_EtOH-M_RU486	0.00666773	1	1	0	F_EtOH-M_EtOH	0.462057	0	0	0	F_RU486-M_RU486	0.00214652	1	1	0	3	0	3	3	84.8287	101.67
S36458_SI	FBgn0033246	FBgn0033246:10	ACC:10	2R	3870146	3870512	1	6	6	6	ACC	FBgn0033246	FBpp0087947|FBpp0087948|FBpp0111966|FBpp0308268|FBpp0308269|FBpp0308270	FBtr0088871|FBtr0088872|FBtr0113053|FBtr0339123|FBtr0339124|FBtr0339125	1	1	1	1	1	1	1	1	1	F_EtOH-F_RU486	0.946794	0	0	0	M_EtOH-M_RU486	0.0200213	1	0	0	F_EtOH-M_EtOH	0.555495	0	0	0	F_RU486-M_RU486	0.0121052	1	0	0	0	0	0	0	101.99	114.534
S36459_SI	FBgn0033246	FBgn0033246:11	ACC:11	2R	3870981	3871568	1	1	1	1	ACC	FBgn0033246	FBpp0308268	FBtr0339123	1	1	1	1	1	1	1	1	1	F_EtOH-F_RU486	0.964357	0	0	0	M_EtOH-M_RU486	0.78853	0	0	0	F_EtOH-M_EtOH	0.965898	0	0	0	F_RU486-M_RU486	0.700522	0	0	0	0	0	0	0	9.86927	10.901
S36460_SI	FBgn0033246	FBgn0033246:12	ACC:12	2R	3872386	3872507	1	5	5	5	ACC	FBgn0033246	FBpp0087947|FBpp0087948|FBpp0111966|FBpp0308269|FBpp0308270	FBtr0088871|FBtr0088872|FBtr0113053|FBtr0339124|FBtr0339125	1	1	1	1	1	1	1	1	1	F_EtOH-F_RU486	0.967722	0	0	0	M_EtOH-M_RU486	0.00782192	1	1	0	F_EtOH-M_EtOH	0.598072	0	0	0	F_RU486-M_RU486	0.00547449	1	1	0	3	3	3	3	78.8428	89.1409
S36461_SI	FBgn0033246	FBgn0033246:13	ACC:13	2R	3872571	3872956	1	5	5	5	ACC	FBgn0033246	FBpp0087947|FBpp0087948|FBpp0111966|FBpp0308269|FBpp0308270	FBtr0088871|FBtr0088872|FBtr0113053|FBtr0339124|FBtr0339125	1	1	1	1	1	1	1	1	1	F_EtOH-F_RU486	0.978125	0	0	0	M_EtOH-M_RU486	0.00649803	1	1	0	F_EtOH-M_EtOH	0.641647	0	0	0	F_RU486-M_RU486	0.00388938	1	1	0	3	3	3	3	110.889	133.859
S36462_SI	FBgn0033246	FBgn0033246:14	ACC:14	2R	3873107	3873283	1	1	1	1	ACC	FBgn0033246	FBpp0087947	FBtr0088871	1	1	1	1	1	1	1	1	1	F_EtOH-F_RU486	0.93713	0	0	0	M_EtOH-M_RU486	0.0103298	1	0	0	F_EtOH-M_EtOH	0.700876	0	0	0	F_RU486-M_RU486	0.00552688	1	1	0	0	0	3	3	23.0936	29.3858
S36466_SI	FBgn0033246	FBgn0033246:17	ACC:17	2R	3877021	3877219	1	1	1	1	ACC	FBgn0033246	FBpp0308269	FBtr0339124	1	1	1	1	1	1	1	1	1	F_EtOH-F_RU486	0.792037	0	0	0	M_EtOH-M_RU486	0.171471	0	0	0	F_EtOH-M_EtOH	0.6453	0	0	0	F_RU486-M_RU486	0.0295316	1	0	0	0	0	0	0	30.045	38.5533
F22897_SI	FBgn0040507	FBgn0040507:6|FBgn0040507:7	ACXD:6|ACXD:7	3L	2241104	2241285	2	2	2	1|1	ACXD	FBgn0040507	FBpp0072753|FBpp0304908	FBtr0072874|FBtr0332662	0	0	1	0	0	0	0	0	1	F_EtOH-F_RU486	0.435036	0	0	0	M_EtOH-M_RU486	0.000566637	1	1	0	F_EtOH-M_EtOH	0.421449	0	0	0	F_RU486-M_RU486	0.0931564	0	0	0	3	3	0	0	3.04007	2.01093
S22896_SI	FBgn0040507	FBgn0040507:5	ACXD:5	3L	2240759	2241044	1	2	2	2	ACXD	FBgn0040507	FBpp0072753|FBpp0304908	FBtr0072874|FBtr0332662	0	0	1	0	0	0	0	0	1	F_EtOH-F_RU486	0.329377	0	0	0	M_EtOH-M_RU486	0.0023181	1	1	0	F_EtOH-M_EtOH	0.552726	0	0	0	F_RU486-M_RU486	0.358261	0	0	0	3	3	0	0	2.89779	1.69222
S22898_SI	FBgn0040507	FBgn0040507:8	ACXD:8	3L	2241348	2241563	1	2	2	2	ACXD	FBgn0040507	FBpp0072753|FBpp0304908	FBtr0072874|FBtr0332662	0	0	1	0	0	0	0	0	1	F_EtOH-F_RU486	0.121504	0	0	0	M_EtOH-M_RU486	2.51843e-06	1	1	1	F_EtOH-M_EtOH	0.00838864	1	1	0	F_RU486-M_RU486	0.00971866	1	1	0	3	3	8	0	2.39478	1.76959
S22899_SI	FBgn0040507	FBgn0040507:9	ACXD:9	3L	2241619	2241943	1	2	2	2	ACXD	FBgn0040507	FBpp0072753|FBpp0304908	FBtr0072874|FBtr0332662	0	0	1	0	0	0	0	0	1	F_EtOH-F_RU486	0.74005	0	0	0	M_EtOH-M_RU486	0.00634609	1	1	0	F_EtOH-M_EtOH	0.295229	0	0	0	F_RU486-M_RU486	0.55034	0	0	0	3	3	0	0	2.49898	1.77403
S22901_SI	FBgn0040507	FBgn0040507:11	ACXD:11	3L	2242335	2242429	1	2	2	2	ACXD	FBgn0040507	FBpp0072753|FBpp0304908	FBtr0072874|FBtr0332662	0	0	1	0	0	0	0	0	1	F_EtOH-F_RU486	0.826578	0	0	0	M_EtOH-M_RU486	0.00187368	1	1	0	F_EtOH-M_EtOH	0.181056	0	0	0	F_RU486-M_RU486	0.0518991	0	0	0	3	3	0	0	2.97917	3.94444
S22902_SI	FBgn0040507	FBgn0040507:12	ACXD:12	3L	2242484	2242635	1	2	2	2	ACXD	FBgn0040507	FBpp0072753|FBpp0304908	FBtr0072874|FBtr0332662	0	0	1	1	0	1	0	0	1	F_EtOH-F_RU486	0.959549	0	0	0	M_EtOH-M_RU486	0.0512808	0	0	0	F_EtOH-M_EtOH	0.164531	0	0	0	F_RU486-M_RU486	0.776639	0	0	0	0	0	0	0	3.12854	3.21569
S22903_SI	FBgn0040507	FBgn0040507:13	ACXD:13	3L	2242882	2243719	1	2	2	2	ACXD	FBgn0040507	FBpp0072753|FBpp0304908	FBtr0072874|FBtr0332662	0	0	1	0	0	0	0	0	1	F_EtOH-F_RU486	0.0381626	1	0	0	M_EtOH-M_RU486	6.51623e-06	1	1	1	F_EtOH-M_EtOH	0.0539519	0	0	0	F_RU486-M_RU486	0.0291912	1	0	0	3	3	0	0	3.85379	2.59952
S40064_SI	FBgn0053138	FBgn0053138:1	CG33138:1	2R	9058906	9059104	1	1	1	1	AGBE	FBgn0053138	FBpp0086845	FBtr0087732	1	1	1	1	1	1	1	1	1	F_EtOH-F_RU486	0.650852	0	0	0	M_EtOH-M_RU486	0.000246532	1	1	0	F_EtOH-M_EtOH	0.255498	0	0	0	F_RU486-M_RU486	0.000264752	1	1	0	3	3	3	3	55.555	54.3033
S40065_SI	FBgn0053138	FBgn0053138:2	CG33138:2	2R	9060056	9060225	1	1	1	1	AGBE	FBgn0053138	FBpp0086845	FBtr0087732	1	1	1	1	1	1	1	1	1	F_EtOH-F_RU486	0.98692	0	0	0	M_EtOH-M_RU486	0.000144822	1	1	0	F_EtOH-M_EtOH	0.104325	0	0	0	F_RU486-M_RU486	3.85611e-05	1	1	1	3	0	3	3	61.7953	72.2612
S40066_SI	FBgn0053138	FBgn0053138:3	CG33138:3	2R	9060287	9061227	1	1	1	1	AGBE	FBgn0053138	FBpp0086845	FBtr0087732	1	1	1	1	1	1	1	1	1	F_EtOH-F_RU486	0.834953	0	0	0	M_EtOH-M_RU486	1.12223e-05	1	1	1	F_EtOH-M_EtOH	0.098275	0	0	0	F_RU486-M_RU486	5.52356e-06	1	1	1	3	0	3	3	65.7169	79.0637
S40067_SI	FBgn0053138	FBgn0053138:4	CG33138:4	2R	9061290	9062301	1	1	1	1	AGBE	FBgn0053138	FBpp0086845	FBtr0087732	1	1	1	1	1	1	1	1	1	F_EtOH-F_RU486	0.150312	0	0	0	M_EtOH-M_RU486	1.21652e-06	1	1	1	F_EtOH-M_EtOH	0.00923747	1	1	0	F_RU486-M_RU486	4.43885e-07	1	1	1	3	0	5	0	72.769	92.5574
F40528_SI	FBgn0262739	FBgn0262739:1|FBgn0262739:2|FBgn0262739:3|FBgn0262739:4	AGO1:1|AGO1:2|AGO1:3|AGO1:4	2R	9830892	9835615	4	4	4	1|1|1|1	AGO1	FBgn0262739	FBpp0086738|FBpp0086739|FBpp0086740|FBpp0294043	FBtr0087612|FBtr0087613|FBtr0087614|FBtr0305592	1	1	1	1	1	1	1	1	1	F_EtOH-F_RU486	0.542627	0	0	0	M_EtOH-M_RU486	0.000621409	1	1	0	F_EtOH-M_EtOH	0.850134	0	0	0	F_RU486-M_RU486	0.00502578	1	1	0	4	0	4	0	77.2928	95.9729
S40529_SI	FBgn0262739	FBgn0262739:5	AGO1:5	2R	9835682	9837292	1	4	4	4	AGO1	FBgn0262739	FBpp0086738|FBpp0086739|FBpp0086740|FBpp0294043	FBtr0087612|FBtr0087613|FBtr0087614|FBtr0305592	1	1	1	1	1	1	1	1	1	F_EtOH-F_RU486	0.948709	0	0	0	M_EtOH-M_RU486	0.19496	0	0	0	F_EtOH-M_EtOH	0.593978	0	0	0	F_RU486-M_RU486	0.954174	0	0	0	0	0	0	0	43.4713	46.761
S40530_SI	FBgn0262739	FBgn0262739:6	AGO1:6	2R	9837355	9837577	1	4	4	4	AGO1	FBgn0262739	FBpp0086738|FBpp0086739|FBpp0086740|FBpp0294043	FBtr0087612|FBtr0087613|FBtr0087614|FBtr0305592	1	1	1	1	1	1	1	1	1	F_EtOH-F_RU486	0.956545	0	0	0	M_EtOH-M_RU486	0.316842	0	0	0	F_EtOH-M_EtOH	0.619942	0	0	0	F_RU486-M_RU486	0.933799	0	0	0	0	0	0	0	41.5179	43.936
S40531_SI	FBgn0262739	FBgn0262739:7	AGO1:7	2R	9837637	9838422	1	4	4	4	AGO1	FBgn0262739	FBpp0086738|FBpp0086739|FBpp0086740|FBpp0294043	FBtr0087612|FBtr0087613|FBtr0087614|FBtr0305592	1	1	1	1	1	1	1	1	1	F_EtOH-F_RU486	0.972871	0	0	0	M_EtOH-M_RU486	0.230907	0	0	0	F_EtOH-M_EtOH	0.626707	0	0	0	F_RU486-M_RU486	0.914122	0	0	0	0	0	0	0	40.3664	44.9462
S40532_SI	FBgn0262739	FBgn0262739:8	AGO1:8	2R	9839119	9839193	1	4	4	4	AGO1	FBgn0262739	FBpp0086738|FBpp0086739|FBpp0086740|FBpp0294043	FBtr0087612|FBtr0087613|FBtr0087614|FBtr0305592	1	1	1	1	1	1	1	1	1	F_EtOH-F_RU486	0.991393	0	0	0	M_EtOH-M_RU486	0.627275	0	0	0	F_EtOH-M_EtOH	0.733586	0	0	0	F_RU486-M_RU486	0.887382	0	0	0	0	0	0	0	23.5	27.614
S40533_SI	FBgn0262739	FBgn0262739:9	AGO1:9	2R	9840554	9840780	1	1	1	1	AGO1	FBgn0262739	FBpp0086740	FBtr0087614	1	1	1	1	1	1	1	1	1	F_EtOH-F_RU486	0.783615	0	0	0	M_EtOH-M_RU486	0.00324099	1	1	0	F_EtOH-M_EtOH	0.597827	0	0	0	F_RU486-M_RU486	0.0933223	0	0	0	4	0	0	0	43.5263	54.7822
S40534_SI	FBgn0262739	FBgn0262739:10	AGO1:10	2R	9841417	9841530	1	1	1	1	AGO1	FBgn0262739	FBpp0086740	FBtr0087614	1	1	1	1	1	1	1	1	1	F_EtOH-F_RU486	0.983477	0	0	0	M_EtOH-M_RU486	0.329214	0	0	0	F_EtOH-M_EtOH	0.360223	0	0	0	F_RU486-M_RU486	0.680935	0	0	0	0	0	0	0	17.9507	20.9014
S40539_SI	FBgn0262739	FBgn0262739:13	AGO1:13	2R	9844678	9844855	1	2	2	2	AGO1	FBgn0262739	FBpp0086738|FBpp0294043	FBtr0087612|FBtr0305592	1	1	1	1	1	1	1	1	1	F_EtOH-F_RU486	0.096211	0	0	0	M_EtOH-M_RU486	0.38056	0	0	0	F_EtOH-M_EtOH	0.985849	0	0	0	F_RU486-M_RU486	0.124485	0	0	0	0	0	0	0	23.3277	17.9218
S40540_SI	FBgn0262739	FBgn0262739:14	AGO1:14	2R	9845467	9845594	1	2	2	2	AGO1	FBgn0262739	FBpp0086738|FBpp0294043	FBtr0087612|FBtr0305592	1	1	1	1	1	1	1	1	1	F_EtOH-F_RU486	0.918551	0	0	0	M_EtOH-M_RU486	0.532182	0	0	0	F_EtOH-M_EtOH	0.579493	0	0	0	F_RU486-M_RU486	0.959636	0	0	0	0	0	0	0	14.1059	16.615
F29579_SI	FBgn0087035	FBgn0087035:1|FBgn0087035:2|FBgn0087035:3	AGO2:1|AGO2:2|AGO2:3	3L	15547213	15547572	3	2	2	1|1|1	AGO2	FBgn0087035	FBpp0075312|FBpp0075313	FBtr0075559|FBtr0075560	1	1	1	1	1	1	1	1	1	F_EtOH-F_RU486	0.696531	0	0	0	M_EtOH-M_RU486	0.0523527	0	0	0	F_EtOH-M_EtOH	0.876639	0	0	0	F_RU486-M_RU486	0.229546	0	0	0	0	0	0	0	37.3158	38.8763
F29580_SI	FBgn0087035	FBgn0087035:4|FBgn0087035:5	AGO2:4|AGO2:5	3L	15549923	15551217	2	3	3	1|2	AGO2	FBgn0087035	FBpp0075312|FBpp0075313|FBpp0304266	FBtr0075559|FBtr0075560|FBtr0331933	1	1	1	1	1	1	1	1	1	F_EtOH-F_RU486	0.732568	0	0	0	M_EtOH-M_RU486	0.111444	0	0	0	F_EtOH-M_EtOH	0.984256	0	0	0	F_RU486-M_RU486	0.510149	0	0	0	0	0	0	0	60.7173	63.5759
S29581_SI	FBgn0087035	FBgn0087035:6	AGO2:6	3L	15551350	15551438	1	3	3	3	AGO2	FBgn0087035	FBpp0075312|FBpp0075313|FBpp0304266	FBtr0075559|FBtr0075560|FBtr0331933	1	1	1	1	1	1	1	1	1	F_EtOH-F_RU486	0.973943	0	0	0	M_EtOH-M_RU486	0.245294	0	0	0	F_EtOH-M_EtOH	0.650734	0	0	0	F_RU486-M_RU486	0.766591	0	0	0	0	0	0	0	62.8148	72.3704
S29582_SI	FBgn0087035	FBgn0087035:7	AGO2:7	3L	15551494	15552103	1	3	3	3	AGO2	FBgn0087035	FBpp0075312|FBpp0075313|FBpp0304266	FBtr0075559|FBtr0075560|FBtr0331933	1	1	1	1	1	1	1	1	1	F_EtOH-F_RU486	0.669806	0	0	0	M_EtOH-M_RU486	0.0346688	1	0	0	F_EtOH-M_EtOH	0.63125	0	0	0	F_RU486-M_RU486	0.0775706	0	0	0	0	0	0	0	63.198	68.7332
S29583_SI	FBgn0087035	FBgn0087035:8	AGO2:8	3L	15552200	15553216	1	3	3	3	AGO2	FBgn0087035	FBpp0075312|FBpp0075313|FBpp0304266	FBtr0075559|FBtr0075560|FBtr0331933	1	1	1	1	1	1	1	1	1	F_EtOH-F_RU486	0.592867	0	0	0	M_EtOH-M_RU486	0.80877	0	0	0	F_EtOH-M_EtOH	0.949706	0	0	0	F_RU486-M_RU486	0.5719	0	0	0	0	0	0	0	85.2407	102.105
S29584_SI	FBgn0087035	FBgn0087035:9	AGO2:9	3L	15553308	15553678	1	3	3	3	AGO2	FBgn0087035	FBpp0075312|FBpp0075313|FBpp0304266	FBtr0075559|FBtr0075560|FBtr0331933	1	1	1	1	1	1	1	1	1	F_EtOH-F_RU486	0.596647	0	0	0	M_EtOH-M_RU486	0.0485571	1	0	0	F_EtOH-M_EtOH	0.840905	0	0	0	F_RU486-M_RU486	0.661844	0	0	0	0	0	0	0	94.6532	116.232
F1212_SI	FBgn0031392	FBgn0031392:10|FBgn0031392:9	AIF:10|AIF:9	2L	2154473	2155389	2	3	3	2|1	AIF	FBgn0031392	FBpp0077503|FBpp0077504|FBpp0303507	FBtr0077830|FBtr0077831|FBtr0330657	1	1	1	1	1	1	1	1	1	F_EtOH-F_RU486	0.991267	0	0	0	M_EtOH-M_RU486	0.072825	0	0	0	F_EtOH-M_EtOH	0.632476	0	0	0	F_RU486-M_RU486	0.421107	0	0	0	0	0	0	0	15.8188	18.2229
S1206_SI	FBgn0031392	FBgn0031392:1	AIF:1	2L	2151754	2152146	1	3	3	3	AIF	FBgn0031392	FBpp0077503|FBpp0077504|FBpp0303507	FBtr0077830|FBtr0077831|FBtr0330657	1	1	1	1	1	1	1	1	1	F_EtOH-F_RU486	0.384836	0	0	0	M_EtOH-M_RU486	0.0510361	0	0	0	F_EtOH-M_EtOH	0.926723	0	0	0	F_RU486-M_RU486	0.614846	0	0	0	0	0	0	0	13.4078	12.1049
S1208_SI	FBgn0031392	FBgn0031392:5	AIF:5	2L	2152663	2152944	1	3	3	3	AIF	FBgn0031392	FBpp0077503|FBpp0077504|FBpp0303507	FBtr0077830|FBtr0077831|FBtr0330657	1	1	1	1	1	1	1	1	1	F_EtOH-F_RU486	0.653609	0	0	0	M_EtOH-M_RU486	0.013293	1	0	0	F_EtOH-M_EtOH	0.716658	0	0	0	F_RU486-M_RU486	0.335171	0	0	0	0	0	0	0	12.51	12.2014
S1209_SI	FBgn0031392	FBgn0031392:6	AIF:6	2L	2153003	2153105	1	3	3	3	AIF	FBgn0031392	FBpp0077503|FBpp0077504|FBpp0303507	FBtr0077830|FBtr0077831|FBtr0330657	1	1	1	1	1	1	1	1	1	F_EtOH-F_RU486	0.519999	0	0	0	M_EtOH-M_RU486	0.0189883	1	0	0	F_EtOH-M_EtOH	0.901923	0	0	0	F_RU486-M_RU486	0.380721	0	0	0	0	0	0	0	12.6795	11.6474
S1210_SI	FBgn0031392	FBgn0031392:7	AIF:7	2L	2153282	2153531	1	3	3	3	AIF	FBgn0031392	FBpp0077503|FBpp0077504|FBpp0303507	FBtr0077830|FBtr0077831|FBtr0330657	1	1	1	1	1	1	1	1	1	F_EtOH-F_RU486	0.68891	0	0	0	M_EtOH-M_RU486	0.00136061	1	1	0	F_EtOH-M_EtOH	0.707684	0	0	0	F_RU486-M_RU486	0.0359981	1	0	0	3	0	0	0	14.579	15.5485
S1211_SI	FBgn0031392	FBgn0031392:8	AIF:8	2L	2153596	2154410	1	3	3	3	AIF	FBgn0031392	FBpp0077503|FBpp0077504|FBpp0303507	FBtr0077830|FBtr0077831|FBtr0330657	1	1	1	1	1	1	1	1	1	F_EtOH-F_RU486	0.587641	0	0	0	M_EtOH-M_RU486	0.00115887	1	1	0	F_EtOH-M_EtOH	0.431502	0	0	0	F_RU486-M_RU486	0.117088	0	0	0	3	0	0	0	17.8346	18.6573
S61422_SI	FBgn0086346	FBgn0086346:1	ALiX:1	3R	23522188	23522553	1	1	1	1	ALiX	FBgn0086346	FBpp0084610	FBtr0085241	1	1	1	1	1	1	1	1	1	F_EtOH-F_RU486	0.196147	0	0	0	M_EtOH-M_RU486	7.13187e-05	1	1	1	F_EtOH-M_EtOH	0.661648	0	0	0	F_RU486-M_RU486	0.00806889	1	1	0	4	4	4	0	51.2271	75.158
S61423_SI	FBgn0086346	FBgn0086346:2	ALiX:2	3R	23522611	23522796	1	1	1	1	ALiX	FBgn0086346	FBpp0084610	FBtr0085241	1	1	1	1	1	1	1	1	1	F_EtOH-F_RU486	0.122359	0	0	0	M_EtOH-M_RU486	3.04512e-05	1	1	1	F_EtOH-M_EtOH	0.684094	0	0	0	F_RU486-M_RU486	0.00379378	1	1	0	4	4	4	0	54.1515	82.2299
S61424_SI	FBgn0086346	FBgn0086346:3	ALiX:3	3R	23522857	23524452	1	1	1	1	ALiX	FBgn0086346	FBpp0084610	FBtr0085241	1	1	1	1	1	1	1	1	1	F_EtOH-F_RU486	0.00584052	1	1	0	M_EtOH-M_RU486	7.92446e-07	1	1	1	F_EtOH-M_EtOH	0.189112	0	0	0	F_RU486-M_RU486	0.000362955	1	1	0	6	0	4	0	65.277	91.4425
S61425_SI	FBgn0086346	FBgn0086346:4	ALiX:4	3R	23524808	23525089	1	1	1	1	ALiX	FBgn0086346	FBpp0084610	FBtr0085241	1	1	1	1	1	1	1	1	1	F_EtOH-F_RU486	0.283451	0	0	0	M_EtOH-M_RU486	0.00112288	1	1	0	F_EtOH-M_EtOH	0.922492	0	0	0	F_RU486-M_RU486	0.0635766	0	0	0	4	0	0	0	56.1296	75.735
S61426_SI	FBgn0086346	FBgn0086346:5	ALiX:5	3R	23525157	23525275	1	1	1	1	ALiX	FBgn0086346	FBpp0084610	FBtr0085241	1	1	1	1	1	1	1	1	1	F_EtOH-F_RU486	0.267862	0	0	0	M_EtOH-M_RU486	0.00190614	1	1	0	F_EtOH-M_EtOH	0.78891	0	0	0	F_RU486-M_RU486	0.0388759	1	0	0	4	0	0	0	43.4083	61.575
S61427_SI	FBgn0086346	FBgn0086346:6	ALiX:6	3R	23525490	23525832	1	1	1	1	ALiX	FBgn0086346	FBpp0084610	FBtr0085241	1	1	1	1	1	1	1	1	1	F_EtOH-F_RU486	0.422265	0	0	0	M_EtOH-M_RU486	0.000283838	1	1	0	F_EtOH-M_EtOH	0.575672	0	0	0	F_RU486-M_RU486	0.0234144	1	0	0	4	0	0	0	69.6744	88.8566
S20740_SI	FBgn0010380	FBgn0010380:1	Bap:1	X	19625037	19625122	1	1	1	1	AP-1-2beta	FBgn0010380	FBpp0074558	FBtr0074789	1	1	1	1	1	1	1	1	1	F_EtOH-F_RU486	0.798276	0	0	0	M_EtOH-M_RU486	0.219257	0	0	0	F_EtOH-M_EtOH	0.905617	0	0	0	F_RU486-M_RU486	0.84294	0	0	0	0	0	0	0	8.83142	8.42912
S20741_SI	FBgn0010380	FBgn0010380:2	Bap:2	X	19625408	19626857	1	1	1	1	AP-1-2beta	FBgn0010380	FBpp0074558	FBtr0074789	1	1	1	1	1	1	1	1	1	F_EtOH-F_RU486	0.419006	0	0	0	M_EtOH-M_RU486	0.00716881	1	1	0	F_EtOH-M_EtOH	0.837256	0	0	0	F_RU486-M_RU486	0.0893455	0	0	0	3	0	0	0	50.3572	49.7082
S20742_SI	FBgn0010380	FBgn0010380:3	Bap:3	X	19626923	19628614	1	1	1	1	AP-1-2beta	FBgn0010380	FBpp0074558	FBtr0074789	1	1	1	1	1	1	1	1	1	F_EtOH-F_RU486	0.948977	0	0	0	M_EtOH-M_RU486	0.00408669	1	1	0	F_EtOH-M_EtOH	0.348689	0	0	0	F_RU486-M_RU486	0.149931	0	0	0	3	0	0	0	55.1229	63.0447
F15417_SI	FBgn0030089	FBgn0030089:2|FBgn0030089:3|FBgn0030089:4	AP-1gamma:2|AP-1gamma:3|AP-1gamma:4	X	9003583	9004020	3	6	6	2|2|2	AP-1gamma	FBgn0030089	FBpp0071231|FBpp0071233|FBpp0089134|FBpp0111878|FBpp0301194|FBpp0305942	FBtr0071295|FBtr0071297|FBtr0071298|FBtr0112965|FBtr0309255|FBtr0333808	1	1	1	1	1	1	1	1	1	F_EtOH-F_RU486	0.951561	0	0	0	M_EtOH-M_RU486	0.23865	0	0	0	F_EtOH-M_EtOH	0.794351	0	0	0	F_RU486-M_RU486	0.514906	0	0	0	0	0	0	0	11.1283	12.8595
F15418_SI	FBgn0030089	FBgn0030089:5|FBgn0030089:6|FBgn0030089:7	AP-1gamma:5|AP-1gamma:6|AP-1gamma:7	X	9004651	9005038	3	7	7	1|1|5	AP-1gamma	FBgn0030089	FBpp0071231|FBpp0071233|FBpp0089134|FBpp0111878|FBpp0301193|FBpp0301194|FBpp0305942	FBtr0071295|FBtr0071297|FBtr0071298|FBtr0112965|FBtr0309254|FBtr0309255|FBtr0333808	1	1	1	1	1	1	1	1	1	F_EtOH-F_RU486	0.972871	0	0	0	M_EtOH-M_RU486	0.120436	0	0	0	F_EtOH-M_EtOH	0.712122	0	0	0	F_RU486-M_RU486	0.0903898	0	0	0	0	0	0	0	19.4662	22.8269
F15432_SI	FBgn0030089	FBgn0030089:21|FBgn0030089:22|FBgn0030089:23	AP-1gamma:21|AP-1gamma:22|AP-1gamma:23	X	9010179	9011777	3	9	9	6|2|1	AP-1gamma	FBgn0030089	FBpp0071230|FBpp0071231|FBpp0071232|FBpp0071233|FBpp0089134|FBpp0111878|FBpp0301193|FBpp0301194|FBpp0305942	FBtr0071294|FBtr0071295|FBtr0071296|FBtr0071297|FBtr0071298|FBtr0112965|FBtr0309254|FBtr0309255|FBtr0333808	1	1	1	1	1	1	1	1	1	F_EtOH-F_RU486	0.452123	0	0	0	M_EtOH-M_RU486	0.0026273	1	1	0	F_EtOH-M_EtOH	0.561282	0	0	0	F_RU486-M_RU486	0.0113932	1	0	0	4	0	0	0	37.5533	48.456
S15419_SI	FBgn0030089	FBgn0030089:8	AP-1gamma:8	X	9005115	9005176	1	9	9	9	AP-1gamma	FBgn0030089	FBpp0071230|FBpp0071231|FBpp0071232|FBpp0071233|FBpp0089134|FBpp0111878|FBpp0301193|FBpp0301194|FBpp0305942	FBtr0071294|FBtr0071295|FBtr0071296|FBtr0071297|FBtr0071298|FBtr0112965|FBtr0309254|FBtr0309255|FBtr0333808	1	1	1	1	1	1	1	1	1	F_EtOH-F_RU486	0.801343	0	0	0	M_EtOH-M_RU486	0.629064	0	0	0	F_EtOH-M_EtOH	0.825397	0	0	0	F_RU486-M_RU486	0.853345	0	0	0	0	0	0	0	22.1164	29.1534
S15420_SI	FBgn0030089	FBgn0030089:9	AP-1gamma:9	X	9005420	9005561	1	9	9	9	AP-1gamma	FBgn0030089	FBpp0071230|FBpp0071231|FBpp0071232|FBpp0071233|FBpp0089134|FBpp0111878|FBpp0301193|FBpp0301194|FBpp0305942	FBtr0071294|FBtr0071295|FBtr0071296|FBtr0071297|FBtr0071298|FBtr0112965|FBtr0309254|FBtr0309255|FBtr0333808	1	1	1	1	1	1	1	1	1	F_EtOH-F_RU486	0.564921	0	0	0	M_EtOH-M_RU486	0.367222	0	0	0	F_EtOH-M_EtOH	0.329445	0	0	0	F_RU486-M_RU486	0.771141	0	0	0	0	0	0	0	20.7459	29.1981
S15421_SI	FBgn0030089	FBgn0030089:10	AP-1gamma:10	X	9005631	9005819	1	9	9	9	AP-1gamma	FBgn0030089	FBpp0071230|FBpp0071231|FBpp0071232|FBpp0071233|FBpp0089134|FBpp0111878|FBpp0301193|FBpp0301194|FBpp0305942	FBtr0071294|FBtr0071295|FBtr0071296|FBtr0071297|FBtr0071298|FBtr0112965|FBtr0309254|FBtr0309255|FBtr0333808	1	1	1	1	1	1	1	1	1	F_EtOH-F_RU486	0.96361	0	0	0	M_EtOH-M_RU486	0.250549	0	0	0	F_EtOH-M_EtOH	0.916435	0	0	0	F_RU486-M_RU486	0.577015	0	0	0	0	0	0	0	27.107	30.793
S15422_SI	FBgn0030089	FBgn0030089:11	AP-1gamma:11	X	9005887	9006125	1	9	9	9	AP-1gamma	FBgn0030089	FBpp0071230|FBpp0071231|FBpp0071232|FBpp0071233|FBpp0089134|FBpp0111878|FBpp0301193|FBpp0301194|FBpp0305942	FBtr0071294|FBtr0071295|FBtr0071296|FBtr0071297|FBtr0071298|FBtr0112965|FBtr0309254|FBtr0309255|FBtr0333808	1	1	1	1	1	1	1	1	1	F_EtOH-F_RU486	0.687935	0	0	0	M_EtOH-M_RU486	0.0955928	0	0	0	F_EtOH-M_EtOH	0.821412	0	0	0	F_RU486-M_RU486	0.811768	0	0	0	0	0	0	0	28.0833	28.6431
S15423_SI	FBgn0030089	FBgn0030089:12	AP-1gamma:12	X	9006196	9006272	1	9	9	9	AP-1gamma	FBgn0030089	FBpp0071230|FBpp0071231|FBpp0071232|FBpp0071233|FBpp0089134|FBpp0111878|FBpp0301193|FBpp0301194|FBpp0305942	FBtr0071294|FBtr0071295|FBtr0071296|FBtr0071297|FBtr0071298|FBtr0112965|FBtr0309254|FBtr0309255|FBtr0333808	1	1	1	1	1	1	1	1	1	F_EtOH-F_RU486	0.991487	0	0	0	M_EtOH-M_RU486	0.199744	0	0	0	F_EtOH-M_EtOH	0.593836	0	0	0	F_RU486-M_RU486	0.819755	0	0	0	0	0	0	0	24.7564	29.2222
S15424_SI	FBgn0030089	FBgn0030089:13	AP-1gamma:13	X	9006783	9006800	1	3	3	3	AP-1gamma	FBgn0030089	FBpp0071232|FBpp0071233|FBpp0301194	FBtr0071296|FBtr0071297|FBtr0309255	0	1	1	1	0	1	0	1	1	F_EtOH-F_RU486	0.67139	0	0	0	M_EtOH-M_RU486	0.0500979	0	0	0	F_EtOH-M_EtOH	0.297535	0	0	0	F_RU486-M_RU486	0.310784	0	0	0	0	0	0	0	4.45614	6.47368
S15425_SI	FBgn0030089	FBgn0030089:14	AP-1gamma:14	X	9007676	9007932	1	9	9	9	AP-1gamma	FBgn0030089	FBpp0071230|FBpp0071231|FBpp0071232|FBpp0071233|FBpp0089134|FBpp0111878|FBpp0301193|FBpp0301194|FBpp0305942	FBtr0071294|FBtr0071295|FBtr0071296|FBtr0071297|FBtr0071298|FBtr0112965|FBtr0309254|FBtr0309255|FBtr0333808	1	1	1	1	1	1	1	1	1	F_EtOH-F_RU486	0.917238	0	0	0	M_EtOH-M_RU486	0.146961	0	0	0	F_EtOH-M_EtOH	0.362851	0	0	0	F_RU486-M_RU486	0.887105	0	0	0	0	0	0	0	31.978	39.1512
S15426_SI	FBgn0030089	FBgn0030089:15	AP-1gamma:15	X	9008008	9008603	1	9	9	9	AP-1gamma	FBgn0030089	FBpp0071230|FBpp0071231|FBpp0071232|FBpp0071233|FBpp0089134|FBpp0111878|FBpp0301193|FBpp0301194|FBpp0305942	FBtr0071294|FBtr0071295|FBtr0071296|FBtr0071297|FBtr0071298|FBtr0112965|FBtr0309254|FBtr0309255|FBtr0333808	1	1	1	1	1	1	1	1	1	F_EtOH-F_RU486	0.950186	0	0	0	M_EtOH-M_RU486	0.0400133	1	0	0	F_EtOH-M_EtOH	0.641591	0	0	0	F_RU486-M_RU486	0.359087	0	0	0	0	0	0	0	32.4377	36.4165
S15427_SI	FBgn0030089	FBgn0030089:16	AP-1gamma:16	X	9008667	9008805	1	9	9	9	AP-1gamma	FBgn0030089	FBpp0071230|FBpp0071231|FBpp0071232|FBpp0071233|FBpp0089134|FBpp0111878|FBpp0301193|FBpp0301194|FBpp0305942	FBtr0071294|FBtr0071295|FBtr0071296|FBtr0071297|FBtr0071298|FBtr0112965|FBtr0309254|FBtr0309255|FBtr0333808	1	1	1	1	1	1	1	1	1	F_EtOH-F_RU486	0.541109	0	0	0	M_EtOH-M_RU486	0.082817	0	0	0	F_EtOH-M_EtOH	0.20207	0	0	0	F_RU486-M_RU486	0.479365	0	0	0	0	0	0	0	31.5429	42.631
S15428_SI	FBgn0030089	FBgn0030089:17	AP-1gamma:17	X	9008871	9009159	1	9	9	9	AP-1gamma	FBgn0030089	FBpp0071230|FBpp0071231|FBpp0071232|FBpp0071233|FBpp0089134|FBpp0111878|FBpp0301193|FBpp0301194|FBpp0305942	FBtr0071294|FBtr0071295|FBtr0071296|FBtr0071297|FBtr0071298|FBtr0112965|FBtr0309254|FBtr0309255|FBtr0333808	1	1	1	1	1	1	1	1	1	F_EtOH-F_RU486	0.926814	0	0	0	M_EtOH-M_RU486	0.162675	0	0	0	F_EtOH-M_EtOH	0.627936	0	0	0	F_RU486-M_RU486	0.544145	0	0	0	0	0	0	0	37.7621	45.1379
S15429_SI	FBgn0030089	FBgn0030089:18	AP-1gamma:18	X	9009229	9009744	1	9	9	9	AP-1gamma	FBgn0030089	FBpp0071230|FBpp0071231|FBpp0071232|FBpp0071233|FBpp0089134|FBpp0111878|FBpp0301193|FBpp0301194|FBpp0305942	FBtr0071294|FBtr0071295|FBtr0071296|FBtr0071297|FBtr0071298|FBtr0112965|FBtr0309254|FBtr0309255|FBtr0333808	1	1	1	1	1	1	1	1	1	F_EtOH-F_RU486	0.157189	0	0	0	M_EtOH-M_RU486	0.185847	0	0	0	F_EtOH-M_EtOH	0.170064	0	0	0	F_RU486-M_RU486	0.246595	0	0	0	0	0	0	0	38.7582	55.04
S15430_SI	FBgn0030089	FBgn0030089:19	AP-1gamma:19	X	9009798	9009941	1	9	9	9	AP-1gamma	FBgn0030089	FBpp0071230|FBpp0071231|FBpp0071232|FBpp0071233|FBpp0089134|FBpp0111878|FBpp0301193|FBpp0301194|FBpp0305942	FBtr0071294|FBtr0071295|FBtr0071296|FBtr0071297|FBtr0071298|FBtr0112965|FBtr0309254|FBtr0309255|FBtr0333808	1	1	1	1	1	1	1	1	1	F_EtOH-F_RU486	0.914685	0	0	0	M_EtOH-M_RU486	0.307809	0	0	0	F_EtOH-M_EtOH	0.604587	0	0	0	F_RU486-M_RU486	0.84298	0	0	0	0	0	0	0	40.6851	45.1494
S15431_SI	FBgn0030089	FBgn0030089:20	AP-1gamma:20	X	9010004	9010111	1	9	9	9	AP-1gamma	FBgn0030089	FBpp0071230|FBpp0071231|FBpp0071232|FBpp0071233|FBpp0089134|FBpp0111878|FBpp0301193|FBpp0301194|FBpp0305942	FBtr0071294|FBtr0071295|FBtr0071296|FBtr0071297|FBtr0071298|FBtr0112965|FBtr0309254|FBtr0309255|FBtr0333808	1	1	1	1	1	1	1	1	1	F_EtOH-F_RU486	0.530489	0	0	0	M_EtOH-M_RU486	0.535518	0	0	0	F_EtOH-M_EtOH	0.154589	0	0	0	F_RU486-M_RU486	0.721911	0	0	0	0	0	0	0	32.2661	43.5505
S50977_SI	FBgn0024833	FBgn0024833:2	AP-47:2	3R	5384150	5385247	1	1	1	1	AP-1mu	FBgn0024833	FBpp0081592	FBtr0082114	1	1	1	1	1	1	1	1	1	F_EtOH-F_RU486	0.888062	0	0	0	M_EtOH-M_RU486	0.119575	0	0	0	F_EtOH-M_EtOH	0.946142	0	0	0	F_RU486-M_RU486	0.298035	0	0	0	0	0	0	0	42.9933	48.1823
F58994_SI	FBgn0039132	FBgn0039132:6|FBgn0039132:7	AP-1sigma:6|AP-1sigma:7	3R	19786620	19787226	2	2	2	1|1	AP-1sigma	FBgn0039132	FBpp0293576|FBpp0293577	FBtr0305039|FBtr0305040	1	1	1	1	1	1	1	1	1	F_EtOH-F_RU486	0.941577	0	0	0	M_EtOH-M_RU486	0.611124	0	0	0	F_EtOH-M_EtOH	0.822561	0	0	0	F_RU486-M_RU486	0.891253	0	0	0	0	0	0	0	52.6458	61.3739
S58989_SI	FBgn0039132	FBgn0039132:1	AP-1sigma:1	3R	19784373	19784520	1	4	4	4	AP-1sigma	FBgn0039132	FBpp0083884|FBpp0293576|FBpp0293577|FBpp0307231	FBtr0084496|FBtr0305039|FBtr0305040|FBtr0335244	1	1	1	1	1	1	1	1	1	F_EtOH-F_RU486	0.901672	0	0	0	M_EtOH-M_RU486	0.155957	0	0	0	F_EtOH-M_EtOH	0.922369	0	0	0	F_RU486-M_RU486	0.528335	0	0	0	0	0	0	0	22.4318	24.434
S58990_SI	FBgn0039132	FBgn0039132:2	AP-1sigma:2	3R	19784754	19784932	1	4	4	4	AP-1sigma	FBgn0039132	FBpp0083884|FBpp0293576|FBpp0293577|FBpp0307231	FBtr0084496|FBtr0305039|FBtr0305040|FBtr0335244	1	1	1	1	1	1	1	1	1	F_EtOH-F_RU486	0.425592	0	0	0	M_EtOH-M_RU486	0.0225803	1	0	0	F_EtOH-M_EtOH	0.14391	0	0	0	F_RU486-M_RU486	0.181773	0	0	0	0	0	0	0	47.013	59.8481
S58991_SI	FBgn0039132	FBgn0039132:3	AP-1sigma:3	3R	19785002	19785110	1	4	4	4	AP-1sigma	FBgn0039132	FBpp0083884|FBpp0293576|FBpp0293577|FBpp0307231	FBtr0084496|FBtr0305039|FBtr0305040|FBtr0335244	1	1	1	1	1	1	1	1	1	F_EtOH-F_RU486	0.854971	0	0	0	M_EtOH-M_RU486	0.848831	0	0	0	F_EtOH-M_EtOH	0.606702	0	0	0	F_RU486-M_RU486	0.869615	0	0	0	0	0	0	0	52.9152	63.4667
S58992_SI	FBgn0039132	FBgn0039132:4	AP-1sigma:4	3R	19785178	19785315	1	4	4	4	AP-1sigma	FBgn0039132	FBpp0083884|FBpp0293576|FBpp0293577|FBpp0307231	FBtr0084496|FBtr0305039|FBtr0305040|FBtr0335244	1	1	1	1	1	1	1	1	1	F_EtOH-F_RU486	0.604327	0	0	0	M_EtOH-M_RU486	0.278892	0	0	0	F_EtOH-M_EtOH	0.518026	0	0	0	F_RU486-M_RU486	0.432596	0	0	0	0	0	0	0	49.1079	62.5276
S58993_SI	FBgn0039132	FBgn0039132:5	AP-1sigma:5	3R	19785615	19785954	1	1	1	1	AP-1sigma	FBgn0039132	FBpp0307231	FBtr0335244	1	1	1	1	1	1	1	1	1	F_EtOH-F_RU486	0.596357	0	0	0	M_EtOH-M_RU486	0.1407	0	0	0	F_EtOH-M_EtOH	0.748824	0	0	0	F_RU486-M_RU486	0.855523	0	0	0	0	0	0	0	19.563	20.0147
S58995_SI	FBgn0039132	FBgn0039132:8	AP-1sigma:8	3R	19787773	19788277	1	1	1	1	AP-1sigma	FBgn0039132	FBpp0083884	FBtr0084496	1	1	1	1	1	1	1	1	1	F_EtOH-F_RU486	0.921661	0	0	0	M_EtOH-M_RU486	0.0452385	1	0	0	F_EtOH-M_EtOH	0.996571	0	0	0	F_RU486-M_RU486	0.139174	0	0	0	0	0	0	0	24.1469	28.6094
F415_SI	FBgn0263350	FBgn0263350:1|FBgn0263350:2	alpha-Adaptin:1|alpha-Adaptin:2	2L	408030	409465	2	2	2	1|1	AP-2alpha	FBgn0264855	FBpp0088490|FBpp0088945	FBtr0089488|FBtr0089489	1	1	1	1	1	1	1	1	1	F_EtOH-F_RU486	0.87955	0	0	0	M_EtOH-M_RU486	0.121869	0	0	0	F_EtOH-M_EtOH	0.335146	0	0	0	F_RU486-M_RU486	0.798575	0	0	0	0	0	0	0	49.8156	58.7752
S416_SI	FBgn0263350	FBgn0263350:3	alpha-Adaptin:3	2L	409532	409736	1	2	2	2	AP-2alpha	FBgn0264855	FBpp0088490|FBpp0088945	FBtr0089488|FBtr0089489	1	1	1	1	1	1	1	1	1	F_EtOH-F_RU486	0.946191	0	0	0	M_EtOH-M_RU486	0.0224405	1	0	0	F_EtOH-M_EtOH	0.169624	0	0	0	F_RU486-M_RU486	0.695144	0	0	0	0	0	0	0	46.432	54.5097
S417_SI	FBgn0263350	FBgn0263350:4	alpha-Adaptin:4	2L	409790	410073	1	2	2	2	AP-2alpha	FBgn0264855	FBpp0088490|FBpp0088945	FBtr0089488|FBtr0089489	1	1	1	1	1	1	1	1	1	F_EtOH-F_RU486	0.815828	0	0	0	M_EtOH-M_RU486	0.00920141	1	1	0	F_EtOH-M_EtOH	0.511173	0	0	0	F_RU486-M_RU486	0.29072	0	0	0	3	0	0	0	57.0269	62.1263
S418_SI	FBgn0263350	FBgn0263350:5	alpha-Adaptin:5	2L	410127	411060	1	2	2	2	AP-2alpha	FBgn0264855	FBpp0088490|FBpp0088945	FBtr0089488|FBtr0089489	1	1	1	1	1	1	1	1	1	F_EtOH-F_RU486	0.634745	0	0	0	M_EtOH-M_RU486	0.0037829	1	1	0	F_EtOH-M_EtOH	0.574334	0	0	0	F_RU486-M_RU486	0.19162	0	0	0	3	0	0	0	47.6417	49.1483
S419_SI	FBgn0263350	FBgn0263350:6	alpha-Adaptin:6	2L	411129	411718	1	2	2	2	AP-2alpha	FBgn0264855	FBpp0088490|FBpp0088945	FBtr0089488|FBtr0089489	1	1	1	1	1	1	1	1	1	F_EtOH-F_RU486	0.746073	0	0	0	M_EtOH-M_RU486	0.00567901	1	1	0	F_EtOH-M_EtOH	0.680594	0	0	0	F_RU486-M_RU486	0.136781	0	0	0	3	0	0	0	44.5894	46.0429
S420_SI	FBgn0263350	FBgn0263350:7	alpha-Adaptin:7	2L	411782	412237	1	2	2	2	AP-2alpha	FBgn0264855	FBpp0088490|FBpp0088945	FBtr0089488|FBtr0089489	1	1	1	1	1	1	1	1	1	F_EtOH-F_RU486	0.743487	0	0	0	M_EtOH-M_RU486	0.00872729	1	1	0	F_EtOH-M_EtOH	0.747152	0	0	0	F_RU486-M_RU486	0.165525	0	0	0	3	0	0	0	28.9329	28.7805
S421_SI	FBgn0263350	FBgn0263350:8	alpha-Adaptin:8	2L	412447	412658	1	2	2	2	AP-2alpha	FBgn0264855	FBpp0088490|FBpp0088945	FBtr0089488|FBtr0089489	1	1	1	1	1	1	1	1	1	F_EtOH-F_RU486	0.395025	0	0	0	M_EtOH-M_RU486	0.0206367	1	0	0	F_EtOH-M_EtOH	0.79857	0	0	0	F_RU486-M_RU486	0.697722	0	0	0	0	0	0	0	36.6448	34.3146
S423_SI	FBgn0263350	FBgn0263350:10	alpha-Adaptin:10	2L	413396	413654	1	1	1	1	AP-2alpha	FBgn0264855	FBpp0088490	FBtr0089488	1	1	1	1	1	1	1	1	1	F_EtOH-F_RU486	0.742115	0	0	0	M_EtOH-M_RU486	0.0180176	1	0	0	F_EtOH-M_EtOH	0.830778	0	0	0	F_RU486-M_RU486	0.235924	0	0	0	0	0	0	0	34.7667	35.3513
S424_SI	FBgn0263350	FBgn0263350:11	alpha-Adaptin:11	2L	414443	414777	1	1	1	1	AP-2alpha	FBgn0264855	FBpp0088490	FBtr0089488	1	1	1	1	1	1	1	1	1	F_EtOH-F_RU486	0.635651	0	0	0	M_EtOH-M_RU486	0.0344705	1	0	0	F_EtOH-M_EtOH	0.508469	0	0	0	F_RU486-M_RU486	0.942159	0	0	0	0	0	0	0	21.8254	20.4762
F58042_SI	FBgn0263351	FBgn0263351:1|FBgn0263351:2|FBgn0263351:3	AP-50:1|AP-50:2|AP-50:3	3R	18288177	18288501	3	3	3	1|2|1	AP-2mu	FBgn0263351	FBpp0083645|FBpp0083646|FBpp0291080	FBtr0084252|FBtr0084253|FBtr0301866	1	1	1	1	1	1	1	1	1	F_EtOH-F_RU486	0.903657	0	0	0	M_EtOH-M_RU486	0.00201513	1	1	0	F_EtOH-M_EtOH	0.266684	0	0	0	F_RU486-M_RU486	0.140009	0	0	0	3	0	0	0	25.9857	28.9714
F58044_SI	FBgn0263351	FBgn0263351:5|FBgn0263351:6|FBgn0263351:7	AP-50:5|AP-50:6|AP-50:7	3R	18289065	18290325	3	3	3	1|2|1	AP-2mu	FBgn0263351	FBpp0083645|FBpp0083646|FBpp0291080	FBtr0084252|FBtr0084253|FBtr0301866	1	1	1	1	1	1	1	1	1	F_EtOH-F_RU486	0.773614	0	0	0	M_EtOH-M_RU486	0.228069	0	0	0	F_EtOH-M_EtOH	0.059671	0	0	0	F_RU486-M_RU486	0.312614	0	0	0	0	0	0	0	40.0536	47.4076
S58043_SI	FBgn0263351	FBgn0263351:4	AP-50:4	3R	18288570	18289008	1	3	3	3	AP-2mu	FBgn0263351	FBpp0083645|FBpp0083646|FBpp0291080	FBtr0084252|FBtr0084253|FBtr0301866	1	1	1	1	1	1	1	1	1	F_EtOH-F_RU486	0.544592	0	0	0	M_EtOH-M_RU486	0.000627728	1	1	0	F_EtOH-M_EtOH	0.293619	0	0	0	F_RU486-M_RU486	0.126314	0	0	0	3	0	0	0	46.4	50.0129
S57462_SI	FBgn0043012	FBgn0043012:1	AP-2sigma:1	3R	17094931	17095406	1	1	1	1	AP-2sigma	FBgn0043012	FBpp0083502	FBtr0084103	1	1	1	1	1	1	1	1	1	F_EtOH-F_RU486	0.978	0	0	0	M_EtOH-M_RU486	0.363991	0	0	0	F_EtOH-M_EtOH	0.366405	0	0	0	F_RU486-M_RU486	0.0673467	0	0	0	0	0	0	0	53.2348	61.2299
S57463_SI	FBgn0043012	FBgn0043012:2	AP-2sigma:2	3R	17095467	17095616	1	1	1	1	AP-2sigma	FBgn0043012	FBpp0083502	FBtr0084103	1	1	1	1	1	1	1	1	1	F_EtOH-F_RU486	0.628071	0	0	0	M_EtOH-M_RU486	0.216508	0	0	0	F_EtOH-M_EtOH	0.522752	0	0	0	F_RU486-M_RU486	0.44517	0	0	0	0	0	0	0	71.5055	73.7947
S57464_SI	FBgn0043012	FBgn0043012:3	AP-2sigma:3	3R	17095673	17095797	1	1	1	1	AP-2sigma	FBgn0043012	FBpp0083502	FBtr0084103	1	1	1	1	1	1	1	1	1	F_EtOH-F_RU486	0.991393	0	0	0	M_EtOH-M_RU486	0.151399	0	0	0	F_EtOH-M_EtOH	0.326819	0	0	0	F_RU486-M_RU486	0.848697	0	0	0	0	0	0	0	26.3836	30.2884
S42911_SI	FBgn0034231	FBgn0034231:2	APC10:2	2R	13405476	13405691	1	1	1	1	APC10	FBgn0034231	FBpp0086107	FBtr0086951	1	1	1	1	1	1	1	1	1	F_EtOH-F_RU486	0.94323	0	0	0	M_EtOH-M_RU486	0.0181723	1	0	0	F_EtOH-M_EtOH	0.981518	0	0	0	F_RU486-M_RU486	0.0606809	0	0	0	0	0	0	0	9.04301	9.98157
F15383_SI	FBgn0052707	FBgn0052707:5|FBgn0052707:6	APC4:5|APC4:6	X	8978032	8978208	2	3	3	1|2	APC4	FBgn0052707	FBpp0071222|FBpp0301606|FBpp0306148	FBtr0071285|FBtr0309872|FBtr0334032	1	0	1	0	0	0	1	0	1	F_EtOH-F_RU486	0.645339	0	0	0	M_EtOH-M_RU486	0.12771	0	0	0	F_EtOH-M_EtOH	0.77471	0	0	0	F_RU486-M_RU486	0.393111	0	0	0	0	0	0	0	5.88577	4.59363
F15385_SI	FBgn0052707	FBgn0052707:8|FBgn0052707:9	APC4:8|APC4:9	X	8978481	8979900	2	3	3	1|2	APC4	FBgn0052707	FBpp0071222|FBpp0301606|FBpp0306148	FBtr0071285|FBtr0309872|FBtr0334032	1	1	1	1	1	1	1	1	1	F_EtOH-F_RU486	0.93493	0	0	0	M_EtOH-M_RU486	0.287056	0	0	0	F_EtOH-M_EtOH	0.854266	0	0	0	F_RU486-M_RU486	0.364093	0	0	0	0	0	0	0	6.31339	7.10767
S15381_SI	FBgn0052707	FBgn0052707:3	APC4:3	X	8977274	8977516	1	3	3	3	APC4	FBgn0052707	FBpp0071222|FBpp0301606|FBpp0306148	FBtr0071285|FBtr0309872|FBtr0334032	1	1	1	0	1	0	1	0	1	F_EtOH-F_RU486	0.22172	0	0	0	M_EtOH-M_RU486	0.110816	0	0	0	F_EtOH-M_EtOH	0.774635	0	0	0	F_RU486-M_RU486	0.973413	0	0	0	0	0	0	0	6.37022	4.3388
S15382_SI	FBgn0052707	FBgn0052707:4	APC4:4	X	8977575	8977974	1	3	3	3	APC4	FBgn0052707	FBpp0071222|FBpp0301606|FBpp0306148	FBtr0071285|FBtr0309872|FBtr0334032	1	1	1	1	1	1	1	1	1	F_EtOH-F_RU486	0.426506	0	0	0	M_EtOH-M_RU486	0.28588	0	0	0	F_EtOH-M_EtOH	0.715355	0	0	0	F_RU486-M_RU486	0.885355	0	0	0	0	0	0	0	6.92436	5.02244
S15384_SI	FBgn0052707	FBgn0052707:7	APC4:7	X	8978270	8978432	1	3	3	3	APC4	FBgn0052707	FBpp0071222|FBpp0301606|FBpp0306148	FBtr0071285|FBtr0309872|FBtr0334032	1	0	1	0	0	0	1	0	1	F_EtOH-F_RU486	0.306419	0	0	0	M_EtOH-M_RU486	0.472978	0	0	0	F_EtOH-M_EtOH	0.511173	0	0	0	F_RU486-M_RU486	0.985501	0	0	0	0	0	0	0	7.3374	4.39431
S27570_SI	FBgn0261112	FBgn0261112:3	APP-BP1:3	3L	11091910	11092074	1	2	2	2	APP-BP1	FBgn0261112	FBpp0075938|FBpp0303606	FBtr0076208|FBtr0331179	1	1	1	1	1	1	1	1	1	F_EtOH-F_RU486	0.932314	0	0	0	M_EtOH-M_RU486	0.0594571	0	0	0	F_EtOH-M_EtOH	0.204491	0	0	0	F_RU486-M_RU486	0.773277	0	0	0	0	0	0	0	12.6687	13.8996
S27571_SI	FBgn0261112	FBgn0261112:4	APP-BP1:4	3L	11092131	11092776	1	2	2	2	APP-BP1	FBgn0261112	FBpp0075938|FBpp0303606	FBtr0076208|FBtr0331179	1	1	1	1	1	1	1	1	1	F_EtOH-F_RU486	0.939602	0	0	0	M_EtOH-M_RU486	0.0654691	0	0	0	F_EtOH-M_EtOH	0.701903	0	0	0	F_RU486-M_RU486	0.453988	0	0	0	0	0	0	0	18.4245	20.6224
S27572_SI	FBgn0261112	FBgn0261112:5	APP-BP1:5	3L	11092843	11093176	1	2	2	2	APP-BP1	FBgn0261112	FBpp0075938|FBpp0303606	FBtr0076208|FBtr0331179	1	1	1	1	1	1	1	1	1	F_EtOH-F_RU486	0.870519	0	0	0	M_EtOH-M_RU486	0.0537539	0	0	0	F_EtOH-M_EtOH	0.926518	0	0	0	F_RU486-M_RU486	0.272137	0	0	0	0	0	0	0	23.998	26.5264
S27573_SI	FBgn0261112	FBgn0261112:6	APP-BP1:6	3L	11093239	11093487	1	2	2	2	APP-BP1	FBgn0261112	FBpp0075938|FBpp0303606	FBtr0076208|FBtr0331179	1	1	1	1	1	1	1	1	1	F_EtOH-F_RU486	0.951009	0	0	0	M_EtOH-M_RU486	0.712208	0	0	0	F_EtOH-M_EtOH	0.807174	0	0	0	F_RU486-M_RU486	0.404739	0	0	0	0	0	0	0	18.6347	20.9347
S27574_SI	FBgn0261112	FBgn0261112:7	APP-BP1:7	3L	11093547	11093678	1	2	2	2	APP-BP1	FBgn0261112	FBpp0075938|FBpp0303606	FBtr0076208|FBtr0331179	1	1	1	1	1	1	1	1	1	F_EtOH-F_RU486	0.930773	0	0	0	M_EtOH-M_RU486	0.628259	0	0	0	F_EtOH-M_EtOH	0.711432	0	0	0	F_RU486-M_RU486	0.970159	0	0	0	0	0	0	0	9.30075	9.98496
F40111_SI	FBgn0033807	FBgn0033807:1|FBgn0033807:2	AQP:1|AQP:2	2R	9099910	9100467	2	2	2	1|1	AQP	FBgn0033807	FBpp0086879|FBpp0289514	FBtr0087766|FBtr0300286	1	1	1	1	1	1	1	1	1	F_EtOH-F_RU486	0.764728	0	0	0	M_EtOH-M_RU486	0.000799426	1	1	0	F_EtOH-M_EtOH	0.970126	0	0	0	F_RU486-M_RU486	0.000793192	1	1	0	3	0	3	0	13.297	16.3864
S40112_SI	FBgn0033807	FBgn0033807:3	AQP:3	2R	9100528	9100941	1	2	2	2	AQP	FBgn0033807	FBpp0086879|FBpp0289514	FBtr0087766|FBtr0300286	1	1	1	1	1	1	1	1	1	F_EtOH-F_RU486	0.855773	0	0	0	M_EtOH-M_RU486	0.000729521	1	1	0	F_EtOH-M_EtOH	0.976252	0	0	0	F_RU486-M_RU486	0.00114519	1	1	0	3	0	3	0	18.3365	22.6956
S40113_SI	FBgn0033807	FBgn0033807:4	AQP:4	2R	9101256	9101436	1	2	2	2	AQP	FBgn0033807	FBpp0086879|FBpp0289514	FBtr0087766|FBtr0300286	1	1	1	1	1	1	1	1	1	F_EtOH-F_RU486	0.641373	0	0	0	M_EtOH-M_RU486	0.00056385	1	1	0	F_EtOH-M_EtOH	0.452211	0	0	0	F_RU486-M_RU486	0.00106963	1	1	0	3	3	3	3	18.7949	18.859
S40115_SI	FBgn0033807	FBgn0033807:6	AQP:6	2R	9101924	9102001	1	1	1	1	AQP	FBgn0033807	FBpp0289514	FBtr0300286	1	1	1	0	1	0	1	0	1	F_EtOH-F_RU486	0.686863	0	0	0	M_EtOH-M_RU486	0.000586955	1	1	0	F_EtOH-M_EtOH	0.3006	0	0	0	F_RU486-M_RU486	0.000597118	1	1	0	3	3	3	3	10.3966	10.1308
F45265_SI	FBgn0034606	FBgn0034606:10|FBgn0034606:9	ASPP:10|ASPP:9	2R	17138043	17138655	2	2	2	1|1	ASPP	FBgn0034606	FBpp0071548|FBpp0303265	FBtr0071622|FBtr0330232	1	1	1	1	1	1	1	1	1	F_EtOH-F_RU486	0.236281	0	0	0	M_EtOH-M_RU486	0.0957297	0	0	0	F_EtOH-M_EtOH	0.476091	0	0	0	F_RU486-M_RU486	0.493038	0	0	0	0	0	0	0	9.25299	7.07003
S45257_SI	FBgn0034606	FBgn0034606:1	ASPP:1	2R	17105361	17106499	1	3	3	3	ASPP	FBgn0034606	FBpp0071548|FBpp0071549|FBpp0303265	FBtr0071622|FBtr0071623|FBtr0330232	1	1	1	1	1	1	1	1	1	F_EtOH-F_RU486	0.482742	0	0	0	M_EtOH-M_RU486	0.0165297	1	0	0	F_EtOH-M_EtOH	0.274394	0	0	0	F_RU486-M_RU486	0.0176257	1	0	0	0	0	0	0	27.0415	33.9611
S45258_SI	FBgn0034606	FBgn0034606:2	ASPP:2	2R	17106604	17106806	1	3	3	3	ASPP	FBgn0034606	FBpp0071548|FBpp0071549|FBpp0303265	FBtr0071622|FBtr0071623|FBtr0330232	1	1	1	1	1	1	1	1	1	F_EtOH-F_RU486	0.523663	0	0	0	M_EtOH-M_RU486	0.275109	0	0	0	F_EtOH-M_EtOH	0.774969	0	0	0	F_RU486-M_RU486	0.54778	0	0	0	0	0	0	0	25.4902	24.6127
S45259_SI	FBgn0034606	FBgn0034606:3	ASPP:3	2R	17106880	17107097	1	3	3	3	ASPP	FBgn0034606	FBpp0071548|FBpp0071549|FBpp0303265	FBtr0071622|FBtr0071623|FBtr0330232	1	1	1	1	1	1	1	1	1	F_EtOH-F_RU486	0.983926	0	0	0	M_EtOH-M_RU486	0.0488514	1	0	0	F_EtOH-M_EtOH	0.398254	0	0	0	F_RU486-M_RU486	0.66601	0	0	0	0	0	0	0	23.1202	26.5266
S45260_SI	FBgn0034606	FBgn0034606:4	ASPP:4	2R	17107178	17109252	1	3	3	3	ASPP	FBgn0034606	FBpp0071548|FBpp0071549|FBpp0303265	FBtr0071622|FBtr0071623|FBtr0330232	1	1	1	1	1	1	1	1	1	F_EtOH-F_RU486	0.871414	0	0	0	M_EtOH-M_RU486	0.0558977	0	0	0	F_EtOH-M_EtOH	0.632295	0	0	0	F_RU486-M_RU486	0.605608	0	0	0	0	0	0	0	20.8056	22.3943
S45261_SI	FBgn0034606	FBgn0034606:5	ASPP:5	2R	17109325	17109545	1	3	3	3	ASPP	FBgn0034606	FBpp0071548|FBpp0071549|FBpp0303265	FBtr0071622|FBtr0071623|FBtr0330232	1	1	1	1	1	1	1	1	1	F_EtOH-F_RU486	0.574336	0	0	0	M_EtOH-M_RU486	0.0509605	0	0	0	F_EtOH-M_EtOH	0.666283	0	0	0	F_RU486-M_RU486	0.939376	0	0	0	0	0	0	0	15.7988	14.3363
S45262_SI	FBgn0034606	FBgn0034606:6	ASPP:6	2R	17110522	17110789	1	3	3	3	ASPP	FBgn0034606	FBpp0071548|FBpp0071549|FBpp0303265	FBtr0071622|FBtr0071623|FBtr0330232	1	1	1	1	1	1	1	1	1	F_EtOH-F_RU486	0.616667	0	0	0	M_EtOH-M_RU486	0.300043	0	0	0	F_EtOH-M_EtOH	0.805712	0	0	0	F_RU486-M_RU486	0.760593	0	0	0	0	0	0	0	16.6605	15.3804
S45263_SI	FBgn0034606	FBgn0034606:7	ASPP:7	2R	17111112	17111359	1	1	1	1	ASPP	FBgn0034606	FBpp0071549	FBtr0071623	1	1	1	1	1	1	1	1	1	F_EtOH-F_RU486	0.121002	0	0	0	M_EtOH-M_RU486	0.00808177	1	1	0	F_EtOH-M_EtOH	0.740658	0	0	0	F_RU486-M_RU486	0.958103	0	0	0	3	0	0	0	8.02677	5.7992
S45264_SI	FBgn0034606	FBgn0034606:8	ASPP:8	2R	17126346	17126404	1	2	2	2	ASPP	FBgn0034606	FBpp0071548|FBpp0303265	FBtr0071622|FBtr0330232	1	1	1	1	1	1	1	1	1	F_EtOH-F_RU486	0.823635	0	0	0	M_EtOH-M_RU486	0.127623	0	0	0	F_EtOH-M_EtOH	0.895348	0	0	0	F_RU486-M_RU486	0.620972	0	0	0	0	0	0	0	7.47222	6.38889
S16680_SI	FBgn0030343	FBgn0030343:1	ATP7:1	X	11749055	11750354	1	2	2	2	ATP7	FBgn0030343	FBpp0271765|FBpp0306530	FBtr0273257|FBtr0334454	1	1	1	1	1	1	1	1	1	F_EtOH-F_RU486	0.400477	0	0	0	M_EtOH-M_RU486	0.127406	0	0	0	F_EtOH-M_EtOH	0.792712	0	0	0	F_RU486-M_RU486	0.730225	0	0	0	0	0	0	0	13.9944	12.2365
S16681_SI	FBgn0030343	FBgn0030343:2	ATP7:2	X	11754796	11756042	1	2	2	2	ATP7	FBgn0030343	FBpp0271765|FBpp0306530	FBtr0273257|FBtr0334454	1	1	1	1	1	1	1	1	1	F_EtOH-F_RU486	0.268251	0	0	0	M_EtOH-M_RU486	0.0009439	1	1	0	F_EtOH-M_EtOH	0.918886	0	0	0	F_RU486-M_RU486	0.0575911	0	0	0	3	0	0	0	16.7569	16.0198
S16682_SI	FBgn0030343	FBgn0030343:3	ATP7:3	X	11756113	11756904	1	2	2	2	ATP7	FBgn0030343	FBpp0271765|FBpp0306530	FBtr0273257|FBtr0334454	1	1	1	1	1	1	1	1	1	F_EtOH-F_RU486	0.763868	0	0	0	M_EtOH-M_RU486	0.00319928	1	1	0	F_EtOH-M_EtOH	0.793767	0	0	0	F_RU486-M_RU486	0.010677	1	0	0	3	0	0	0	19.5801	21.348
F41781_SI	FBgn0020236	FBgn0020236:5|FBgn0020236:6|FBgn0020236:7	ATPCL:5|ATPCL:6|ATPCL:7	2R	11883672	11883870	3	4	4	1|1|2	ATPCL	FBgn0020236	FBpp0289823|FBpp0289824|FBpp0289825|FBpp0309030	FBtr0300596|FBtr0300597|FBtr0300598|FBtr0340016	1	1	1	1	1	1	1	1	1	F_EtOH-F_RU486	0.123	0	0	0	M_EtOH-M_RU486	6.59495e-05	1	1	1	F_EtOH-M_EtOH	0.699428	0	0	0	F_RU486-M_RU486	0.0111626	1	0	0	3	0	0	0	101.965	92.1517
S41779_SI	FBgn0020236	FBgn0020236:3	ATPCL:3	2R	11881967	11882307	1	4	4	4	ATPCL	FBgn0020236	FBpp0289823|FBpp0289824|FBpp0289825|FBpp0309030	FBtr0300596|FBtr0300597|FBtr0300598|FBtr0340016	1	1	1	1	1	1	1	1	1	F_EtOH-F_RU486	0.0274343	1	0	0	M_EtOH-M_RU486	2.17674e-05	1	1	1	F_EtOH-M_EtOH	0.757395	0	0	0	F_RU486-M_RU486	0.00924975	1	1	0	3	0	3	0	192.844	183.402
S41780_SI	FBgn0020236	FBgn0020236:4	ATPCL:4	2R	11882370	11883603	1	4	4	4	ATPCL	FBgn0020236	FBpp0289823|FBpp0289824|FBpp0289825|FBpp0309030	FBtr0300596|FBtr0300597|FBtr0300598|FBtr0340016	1	1	1	1	1	1	1	1	1	F_EtOH-F_RU486	0.0388516	1	0	0	M_EtOH-M_RU486	2.82049e-05	1	1	1	F_EtOH-M_EtOH	0.927591	0	0	0	F_RU486-M_RU486	0.00541626	1	1	0	3	0	3	0	159.585	143.481
S41782_SI	FBgn0020236	FBgn0020236:8	ATPCL:8	2R	11884400	11884723	1	4	4	4	ATPCL	FBgn0020236	FBpp0289823|FBpp0289824|FBpp0289825|FBpp0309030	FBtr0300596|FBtr0300597|FBtr0300598|FBtr0340016	1	1	1	1	1	1	1	1	1	F_EtOH-F_RU486	0.26491	0	0	0	M_EtOH-M_RU486	0.000696708	1	1	0	F_EtOH-M_EtOH	0.986062	0	0	0	F_RU486-M_RU486	0.0275703	1	0	0	3	3	0	0	105.962	91.7528
S41783_SI	FBgn0020236	FBgn0020236:9	ATPCL:9	2R	11884782	11885508	1	4	4	4	ATPCL	FBgn0020236	FBpp0289823|FBpp0289824|FBpp0289825|FBpp0309030	FBtr0300596|FBtr0300597|FBtr0300598|FBtr0340016	1	1	1	1	1	1	1	1	1	F_EtOH-F_RU486	0.112889	0	0	0	M_EtOH-M_RU486	4.87721e-05	1	1	1	F_EtOH-M_EtOH	0.963483	0	0	0	F_RU486-M_RU486	0.00335019	1	1	0	3	3	3	0	120.807	105.825
S41784_SI	FBgn0020236	FBgn0020236:10	ATPCL:10	2R	11885572	11885757	1	4	4	4	ATPCL	FBgn0020236	FBpp0289823|FBpp0289824|FBpp0289825|FBpp0309030	FBtr0300596|FBtr0300597|FBtr0300598|FBtr0340016	1	1	1	1	1	1	1	1	1	F_EtOH-F_RU486	0.0755129	0	0	0	M_EtOH-M_RU486	0.000780785	1	1	0	F_EtOH-M_EtOH	0.996987	0	0	0	F_RU486-M_RU486	0.163057	0	0	0	3	3	0	0	128.774	96.6257
S41785_SI	FBgn0020236	FBgn0020236:11	ATPCL:11	2R	11887310	11887475	1	4	4	4	ATPCL	FBgn0020236	FBpp0289823|FBpp0289824|FBpp0289825|FBpp0309030	FBtr0300596|FBtr0300597|FBtr0300598|FBtr0340016	1	1	1	1	1	1	1	1	1	F_EtOH-F_RU486	0.162034	0	0	0	M_EtOH-M_RU486	0.000235334	1	1	0	F_EtOH-M_EtOH	0.993911	0	0	0	F_RU486-M_RU486	0.0153914	1	0	0	3	3	0	0	117.525	95.7725
S41786_SI	FBgn0020236	FBgn0020236:12	ATPCL:12	2R	11887600	11887792	1	2	2	2	ATPCL	FBgn0020236	FBpp0289825|FBpp0309030	FBtr0300598|FBtr0340016	1	1	1	1	1	1	1	1	1	F_EtOH-F_RU486	0.225241	0	0	0	M_EtOH-M_RU486	0.000136002	1	1	0	F_EtOH-M_EtOH	0.86786	0	0	0	F_RU486-M_RU486	0.0083721	1	1	0	3	3	3	0	54.4656	43.6701
F58609_SI	FBgn0016119	FBgn0016119:1|FBgn0016119:2|FBgn0016119:3	ATPsyn-Cf6:1|ATPsyn-Cf6:2|ATPsyn-Cf6:3	3R	19180942	19181291	3	3	3	1|1|1	ATPsyn-Cf6	FBgn0016119	FBpp0083824|FBpp0297124|FBpp0305911	FBtr0084432|FBtr0305982|FBtr0333777	1	1	1	1	1	1	1	1	1	F_EtOH-F_RU486	0.857438	0	0	0	M_EtOH-M_RU486	0.375499	0	0	0	F_EtOH-M_EtOH	0.989647	0	0	0	F_RU486-M_RU486	0.817519	0	0	0	0	0	0	0	140.499	153.524
F58611_SI	FBgn0016119	FBgn0016119:5|FBgn0016119:6	ATPsyn-Cf6:5|ATPsyn-Cf6:6	3R	19181585	19181786	2	3	3	1|2	ATPsyn-Cf6	FBgn0016119	FBpp0083824|FBpp0297124|FBpp0305911	FBtr0084432|FBtr0305982|FBtr0333777	1	1	1	1	1	1	1	1	1	F_EtOH-F_RU486	0.949048	0	0	0	M_EtOH-M_RU486	0.0872454	0	0	0	F_EtOH-M_EtOH	0.586728	0	0	0	F_RU486-M_RU486	0.0501927	0	0	0	0	0	0	0	8.9376	9.90476
S58610_SI	FBgn0016119	FBgn0016119:4	ATPsyn-Cf6:4	3R	19181356	19181507	1	3	3	3	ATPsyn-Cf6	FBgn0016119	FBpp0083824|FBpp0297124|FBpp0305911	FBtr0084432|FBtr0305982|FBtr0333777	1	1	1	1	1	1	1	1	1	F_EtOH-F_RU486	0.38492	0	0	0	M_EtOH-M_RU486	0.000452222	1	1	0	F_EtOH-M_EtOH	0.563813	0	0	0	F_RU486-M_RU486	0.00251655	1	1	0	3	0	3	0	223.251	232.314
S27085_SI	FBgn0019644	FBgn0019644:1	ATPsyn-b:1	3L	9723099	9723195	1	1	1	1	ATPsyn-b	FBgn0019644	FBpp0076134	FBtr0076405	1	1	1	1	1	1	1	1	1	F_EtOH-F_RU486	0.605285	0	0	0	M_EtOH-M_RU486	0.0245563	1	0	0	F_EtOH-M_EtOH	0.476114	0	0	0	F_RU486-M_RU486	0.0398439	1	0	0	0	0	0	0	59.2041	60.6837
S27086_SI	FBgn0019644	FBgn0019644:2	ATPsyn-b:2	3L	9723412	9723740	1	1	1	1	ATPsyn-b	FBgn0019644	FBpp0076134	FBtr0076405	1	1	1	1	1	1	1	1	1	F_EtOH-F_RU486	0.473796	0	0	0	M_EtOH-M_RU486	0.00220832	1	1	0	F_EtOH-M_EtOH	0.569396	0	0	0	F_RU486-M_RU486	0.0092821	1	1	0	3	0	3	0	240.478	256.27
S27087_SI	FBgn0019644	FBgn0019644:3	ATPsyn-b:3	3L	9723833	9724324	1	1	1	1	ATPsyn-b	FBgn0019644	FBpp0076134	FBtr0076405	1	1	1	1	1	1	1	1	1	F_EtOH-F_RU486	0.639118	0	0	0	M_EtOH-M_RU486	0.260184	0	0	0	F_EtOH-M_EtOH	0.6412	0	0	0	F_RU486-M_RU486	0.466993	0	0	0	0	0	0	0	228.695	243.317
F34245_SI	FBgn0010217	FBgn0010217:2|FBgn0010217:3	ATPsyn-beta:2|ATPsyn-beta:3	4	1052429	1052579	2	3	3	1|2	ATPsyn-beta	FBgn0010217	FBpp0088250|FBpp0088251|FBpp0305828	FBtr0089186|FBtr0089187|FBtr0333672	1	1	1	1	1	1	1	1	1	F_EtOH-F_RU486	0.0753918	0	0	0	M_EtOH-M_RU486	5.8197e-06	1	1	1	F_EtOH-M_EtOH	0.565469	0	0	0	F_RU486-M_RU486	8.65854e-05	1	1	1	3	0	3	0	80.4342	75.7456
F34246_SI	FBgn0010217	FBgn0010217:4|FBgn0010217:5|FBgn0010217:6|FBgn0010217:7	ATPsyn-beta:4|ATPsyn-beta:5|ATPsyn-beta:6|ATPsyn-beta:7	4	1053515	1055183	4	3	3	1|1|1|2	ATPsyn-beta	FBgn0010217	FBpp0088250|FBpp0088251|FBpp0305828	FBtr0089186|FBtr0089187|FBtr0333672	1	1	1	1	1	1	1	1	1	F_EtOH-F_RU486	0.254868	0	0	0	M_EtOH-M_RU486	0.000232392	1	1	0	F_EtOH-M_EtOH	0.0838728	0	0	0	F_RU486-M_RU486	0.000263478	1	1	0	3	0	3	0	378.908	399.368
F56154_SI	FBgn0016120	FBgn0016120:1|FBgn0016120:2	ATPsyn-d:1|ATPsyn-d:2	3R	14920709	14920796	2	2	2	1|1	ATPsyn-d	FBgn0016120	FBpp0083141|FBpp0083142	FBtr0083727|FBtr0083728	1	1	1	1	1	1	1	1	1	F_EtOH-F_RU486	0.663833	0	0	0	M_EtOH-M_RU486	0.0421262	1	0	0	F_EtOH-M_EtOH	0.659276	0	0	0	F_RU486-M_RU486	0.104194	0	0	0	0	0	0	0	11.2884	10.5356
F56155_SI	FBgn0016120	FBgn0016120:3|FBgn0016120:4	ATPsyn-d:3|ATPsyn-d:4	3R	14921119	14921790	2	2	2	1|1	ATPsyn-d	FBgn0016120	FBpp0083141|FBpp0083142	FBtr0083727|FBtr0083728	1	1	1	1	1	1	1	1	1	F_EtOH-F_RU486	0.848524	0	0	0	M_EtOH-M_RU486	0.00518555	1	1	0	F_EtOH-M_EtOH	0.891353	0	0	0	F_RU486-M_RU486	0.0171387	1	0	0	3	0	0	0	221.308	245.9
F62299_SI	FBgn0020235	FBgn0020235:1|FBgn0020235:2|FBgn0020235:3|FBgn0020235:4|FBgn0020235:5	ATPsyn-gamma:1|ATPsyn-gamma:2|ATPsyn-gamma:3|ATPsyn-gamma:4|ATPsyn-gamma:5	3R	25573426	25574885	5	3	3	1|1|1|1|1	ATPsyn-gamma	FBgn0020235	FBpp0084905|FBpp0084906|FBpp0084907	FBtr0085539|FBtr0085540|FBtr0085541	1	1	1	1	1	1	1	1	1	F_EtOH-F_RU486	0.468387	0	0	0	M_EtOH-M_RU486	2.43427e-05	1	1	1	F_EtOH-M_EtOH	0.484428	0	0	0	F_RU486-M_RU486	9.39798e-05	1	1	1	3	0	3	0	156.441	169.189
S33615_SI	FBgn0039946	FBgn0039946:1	ATbp:1	XHet	84843	85101	1	1	1	1	ATbp	FBgn0039946	FBpp0291188	FBtr0301978	1	1	1	1	1	1	1	1	1	F_EtOH-F_RU486	0.211551	0	0	0	M_EtOH-M_RU486	0.533854	0	0	0	F_EtOH-M_EtOH	0.623144	0	0	0	F_RU486-M_RU486	0.00909577	1	1	0	0	0	3	0	9.53974	14.7103
S33616_SI	FBgn0039946	FBgn0039946:2	ATbp:2	XHet	85162	87149	1	1	1	1	ATbp	FBgn0039946	FBpp0291188	FBtr0301978	0	1	0	1	0	0	0	1	1	F_EtOH-F_RU486	0.0152828	1	0	0	M_EtOH-M_RU486	0.000376644	1	1	0	F_EtOH-M_EtOH	0.652899	0	0	0	F_RU486-M_RU486	0.904917	0	0	0	4	0	0	0	3.82621	6.05849
S9332_SI	FBgn0027885	FBgn0027885:1	Aac11:1	2L	17474912	17475842	1	1	1	1	Aac11	FBgn0027885	FBpp0080554	FBtr0081001	1	1	1	1	1	1	1	1	1	F_EtOH-F_RU486	0.234585	0	0	0	M_EtOH-M_RU486	0.0408675	1	0	0	F_EtOH-M_EtOH	0.871967	0	0	0	F_RU486-M_RU486	0.728933	0	0	0	0	0	0	0	86.9853	114.744
S9333_SI	FBgn0027885	FBgn0027885:2	Aac11:2	2L	17475910	17476096	1	1	1	1	Aac11	FBgn0027885	FBpp0080554	FBtr0081001	1	1	1	1	1	1	1	1	1	F_EtOH-F_RU486	0.986584	0	0	0	M_EtOH-M_RU486	0.204407	0	0	0	F_EtOH-M_EtOH	0.987568	0	0	0	F_RU486-M_RU486	0.313797	0	0	0	0	0	0	0	96.406	111.218
S9334_SI	FBgn0027885	FBgn0027885:3	Aac11:3	2L	17476159	17476361	1	1	1	1	Aac11	FBgn0027885	FBpp0080554	FBtr0081001	1	1	1	1	1	1	1	1	1	F_EtOH-F_RU486	0.664408	0	0	0	M_EtOH-M_RU486	0.012794	1	0	0	F_EtOH-M_EtOH	0.575035	0	0	0	F_RU486-M_RU486	0.0302168	1	0	0	0	0	0	0	84.1699	103.832
S9335_SI	FBgn0027885	FBgn0027885:4	Aac11:4	2L	17476417	17476617	1	1	1	1	Aac11	FBgn0027885	FBpp0080554	FBtr0081001	1	1	1	1	1	1	1	1	1	F_EtOH-F_RU486	0.966861	0	0	0	M_EtOH-M_RU486	0.0367079	1	0	0	F_EtOH-M_EtOH	0.623572	0	0	0	F_RU486-M_RU486	0.327985	0	0	0	0	0	0	0	89.1568	101.394
S9336_SI	FBgn0027885	FBgn0027885:5	Aac11:5	2L	17476693	17477226	1	1	1	1	Aac11	FBgn0027885	FBpp0080554	FBtr0081001	1	1	1	1	1	1	1	1	1	F_EtOH-F_RU486	0.741218	0	0	0	M_EtOH-M_RU486	0.0233128	1	0	0	F_EtOH-M_EtOH	0.47369	0	0	0	F_RU486-M_RU486	0.0989606	0	0	0	0	0	0	0	84.1184	102.361
S9337_SI	FBgn0027885	FBgn0027885:6	Aac11:6	2L	17477399	17477560	1	1	1	1	Aac11	FBgn0027885	FBpp0080554	FBtr0081001	1	1	1	1	1	1	1	1	1	F_EtOH-F_RU486	0.978194	0	0	0	M_EtOH-M_RU486	0.184641	0	0	0	F_EtOH-M_EtOH	0.980673	0	0	0	F_RU486-M_RU486	0.358917	0	0	0	0	0	0	0	83.3027	94.2986
S9338_SI	FBgn0027885	FBgn0027885:7	Aac11:7	2L	17477649	17477888	1	1	1	1	Aac11	FBgn0027885	FBpp0080554	FBtr0081001	1	1	1	1	1	1	1	1	1	F_EtOH-F_RU486	0.9129	0	0	0	M_EtOH-M_RU486	0.0334666	1	0	0	F_EtOH-M_EtOH	0.905705	0	0	0	F_RU486-M_RU486	0.0766673	0	0	0	0	0	0	0	61.7925	68.5007
F4965_SI	FBgn0027094	FBgn0027094:2|FBgn0027094:3	Aats-ala:2|Aats-ala:3	2L	8380448	8381588	2	2	2	1|1	Aats-ala	FBgn0027094	FBpp0079326|FBpp0089366	FBtr0079721|FBtr0079722	1	1	1	1	1	1	1	1	1	F_EtOH-F_RU486	0.624477	0	0	0	M_EtOH-M_RU486	0.940468	0	0	0	F_EtOH-M_EtOH	0.153681	0	0	0	F_RU486-M_RU486	0.0146764	1	0	0	0	0	0	0	20.9364	27.5458
S4964_SI	FBgn0027094	FBgn0027094:1	Aats-ala:1	2L	8378262	8380324	1	2	2	2	Aats-ala	FBgn0027094	FBpp0079326|FBpp0089366	FBtr0079721|FBtr0079722	1	1	1	1	1	1	1	1	1	F_EtOH-F_RU486	0.00228879	1	1	0	M_EtOH-M_RU486	3.88362e-05	1	1	1	F_EtOH-M_EtOH	0.0147181	1	0	0	F_RU486-M_RU486	0.0227909	1	0	0	6	0	0	0	30.65	43.5954
S24481_SI	FBgn0028962	FBgn0028962:1	Aats-ala-m:1	3L	5139198	5139462	1	1	1	1	Aats-ala-m	FBgn0028962	FBpp0076871	FBtr0077168	0	0	1	0	0	0	0	0	1	F_EtOH-F_RU486	0.500185	0	0	0	M_EtOH-M_RU486	0.0173885	1	0	0	F_EtOH-M_EtOH	0.871675	0	0	0	F_RU486-M_RU486	0.409366	0	0	0	0	0	0	0	5.62281	3.65288
S24482_SI	FBgn0028962	FBgn0028962:2	Aats-ala-m:2	3L	5139525	5139698	1	1	1	1	Aats-ala-m	FBgn0028962	FBpp0076871	FBtr0077168	1	1	1	1	1	1	1	1	1	F_EtOH-F_RU486	0.483692	0	0	0	M_EtOH-M_RU486	0.158417	0	0	0	F_EtOH-M_EtOH	0.927834	0	0	0	F_RU486-M_RU486	0.875905	0	0	0	0	0	0	0	7.85714	5.99238
S24483_SI	FBgn0028962	FBgn0028962:3	Aats-ala-m:3	3L	5139758	5139903	1	1	1	1	Aats-ala-m	FBgn0028962	FBpp0076871	FBtr0077168	0	1	1	0	0	0	0	0	1	F_EtOH-F_RU486	0.645733	0	0	0	M_EtOH-M_RU486	0.0110855	1	0	0	F_EtOH-M_EtOH	0.365448	0	0	0	F_RU486-M_RU486	0.0564503	0	0	0	0	0	0	0	4.07483	5.76417
S24484_SI	FBgn0028962	FBgn0028962:4	Aats-ala-m:4	3L	5139958	5140161	1	1	1	1	Aats-ala-m	FBgn0028962	FBpp0076871	FBtr0077168	1	1	1	0	1	0	1	0	1	F_EtOH-F_RU486	0.15217	0	0	0	M_EtOH-M_RU486	0.000136113	1	1	0	F_EtOH-M_EtOH	0.77428	0	0	0	F_RU486-M_RU486	0.00373016	1	1	0	3	3	3	0	8.49106	6.94959
S24485_SI	FBgn0028962	FBgn0028962:5	Aats-ala-m:5	3L	5140222	5140506	1	1	1	1	Aats-ala-m	FBgn0028962	FBpp0076871	FBtr0077168	1	1	1	1	1	1	1	1	1	F_EtOH-F_RU486	0.825009	0	0	0	M_EtOH-M_RU486	0.00562585	1	1	0	F_EtOH-M_EtOH	0.784607	0	0	0	F_RU486-M_RU486	0.0717359	0	0	0	3	0	0	0	7.59907	8.11072
S24486_SI	FBgn0028962	FBgn0028962:6	Aats-ala-m:6	3L	5140562	5141556	1	1	1	1	Aats-ala-m	FBgn0028962	FBpp0076871	FBtr0077168	1	1	1	1	1	1	1	1	1	F_EtOH-F_RU486	0.201169	0	0	0	M_EtOH-M_RU486	0.00436178	1	1	0	F_EtOH-M_EtOH	0.748026	0	0	0	F_RU486-M_RU486	0.56433	0	0	0	3	0	0	0	10.582	10.2908
S24487_SI	FBgn0028962	FBgn0028962:7	Aats-ala-m:7	3L	5141615	5141771	1	1	1	1	Aats-ala-m	FBgn0028962	FBpp0076871	FBtr0077168	1	1	1	1	1	1	1	1	1	F_EtOH-F_RU486	0.663331	0	0	0	M_EtOH-M_RU486	0.0234801	1	0	0	F_EtOH-M_EtOH	0.820072	0	0	0	F_RU486-M_RU486	0.373479	0	0	0	0	0	0	0	7.99367	7.3038
S24488_SI	FBgn0028962	FBgn0028962:8	Aats-ala-m:8	3L	5141830	5142115	1	1	1	1	Aats-ala-m	FBgn0028962	FBpp0076871	FBtr0077168	1	1	1	1	1	1	1	1	1	F_EtOH-F_RU486	0.0345177	1	0	0	M_EtOH-M_RU486	0.0169172	1	0	0	F_EtOH-M_EtOH	0.96774	0	0	0	F_RU486-M_RU486	0.539491	0	0	0	0	0	0	0	11.9501	8.53078
S24489_SI	FBgn0028962	FBgn0028962:9	Aats-ala-m:9	3L	5142178	5142398	1	1	1	1	Aats-ala-m	FBgn0028962	FBpp0076871	FBtr0077168	1	1	1	1	1	1	1	1	1	F_EtOH-F_RU486	0.985046	0	0	0	M_EtOH-M_RU486	0.00797768	1	1	0	F_EtOH-M_EtOH	0.489809	0	0	0	F_RU486-M_RU486	0.127179	0	0	0	3	0	0	0	10.1246	11.2237
S18565_SI	FBgn0027093	FBgn0027093:1	Aats-arg:1	X	15735802	15737024	1	1	1	1	Aats-arg	FBgn0027093	FBpp0073965	FBtr0074178	1	1	1	1	1	1	1	1	1	F_EtOH-F_RU486	0.463625	0	0	0	M_EtOH-M_RU486	0.229137	0	0	0	F_EtOH-M_EtOH	0.774993	0	0	0	F_RU486-M_RU486	0.019391	1	0	0	0	0	0	0	19.9439	25.6942
S18566_SI	FBgn0027093	FBgn0027093:2	Aats-arg:2	X	15737088	15737417	1	1	1	1	Aats-arg	FBgn0027093	FBpp0073965	FBtr0074178	1	1	1	1	1	1	1	1	1	F_EtOH-F_RU486	0.421546	0	0	0	M_EtOH-M_RU486	0.0235891	1	0	0	F_EtOH-M_EtOH	0.599698	0	0	0	F_RU486-M_RU486	0.00150501	1	1	0	0	0	3	0	13.1893	17.6526
S18567_SI	FBgn0027093	FBgn0027093:3	Aats-arg:3	X	15737476	15737822	1	1	1	1	Aats-arg	FBgn0027093	FBpp0073965	FBtr0074178	1	1	1	1	1	1	1	1	1	F_EtOH-F_RU486	0.689335	0	0	0	M_EtOH-M_RU486	0.0997255	0	0	0	F_EtOH-M_EtOH	0.113811	0	0	0	F_RU486-M_RU486	0.0136315	1	0	0	0	0	0	0	14.9971	15.9023
S18568_SI	FBgn0027093	FBgn0027093:4	Aats-arg:4	X	15737886	15738014	1	1	1	1	Aats-arg	FBgn0027093	FBpp0073965	FBtr0074178	1	1	1	1	1	1	1	1	1	F_EtOH-F_RU486	0.846333	0	0	0	M_EtOH-M_RU486	0.69602	0	0	0	F_EtOH-M_EtOH	0.333886	0	0	0	F_RU486-M_RU486	0.047176	1	0	0	0	0	0	0	15.9538	20.2949
S18569_SI	FBgn0027093	FBgn0027093:5	Aats-arg:5	X	15738073	15738178	1	1	1	1	Aats-arg	FBgn0027093	FBpp0073965	FBtr0074178	1	1	0	0	1	0	0	0	1	F_EtOH-F_RU486	0.97287	0	0	0	M_EtOH-M_RU486	0.912504	0	0	0	F_EtOH-M_EtOH	0.379395	0	0	0	F_RU486-M_RU486	0.163461	0	0	0	0	0	0	0	5.71028	6.8567
F10072_SI	FBgn0086443	FBgn0086443:1|FBgn0086443:2	Aats-asn:1|Aats-asn:2	2L	19129469	19131685	2	2	2	1|1	Aats-asn	FBgn0086443	FBpp0080705|FBpp0304830	FBtr0081162|FBtr0332578	1	1	1	1	1	1	1	1	1	F_EtOH-F_RU486	0.63622	0	0	0	M_EtOH-M_RU486	0.00324279	1	1	0	F_EtOH-M_EtOH	0.318989	0	0	0	F_RU486-M_RU486	0.406436	0	0	0	4	0	0	0	35.1032	42.3762
S10073_SI	FBgn0086443	FBgn0086443:3	Aats-asn:3	2L	19131797	19131954	1	2	2	2	Aats-asn	FBgn0086443	FBpp0080705|FBpp0304830	FBtr0081162|FBtr0332578	1	1	1	1	1	1	1	1	1	F_EtOH-F_RU486	0.988052	0	0	0	M_EtOH-M_RU486	0.0607213	0	0	0	F_EtOH-M_EtOH	0.687123	0	0	0	F_RU486-M_RU486	0.0341938	1	0	0	0	0	0	0	24.4675	28.1384
S39912_SI	FBgn0002069	FBgn0002069:5	Aats-asp:5	2R	8768275	8768375	1	3	3	3	Aats-asp	FBgn0002069	FBpp0086897|FBpp0305104|FBpp0308483	FBtr0087784|FBtr0332882|FBtr0339391	1	1	1	1	1	1	1	1	1	F_EtOH-F_RU486	0.218423	0	0	0	M_EtOH-M_RU486	0.00079214	1	1	0	F_EtOH-M_EtOH	0.284019	0	0	0	F_RU486-M_RU486	0.534754	0	0	0	4	0	0	0	28.1275	43.598
S39913_SI	FBgn0002069	FBgn0002069:6	Aats-asp:6	2R	8768455	8768780	1	3	3	3	Aats-asp	FBgn0002069	FBpp0086897|FBpp0305104|FBpp0308483	FBtr0087784|FBtr0332882|FBtr0339391	1	1	1	1	1	1	1	1	1	F_EtOH-F_RU486	0.177536	0	0	0	M_EtOH-M_RU486	1.93175e-05	1	1	1	F_EtOH-M_EtOH	0.0174474	1	0	0	F_RU486-M_RU486	0.177291	0	0	0	4	4	0	0	45.2141	65.1101
S39914_SI	FBgn0002069	FBgn0002069:7	Aats-asp:7	2R	8769013	8770037	1	3	3	3	Aats-asp	FBgn0002069	FBpp0086897|FBpp0305104|FBpp0308483	FBtr0087784|FBtr0332882|FBtr0339391	1	1	1	1	1	1	1	1	1	F_EtOH-F_RU486	0.0265701	1	0	0	M_EtOH-M_RU486	2.88781e-06	1	1	1	F_EtOH-M_EtOH	0.10015	0	0	0	F_RU486-M_RU486	0.00347223	1	1	0	4	4	4	0	45.5835	67.782
S39915_SI	FBgn0002069	FBgn0002069:8	Aats-asp:8	2R	8770247	8770673	1	3	3	3	Aats-asp	FBgn0002069	FBpp0086897|FBpp0305104|FBpp0308483	FBtr0087784|FBtr0332882|FBtr0339391	1	1	1	1	1	1	1	1	1	F_EtOH-F_RU486	0.0260462	1	0	0	M_EtOH-M_RU486	1.04218e-05	1	1	1	F_EtOH-M_EtOH	0.615715	0	0	0	F_RU486-M_RU486	0.00413597	1	1	0	4	4	4	0	31.0522	54.1347
S41946_SI	FBgn0027091	FBgn0027091:1	Aats-cys:1	2R	12030652	12030919	1	1	1	1	Aats-cys	FBgn0027091	FBpp0086373	FBtr0087234	1	1	1	1	1	1	1	1	1	F_EtOH-F_RU486	0.692695	0	0	0	M_EtOH-M_RU486	0.298635	0	0	0	F_EtOH-M_EtOH	0.962493	0	0	0	F_RU486-M_RU486	0.998812	0	0	0	0	0	0	0	9.4461	12.4919
S41947_SI	FBgn0027091	FBgn0027091:2	Aats-cys:2	2R	12030987	12031476	1	1	1	1	Aats-cys	FBgn0027091	FBpp0086373	FBtr0087234	1	1	1	1	1	1	1	1	1	F_EtOH-F_RU486	0.281142	0	0	0	M_EtOH-M_RU486	0.0695919	0	0	0	F_EtOH-M_EtOH	0.856109	0	0	0	F_RU486-M_RU486	0.774514	0	0	0	0	0	0	0	14.5988	20.4725
S41948_SI	FBgn0027091	FBgn0027091:3	Aats-cys:3	2R	12031532	12032218	1	1	1	1	Aats-cys	FBgn0027091	FBpp0086373	FBtr0087234	1	1	1	1	1	1	1	1	1	F_EtOH-F_RU486	0.265829	0	0	0	M_EtOH-M_RU486	0.126789	0	0	0	F_EtOH-M_EtOH	0.687046	0	0	0	F_RU486-M_RU486	0.344656	0	0	0	0	0	0	0	13.1894	19.0795
S41949_SI	FBgn0027091	FBgn0027091:4	Aats-cys:4	2R	12032278	12032422	1	1	1	1	Aats-cys	FBgn0027091	FBpp0086373	FBtr0087234	1	1	1	1	1	1	1	1	1	F_EtOH-F_RU486	0.463537	0	0	0	M_EtOH-M_RU486	0.0346114	1	0	0	F_EtOH-M_EtOH	0.743048	0	0	0	F_RU486-M_RU486	0.857593	0	0	0	0	0	0	0	13.1644	19.0708
S41950_SI	FBgn0027091	FBgn0027091:5	Aats-cys:5	2R	12032485	12033083	1	1	1	1	Aats-cys	FBgn0027091	FBpp0086373	FBtr0087234	1	1	1	1	1	1	1	1	1	F_EtOH-F_RU486	0.000902425	1	1	0	M_EtOH-M_RU486	1.47663e-05	1	1	1	F_EtOH-M_EtOH	0.196298	0	0	0	F_RU486-M_RU486	0.586341	0	0	0	6	0	0	0	19.7928	31.8889
S58982_SI	FBgn0005674	FBgn0005674:1	Aats-glupro:1	3R	19777858	19779100	1	2	2	2	Aats-glupro	FBgn0005674	FBpp0083898|FBpp0083899	FBtr0084511|FBtr0084512	1	1	1	1	1	1	1	1	1	F_EtOH-F_RU486	0.0176416	1	0	0	M_EtOH-M_RU486	0.358899	0	0	0	F_EtOH-M_EtOH	0.56909	0	0	0	F_RU486-M_RU486	0.00360842	1	1	0	0	0	3	0	27.896	39.9081
S58983_SI	FBgn0005674	FBgn0005674:2	Aats-glupro:2	3R	19779168	19781027	1	2	2	2	Aats-glupro	FBgn0005674	FBpp0083898|FBpp0083899	FBtr0084511|FBtr0084512	1	1	1	1	1	1	1	1	1	F_EtOH-F_RU486	0.554942	0	0	0	M_EtOH-M_RU486	0.00157354	1	1	0	F_EtOH-M_EtOH	0.783754	0	0	0	F_RU486-M_RU486	0.000484387	1	1	0	3	0	3	0	23.1745	30.6104
S58985_SI	FBgn0005674	FBgn0005674:4	Aats-glupro:4	3R	19781428	19782490	1	1	1	1	Aats-glupro	FBgn0005674	FBpp0083898	FBtr0084511	1	1	1	1	1	1	1	1	1	F_EtOH-F_RU486	0.980571	0	0	0	M_EtOH-M_RU486	0.0213766	1	0	0	F_EtOH-M_EtOH	0.805884	0	0	0	F_RU486-M_RU486	0.0188922	1	0	0	0	0	0	0	18.2478	21.6331
S58986_SI	FBgn0005674	FBgn0005674:5	Aats-glupro:5	3R	19782548	19782719	1	1	1	1	Aats-glupro	FBgn0005674	FBpp0083898	FBtr0084511	1	1	1	1	1	1	1	1	1	F_EtOH-F_RU486	0.95293	0	0	0	M_EtOH-M_RU486	0.0634397	0	0	0	F_EtOH-M_EtOH	0.975204	0	0	0	F_RU486-M_RU486	0.0801013	0	0	0	0	0	0	0	14.5645	17.8536
S58987_SI	FBgn0005674	FBgn0005674:6	Aats-glupro:6	3R	19782868	19783785	1	1	1	1	Aats-glupro	FBgn0005674	FBpp0083898	FBtr0084511	1	1	1	1	1	1	1	1	1	F_EtOH-F_RU486	0.913674	0	0	0	M_EtOH-M_RU486	0.0118921	1	0	0	F_EtOH-M_EtOH	0.769417	0	0	0	F_RU486-M_RU486	0.0184864	1	0	0	0	0	0	0	13.4886	14.6786
S58988_SI	FBgn0005674	FBgn0005674:7	Aats-glupro:7	3R	19783965	19784113	1	1	1	1	Aats-glupro	FBgn0005674	FBpp0083898	FBtr0084511	1	1	1	1	1	1	1	1	1	F_EtOH-F_RU486	0.985406	0	0	0	M_EtOH-M_RU486	0.007754	1	1	0	F_EtOH-M_EtOH	0.750701	0	0	0	F_RU486-M_RU486	0.0405964	1	0	0	3	3	0	0	8.22	9.60889
F29418_SI	FBgn0027088	FBgn0027088:1|FBgn0027088:2|FBgn0027088:3|FBgn0027088:4	Aats-gly:1|Aats-gly:2|Aats-gly:3|Aats-gly:4	3L	15088242	15090786	4	3	3	2|1|1|1	Aats-gly	FBgn0027088	FBpp0075385|FBpp0075386|FBpp0306062	FBtr0075632|FBtr0075633|FBtr0333934	1	1	1	1	1	1	1	1	1	F_EtOH-F_RU486	0.469756	0	0	0	M_EtOH-M_RU486	0.362214	0	0	0	F_EtOH-M_EtOH	0.162453	0	0	0	F_RU486-M_RU486	0.00254532	1	1	0	0	0	3	0	25.3667	31.2279
F20132_SI	FBgn0027087	FBgn0027087:3|FBgn0027087:4	Aats-his:3|Aats-his:4	X	18411501	18411772	2	3	3	2|1	Aats-his	FBgn0027087	FBpp0305938|FBpp0305939|FBpp0305940	FBtr0333804|FBtr0333805|FBtr0333806	1	1	1	1	1	1	1	1	1	F_EtOH-F_RU486	0.726158	0	0	0	M_EtOH-M_RU486	0.000130578	1	1	0	F_EtOH-M_EtOH	0.167325	0	0	0	F_RU486-M_RU486	0.0205135	1	0	0	4	0	0	0	8.5116	10.4408
S20133_SI	FBgn0027087	FBgn0027087:5	Aats-his:5	X	18411844	18412059	1	4	4	4	Aats-his	FBgn0027087	FBpp0074365|FBpp0305938|FBpp0305939|FBpp0305940	FBtr0074593|FBtr0333804|FBtr0333805|FBtr0333806	1	1	1	1	1	1	1	1	1	F_EtOH-F_RU486	0.0551189	0	0	0	M_EtOH-M_RU486	0.78147	0	0	0	F_EtOH-M_EtOH	0.759948	0	0	0	F_RU486-M_RU486	0.0264324	1	0	0	0	0	0	0	35.1828	51.5945
S20134_SI	FBgn0027087	FBgn0027087:6	Aats-his:6	X	18412858	18413286	1	4	4	4	Aats-his	FBgn0027087	FBpp0074365|FBpp0305938|FBpp0305939|FBpp0305940	FBtr0074593|FBtr0333804|FBtr0333805|FBtr0333806	1	1	1	1	1	1	1	1	1	F_EtOH-F_RU486	0.735629	0	0	0	M_EtOH-M_RU486	0.234475	0	0	0	F_EtOH-M_EtOH	0.287775	0	0	0	F_RU486-M_RU486	0.252134	0	0	0	0	0	0	0	47.2	57.1147
S20135_SI	FBgn0027087	FBgn0027087:7	Aats-his:7	X	18413348	18413968	1	4	4	4	Aats-his	FBgn0027087	FBpp0074365|FBpp0305938|FBpp0305939|FBpp0305940	FBtr0074593|FBtr0333804|FBtr0333805|FBtr0333806	1	1	1	1	1	1	1	1	1	F_EtOH-F_RU486	0.732559	0	0	0	M_EtOH-M_RU486	0.0108339	1	0	0	F_EtOH-M_EtOH	0.0988502	0	0	0	F_RU486-M_RU486	0.691637	0	0	0	0	0	0	0	49.015	59.5654
S20136_SI	FBgn0027087	FBgn0027087:8	Aats-his:8	X	18414022	18414478	1	4	4	4	Aats-his	FBgn0027087	FBpp0074365|FBpp0305938|FBpp0305939|FBpp0305940	FBtr0074593|FBtr0333804|FBtr0333805|FBtr0333806	1	1	1	1	1	1	1	1	1	F_EtOH-F_RU486	0.815104	0	0	0	M_EtOH-M_RU486	0.00780308	1	1	0	F_EtOH-M_EtOH	0.370313	0	0	0	F_RU486-M_RU486	0.403278	0	0	0	4	0	0	0	33.5218	41.1718
F33220_SI	FBgn0027086	FBgn0027086:1|FBgn0027086:2|FBgn0027086:3|FBgn0027086:4	Aats-ile:1|Aats-ile:2|Aats-ile:3|Aats-ile:4	3L	22281765	22282039	4	3	3	1|1|1|2	Aats-ile	FBgn0027086	FBpp0078150|FBpp0078151|FBpp0078152	FBtr0078498|FBtr0078499|FBtr0078500	1	1	1	1	1	1	1	1	1	F_EtOH-F_RU486	0.932772	0	0	0	M_EtOH-M_RU486	0.843406	0	0	0	F_EtOH-M_EtOH	0.701728	0	0	0	F_RU486-M_RU486	0.344126	0	0	0	0	0	0	0	11.8756	14.2826
S33221_SI	FBgn0027086	FBgn0027086:5	Aats-ile:5	3L	22282104	22283355	1	3	3	3	Aats-ile	FBgn0027086	FBpp0078150|FBpp0078151|FBpp0078152	FBtr0078498|FBtr0078499|FBtr0078500	1	1	1	1	1	1	1	1	1	F_EtOH-F_RU486	0.631188	0	0	0	M_EtOH-M_RU486	0.0217998	1	0	0	F_EtOH-M_EtOH	0.97417	0	0	0	F_RU486-M_RU486	0.0107597	1	0	0	0	0	0	0	17.5334	22.6281
S33222_SI	FBgn0027086	FBgn0027086:6	Aats-ile:6	3L	22283413	22284263	1	3	3	3	Aats-ile	FBgn0027086	FBpp0078150|FBpp0078151|FBpp0078152	FBtr0078498|FBtr0078499|FBtr0078500	1	1	1	1	1	1	1	1	1	F_EtOH-F_RU486	0.11939	0	0	0	M_EtOH-M_RU486	0.798664	0	0	0	F_EtOH-M_EtOH	0.657443	0	0	0	F_RU486-M_RU486	0.00856475	1	1	0	0	0	3	0	20.257	29.4096
S33223_SI	FBgn0027086	FBgn0027086:7	Aats-ile:7	3L	22284329	22284821	1	3	3	3	Aats-ile	FBgn0027086	FBpp0078150|FBpp0078151|FBpp0078152	FBtr0078498|FBtr0078499|FBtr0078500	1	1	1	1	1	1	1	1	1	F_EtOH-F_RU486	0.0993034	0	0	0	M_EtOH-M_RU486	0.758261	0	0	0	F_EtOH-M_EtOH	0.614722	0	0	0	F_RU486-M_RU486	0.00553641	1	1	0	0	0	3	0	22.1856	30.6714
S33224_SI	FBgn0027086	FBgn0027086:8	Aats-ile:8	3L	22284883	22285910	1	3	3	3	Aats-ile	FBgn0027086	FBpp0078150|FBpp0078151|FBpp0078152	FBtr0078498|FBtr0078499|FBtr0078500	1	1	1	1	1	1	1	1	1	F_EtOH-F_RU486	0.0363876	1	0	0	M_EtOH-M_RU486	0.00725626	1	1	0	F_EtOH-M_EtOH	0.391963	0	0	0	F_RU486-M_RU486	0.149018	0	0	0	4	0	0	0	25.5556	37.381
S24362_SI	FBgn0027085	FBgn0027085:1	Aats-leu:1	3L	4825853	4826042	1	1	1	1	Aats-leu	FBgn0027085	FBpp0073204	FBtr0073348	1	1	1	1	1	1	1	1	1	F_EtOH-F_RU486	0.926817	0	0	0	M_EtOH-M_RU486	0.0122461	1	0	0	F_EtOH-M_EtOH	0.757148	0	0	0	F_RU486-M_RU486	0.10484	0	0	0	0	0	0	0	6.25131	6.65794
S24363_SI	FBgn0027085	FBgn0027085:2	Aats-leu:2	3L	4826095	4827886	1	1	1	1	Aats-leu	FBgn0027085	FBpp0073204	FBtr0073348	1	1	1	1	1	1	1	1	1	F_EtOH-F_RU486	0.746902	0	0	0	M_EtOH-M_RU486	0.00697819	1	1	0	F_EtOH-M_EtOH	0.619872	0	0	0	F_RU486-M_RU486	0.200791	0	0	0	3	0	0	0	10.0515	10.3333
S24364_SI	FBgn0027085	FBgn0027085:3	Aats-leu:3	3L	4827945	4828186	1	1	1	1	Aats-leu	FBgn0027085	FBpp0073204	FBtr0073348	1	1	1	1	1	1	1	1	1	F_EtOH-F_RU486	0.834516	0	0	0	M_EtOH-M_RU486	0.0195935	1	0	0	F_EtOH-M_EtOH	0.625071	0	0	0	F_RU486-M_RU486	0.343089	0	0	0	0	0	0	0	9.53635	9.96433
S24365_SI	FBgn0027085	FBgn0027085:4	Aats-leu:4	3L	4828243	4829038	1	1	1	1	Aats-leu	FBgn0027085	FBpp0073204	FBtr0073348	1	1	1	1	1	1	1	1	1	F_EtOH-F_RU486	0.818278	0	0	0	M_EtOH-M_RU486	0.244621	0	0	0	F_EtOH-M_EtOH	0.699113	0	0	0	F_RU486-M_RU486	0.892817	0	0	0	0	0	0	0	10.4751	11.4195
F15669_SI	FBgn0027084	FBgn0027084:4|FBgn0027084:5|FBgn0027084:6|FBgn0027084:7	Aats-lys:4|Aats-lys:5|Aats-lys:6|Aats-lys:7	X	9502455	9502917	4	3	3	1|1|1|1	Aats-lys	FBgn0027084	FBpp0071301|FBpp0071302|FBpp0292593	FBtr0071366|FBtr0071367|FBtr0303560	1	1	1	1	1	1	1	1	1	F_EtOH-F_RU486	0.426912	0	0	0	M_EtOH-M_RU486	0.0247593	1	0	0	F_EtOH-M_EtOH	0.421736	0	0	0	F_RU486-M_RU486	0.0612066	0	0	0	0	0	0	0	7.40302	7.23707
S15666_SI	FBgn0027084	FBgn0027084:1	Aats-lys:1	X	9500396	9500586	1	3	3	3	Aats-lys	FBgn0027084	FBpp0071301|FBpp0071302|FBpp0292593	FBtr0071366|FBtr0071367|FBtr0303560	1	1	1	1	1	1	1	1	1	F_EtOH-F_RU486	0.864325	0	0	0	M_EtOH-M_RU486	0.0824836	0	0	0	F_EtOH-M_EtOH	0.943117	0	0	0	F_RU486-M_RU486	0.0942842	0	0	0	0	0	0	0	21.9844	22.3802
S15667_SI	FBgn0027084	FBgn0027084:2	Aats-lys:2	X	9500653	9501600	1	3	3	3	Aats-lys	FBgn0027084	FBpp0071301|FBpp0071302|FBpp0292593	FBtr0071366|FBtr0071367|FBtr0303560	1	1	1	1	1	1	1	1	1	F_EtOH-F_RU486	0.656568	0	0	0	M_EtOH-M_RU486	0.410697	0	0	0	F_EtOH-M_EtOH	0.3705	0	0	0	F_RU486-M_RU486	0.868679	0	0	0	0	0	0	0	50.0797	52.7383
S15668_SI	FBgn0027084	FBgn0027084:3	Aats-lys:3	X	9501662	9502325	1	3	3	3	Aats-lys	FBgn0027084	FBpp0071301|FBpp0071302|FBpp0292593	FBtr0071366|FBtr0071367|FBtr0303560	1	1	1	1	1	1	1	1	1	F_EtOH-F_RU486	0.458594	0	0	0	M_EtOH-M_RU486	0.395237	0	0	0	F_EtOH-M_EtOH	0.443783	0	0	0	F_RU486-M_RU486	0.5776	0	0	0	0	0	0	0	42.9985	43.7985
F53629_SI	FBgn0027083	FBgn0027083:1|FBgn0027083:2	Aats-met:1|Aats-met:2	3R	10077105	10077733	2	2	2	1|1	Aats-met	FBgn0027083	FBpp0082356|FBpp0307950	FBtr0082895|FBtr0337021	0	1	1	0	0	0	0	0	1	F_EtOH-F_RU486	0.888588	0	0	0	M_EtOH-M_RU486	0.000208782	1	1	0	F_EtOH-M_EtOH	0.101811	0	0	0	F_RU486-M_RU486	0.039012	1	0	0	3	0	0	0	4.86667	5.42434
S53630_SI	FBgn0027083	FBgn0027083:3	Aats-met:3	3R	10078353	10078550	1	2	2	2	Aats-met	FBgn0027083	FBpp0082356|FBpp0307950	FBtr0082895|FBtr0337021	1	0	1	0	0	0	1	0	1	F_EtOH-F_RU486	0.234677	0	0	0	M_EtOH-M_RU486	0.0232788	1	0	0	F_EtOH-M_EtOH	0.626119	0	0	0	F_RU486-M_RU486	0.275968	0	0	0	0	0	0	0	6.78894	4.0335
S53634_SI	FBgn0027083	FBgn0027083:4	Aats-met:4	3R	10084353	10084617	1	2	2	2	Aats-met	FBgn0027083	FBpp0082356|FBpp0307950	FBtr0082895|FBtr0337021	1	1	1	1	1	1	1	1	1	F_EtOH-F_RU486	0.688646	0	0	0	M_EtOH-M_RU486	0.022975	1	0	0	F_EtOH-M_EtOH	0.970333	0	0	0	F_RU486-M_RU486	0.211261	0	0	0	0	0	0	0	7.69799	6.71554
S53635_SI	FBgn0027083	FBgn0027083:5	Aats-met:5	3R	10084685	10085107	1	2	2	2	Aats-met	FBgn0027083	FBpp0082356|FBpp0307950	FBtr0082895|FBtr0337021	1	1	1	0	1	0	1	0	1	F_EtOH-F_RU486	0.257317	0	0	0	M_EtOH-M_RU486	0.0112717	1	0	0	F_EtOH-M_EtOH	0.642303	0	0	0	F_RU486-M_RU486	0.141849	0	0	0	0	0	0	0	8.03381	6.18711
S53636_SI	FBgn0027083	FBgn0027083:6	Aats-met:6	3R	10085189	10085469	1	2	2	2	Aats-met	FBgn0027083	FBpp0082356|FBpp0307950	FBtr0082895|FBtr0337021	0	0	1	0	0	0	0	0	1	F_EtOH-F_RU486	0.471699	0	0	0	M_EtOH-M_RU486	0.0030979	1	1	0	F_EtOH-M_EtOH	0.8303	0	0	0	F_RU486-M_RU486	0.117207	0	0	0	3	0	0	0	4.8818	4.1383
S40551_SI	FBgn0020766	FBgn0020766:1	Aats-phe:1	2R	9855813	9857107	1	1	1	1	Aats-phe	FBgn0020766	FBpp0086720	FBtr0087594	1	1	1	1	1	1	1	1	1	F_EtOH-F_RU486	0.910846	0	0	0	M_EtOH-M_RU486	0.00254548	1	1	0	F_EtOH-M_EtOH	0.642867	0	0	0	F_RU486-M_RU486	0.0129336	1	0	0	3	0	0	0	34	39.6644
S40552_SI	FBgn0020766	FBgn0020766:2	Aats-phe:2	2R	9857177	9857407	1	1	1	1	Aats-phe	FBgn0020766	FBpp0086720	FBtr0087594	1	1	1	1	1	1	1	1	1	F_EtOH-F_RU486	0.70863	0	0	0	M_EtOH-M_RU486	0.533719	0	0	0	F_EtOH-M_EtOH	0.650406	0	0	0	F_RU486-M_RU486	0.667432	0	0	0	0	0	0	0	25.1394	32.3376
F23117_SI	FBgn0027082	FBgn0027082:3|FBgn0027082:4	Aats-pro:3|Aats-pro:4	3L	2651334	2651593	2	2	2	1|1	Aats-pro	FBgn0027082	FBpp0072825|FBpp0305638	FBtr0072948|FBtr0333447	1	1	1	1	1	1	1	1	1	F_EtOH-F_RU486	0.999138	0	0	0	M_EtOH-M_RU486	0.190311	0	0	0	F_EtOH-M_EtOH	0.897101	0	0	0	F_RU486-M_RU486	0.206961	0	0	0	0	0	0	0	7.54917	8.58748
S23116_SI	FBgn0027082	FBgn0027082:2	Aats-pro:2	3L	2651019	2651280	1	2	2	2	Aats-pro	FBgn0027082	FBpp0072825|FBpp0305638	FBtr0072948|FBtr0333447	1	1	1	1	1	1	1	1	1	F_EtOH-F_RU486	0.948709	0	0	0	M_EtOH-M_RU486	0.180834	0	0	0	F_EtOH-M_EtOH	0.879597	0	0	0	F_RU486-M_RU486	0.256822	0	0	0	0	0	0	0	6.98479	7.8872
S23118_SI	FBgn0027082	FBgn0027082:5	Aats-pro:5	3L	2651656	2651850	1	2	2	2	Aats-pro	FBgn0027082	FBpp0072825|FBpp0305638	FBtr0072948|FBtr0333447	1	1	1	1	1	1	1	1	1	F_EtOH-F_RU486	0.100837	0	0	0	M_EtOH-M_RU486	0.249885	0	0	0	F_EtOH-M_EtOH	0.367369	0	0	0	F_RU486-M_RU486	0.0652197	0	0	0	0	0	0	0	6.66667	5.37585
F7192_SI	FBgn0027081	FBgn0027081:1|FBgn0027081:2	Aats-thr:1|Aats-thr:2	2L	12103751	12104056	2	2	2	1|1	Aats-thr	FBgn0027081	FBpp0079913|FBpp0079914	FBtr0080331|FBtr0080332	1	1	1	1	1	1	1	1	1	F_EtOH-F_RU486	0.898817	0	0	0	M_EtOH-M_RU486	0.0971405	0	0	0	F_EtOH-M_EtOH	0.922958	0	0	0	F_RU486-M_RU486	0.222725	0	0	0	0	0	0	0	11.4734	12.519
S7193_SI	FBgn0027081	FBgn0027081:3	Aats-thr:3	2L	12104283	12104382	1	1	1	1	Aats-thr	FBgn0027081	FBpp0079915	FBtr0080333	0	0	0	1	0	0	0	0	1	F_EtOH-F_RU486	0.981641	0	0	0	M_EtOH-M_RU486	0.592843	0	0	0	F_EtOH-M_EtOH	0.941532	0	0	0	F_RU486-M_RU486	0.754374	0	0	0	0	0	0	0	3.87459	4.56766
S7194_SI	FBgn0027081	FBgn0027081:4	Aats-thr:4	2L	12104492	12104552	1	3	3	3	Aats-thr	FBgn0027081	FBpp0079913|FBpp0079914|FBpp0079915	FBtr0080331|FBtr0080332|FBtr0080333	0	1	1	1	0	1	0	1	1	F_EtOH-F_RU486	0.825411	0	0	0	M_EtOH-M_RU486	0.536291	0	0	0	F_EtOH-M_EtOH	0.655559	0	0	0	F_RU486-M_RU486	0.795895	0	0	0	0	0	0	0	3.68817	5.98387
S7195_SI	FBgn0027081	FBgn0027081:5	Aats-thr:5	2L	12104688	12105121	1	3	3	3	Aats-thr	FBgn0027081	FBpp0079913|FBpp0079914|FBpp0079915	FBtr0080331|FBtr0080332|FBtr0080333	1	1	1	1	1	1	1	1	1	F_EtOH-F_RU486	0.73119	0	0	0	M_EtOH-M_RU486	0.0458306	1	0	0	F_EtOH-M_EtOH	0.988207	0	0	0	F_RU486-M_RU486	0.300054	0	0	0	0	0	0	0	44.6383	48.8536
S7196_SI	FBgn0027081	FBgn0027081:6	Aats-thr:6	2L	12105176	12106894	1	3	3	3	Aats-thr	FBgn0027081	FBpp0079913|FBpp0079914|FBpp0079915	FBtr0080331|FBtr0080332|FBtr0080333	1	1	1	1	1	1	1	1	1	F_EtOH-F_RU486	0.918045	0	0	0	M_EtOH-M_RU486	0.137432	0	0	0	F_EtOH-M_EtOH	0.843027	0	0	0	F_RU486-M_RU486	0.209067	0	0	0	0	0	0	0	45.1223	52.6267
S50785_SI	FBgn0010803	FBgn0010803:1	Aats-trp:1	3R	5090749	5091130	1	1	1	1	Aats-trp	FBgn0010803	FBpp0081461	FBtr0081981	1	1	1	1	1	1	1	1	1	F_EtOH-F_RU486	0.904726	0	0	0	M_EtOH-M_RU486	0.0100784	1	0	0	F_EtOH-M_EtOH	0.969247	0	0	0	F_RU486-M_RU486	0.034226	1	0	0	0	0	0	0	16.6484	19.8033
S50786_SI	FBgn0010803	FBgn0010803:2	Aats-trp:2	3R	5091202	5091781	1	1	1	1	Aats-trp	FBgn0010803	FBpp0081461	FBtr0081981	1	1	1	1	1	1	1	1	1	F_EtOH-F_RU486	0.917526	0	0	0	M_EtOH-M_RU486	0.219001	0	0	0	F_EtOH-M_EtOH	0.886332	0	0	0	F_RU486-M_RU486	0.143821	0	0	0	0	0	0	0	22.8101	25.7223
S50787_SI	FBgn0010803	FBgn0010803:3	Aats-trp:3	3R	5091840	5092251	1	1	1	1	Aats-trp	FBgn0010803	FBpp0081461	FBtr0081981	1	1	1	1	1	1	1	1	1	F_EtOH-F_RU486	0.660382	0	0	0	M_EtOH-M_RU486	0.149582	0	0	0	F_EtOH-M_EtOH	0.735467	0	0	0	F_RU486-M_RU486	0.902205	0	0	0	0	0	0	0	19.4229	24.2462
S50788_SI	FBgn0010803	FBgn0010803:4	Aats-trp:4	3R	5092318	5092626	1	1	1	1	Aats-trp	FBgn0010803	FBpp0081461	FBtr0081981	1	1	1	1	1	1	1	1	1	F_EtOH-F_RU486	0.35013	0	0	0	M_EtOH-M_RU486	0.103104	0	0	0	F_EtOH-M_EtOH	0.585985	0	0	0	F_RU486-M_RU486	0.0625229	0	0	0	0	0	0	0	16.4215	22.6258
S30171_SI	FBgn0027080	FBgn0027080:1	Aats-tyr:1	3L	16410449	16410829	1	1	1	1	Aats-tyr	FBgn0027080	FBpp0075168	FBtr0075410	1	1	1	1	1	1	1	1	1	F_EtOH-F_RU486	0.221032	0	0	0	M_EtOH-M_RU486	0.000466604	1	1	0	F_EtOH-M_EtOH	0.405096	0	0	0	F_RU486-M_RU486	0.203207	0	0	0	4	0	0	0	31.6309	48.0175
S30172_SI	FBgn0027080	FBgn0027080:2	Aats-tyr:2	3L	16410889	16411212	1	1	1	1	Aats-tyr	FBgn0027080	FBpp0075168	FBtr0075410	1	1	1	1	1	1	1	1	1	F_EtOH-F_RU486	0.0782086	0	0	0	M_EtOH-M_RU486	0.000343374	1	1	0	F_EtOH-M_EtOH	0.203811	0	0	0	F_RU486-M_RU486	0.828285	0	0	0	4	0	0	0	45.8923	68.6451
S30173_SI	FBgn0027080	FBgn0027080:3	Aats-tyr:3	3L	16411275	16411641	1	1	1	1	Aats-tyr	FBgn0027080	FBpp0075168	FBtr0075410	1	1	1	1	1	1	1	1	1	F_EtOH-F_RU486	0.108318	0	0	0	M_EtOH-M_RU486	0.000222147	1	1	0	F_EtOH-M_EtOH	0.125875	0	0	0	F_RU486-M_RU486	0.70456	0	0	0	4	0	0	0	47.3379	65.6277
S30174_SI	FBgn0027080	FBgn0027080:4	Aats-tyr:4	3L	16411704	16412402	1	1	1	1	Aats-tyr	FBgn0027080	FBpp0075168	FBtr0075410	1	1	1	1	1	1	1	1	1	F_EtOH-F_RU486	0.0500589	0	0	0	M_EtOH-M_RU486	0.000444555	1	1	0	F_EtOH-M_EtOH	0.101811	0	0	0	F_RU486-M_RU486	0.509582	0	0	0	4	0	0	0	37.8467	52.6929
S47817_SI	FBgn0035064	FBgn0035064:2	CG16912:2	2R	20669542	20669730	1	1	1	1	Aats-tyr-m	FBgn0035064	FBpp0072334	FBtr0072429	1	1	1	1	1	1	1	1	1	F_EtOH-F_RU486	0.800787	0	0	0	M_EtOH-M_RU486	0.71317	0	0	0	F_EtOH-M_EtOH	0.378468	0	0	0	F_RU486-M_RU486	0.713797	0	0	0	0	0	0	0	7.78596	9.63158
S47818_SI	FBgn0035064	FBgn0035064:3	CG16912:3	2R	20669789	20670363	1	1	1	1	Aats-tyr-m	FBgn0035064	FBpp0072334	FBtr0072429	1	1	1	1	1	1	1	1	1	F_EtOH-F_RU486	0.749183	0	0	0	M_EtOH-M_RU486	0.0514932	0	0	0	F_EtOH-M_EtOH	0.942581	0	0	0	F_RU486-M_RU486	0.366784	0	0	0	0	0	0	0	12.1383	13.0353
S47819_SI	FBgn0035064	FBgn0035064:4	CG16912:4	2R	20670416	20670748	1	1	1	1	Aats-tyr-m	FBgn0035064	FBpp0072334	FBtr0072429	1	1	1	1	1	1	1	1	1	F_EtOH-F_RU486	0.370912	0	0	0	M_EtOH-M_RU486	0.0450951	1	0	0	F_EtOH-M_EtOH	0.994059	0	0	0	F_RU486-M_RU486	0.702415	0	0	0	0	0	0	0	10.3473	8.82136
S47820_SI	FBgn0035064	FBgn0035064:5	CG16912:5	2R	20670816	20671023	1	1	1	1	Aats-tyr-m	FBgn0035064	FBpp0072334	FBtr0072429	1	1	1	1	1	1	1	1	1	F_EtOH-F_RU486	0.382947	0	0	0	M_EtOH-M_RU486	0.0183993	1	0	0	F_EtOH-M_EtOH	0.903159	0	0	0	F_RU486-M_RU486	0.287705	0	0	0	0	0	0	0	9.23604	8.0941
F40084_SI	FBgn0027079	FBgn0027079:2|FBgn0027079:3|FBgn0027079:4	Aats-val:2|Aats-val:3|Aats-val:4	2R	9086445	9086689	3	3	3	1|1|1	Aats-val	FBgn0027079	FBpp0086847|FBpp0086848|FBpp0305353	FBtr0087734|FBtr0087735|FBtr0333148	1	1	1	1	1	1	1	1	1	F_EtOH-F_RU486	0.944517	0	0	0	M_EtOH-M_RU486	0.871489	0	0	0	F_EtOH-M_EtOH	0.954096	0	0	0	F_RU486-M_RU486	0.853979	0	0	0	0	0	0	0	17.5501	19.5894
S40085_SI	FBgn0027079	FBgn0027079:5	Aats-val:5	2R	9086841	9087008	1	3	3	3	Aats-val	FBgn0027079	FBpp0086847|FBpp0086848|FBpp0305353	FBtr0087734|FBtr0087735|FBtr0333148	1	1	1	1	1	1	1	1	1	F_EtOH-F_RU486	0.95277	0	0	0	M_EtOH-M_RU486	0.369079	0	0	0	F_EtOH-M_EtOH	0.934601	0	0	0	F_RU486-M_RU486	0.510149	0	0	0	0	0	0	0	16.6154	20.0059
S40086_SI	FBgn0027079	FBgn0027079:6	Aats-val:6	2R	9087067	9088329	1	3	3	3	Aats-val	FBgn0027079	FBpp0086847|FBpp0086848|FBpp0305353	FBtr0087734|FBtr0087735|FBtr0333148	1	1	1	1	1	1	1	1	1	F_EtOH-F_RU486	0.905159	0	0	0	M_EtOH-M_RU486	0.150694	0	0	0	F_EtOH-M_EtOH	0.579638	0	0	0	F_RU486-M_RU486	0.964612	0	0	0	0	0	0	0	20.918	24.9773
S40088_SI	FBgn0027079	FBgn0027079:8	Aats-val:8	2R	9088503	9089532	1	3	3	3	Aats-val	FBgn0027079	FBpp0086847|FBpp0086848|FBpp0305353	FBtr0087734|FBtr0087735|FBtr0333148	1	1	1	1	1	1	1	1	1	F_EtOH-F_RU486	0.297754	0	0	0	M_EtOH-M_RU486	0.00153302	1	1	0	F_EtOH-M_EtOH	0.774318	0	0	0	F_RU486-M_RU486	0.140421	0	0	0	4	0	0	0	25.8726	33.6081
S40089_SI	FBgn0027079	FBgn0027079:9	Aats-val:9	2R	9089597	9090214	1	3	3	3	Aats-val	FBgn0027079	FBpp0086847|FBpp0086848|FBpp0305353	FBtr0087734|FBtr0087735|FBtr0333148	1	1	1	1	1	1	1	1	1	F_EtOH-F_RU486	0.143157	0	0	0	M_EtOH-M_RU486	7.12277e-05	1	1	1	F_EtOH-M_EtOH	0.419448	0	0	0	F_RU486-M_RU486	0.0282944	1	0	0	4	0	0	0	31.0129	42.5223
F53573_SI	FBgn0020510	FBgn0020510:4|FBgn0020510:5	Abi:4|Abi:5	3R	9946417	9946507	2	6	6	2|4	Abi	FBgn0020510	FBpp0082371|FBpp0111809|FBpp0297919|FBpp0297920|FBpp0308012|FBpp0308013	FBtr0082910|FBtr0112896|FBtr0307076|FBtr0307077|FBtr0337096|FBtr0337097	1	1	1	1	1	1	1	1	1	F_EtOH-F_RU486	0.418591	0	0	0	M_EtOH-M_RU486	0.917611	0	0	0	F_EtOH-M_EtOH	0.993564	0	0	0	F_RU486-M_RU486	0.194804	0	0	0	0	0	0	0	15.7319	25.4746
F53575_SI	FBgn0020510	FBgn0020510:7|FBgn0020510:8	Abi:7|Abi:8	3R	9947468	9947971	2	6	6	5|1	Abi	FBgn0020510	FBpp0082371|FBpp0111809|FBpp0297919|FBpp0297920|FBpp0308012|FBpp0308013	FBtr0082910|FBtr0112896|FBtr0307076|FBtr0307077|FBtr0337096|FBtr0337097	1	1	1	1	1	1	1	1	1	F_EtOH-F_RU486	0.957633	0	0	0	M_EtOH-M_RU486	0.144418	0	0	0	F_EtOH-M_EtOH	0.733845	0	0	0	F_RU486-M_RU486	0.638167	0	0	0	0	0	0	0	15.903	18.101
F53576_SI	FBgn0020510	FBgn0020510:10|FBgn0020510:9	Abi:10|Abi:9	3R	9948000	9948142	2	5	5	2|3	Abi	FBgn0020510	FBpp0082371|FBpp0297919|FBpp0297920|FBpp0308012|FBpp0308013	FBtr0082910|FBtr0307076|FBtr0307077|FBtr0337096|FBtr0337097	1	1	1	1	1	1	1	1	1	F_EtOH-F_RU486	0.974065	0	0	0	M_EtOH-M_RU486	0.210523	0	0	0	F_EtOH-M_EtOH	0.829886	0	0	0	F_RU486-M_RU486	0.482072	0	0	0	0	0	0	0	12.2616	14.0093
S53570_SI	FBgn0020510	FBgn0020510:1	Abi:1	3R	9944984	9945950	1	6	6	6	Abi	FBgn0020510	FBpp0082371|FBpp0111809|FBpp0297919|FBpp0297920|FBpp0308012|FBpp0308013	FBtr0082910|FBtr0112896|FBtr0307076|FBtr0307077|FBtr0337096|FBtr0337097	1	1	1	1	1	1	1	1	1	F_EtOH-F_RU486	0.478714	0	0	0	M_EtOH-M_RU486	0.0195329	1	0	0	F_EtOH-M_EtOH	0.336189	0	0	0	F_RU486-M_RU486	0.0277937	1	0	0	0	0	0	0	26.8354	33.53
S53571_SI	FBgn0020510	FBgn0020510:2	Abi:2	3R	9946007	9946194	1	6	6	6	Abi	FBgn0020510	FBpp0082371|FBpp0111809|FBpp0297919|FBpp0297920|FBpp0308012|FBpp0308013	FBtr0082910|FBtr0112896|FBtr0307076|FBtr0307077|FBtr0337096|FBtr0337097	1	1	1	1	1	1	1	1	1	F_EtOH-F_RU486	0.660865	0	0	0	M_EtOH-M_RU486	0.365151	0	0	0	F_EtOH-M_EtOH	0.132028	0	0	0	F_RU486-M_RU486	0.626169	0	0	0	0	0	0	0	21.4568	27.2698
S53574_SI	FBgn0020510	FBgn0020510:6	Abi:6	3R	9946569	9947191	1	6	6	6	Abi	FBgn0020510	FBpp0082371|FBpp0111809|FBpp0297919|FBpp0297920|FBpp0308012|FBpp0308013	FBtr0082910|FBtr0112896|FBtr0307076|FBtr0307077|FBtr0337096|FBtr0337097	1	1	1	1	1	1	1	1	1	F_EtOH-F_RU486	0.947501	0	0	0	M_EtOH-M_RU486	0.221451	0	0	0	F_EtOH-M_EtOH	0.447589	0	0	0	F_RU486-M_RU486	0.799495	0	0	0	0	0	0	0	20.2126	23.0524
F30303_SI	FBgn0000017	FBgn0000017:1|FBgn0000017:2|FBgn0000017:3	Abl:1|Abl:2|Abl:3	3L	16615470	16618374	3	9	9	4|5|4	Abl	FBgn0000017	FBpp0075116|FBpp0111702|FBpp0303163|FBpp0303164|FBpp0303165|FBpp0303166|FBpp0303167|FBpp0303168|FBpp0303169	FBtr0075357|FBtr0112790|FBtr0330130|FBtr0330131|FBtr0330132|FBtr0330133|FBtr0330134|FBtr0330135|FBtr0330136	1	1	1	1	1	1	1	1	1	F_EtOH-F_RU486	0.977661	0	0	0	M_EtOH-M_RU486	0.0951528	0	0	0	F_EtOH-M_EtOH	0.374894	0	0	0	F_RU486-M_RU486	0.8451	0	0	0	0	0	0	0	32.3408	37.7982
F30304_SI	FBgn0000017	FBgn0000017:4|FBgn0000017:5	Abl:4|Abl:5	3L	16619373	16619716	2	9	9	4|5	Abl	FBgn0000017	FBpp0075116|FBpp0111702|FBpp0303163|FBpp0303164|FBpp0303165|FBpp0303166|FBpp0303167|FBpp0303168|FBpp0303169	FBtr0075357|FBtr0112790|FBtr0330130|FBtr0330131|FBtr0330132|FBtr0330133|FBtr0330134|FBtr0330135|FBtr0330136	1	1	1	1	1	1	1	1	1	F_EtOH-F_RU486	0.661104	0	0	0	M_EtOH-M_RU486	0.262953	0	0	0	F_EtOH-M_EtOH	0.922512	0	0	0	F_RU486-M_RU486	0.950086	0	0	0	0	0	0	0	8.80676	7.61932
S30305_SI	FBgn0000017	FBgn0000017:6	Abl:6	3L	16619843	16619963	1	9	9	9	Abl	FBgn0000017	FBpp0075116|FBpp0111702|FBpp0303163|FBpp0303164|FBpp0303165|FBpp0303166|FBpp0303167|FBpp0303168|FBpp0303169	FBtr0075357|FBtr0112790|FBtr0330130|FBtr0330131|FBtr0330132|FBtr0330133|FBtr0330134|FBtr0330135|FBtr0330136	1	1	1	1	1	1	1	1	1	F_EtOH-F_RU486	0.605813	0	0	0	M_EtOH-M_RU486	0.183094	0	0	0	F_EtOH-M_EtOH	0.560149	0	0	0	F_RU486-M_RU486	0.519605	0	0	0	0	0	0	0	23.1858	20.8087
S30306_SI	FBgn0000017	FBgn0000017:7	Abl:7	3L	16620022	16620292	1	9	9	9	Abl	FBgn0000017	FBpp0075116|FBpp0111702|FBpp0303163|FBpp0303164|FBpp0303165|FBpp0303166|FBpp0303167|FBpp0303168|FBpp0303169	FBtr0075357|FBtr0112790|FBtr0330130|FBtr0330131|FBtr0330132|FBtr0330133|FBtr0330134|FBtr0330135|FBtr0330136	1	1	1	1	1	1	1	1	1	F_EtOH-F_RU486	0.753943	0	0	0	M_EtOH-M_RU486	0.0954992	0	0	0	F_EtOH-M_EtOH	0.922492	0	0	0	F_RU486-M_RU486	0.577495	0	0	0	0	0	0	0	20.4387	19.6679
S30307_SI	FBgn0000017	FBgn0000017:8	Abl:8	3L	16620602	16621188	1	9	9	9	Abl	FBgn0000017	FBpp0075116|FBpp0111702|FBpp0303163|FBpp0303164|FBpp0303165|FBpp0303166|FBpp0303167|FBpp0303168|FBpp0303169	FBtr0075357|FBtr0112790|FBtr0330130|FBtr0330131|FBtr0330132|FBtr0330133|FBtr0330134|FBtr0330135|FBtr0330136	1	1	1	1	1	1	1	1	1	F_EtOH-F_RU486	0.839181	0	0	0	M_EtOH-M_RU486	0.0902538	0	0	0	F_EtOH-M_EtOH	0.705365	0	0	0	F_RU486-M_RU486	0.727163	0	0	0	0	0	0	0	20.3605	19.9388
S30308_SI	FBgn0000017	FBgn0000017:9	Abl:9	3L	16621274	16621689	1	9	9	9	Abl	FBgn0000017	FBpp0075116|FBpp0111702|FBpp0303163|FBpp0303164|FBpp0303165|FBpp0303166|FBpp0303167|FBpp0303168|FBpp0303169	FBtr0075357|FBtr0112790|FBtr0330130|FBtr0330131|FBtr0330132|FBtr0330133|FBtr0330134|FBtr0330135|FBtr0330136	1	1	1	1	1	1	1	1	1	F_EtOH-F_RU486	0.726443	0	0	0	M_EtOH-M_RU486	0.151184	0	0	0	F_EtOH-M_EtOH	0.79624	0	0	0	F_RU486-M_RU486	0.949077	0	0	0	0	0	0	0	20.0895	18.3397
S30309_SI	FBgn0000017	FBgn0000017:10	Abl:10	3L	16621763	16622306	1	9	9	9	Abl	FBgn0000017	FBpp0075116|FBpp0111702|FBpp0303163|FBpp0303164|FBpp0303165|FBpp0303166|FBpp0303167|FBpp0303168|FBpp0303169	FBtr0075357|FBtr0112790|FBtr0330130|FBtr0330131|FBtr0330132|FBtr0330133|FBtr0330134|FBtr0330135|FBtr0330136	1	1	1	1	1	1	1	1	1	F_EtOH-F_RU486	0.956498	0	0	0	M_EtOH-M_RU486	0.0922509	0	0	0	F_EtOH-M_EtOH	0.583621	0	0	0	F_RU486-M_RU486	0.683901	0	0	0	0	0	0	0	16.5786	18.0361
S30310_SI	FBgn0000017	FBgn0000017:11	Abl:11	3L	16624477	16624530	1	5	5	5	Abl	FBgn0000017	FBpp0111702|FBpp0303164|FBpp0303166|FBpp0303167|FBpp0303169	FBtr0112790|FBtr0330131|FBtr0330133|FBtr0330134|FBtr0330136	0	1	1	1	0	1	0	1	1	F_EtOH-F_RU486	0.56713	0	0	0	M_EtOH-M_RU486	0.802398	0	0	0	F_EtOH-M_EtOH	0.482482	0	0	0	F_RU486-M_RU486	0.892396	0	0	0	0	0	0	0	5.46061	9.41212
S30311_SI	FBgn0000017	FBgn0000017:12	Abl:12	3L	16639910	16640982	1	9	9	9	Abl	FBgn0000017	FBpp0075116|FBpp0111702|FBpp0303163|FBpp0303164|FBpp0303165|FBpp0303166|FBpp0303167|FBpp0303168|FBpp0303169	FBtr0075357|FBtr0112790|FBtr0330130|FBtr0330131|FBtr0330132|FBtr0330133|FBtr0330134|FBtr0330135|FBtr0330136	1	1	1	1	1	1	1	1	1	F_EtOH-F_RU486	0.715554	0	0	0	M_EtOH-M_RU486	0.241694	0	0	0	F_EtOH-M_EtOH	0.777735	0	0	0	F_RU486-M_RU486	0.859226	0	0	0	0	0	0	0	19.1142	18.2169
F18326_SI	FBgn0022710	FBgn0022710:1|FBgn0022710:2|FBgn0022710:3	Ac13E:1|Ac13E:2|Ac13E:3	X	15404910	15410305	3	3	3	1|1|1	Ac13E	FBgn0022710	FBpp0073889|FBpp0099492|FBpp0304773	FBtr0074073|FBtr0100142|FBtr0332497	1	1	1	1	1	1	1	1	1	F_EtOH-F_RU486	0.628772	0	0	0	M_EtOH-M_RU486	0.916536	0	0	0	F_EtOH-M_EtOH	0.32873	0	0	0	F_RU486-M_RU486	0.0446922	1	0	0	0	0	0	0	21.063	23.2188
S18327_SI	FBgn0022710	FBgn0022710:4	Ac13E:4	X	15410366	15410466	1	3	3	3	Ac13E	FBgn0022710	FBpp0073889|FBpp0099492|FBpp0304773	FBtr0074073|FBtr0100142|FBtr0332497	1	1	1	1	1	1	1	1	1	F_EtOH-F_RU486	0.695247	0	0	0	M_EtOH-M_RU486	0.0623198	0	0	0	F_EtOH-M_EtOH	0.691216	0	0	0	F_RU486-M_RU486	0.820628	0	0	0	0	0	0	0	13.4477	12.1928
S18328_SI	FBgn0022710	FBgn0022710:5	Ac13E:5	X	15410536	15411726	1	3	3	3	Ac13E	FBgn0022710	FBpp0073889|FBpp0099492|FBpp0304773	FBtr0074073|FBtr0100142|FBtr0332497	1	1	1	1	1	1	1	1	1	F_EtOH-F_RU486	0.636002	0	0	0	M_EtOH-M_RU486	0.0153319	1	0	0	F_EtOH-M_EtOH	0.688065	0	0	0	F_RU486-M_RU486	0.421403	0	0	0	0	0	0	0	11.0344	9.82215
S18329_SI	FBgn0022710	FBgn0022710:6	Ac13E:6	X	15413949	15414226	1	3	3	3	Ac13E	FBgn0022710	FBpp0073889|FBpp0099492|FBpp0304773	FBtr0074073|FBtr0100142|FBtr0332497	1	1	1	1	1	1	1	1	1	F_EtOH-F_RU486	0.901962	0	0	0	M_EtOH-M_RU486	0.0447798	1	0	0	F_EtOH-M_EtOH	0.692948	0	0	0	F_RU486-M_RU486	0.411394	0	0	0	0	0	0	0	9.04421	8.8638
S18331_SI	FBgn0022710	FBgn0022710:8	Ac13E:8	X	15433439	15433959	1	1	1	1	Ac13E	FBgn0022710	FBpp0304773	FBtr0332497	1	1	1	1	1	1	1	1	1	F_EtOH-F_RU486	0.903521	0	0	0	M_EtOH-M_RU486	0.0335418	1	0	0	F_EtOH-M_EtOH	0.541206	0	0	0	F_RU486-M_RU486	0.503021	0	0	0	0	0	0	0	9.66539	9.98787
S18333_SI	FBgn0022710	FBgn0022710:9	Ac13E:9	X	15447874	15448311	1	1	1	1	Ac13E	FBgn0022710	FBpp0304773	FBtr0332497	1	1	1	1	1	1	1	1	1	F_EtOH-F_RU486	0.659064	0	0	0	M_EtOH-M_RU486	0.143817	0	0	0	F_EtOH-M_EtOH	0.567958	0	0	0	F_RU486-M_RU486	0.685451	0	0	0	0	0	0	0	7.92407	7.39028
F11315_SI	FBgn0023416	FBgn0023416:11|FBgn0023416:12	Ac3:11|Ac3:12	2L	21639241	21639620	2	2	2	1|1	Ac3	FBgn0023416	FBpp0085252|FBpp0099729	FBtr0085897|FBtr0100324	1	1	1	1	1	1	1	1	1	F_EtOH-F_RU486	0.958767	0	0	0	M_EtOH-M_RU486	0.00889785	1	1	0	F_EtOH-M_EtOH	0.0664746	0	0	0	F_RU486-M_RU486	0.936833	0	0	0	3	0	0	0	22.7822	25.5976
S11305_SI	FBgn0023416	FBgn0023416:1	Ac3:1	2L	21632587	21632705	1	2	2	2	Ac3	FBgn0023416	FBpp0085252|FBpp0099729	FBtr0085897|FBtr0100324	1	1	1	1	1	1	1	1	1	F_EtOH-F_RU486	0.628071	0	0	0	M_EtOH-M_RU486	0.0910594	0	0	0	F_EtOH-M_EtOH	0.603828	0	0	0	F_RU486-M_RU486	0.858579	0	0	0	0	0	0	0	14.4833	12.4667
S11306_SI	FBgn0023416	FBgn0023416:2	Ac3:2	2L	21633266	21633305	1	2	2	2	Ac3	FBgn0023416	FBpp0085252|FBpp0099729	FBtr0085897|FBtr0100324	1	0	1	0	0	0	1	0	1	F_EtOH-F_RU486	0.980571	0	0	0	M_EtOH-M_RU486	0.0191915	1	0	0	F_EtOH-M_EtOH	0.249797	0	0	0	F_RU486-M_RU486	0.6218	0	0	0	0	0	0	0	4.78862	6.4878
S11307_SI	FBgn0023416	FBgn0023416:3	Ac3:3	2L	21633374	21633915	1	2	2	2	Ac3	FBgn0023416	FBpp0085252|FBpp0099729	FBtr0085897|FBtr0100324	1	1	1	1	1	1	1	1	1	F_EtOH-F_RU486	0.905159	0	0	0	M_EtOH-M_RU486	0.0114782	1	0	0	F_EtOH-M_EtOH	0.372714	0	0	0	F_RU486-M_RU486	0.394049	0	0	0	0	0	0	0	26.3788	27.2406
S11308_SI	FBgn0023416	FBgn0023416:4	Ac3:4	2L	21634420	21634609	1	2	2	2	Ac3	FBgn0023416	FBpp0085252|FBpp0099729	FBtr0085897|FBtr0100324	1	1	1	1	1	1	1	1	1	F_EtOH-F_RU486	0.452972	0	0	0	M_EtOH-M_RU486	0.0181274	1	0	0	F_EtOH-M_EtOH	0.671062	0	0	0	F_RU486-M_RU486	0.73438	0	0	0	0	0	0	0	24.2356	20.288
S11309_SI	FBgn0023416	FBgn0023416:5	Ac3:5	2L	21634726	21635035	1	2	2	2	Ac3	FBgn0023416	FBpp0085252|FBpp0099729	FBtr0085897|FBtr0100324	1	1	1	1	1	1	1	1	1	F_EtOH-F_RU486	0.765311	0	0	0	M_EtOH-M_RU486	0.0053875	1	1	0	F_EtOH-M_EtOH	0.599493	0	0	0	F_RU486-M_RU486	0.160699	0	0	0	3	3	0	0	26.5466	26.0707
S11310_SI	FBgn0023416	FBgn0023416:6	Ac3:6	2L	21635092	21635210	1	2	2	2	Ac3	FBgn0023416	FBpp0085252|FBpp0099729	FBtr0085897|FBtr0100324	1	1	1	1	1	1	1	1	1	F_EtOH-F_RU486	0.828343	0	0	0	M_EtOH-M_RU486	0.0762268	0	0	0	F_EtOH-M_EtOH	0.683893	0	0	0	F_RU486-M_RU486	0.712392	0	0	0	0	0	0	0	18.5944	19.7167
S11311_SI	FBgn0023416	FBgn0023416:7	Ac3:7	2L	21635620	21635731	1	1	1	1	Ac3	FBgn0023416	FBpp0085252	FBtr0085897	1	1	1	1	1	1	1	1	1	F_EtOH-F_RU486	0.945475	0	0	0	M_EtOH-M_RU486	0.00887755	1	1	0	F_EtOH-M_EtOH	0.253273	0	0	0	F_RU486-M_RU486	0.442625	0	0	0	3	0	0	0	17.9646	20.0826
S11312_SI	FBgn0023416	FBgn0023416:8	Ac3:8	2L	21637659	21637786	1	2	2	2	Ac3	FBgn0023416	FBpp0085252|FBpp0099729	FBtr0085897|FBtr0100324	1	1	1	1	1	1	1	1	1	F_EtOH-F_RU486	0.80327	0	0	0	M_EtOH-M_RU486	0.00412841	1	1	0	F_EtOH-M_EtOH	0.519428	0	0	0	F_RU486-M_RU486	0.144998	0	0	0	3	3	0	0	22.7571	22.8191
S11313_SI	FBgn0023416	FBgn0023416:9	Ac3:9	2L	21637958	21638116	1	2	2	2	Ac3	FBgn0023416	FBpp0085252|FBpp0099729	FBtr0085897|FBtr0100324	1	1	1	1	1	1	1	1	1	F_EtOH-F_RU486	0.991031	0	0	0	M_EtOH-M_RU486	0.0263899	1	0	0	F_EtOH-M_EtOH	0.621005	0	0	0	F_RU486-M_RU486	0.199376	0	0	0	0	0	0	0	26.5083	29.4729
S11314_SI	FBgn0023416	FBgn0023416:10	Ac3:10	2L	21638230	21638368	1	2	2	2	Ac3	FBgn0023416	FBpp0085252|FBpp0099729	FBtr0085897|FBtr0100324	1	1	1	1	1	1	1	1	1	F_EtOH-F_RU486	0.835509	0	0	0	M_EtOH-M_RU486	0.0132604	1	0	0	F_EtOH-M_EtOH	0.281383	0	0	0	F_RU486-M_RU486	0.19258	0	0	0	0	0	0	0	22.4667	28.6429
S11316_SI	FBgn0023416	FBgn0023416:13	Ac3:13	2L	21639642	21640005	1	1	1	1	Ac3	FBgn0023416	FBpp0085252	FBtr0085897	1	1	1	1	1	1	1	1	1	F_EtOH-F_RU486	0.929223	0	0	0	M_EtOH-M_RU486	0.00170253	1	1	0	F_EtOH-M_EtOH	0.265057	0	0	0	F_RU486-M_RU486	0.0439067	1	0	0	3	0	0	0	30.0256	35.4091
S11317_SI	FBgn0023416	FBgn0023416:14	Ac3:14	2L	21640728	21641013	1	1	1	1	Ac3	FBgn0023416	FBpp0085252	FBtr0085897	1	1	1	1	1	1	1	1	1	F_EtOH-F_RU486	0.967082	0	0	0	M_EtOH-M_RU486	0.0045707	1	1	0	F_EtOH-M_EtOH	0.215187	0	0	0	F_RU486-M_RU486	0.284595	0	0	0	3	0	0	0	29.2695	32.9257
S11318_SI	FBgn0023416	FBgn0023416:15	Ac3:15	2L	21641073	21641145	1	1	1	1	Ac3	FBgn0023416	FBpp0085252	FBtr0085897	1	1	1	1	1	1	1	1	1	F_EtOH-F_RU486	0.741902	0	0	0	M_EtOH-M_RU486	0.0249531	1	0	0	F_EtOH-M_EtOH	0.473862	0	0	0	F_RU486-M_RU486	0.736617	0	0	0	0	0	0	0	25.8288	25.0631
S11319_SI	FBgn0023416	FBgn0023416:16	Ac3:16	2L	21641249	21641324	1	1	1	1	Ac3	FBgn0023416	FBpp0085252	FBtr0085897	1	1	1	1	1	1	1	1	1	F_EtOH-F_RU486	0.846243	0	0	0	M_EtOH-M_RU486	0.00201709	1	1	0	F_EtOH-M_EtOH	0.598747	0	0	0	F_RU486-M_RU486	0.0448796	1	0	0	3	0	0	0	27.7316	29.4762
S11320_SI	FBgn0023416	FBgn0023416:17	Ac3:17	2L	21641379	21641604	1	1	1	1	Ac3	FBgn0023416	FBpp0085252	FBtr0085897	1	1	1	1	1	1	1	1	1	F_EtOH-F_RU486	0.734329	0	0	0	M_EtOH-M_RU486	0.0482579	1	0	0	F_EtOH-M_EtOH	0.650591	0	0	0	F_RU486-M_RU486	0.728418	0	0	0	0	0	0	0	38.2026	39.3157
S11321_SI	FBgn0023416	FBgn0023416:18	Ac3:18	2L	21643170	21643252	1	1	1	1	Ac3	FBgn0023416	FBpp0085252	FBtr0085897	1	1	1	1	1	1	1	1	1	F_EtOH-F_RU486	0.799254	0	0	0	M_EtOH-M_RU486	0.249395	0	0	0	F_EtOH-M_EtOH	0.518712	0	0	0	F_RU486-M_RU486	0.603636	0	0	0	0	0	0	0	31.631	32.6508
S11322_SI	FBgn0023416	FBgn0023416:19	Ac3:19	2L	21643764	21644219	1	1	1	1	Ac3	FBgn0023416	FBpp0085252	FBtr0085897	1	1	1	1	1	1	1	1	1	F_EtOH-F_RU486	0.942832	0	0	0	M_EtOH-M_RU486	0.00124755	1	1	0	F_EtOH-M_EtOH	0.252244	0	0	0	F_RU486-M_RU486	0.0361148	1	0	0	3	0	0	0	45.7535	53.5828
S11323_SI	FBgn0023416	FBgn0023416:20	Ac3:20	2L	21646595	21647964	1	1	1	1	Ac3	FBgn0023416	FBpp0085252	FBtr0085897	1	1	1	1	1	1	1	1	1	F_EtOH-F_RU486	0.915856	0	0	0	M_EtOH-M_RU486	0.703137	0	0	0	F_EtOH-M_EtOH	0.676989	0	0	0	F_RU486-M_RU486	0.524477	0	0	0	0	0	0	0	37.3083	44.2869
S31870_SI	FBgn0004852	FBgn0004852:1	Ac76E:1	3L	19932387	19932642	1	2	2	2	Ac76E	FBgn0004852	FBpp0074666|FBpp0293288	FBtr0074897|FBtr0304746	1	1	1	1	1	1	1	1	1	F_EtOH-F_RU486	0.447041	0	0	0	M_EtOH-M_RU486	0.0961711	0	0	0	F_EtOH-M_EtOH	0.601748	0	0	0	F_RU486-M_RU486	0.344951	0	0	0	0	0	0	0	12.1958	9.83787
S31871_SI	FBgn0004852	FBgn0004852:2	Ac76E:2	3L	19942362	19942705	1	2	2	2	Ac76E	FBgn0004852	FBpp0074666|FBpp0293288	FBtr0074897|FBtr0304746	1	1	1	1	1	1	1	1	1	F_EtOH-F_RU486	0.582908	0	0	0	M_EtOH-M_RU486	0.0675925	0	0	0	F_EtOH-M_EtOH	0.693046	0	0	0	F_RU486-M_RU486	0.988123	0	0	0	0	0	0	0	13.4493	11.4164
S31894_SI	FBgn0004852	FBgn0004852:3	Ac76E:3	3L	19957368	19957501	1	2	2	2	Ac76E	FBgn0004852	FBpp0074666|FBpp0293288	FBtr0074897|FBtr0304746	1	1	1	1	1	1	1	1	1	F_EtOH-F_RU486	0.55706	0	0	0	M_EtOH-M_RU486	0.23825	0	0	0	F_EtOH-M_EtOH	0.982189	0	0	0	F_RU486-M_RU486	0.940551	0	0	0	0	0	0	0	11.1506	8.51605
S31895_SI	FBgn0004852	FBgn0004852:4	Ac76E:4	3L	19957722	19957919	1	2	2	2	Ac76E	FBgn0004852	FBpp0074666|FBpp0293288	FBtr0074897|FBtr0304746	1	1	1	1	1	1	1	1	1	F_EtOH-F_RU486	0.23747	0	0	0	M_EtOH-M_RU486	0.293102	0	0	0	F_EtOH-M_EtOH	0.625112	0	0	0	F_RU486-M_RU486	0.919079	0	0	0	0	0	0	0	12.727	7.18258
S31896_SI	FBgn0004852	FBgn0004852:5	Ac76E:5	3L	19957980	19958102	1	2	2	2	Ac76E	FBgn0004852	FBpp0074666|FBpp0293288	FBtr0074897|FBtr0304746	1	1	1	1	1	1	1	1	1	F_EtOH-F_RU486	0.205999	0	0	0	M_EtOH-M_RU486	0.194858	0	0	0	F_EtOH-M_EtOH	0.798605	0	0	0	F_RU486-M_RU486	0.766792	0	0	0	0	0	0	0	12.0188	6.65054
S31897_SI	FBgn0004852	FBgn0004852:6	Ac76E:6	3L	19958827	19959021	1	2	2	2	Ac76E	FBgn0004852	FBpp0074666|FBpp0293288	FBtr0074897|FBtr0304746	1	1	1	1	1	1	1	1	1	F_EtOH-F_RU486	0.520055	0	0	0	M_EtOH-M_RU486	0.0117164	1	0	0	F_EtOH-M_EtOH	0.984408	0	0	0	F_RU486-M_RU486	0.193931	0	0	0	0	0	0	0	11.9218	11.1241
S31898_SI	FBgn0004852	FBgn0004852:7	Ac76E:7	3L	19959329	19959556	1	2	2	2	Ac76E	FBgn0004852	FBpp0074666|FBpp0293288	FBtr0074897|FBtr0304746	1	1	1	1	1	1	1	1	1	F_EtOH-F_RU486	0.213147	0	0	0	M_EtOH-M_RU486	0.0436209	1	0	0	F_EtOH-M_EtOH	0.929936	0	0	0	F_RU486-M_RU486	0.902205	0	0	0	0	0	0	0	15.0597	9.60116
S31899_SI	FBgn0004852	FBgn0004852:8	Ac76E:8	3L	19959834	19959961	1	2	2	2	Ac76E	FBgn0004852	FBpp0074666|FBpp0293288	FBtr0074897|FBtr0304746	1	1	1	1	1	1	1	1	1	F_EtOH-F_RU486	0.267275	0	0	0	M_EtOH-M_RU486	0.49665	0	0	0	F_EtOH-M_EtOH	0.846011	0	0	0	F_RU486-M_RU486	0.477807	0	0	0	0	0	0	0	15.3773	10.6021
S31900_SI	FBgn0004852	FBgn0004852:9	Ac76E:9	3L	19962182	19962340	1	2	2	2	Ac76E	FBgn0004852	FBpp0074666|FBpp0293288	FBtr0074897|FBtr0304746	1	1	1	1	1	1	1	1	1	F_EtOH-F_RU486	0.17849	0	0	0	M_EtOH-M_RU486	0.010933	1	0	0	F_EtOH-M_EtOH	0.676789	0	0	0	F_RU486-M_RU486	0.957216	0	0	0	0	0	0	0	15.3063	10.675
S31901_SI	FBgn0004852	FBgn0004852:10	Ac76E:10	3L	19963960	19964711	1	2	2	2	Ac76E	FBgn0004852	FBpp0074666|FBpp0293288	FBtr0074897|FBtr0304746	1	1	1	1	1	1	1	1	1	F_EtOH-F_RU486	0.18012	0	0	0	M_EtOH-M_RU486	0.021395	1	0	0	F_EtOH-M_EtOH	0.885283	0	0	0	F_RU486-M_RU486	0.996866	0	0	0	0	0	0	0	17.0593	13.9668
S31902_SI	FBgn0004852	FBgn0004852:11	Ac76E:11	3L	19965024	19965122	1	2	2	2	Ac76E	FBgn0004852	FBpp0074666|FBpp0293288	FBtr0074897|FBtr0304746	1	1	1	1	1	1	1	1	1	F_EtOH-F_RU486	0.965444	0	0	0	M_EtOH-M_RU486	0.0148851	1	0	0	F_EtOH-M_EtOH	0.328087	0	0	0	F_RU486-M_RU486	0.298848	0	0	0	0	0	0	0	11.35	13.6733
S31903_SI	FBgn0004852	FBgn0004852:12	Ac76E:12	3L	19965953	19966071	1	2	2	2	Ac76E	FBgn0004852	FBpp0074666|FBpp0293288	FBtr0074897|FBtr0304746	1	1	1	1	1	1	1	1	1	F_EtOH-F_RU486	0.878787	0	0	0	M_EtOH-M_RU486	0.231276	0	0	0	F_EtOH-M_EtOH	0.908973	0	0	0	F_RU486-M_RU486	0.446821	0	0	0	0	0	0	0	12.5278	12.3167
S31904_SI	FBgn0004852	FBgn0004852:13	Ac76E:13	3L	19966441	19966667	1	2	2	2	Ac76E	FBgn0004852	FBpp0074666|FBpp0293288	FBtr0074897|FBtr0304746	1	1	1	1	1	1	1	1	1	F_EtOH-F_RU486	0.446301	0	0	0	M_EtOH-M_RU486	0.140092	0	0	0	F_EtOH-M_EtOH	0.973914	0	0	0	F_RU486-M_RU486	0.965695	0	0	0	0	0	0	0	16.1608	14.3187
S31905_SI	FBgn0004852	FBgn0004852:14	Ac76E:14	3L	19966736	19966943	1	2	2	2	Ac76E	FBgn0004852	FBpp0074666|FBpp0293288	FBtr0074897|FBtr0304746	1	1	1	1	1	1	1	1	1	F_EtOH-F_RU486	0.285348	0	0	0	M_EtOH-M_RU486	0.0243892	1	0	0	F_EtOH-M_EtOH	0.686257	0	0	0	F_RU486-M_RU486	0.925045	0	0	0	0	0	0	0	13.5901	12.311
S31906_SI	FBgn0004852	FBgn0004852:15	Ac76E:15	3L	19967368	19967681	1	2	2	2	Ac76E	FBgn0004852	FBpp0074666|FBpp0293288	FBtr0074897|FBtr0304746	1	1	1	1	1	1	1	1	1	F_EtOH-F_RU486	0.157332	0	0	0	M_EtOH-M_RU486	0.027336	1	0	0	F_EtOH-M_EtOH	0.865814	0	0	0	F_RU486-M_RU486	0.823046	0	0	0	0	0	0	0	21.0307	18.7365
S31907_SI	FBgn0004852	FBgn0004852:16	Ac76E:16	3L	19967769	19967931	1	2	2	2	Ac76E	FBgn0004852	FBpp0074666|FBpp0293288	FBtr0074897|FBtr0304746	1	1	1	1	1	1	1	1	1	F_EtOH-F_RU486	0.648239	0	0	0	M_EtOH-M_RU486	0.235328	0	0	0	F_EtOH-M_EtOH	0.874739	0	0	0	F_RU486-M_RU486	0.71858	0	0	0	0	0	0	0	16.5183	15.9776
S31908_SI	FBgn0004852	FBgn0004852:17	Ac76E:17	3L	19967990	19968202	1	2	2	2	Ac76E	FBgn0004852	FBpp0074666|FBpp0293288	FBtr0074897|FBtr0304746	1	1	1	1	1	1	1	1	1	F_EtOH-F_RU486	0.011212	1	0	0	M_EtOH-M_RU486	0.0311911	1	0	0	F_EtOH-M_EtOH	0.884437	0	0	0	F_RU486-M_RU486	0.129823	0	0	0	0	0	0	0	23.634	18.2321
S31909_SI	FBgn0004852	FBgn0004852:18	Ac76E:18	3L	19968471	19968575	1	2	2	2	Ac76E	FBgn0004852	FBpp0074666|FBpp0293288	FBtr0074897|FBtr0304746	1	1	1	1	1	1	1	1	1	F_EtOH-F_RU486	0.742382	0	0	0	M_EtOH-M_RU486	0.048074	1	0	0	F_EtOH-M_EtOH	0.309192	0	0	0	F_RU486-M_RU486	0.775897	0	0	0	0	0	0	0	17.1352	17.2547
S31910_SI	FBgn0004852	FBgn0004852:19	Ac76E:19	3L	19968699	19968713	1	1	1	1	Ac76E	FBgn0004852	FBpp0293288	FBtr0304746	1	1	1	1	1	1	1	1	1	F_EtOH-F_RU486	0.541306	0	0	0	M_EtOH-M_RU486	0.430343	0	0	0	F_EtOH-M_EtOH	0.804874	0	0	0	F_RU486-M_RU486	0.993894	0	0	0	0	0	0	0	8.29167	5.45833
S31911_SI	FBgn0004852	FBgn0004852:20	Ac76E:20	3L	19969191	19969433	1	2	2	2	Ac76E	FBgn0004852	FBpp0074666|FBpp0293288	FBtr0074897|FBtr0304746	1	1	1	1	1	1	1	1	1	F_EtOH-F_RU486	0.0513187	0	0	0	M_EtOH-M_RU486	0.0249914	1	0	0	F_EtOH-M_EtOH	0.527567	0	0	0	F_RU486-M_RU486	0.823203	0	0	0	0	0	0	0	25.638	23.2391
S31912_SI	FBgn0004852	FBgn0004852:21	Ac76E:21	3L	19969964	19971060	1	2	2	2	Ac76E	FBgn0004852	FBpp0074666|FBpp0293288	FBtr0074897|FBtr0304746	1	1	1	1	1	1	1	1	1	F_EtOH-F_RU486	0.378423	0	0	0	M_EtOH-M_RU486	0.0577986	0	0	0	F_EtOH-M_EtOH	0.643461	0	0	0	F_RU486-M_RU486	0.0335928	1	0	0	0	0	0	0	21.0583	20.5795
F32634_SI	FBgn0024150	FBgn0024150:21|FBgn0024150:22	Ac78C:21|Ac78C:22	3L	21140234	21140531	2	4	4	1|3	Ac78C	FBgn0024150	FBpp0290915|FBpp0303099|FBpp0303100|FBpp0305550	FBtr0301701|FBtr0330066|FBtr0330067|FBtr0333358	0	0	1	0	0	0	0	0	1	F_EtOH-F_RU486	0.957633	0	0	0	M_EtOH-M_RU486	0.826386	0	0	0	F_EtOH-M_EtOH	0.755803	0	0	0	F_RU486-M_RU486	0.890601	0	0	0	0	0	0	0	3.52508	4.37235
S32614_SI	FBgn0024150	FBgn0024150:1	Ac78C:1	3L	21129547	21130320	1	5	5	5	Ac78C	FBgn0024150	FBpp0290915|FBpp0293953|FBpp0303099|FBpp0303100|FBpp0305550	FBtr0301701|FBtr0305501|FBtr0330066|FBtr0330067|FBtr0333358	1	1	1	1	1	1	1	1	1	F_EtOH-F_RU486	0.548421	0	0	0	M_EtOH-M_RU486	0.0219185	1	0	0	F_EtOH-M_EtOH	0.797102	0	0	0	F_RU486-M_RU486	0.50953	0	0	0	0	0	0	0	10.5243	14.1794
S32615_SI	FBgn0024150	FBgn0024150:2	Ac78C:2	3L	21130458	21130603	1	5	5	5	Ac78C	FBgn0024150	FBpp0290915|FBpp0293953|FBpp0303099|FBpp0303100|FBpp0305550	FBtr0301701|FBtr0305501|FBtr0330066|FBtr0330067|FBtr0333358	1	1	1	1	1	1	1	1	1	F_EtOH-F_RU486	0.302327	0	0	0	M_EtOH-M_RU486	0.0897652	0	0	0	F_EtOH-M_EtOH	0.999383	0	0	0	F_RU486-M_RU486	0.943229	0	0	0	0	0	0	0	8.06803	13.9705
S32616_SI	FBgn0024150	FBgn0024150:3	Ac78C:3	3L	21130666	21130894	1	5	5	5	Ac78C	FBgn0024150	FBpp0290915|FBpp0293953|FBpp0303099|FBpp0303100|FBpp0305550	FBtr0301701|FBtr0305501|FBtr0330066|FBtr0330067|FBtr0333358	1	1	1	1	1	1	1	1	1	F_EtOH-F_RU486	0.698797	0	0	0	M_EtOH-M_RU486	0.284842	0	0	0	F_EtOH-M_EtOH	0.601063	0	0	0	F_RU486-M_RU486	0.537486	0	0	0	0	0	0	0	10.1754	13.858
S32617_SI	FBgn0024150	FBgn0024150:4	Ac78C:4	3L	21130954	21131357	1	5	5	5	Ac78C	FBgn0024150	FBpp0290915|FBpp0293953|FBpp0303099|FBpp0303100|FBpp0305550	FBtr0301701|FBtr0305501|FBtr0330066|FBtr0330067|FBtr0333358	1	1	1	1	1	1	1	1	1	F_EtOH-F_RU486	0.866548	0	0	0	M_EtOH-M_RU486	0.545599	0	0	0	F_EtOH-M_EtOH	0.609167	0	0	0	F_RU486-M_RU486	0.524183	0	0	0	0	0	0	0	10.9086	13.3605
S32618_SI	FBgn0024150	FBgn0024150:5	Ac78C:5	3L	21131431	21131611	1	5	5	5	Ac78C	FBgn0024150	FBpp0290915|FBpp0293953|FBpp0303099|FBpp0303100|FBpp0305550	FBtr0301701|FBtr0305501|FBtr0330066|FBtr0330067|FBtr0333358	1	1	1	1	1	1	1	1	1	F_EtOH-F_RU486	0.372226	0	0	0	M_EtOH-M_RU486	0.168547	0	0	0	F_EtOH-M_EtOH	0.714177	0	0	0	F_RU486-M_RU486	0.0687549	0	0	0	0	0	0	0	7.20696	11.8553
S32619_SI	FBgn0024150	FBgn0024150:6	Ac78C:6	3L	21131753	21131848	1	5	5	5	Ac78C	FBgn0024150	FBpp0290915|FBpp0293953|FBpp0303099|FBpp0303100|FBpp0305550	FBtr0301701|FBtr0305501|FBtr0330066|FBtr0330067|FBtr0333358	1	1	1	1	1	1	1	1	1	F_EtOH-F_RU486	0.911494	0	0	0	M_EtOH-M_RU486	0.312191	0	0	0	F_EtOH-M_EtOH	0.803154	0	0	0	F_RU486-M_RU486	0.521378	0	0	0	0	0	0	0	6.05498	7.58763
S32620_SI	FBgn0024150	FBgn0024150:7	Ac78C:7	3L	21131904	21132670	1	5	5	5	Ac78C	FBgn0024150	FBpp0290915|FBpp0293953|FBpp0303099|FBpp0303100|FBpp0305550	FBtr0301701|FBtr0305501|FBtr0330066|FBtr0330067|FBtr0333358	1	1	1	1	1	1	1	1	1	F_EtOH-F_RU486	0.43268	0	0	0	M_EtOH-M_RU486	0.044222	1	0	0	F_EtOH-M_EtOH	0.799478	0	0	0	F_RU486-M_RU486	0.0192433	1	0	0	0	0	0	0	5.88021	7.99175
S32621_SI	FBgn0024150	FBgn0024150:8	Ac78C:8	3L	21132767	21132921	1	5	5	5	Ac78C	FBgn0024150	FBpp0290915|FBpp0293953|FBpp0303099|FBpp0303100|FBpp0305550	FBtr0301701|FBtr0305501|FBtr0330066|FBtr0330067|FBtr0333358	1	1	1	1	1	1	1	1	1	F_EtOH-F_RU486	0.932513	0	0	0	M_EtOH-M_RU486	0.172085	0	0	0	F_EtOH-M_EtOH	0.924492	0	0	0	F_RU486-M_RU486	0.143417	0	0	0	0	0	0	0	6.30128	7.32692
S32622_SI	FBgn0024150	FBgn0024150:9	Ac78C:9	3L	21133050	21133189	1	5	5	5	Ac78C	FBgn0024150	FBpp0290915|FBpp0293953|FBpp0303099|FBpp0303100|FBpp0305550	FBtr0301701|FBtr0305501|FBtr0330066|FBtr0330067|FBtr0333358	1	1	1	1	1	1	1	1	1	F_EtOH-F_RU486	0.905656	0	0	0	M_EtOH-M_RU486	0.577138	0	0	0	F_EtOH-M_EtOH	0.979436	0	0	0	F_RU486-M_RU486	0.449607	0	0	0	0	0	0	0	5.47281	5.60757
S32623_SI	FBgn0024150	FBgn0024150:10	Ac78C:10	3L	21133252	21133347	1	5	5	5	Ac78C	FBgn0024150	FBpp0290915|FBpp0293953|FBpp0303099|FBpp0303100|FBpp0305550	FBtr0301701|FBtr0305501|FBtr0330066|FBtr0330067|FBtr0333358	1	1	1	1	1	1	1	1	1	F_EtOH-F_RU486	0.562782	0	0	0	M_EtOH-M_RU486	0.435173	0	0	0	F_EtOH-M_EtOH	0.696144	0	0	0	F_RU486-M_RU486	0.352155	0	0	0	0	0	0	0	5.34021	9.00344
S32624_SI	FBgn0024150	FBgn0024150:11	Ac78C:11	3L	21133410	21133962	1	5	5	5	Ac78C	FBgn0024150	FBpp0290915|FBpp0293953|FBpp0303099|FBpp0303100|FBpp0305550	FBtr0301701|FBtr0305501|FBtr0330066|FBtr0330067|FBtr0333358	1	1	1	1	1	1	1	1	1	F_EtOH-F_RU486	0.59685	0	0	0	M_EtOH-M_RU486	0.219871	0	0	0	F_EtOH-M_EtOH	0.764519	0	0	0	F_RU486-M_RU486	0.165563	0	0	0	0	0	0	0	4.84236	7.81227
S32625_SI	FBgn0024150	FBgn0024150:12	Ac78C:12	3L	21134191	21134331	1	5	5	5	Ac78C	FBgn0024150	FBpp0290915|FBpp0293953|FBpp0303099|FBpp0303100|FBpp0305550	FBtr0301701|FBtr0305501|FBtr0330066|FBtr0330067|FBtr0333358	0	0	1	0	0	0	0	0	1	F_EtOH-F_RU486	0.821436	0	0	0	M_EtOH-M_RU486	0.0383337	1	0	0	F_EtOH-M_EtOH	0.362199	0	0	0	F_RU486-M_RU486	0.305913	0	0	0	0	0	0	0	3.25352	4.39202
S32627_SI	FBgn0024150	FBgn0024150:14	Ac78C:14	3L	21137284	21137445	1	5	5	5	Ac78C	FBgn0024150	FBpp0290915|FBpp0293953|FBpp0303099|FBpp0303100|FBpp0305550	FBtr0301701|FBtr0305501|FBtr0330066|FBtr0330067|FBtr0333358	0	1	1	0	0	0	0	0	1	F_EtOH-F_RU486	0.915258	0	0	0	M_EtOH-M_RU486	0.446736	0	0	0	F_EtOH-M_EtOH	0.950639	0	0	0	F_RU486-M_RU486	0.683404	0	0	0	0	0	0	0	4.88957	5.08384
S32628_SI	FBgn0024150	FBgn0024150:15	Ac78C:15	3L	21137748	21137837	1	5	5	5	Ac78C	FBgn0024150	FBpp0290915|FBpp0293953|FBpp0303099|FBpp0303100|FBpp0305550	FBtr0301701|FBtr0305501|FBtr0330066|FBtr0330067|FBtr0333358	0	0	1	1	0	1	0	0	1	F_EtOH-F_RU486	0.949048	0	0	0	M_EtOH-M_RU486	0.513889	0	0	0	F_EtOH-M_EtOH	0.397826	0	0	0	F_RU486-M_RU486	0.409717	0	0	0	0	0	0	0	2.94505	3.15385
S32629_SI	FBgn0024150	FBgn0024150:16	Ac78C:16	3L	21137908	21138041	1	5	5	5	Ac78C	FBgn0024150	FBpp0290915|FBpp0293953|FBpp0303099|FBpp0303100|FBpp0305550	FBtr0301701|FBtr0305501|FBtr0330066|FBtr0330067|FBtr0333358	0	1	1	1	0	1	0	1	1	F_EtOH-F_RU486	0.520927	0	0	0	M_EtOH-M_RU486	0.754568	0	0	0	F_EtOH-M_EtOH	0.896292	0	0	0	F_RU486-M_RU486	0.29417	0	0	0	0	0	0	0	3.88395	6.40494
S32630_SI	FBgn0024150	FBgn0024150:17	Ac78C:17	3L	21138820	21139021	1	5	5	5	Ac78C	FBgn0024150	FBpp0290915|FBpp0293953|FBpp0303099|FBpp0303100|FBpp0305550	FBtr0301701|FBtr0305501|FBtr0330066|FBtr0330067|FBtr0333358	1	1	1	1	1	1	1	1	1	F_EtOH-F_RU486	0.769938	0	0	0	M_EtOH-M_RU486	0.953452	0	0	0	F_EtOH-M_EtOH	0.826388	0	0	0	F_RU486-M_RU486	0.382329	0	0	0	0	0	0	0	5.40394	7.6798
S32632_SI	FBgn0024150	FBgn0024150:19	Ac78C:19	3L	21139407	21139548	1	4	4	4	Ac78C	FBgn0024150	FBpp0290915|FBpp0303099|FBpp0303100|FBpp0305550	FBtr0301701|FBtr0330066|FBtr0330067|FBtr0333358	0	1	0	1	0	0	0	1	1	F_EtOH-F_RU486	0.984809	0	0	0	M_EtOH-M_RU486	0.808042	0	0	0	F_EtOH-M_EtOH	0.550932	0	0	0	F_RU486-M_RU486	0.555995	0	0	0	0	0	0	0	4.75758	5.14452
S32633_SI	FBgn0024150	FBgn0024150:20	Ac78C:20	3L	21139686	21139990	1	4	4	4	Ac78C	FBgn0024150	FBpp0290915|FBpp0303099|FBpp0303100|FBpp0305550	FBtr0301701|FBtr0330066|FBtr0330067|FBtr0333358	0	0	0	1	0	0	0	0	1	F_EtOH-F_RU486	0.977548	0	0	0	M_EtOH-M_RU486	0.309437	0	0	0	F_EtOH-M_EtOH	0.760325	0	0	0	F_RU486-M_RU486	0.834975	0	0	0	0	0	0	0	3.92157	4.73856
S32635_SI	FBgn0024150	FBgn0024150:23	Ac78C:23	3L	21140595	21141033	1	4	4	4	Ac78C	FBgn0024150	FBpp0290915|FBpp0303099|FBpp0303100|FBpp0305550	FBtr0301701|FBtr0330066|FBtr0330067|FBtr0333358	1	0	1	0	0	0	1	0	1	F_EtOH-F_RU486	0.590314	0	0	0	M_EtOH-M_RU486	0.25396	0	0	0	F_EtOH-M_EtOH	0.677955	0	0	0	F_RU486-M_RU486	0.564012	0	0	0	0	0	0	0	5.85076	5.19545
F32707_SI	FBgn0012034	FBgn0012034:1|FBgn0012034:2	AcCoAS:1|AcCoAS:2	3L	21263822	21265253	2	3	3	1|2	AcCoAS	FBgn0012034	FBpp0078067|FBpp0078068|FBpp0305337	FBtr0078413|FBtr0078414|FBtr0333126	1	1	1	1	1	1	1	1	1	F_EtOH-F_RU486	0.0515786	0	0	0	M_EtOH-M_RU486	0.000458401	1	1	0	F_EtOH-M_EtOH	0.459757	0	0	0	F_RU486-M_RU486	0.0193172	1	0	0	3	0	0	0	194.779	196.952
F32713_SI	FBgn0012034	FBgn0012034:8|FBgn0012034:9	AcCoAS:8|AcCoAS:9	3L	21272575	21273343	2	2	2	1|1	AcCoAS	FBgn0012034	FBpp0078067|FBpp0305337	FBtr0078413|FBtr0333126	1	1	1	1	1	1	1	1	1	F_EtOH-F_RU486	0.042055	1	0	0	M_EtOH-M_RU486	5.85056e-05	1	1	1	F_EtOH-M_EtOH	0.436526	0	0	0	F_RU486-M_RU486	0.00177263	1	1	0	3	0	3	0	137.46	122.508
S32708_SI	FBgn0012034	FBgn0012034:3	AcCoAS:3	3L	21265348	21265537	1	3	3	3	AcCoAS	FBgn0012034	FBpp0078067|FBpp0078068|FBpp0305337	FBtr0078413|FBtr0078414|FBtr0333126	1	1	1	1	1	1	1	1	1	F_EtOH-F_RU486	0.00340931	1	1	0	M_EtOH-M_RU486	9.65095e-06	1	1	1	F_EtOH-M_EtOH	0.0838728	0	0	0	F_RU486-M_RU486	0.00037173	1	1	0	5	0	3	0	228.124	217.428
S32709_SI	FBgn0012034	FBgn0012034:4	AcCoAS:4	3L	21265599	21265767	1	3	3	3	AcCoAS	FBgn0012034	FBpp0078067|FBpp0078068|FBpp0305337	FBtr0078413|FBtr0078414|FBtr0333126	1	1	1	1	1	1	1	1	1	F_EtOH-F_RU486	0.0116142	1	0	0	M_EtOH-M_RU486	2.36092e-05	1	1	1	F_EtOH-M_EtOH	0.180265	0	0	0	F_RU486-M_RU486	0.000729702	1	1	0	3	0	3	0	227.414	213.045
S32710_SI	FBgn0012034	FBgn0012034:5	AcCoAS:5	3L	21265823	21265977	1	3	3	3	AcCoAS	FBgn0012034	FBpp0078067|FBpp0078068|FBpp0305337	FBtr0078413|FBtr0078414|FBtr0333126	1	1	1	1	1	1	1	1	1	F_EtOH-F_RU486	0.0433962	1	0	0	M_EtOH-M_RU486	6.74229e-05	1	1	1	F_EtOH-M_EtOH	0.18823	0	0	0	F_RU486-M_RU486	0.000773457	1	1	0	3	0	3	0	210.91	199.459
S32711_SI	FBgn0012034	FBgn0012034:6	AcCoAS:6	3L	21266051	21266789	1	3	3	3	AcCoAS	FBgn0012034	FBpp0078067|FBpp0078068|FBpp0305337	FBtr0078413|FBtr0078414|FBtr0333126	1	1	1	1	1	1	1	1	1	F_EtOH-F_RU486	0.0410958	1	0	0	M_EtOH-M_RU486	2.60022e-05	1	1	1	F_EtOH-M_EtOH	0.507905	0	0	0	F_RU486-M_RU486	0.000803951	1	1	0	3	0	3	0	252.119	242.155
F53098_SI	FBgn0000024	FBgn0000024:2|FBgn0000024:3	Ace:2|Ace:3	3R	9050347	9055492	2	2	2	1|1	Ace	FBgn0000024	FBpp0082248|FBpp0289713	FBtr0082780|FBtr0300486	1	1	1	1	1	1	1	1	1	F_EtOH-F_RU486	0.179605	0	0	0	M_EtOH-M_RU486	0.0632823	0	0	0	F_EtOH-M_EtOH	0.0124809	1	0	0	F_RU486-M_RU486	0.00453981	1	1	0	0	0	4	0	45.8402	59.9291
F53107_SI	FBgn0000024	FBgn0000024:12|FBgn0000024:13	Ace:12|Ace:13	3R	9084025	9084499	2	3	3	1|2	Ace	FBgn0000024	FBpp0082248|FBpp0289713|FBpp0307210	FBtr0082780|FBtr0300486|FBtr0335223	1	1	1	1	1	1	1	1	1	F_EtOH-F_RU486	0.997984	0	0	0	M_EtOH-M_RU486	0.522405	0	0	0	F_EtOH-M_EtOH	0.293619	0	0	0	F_RU486-M_RU486	0.363911	0	0	0	0	0	0	0	33.4328	38.4069
S53097_SI	FBgn0000024	FBgn0000024:1	Ace:1	3R	9048673	9049100	1	1	1	1	Ace	FBgn0000024	FBpp0307210	FBtr0335223	1	1	1	1	1	1	1	1	1	F_EtOH-F_RU486	0.466089	0	0	0	M_EtOH-M_RU486	0.00313742	1	1	0	F_EtOH-M_EtOH	0.78891	0	0	0	F_RU486-M_RU486	0.0280467	1	0	0	4	0	0	0	15.3497	21.0894
S53099_SI	FBgn0000024	FBgn0000024:4	Ace:4	3R	9058401	9058564	1	3	3	3	Ace	FBgn0000024	FBpp0082248|FBpp0289713|FBpp0307210	FBtr0082780|FBtr0300486|FBtr0335223	1	1	1	1	1	1	1	1	1	F_EtOH-F_RU486	0.494279	0	0	0	M_EtOH-M_RU486	0.374431	0	0	0	F_EtOH-M_EtOH	0.0271394	1	0	0	F_RU486-M_RU486	0.0149113	1	0	0	0	0	0	0	50.103	66.1838
S53100_SI	FBgn0000024	FBgn0000024:5	Ace:5	3R	9058683	9058846	1	3	3	3	Ace	FBgn0000024	FBpp0082248|FBpp0289713|FBpp0307210	FBtr0082780|FBtr0300486|FBtr0335223	1	1	1	1	1	1	1	1	1	F_EtOH-F_RU486	0.697919	0	0	0	M_EtOH-M_RU486	0.71287	0	0	0	F_EtOH-M_EtOH	0.0913928	0	0	0	F_RU486-M_RU486	0.21496	0	0	0	0	0	0	0	46.5051	59.4121
S53101_SI	FBgn0000024	FBgn0000024:6	Ace:6	3R	9062851	9063000	1	3	3	3	Ace	FBgn0000024	FBpp0082248|FBpp0289713|FBpp0307210	FBtr0082780|FBtr0300486|FBtr0335223	1	1	1	1	1	1	1	1	1	F_EtOH-F_RU486	0.639029	0	0	0	M_EtOH-M_RU486	0.897037	0	0	0	F_EtOH-M_EtOH	0.182497	0	0	0	F_RU486-M_RU486	0.292168	0	0	0	0	0	0	0	42.0486	56.6446
S53102_SI	FBgn0000024	FBgn0000024:7	Ace:7	3R	9063779	9063921	1	3	3	3	Ace	FBgn0000024	FBpp0082248|FBpp0289713|FBpp0307210	FBtr0082780|FBtr0300486|FBtr0335223	1	1	1	1	1	1	1	1	1	F_EtOH-F_RU486	0.982965	0	0	0	M_EtOH-M_RU486	0.331777	0	0	0	F_EtOH-M_EtOH	0.220291	0	0	0	F_RU486-M_RU486	0.351327	0	0	0	0	0	0	0	45.875	52.0903
S53103_SI	FBgn0000024	FBgn0000024:8	Ace:8	3R	9068941	9069148	1	3	3	3	Ace	FBgn0000024	FBpp0082248|FBpp0289713|FBpp0307210	FBtr0082780|FBtr0300486|FBtr0335223	1	1	1	1	1	1	1	1	1	F_EtOH-F_RU486	0.885912	0	0	0	M_EtOH-M_RU486	0.309829	0	0	0	F_EtOH-M_EtOH	0.138723	0	0	0	F_RU486-M_RU486	0.415865	0	0	0	0	0	0	0	45.1515	54.4753
S53104_SI	FBgn0000024	FBgn0000024:9	Ace:9	3R	9069308	9069853	1	3	3	3	Ace	FBgn0000024	FBpp0082248|FBpp0289713|FBpp0307210	FBtr0082780|FBtr0300486|FBtr0335223	1	1	1	1	1	1	1	1	1	F_EtOH-F_RU486	0.469315	0	0	0	M_EtOH-M_RU486	0.949814	0	0	0	F_EtOH-M_EtOH	0.027762	1	0	0	F_RU486-M_RU486	0.0681357	0	0	0	0	0	0	0	36.7441	48.8391
S53105_SI	FBgn0000024	FBgn0000024:10	Ace:10	3R	9069983	9070121	1	3	3	3	Ace	FBgn0000024	FBpp0082248|FBpp0289713|FBpp0307210	FBtr0082780|FBtr0300486|FBtr0335223	1	1	1	1	1	1	1	1	1	F_EtOH-F_RU486	0.591138	0	0	0	M_EtOH-M_RU486	0.186306	0	0	0	F_EtOH-M_EtOH	0.113811	0	0	0	F_RU486-M_RU486	0.897353	0	0	0	0	0	0	0	25.1429	36.6357
S53106_SI	FBgn0000024	FBgn0000024:11	Ace:11	3R	9071532	9072376	1	3	3	3	Ace	FBgn0000024	FBpp0082248|FBpp0289713|FBpp0307210	FBtr0082780|FBtr0300486|FBtr0335223	1	1	1	1	1	1	1	1	1	F_EtOH-F_RU486	0.972636	0	0	0	M_EtOH-M_RU486	0.782442	0	0	0	F_EtOH-M_EtOH	0.201157	0	0	0	F_RU486-M_RU486	0.166397	0	0	0	0	0	0	0	41.5173	48.3404
S53108_SI	FBgn0000024	FBgn0000024:14	Ace:14	3R	9085175	9085239	1	1	1	1	Ace	FBgn0000024	FBpp0289713	FBtr0300486	1	0	1	1	0	1	1	0	1	F_EtOH-F_RU486	0.650856	0	0	0	M_EtOH-M_RU486	0.16207	0	0	0	F_EtOH-M_EtOH	0.905788	0	0	0	F_RU486-M_RU486	0.0420021	1	0	0	0	0	0	0	5.86364	5.10101
S5073_SI	FBgn0016122	FBgn0016122:1	Acer:1	2L	8521933	8522325	1	2	2	2	Acer	FBgn0016122	FBpp0079297|FBpp0305608	FBtr0079685|FBtr0333416	1	1	1	1	1	1	1	1	1	F_EtOH-F_RU486	0.0286181	1	0	0	M_EtOH-M_RU486	1.41485e-06	1	1	1	F_EtOH-M_EtOH	0.0161103	1	0	0	F_RU486-M_RU486	4.09413e-06	1	1	1	3	3	3	3	47.1421	35.8156
S5074_SI	FBgn0016122	FBgn0016122:2	Acer:2	2L	8522402	8522966	1	2	2	2	Acer	FBgn0016122	FBpp0079297|FBpp0305608	FBtr0079685|FBtr0333416	1	1	1	1	1	1	1	1	1	F_EtOH-F_RU486	0.0984644	0	0	0	M_EtOH-M_RU486	2.98979e-06	1	1	1	F_EtOH-M_EtOH	0.0935902	0	0	0	F_RU486-M_RU486	1.05986e-05	1	1	1	3	3	3	3	131.011	99.0801
S5075_SI	FBgn0016122	FBgn0016122:3	Acer:3	2L	8523443	8524684	1	2	2	2	Acer	FBgn0016122	FBpp0079297|FBpp0305608	FBtr0079685|FBtr0333416	1	1	1	1	1	1	1	1	1	F_EtOH-F_RU486	0.0643277	0	0	0	M_EtOH-M_RU486	8.66468e-07	1	1	1	F_EtOH-M_EtOH	0.0305219	1	0	0	F_RU486-M_RU486	2.52323e-06	1	1	1	3	3	3	3	149.212	118.907
S63548_SI	FBgn0027620	FBgn0027620:1	Acf1:1	3R	27619703	27620211	1	1	1	1	Acf1	FBgn0027620	FBpp0085204	FBtr0085845	1	1	1	1	1	1	1	1	1	F_EtOH-F_RU486	0.521061	0	0	0	M_EtOH-M_RU486	0.0936003	0	0	0	F_EtOH-M_EtOH	0.995655	0	0	0	F_RU486-M_RU486	0.749532	0	0	0	0	0	0	0	7.66013	6.55163
S63549_SI	FBgn0027620	FBgn0027620:2	Acf1:2	3R	27620704	27621934	1	1	1	1	Acf1	FBgn0027620	FBpp0085204	FBtr0085845	1	1	1	1	1	1	1	1	1	F_EtOH-F_RU486	0.937711	0	0	0	M_EtOH-M_RU486	0.054989	0	0	0	F_EtOH-M_EtOH	0.379383	0	0	0	F_RU486-M_RU486	0.852596	0	0	0	0	0	0	0	7.94995	8.93534
S63550_SI	FBgn0027620	FBgn0027620:3	Acf1:3	3R	27621993	27624355	1	1	1	1	Acf1	FBgn0027620	FBpp0085204	FBtr0085845	1	1	1	1	1	1	1	1	1	F_EtOH-F_RU486	0.629301	0	0	0	M_EtOH-M_RU486	0.0899089	0	0	0	F_EtOH-M_EtOH	0.315125	0	0	0	F_RU486-M_RU486	0.394103	0	0	0	0	0	0	0	12.9843	16.6929
S63551_SI	FBgn0027620	FBgn0027620:4	Acf1:4	3R	27624415	27624590	1	1	1	1	Acf1	FBgn0027620	FBpp0085204	FBtr0085845	1	1	1	1	1	1	1	1	1	F_EtOH-F_RU486	0.301004	0	0	0	M_EtOH-M_RU486	0.76467	0	0	0	F_EtOH-M_EtOH	0.517987	0	0	0	F_RU486-M_RU486	0.771141	0	0	0	0	0	0	0	14.8418	21.6836
S63552_SI	FBgn0027620	FBgn0027620:5	Acf1:5	3R	27624657	27625095	1	1	1	1	Acf1	FBgn0027620	FBpp0085204	FBtr0085845	1	1	1	1	1	1	1	1	1	F_EtOH-F_RU486	0.357998	0	0	0	M_EtOH-M_RU486	0.542591	0	0	0	F_EtOH-M_EtOH	0.375018	0	0	0	F_RU486-M_RU486	0.561617	0	0	0	0	0	0	0	20.8114	26.5674
S23904_SI	FBgn0028484	FBgn0028484:1	Ack:1	3L	4108186	4108983	1	1	1	1	Ack	FBgn0028484	FBpp0073067	FBtr0073211	1	1	1	1	1	1	1	1	1	F_EtOH-F_RU486	0.679756	0	0	0	M_EtOH-M_RU486	0.277544	0	0	0	F_EtOH-M_EtOH	0.870378	0	0	0	F_RU486-M_RU486	0.882802	0	0	0	0	0	0	0	13.4994	13.2574
S23905_SI	FBgn0028484	FBgn0028484:2	Ack:2	3L	4110498	4111639	1	1	1	1	Ack	FBgn0028484	FBpp0073067	FBtr0073211	1	1	1	1	1	1	1	1	1	F_EtOH-F_RU486	0.939602	0	0	0	M_EtOH-M_RU486	0.617651	0	0	0	F_EtOH-M_EtOH	0.433912	0	0	0	F_RU486-M_RU486	0.638161	0	0	0	0	0	0	0	18.7524	22.7218
S23906_SI	FBgn0028484	FBgn0028484:3	Ack:3	3L	4111705	4114157	1	1	1	1	Ack	FBgn0028484	FBpp0073067	FBtr0073211	1	1	1	1	1	1	1	1	1	F_EtOH-F_RU486	0.0613063	0	0	0	M_EtOH-M_RU486	0.00218002	1	1	0	F_EtOH-M_EtOH	0.0300038	1	0	0	F_RU486-M_RU486	0.00256597	1	1	0	4	0	4	0	25.0281	32.6948
F40026_SI	FBgn0263998	FBgn0263998:2|FBgn0263998:3	Ack-like:2|Ack-like:3	2R	9030880	9032196	2	2	2	1|1	Ack-like	FBgn0263998	FBpp0303361|FBpp0303363	FBtr0330329|FBtr0330331	1	1	1	1	1	1	1	1	1	F_EtOH-F_RU486	0.198199	0	0	0	M_EtOH-M_RU486	0.000382752	1	1	0	F_EtOH-M_EtOH	0.337629	0	0	0	F_RU486-M_RU486	0.244893	0	0	0	4	0	0	0	8.79084	11.7537
F40027_SI	FBgn0263998	FBgn0263998:4|FBgn0263998:5	Ack-like:4|Ack-like:5	2R	9032567	9035959	2	2	2	1|1	Ack-like	FBgn0263998	FBpp0303362|FBpp0303364	FBtr0330330|FBtr0330332	1	1	1	1	1	1	1	1	1	F_EtOH-F_RU486	0.0786378	0	0	0	M_EtOH-M_RU486	0.237435	0	0	0	F_EtOH-M_EtOH	0.00973273	1	1	0	F_RU486-M_RU486	0.638023	0	0	0	0	0	2	0	13.5601	18.1232
S40025_SI	FBgn0263998	FBgn0263998:1	Ack-like:1	2R	9030339	9030822	1	2	2	2	Ack-like	FBgn0263998	FBpp0303361|FBpp0303363	FBtr0330329|FBtr0330331	1	1	1	1	1	1	1	1	1	F_EtOH-F_RU486	0.481848	0	0	0	M_EtOH-M_RU486	0.00551705	1	1	0	F_EtOH-M_EtOH	0.519589	0	0	0	F_RU486-M_RU486	0.480214	0	0	0	4	0	0	0	9.45704	13.6385
S40028_SI	FBgn0263998	FBgn0263998:6	Ack-like:6	2R	9036176	9036395	1	4	4	4	Ack-like	FBgn0263998	FBpp0303361|FBpp0303362|FBpp0303363|FBpp0303364	FBtr0330329|FBtr0330330|FBtr0330331|FBtr0330332	1	1	1	1	1	1	1	1	1	F_EtOH-F_RU486	0.494638	0	0	0	M_EtOH-M_RU486	0.734246	0	0	0	F_EtOH-M_EtOH	0.922369	0	0	0	F_RU486-M_RU486	0.539914	0	0	0	0	0	0	0	14.1026	12.2383
S40029_SI	FBgn0263998	FBgn0263998:7	Ack-like:7	2R	9036458	9037188	1	4	4	4	Ack-like	FBgn0263998	FBpp0303361|FBpp0303362|FBpp0303363|FBpp0303364	FBtr0330329|FBtr0330330|FBtr0330331|FBtr0330332	1	1	1	1	1	1	1	1	1	F_EtOH-F_RU486	0.126639	0	0	0	M_EtOH-M_RU486	0.778419	0	0	0	F_EtOH-M_EtOH	0.513854	0	0	0	F_RU486-M_RU486	0.170998	0	0	0	0	0	0	0	15.2445	13.2969
S40030_SI	FBgn0263998	FBgn0263998:8	Ack-like:8	2R	9037255	9038337	1	4	4	4	Ack-like	FBgn0263998	FBpp0303361|FBpp0303362|FBpp0303363|FBpp0303364	FBtr0330329|FBtr0330330|FBtr0330331|FBtr0330332	1	1	1	1	1	1	1	1	1	F_EtOH-F_RU486	0.836891	0	0	0	M_EtOH-M_RU486	0.437613	0	0	0	F_EtOH-M_EtOH	0.989219	0	0	0	F_RU486-M_RU486	0.911351	0	0	0	0	0	0	0	11.325	12.0117
S40031_SI	FBgn0263998	FBgn0263998:9	Ack-like:9	2R	9038394	9038793	1	4	4	4	Ack-like	FBgn0263998	FBpp0303361|FBpp0303362|FBpp0303363|FBpp0303364	FBtr0330329|FBtr0330330|FBtr0330331|FBtr0330332	1	1	1	1	1	1	1	1	1	F_EtOH-F_RU486	0.746901	0	0	0	M_EtOH-M_RU486	0.277885	0	0	0	F_EtOH-M_EtOH	0.960508	0	0	0	F_RU486-M_RU486	0.776263	0	0	0	0	0	0	0	12.0291	11.3184
S40032_SI	FBgn0263998	FBgn0263998:10	Ack-like:10	2R	9038872	9038941	1	4	4	4	Ack-like	FBgn0263998	FBpp0303361|FBpp0303362|FBpp0303363|FBpp0303364	FBtr0330329|FBtr0330330|FBtr0330331|FBtr0330332	1	1	1	1	1	1	1	1	1	F_EtOH-F_RU486	0.915856	0	0	0	M_EtOH-M_RU486	0.127697	0	0	0	F_EtOH-M_EtOH	0.951558	0	0	0	F_RU486-M_RU486	0.283803	0	0	0	0	0	0	0	12.8545	13.493
F10005_SI	FBgn0263198	FBgn0263198:1|FBgn0263198:2|FBgn0263198:3	Acn:1|Acn:2|Acn:3	2L	19045355	19047047	3	3	3	1|2|1	Acn	FBgn0263198	FBpp0080688|FBpp0080689|FBpp0307803	FBtr0081144|FBtr0081145|FBtr0336842	1	1	1	1	1	1	1	1	1	F_EtOH-F_RU486	0.962287	0	0	0	M_EtOH-M_RU486	0.00920217	1	1	0	F_EtOH-M_EtOH	0.541529	0	0	0	F_RU486-M_RU486	0.139555	0	0	0	3	0	0	0	68.0793	77.5222
F10009_SI	FBgn0263198	FBgn0263198:7|FBgn0263198:8|FBgn0263198:9	Acn:7|Acn:8|Acn:9	2L	19047914	19048817	3	3	3	1|1|1	Acn	FBgn0263198	FBpp0080688|FBpp0080689|FBpp0307803	FBtr0081144|FBtr0081145|FBtr0336842	1	1	1	1	1	1	1	1	1	F_EtOH-F_RU486	0.467246	0	0	0	M_EtOH-M_RU486	0.0337432	1	0	0	F_EtOH-M_EtOH	0.745442	0	0	0	F_RU486-M_RU486	0.217402	0	0	0	0	0	0	0	50.9687	64.0405
S10006_SI	FBgn0263198	FBgn0263198:4	Acn:4	2L	19047152	19047362	1	3	3	3	Acn	FBgn0263198	FBpp0080688|FBpp0080689|FBpp0307803	FBtr0081144|FBtr0081145|FBtr0336842	1	1	1	1	1	1	1	1	1	F_EtOH-F_RU486	0.768178	0	0	0	M_EtOH-M_RU486	0.137969	0	0	0	F_EtOH-M_EtOH	0.640246	0	0	0	F_RU486-M_RU486	0.282242	0	0	0	0	0	0	0	77.8915	95.8113
S10007_SI	FBgn0263198	FBgn0263198:5	Acn:5	2L	19047420	19047654	1	3	3	3	Acn	FBgn0263198	FBpp0080688|FBpp0080689|FBpp0307803	FBtr0081144|FBtr0081145|FBtr0336842	1	1	1	1	1	1	1	1	1	F_EtOH-F_RU486	0.956634	0	0	0	M_EtOH-M_RU486	0.0249569	1	0	0	F_EtOH-M_EtOH	0.599654	0	0	0	F_RU486-M_RU486	0.274803	0	0	0	0	0	0	0	86.7797	98.3263
S10008_SI	FBgn0263198	FBgn0263198:6	Acn:6	2L	19047716	19047825	1	3	3	3	Acn	FBgn0263198	FBpp0080688|FBpp0080689|FBpp0307803	FBtr0081144|FBtr0081145|FBtr0336842	1	1	1	1	1	1	1	1	1	F_EtOH-F_RU486	0.723848	0	0	0	M_EtOH-M_RU486	0.357518	0	0	0	F_EtOH-M_EtOH	0.209249	0	0	0	F_RU486-M_RU486	0.791141	0	0	0	0	0	0	0	77.8438	94.1021
F11020_SI	FBgn0010100	FBgn0010100:4|FBgn0010100:5	Acon:4|Acon:5	2L	21172460	21173017	2	2	2	1|1	Acon	FBgn0010100	FBpp0081002|FBpp0289654	FBtr0081473|FBtr0300425	1	1	1	1	1	1	1	1	1	F_EtOH-F_RU486	0.928418	0	0	0	M_EtOH-M_RU486	0.045858	1	0	0	F_EtOH-M_EtOH	0.537961	0	0	0	F_RU486-M_RU486	0.0258764	1	0	0	0	0	0	0	185.475	208.595
S11017_SI	FBgn0010100	FBgn0010100:1	Acon:1	2L	21168616	21168804	1	2	2	2	Acon	FBgn0010100	FBpp0081002|FBpp0289654	FBtr0081473|FBtr0300425	1	1	1	1	1	1	1	1	1	F_EtOH-F_RU486	0.502992	0	0	0	M_EtOH-M_RU486	0.000214915	1	1	0	F_EtOH-M_EtOH	0.645188	0	0	0	F_RU486-M_RU486	0.00107428	1	1	0	3	0	3	0	82.2316	83.2246
S11018_SI	FBgn0010100	FBgn0010100:2	Acon:2	2L	21170191	21171828	1	2	2	2	Acon	FBgn0010100	FBpp0081002|FBpp0289654	FBtr0081473|FBtr0300425	1	1	1	1	1	1	1	1	1	F_EtOH-F_RU486	0.0781654	0	0	0	M_EtOH-M_RU486	1.1558e-05	1	1	1	F_EtOH-M_EtOH	0.256509	0	0	0	F_RU486-M_RU486	9.38888e-05	1	1	1	3	0	3	0	206.534	206.458
S11019_SI	FBgn0010100	FBgn0010100:3	Acon:3	2L	21171895	21172398	1	2	2	2	Acon	FBgn0010100	FBpp0081002|FBpp0289654	FBtr0081473|FBtr0300425	1	1	1	1	1	1	1	1	1	F_EtOH-F_RU486	0.100409	0	0	0	M_EtOH-M_RU486	9.34145e-06	1	1	1	F_EtOH-M_EtOH	0.273724	0	0	0	F_RU486-M_RU486	6.5372e-05	1	1	1	3	0	3	0	251.69	265.35
S45399_SI	FBgn0034629	FBgn0034629:1	Acox57D-d:1	2R	17276910	17277145	1	1	1	1	Acox57D-d	FBgn0034629	FBpp0071533	FBtr0071607	1	1	1	0	1	0	1	0	1	F_EtOH-F_RU486	0.015451	1	0	0	M_EtOH-M_RU486	0.00138697	1	1	0	F_EtOH-M_EtOH	0.00726086	1	1	0	F_RU486-M_RU486	0.00135958	1	1	0	3	3	5	5	14.2883	5.66104
S45400_SI	FBgn0034629	FBgn0034629:2	Acox57D-d:2	2R	17277564	17277726	1	1	1	1	Acox57D-d	FBgn0034629	FBpp0071533	FBtr0071607	1	1	1	0	1	0	1	0	1	F_EtOH-F_RU486	0.0218208	1	0	0	M_EtOH-M_RU486	0.000146775	1	1	0	F_EtOH-M_EtOH	0.00869843	1	1	0	F_RU486-M_RU486	0.000183354	1	1	0	3	3	5	5	15.563	7.43902
S45401_SI	FBgn0034629	FBgn0034629:3	Acox57D-d:3	2R	17277788	17278080	1	1	1	1	Acox57D-d	FBgn0034629	FBpp0071533	FBtr0071607	1	1	1	0	1	0	1	0	1	F_EtOH-F_RU486	0.0846313	0	0	0	M_EtOH-M_RU486	0.008369	1	1	0	F_EtOH-M_EtOH	0.00866452	1	1	0	F_RU486-M_RU486	0.00132595	1	1	0	3	3	5	5	16.6361	9.56689
S45402_SI	FBgn0034629	FBgn0034629:4	Acox57D-d:4	2R	17278143	17278548	1	1	1	1	Acox57D-d	FBgn0034629	FBpp0071533	FBtr0071607	1	1	1	0	1	0	1	0	1	F_EtOH-F_RU486	0.0176674	1	0	0	M_EtOH-M_RU486	0.00115199	1	1	0	F_EtOH-M_EtOH	0.00646694	1	1	0	F_RU486-M_RU486	0.000882629	1	1	0	3	3	5	5	18.9631	8.46847
S45403_SI	FBgn0034629	FBgn0034629:5	Acox57D-d:5	2R	17278603	17279109	1	1	1	1	Acox57D-d	FBgn0034629	FBpp0071533	FBtr0071607	1	1	1	0	1	0	1	0	1	F_EtOH-F_RU486	0.0150877	1	0	0	M_EtOH-M_RU486	0.000118641	1	1	0	F_EtOH-M_EtOH	0.00204719	1	1	0	F_RU486-M_RU486	5.84114e-05	1	1	1	3	3	5	5	22.4718	11.3038
S45404_SI	FBgn0034629	FBgn0034629:6	Acox57D-d:6	2R	17279166	17279271	1	1	1	1	Acox57D-d	FBgn0034629	FBpp0071533	FBtr0071607	1	1	1	0	1	0	1	0	1	F_EtOH-F_RU486	0.427853	0	0	0	M_EtOH-M_RU486	0.00437442	1	1	0	F_EtOH-M_EtOH	0.126713	0	0	0	F_RU486-M_RU486	0.00254215	1	1	0	3	3	3	3	14.8692	9.77259
S45405_SI	FBgn0034629	FBgn0034629:7	Acox57D-d:7	2R	17279345	17279500	1	1	1	1	Acox57D-d	FBgn0034629	FBpp0071533	FBtr0071607	1	1	1	1	1	1	1	1	1	F_EtOH-F_RU486	0.132743	0	0	0	M_EtOH-M_RU486	0.162141	0	0	0	F_EtOH-M_EtOH	0.018525	1	0	0	F_RU486-M_RU486	0.024707	1	0	0	0	0	0	0	18.0425	10.2081
F45392_SI	FBgn0034628	FBgn0034628:1|FBgn0034628:2	Acox57D-p:1|Acox57D-p:2	2R	17273814	17274328	2	2	2	1|1	Acox57D-p	FBgn0034628	FBpp0071532|FBpp0309692	FBtr0071606|FBtr0342891	1	1	1	0	1	0	1	0	1	F_EtOH-F_RU486	0.234864	0	0	0	M_EtOH-M_RU486	0.0006583	1	1	0	F_EtOH-M_EtOH	0.934251	0	0	0	F_RU486-M_RU486	0.0244765	1	0	0	3	3	0	0	8.88178	7.32687
S45393_SI	FBgn0034628	FBgn0034628:3	Acox57D-p:3	2R	17274420	17274582	1	2	2	2	Acox57D-p	FBgn0034628	FBpp0071532|FBpp0309692	FBtr0071606|FBtr0342891	1	1	1	1	1	1	1	1	1	F_EtOH-F_RU486	0.621929	0	0	0	M_EtOH-M_RU486	0.0103834	1	0	0	F_EtOH-M_EtOH	0.911372	0	0	0	F_RU486-M_RU486	0.0806095	0	0	0	0	0	0	0	19.6524	16.6626
S45394_SI	FBgn0034628	FBgn0034628:4	Acox57D-p:4	2R	17274647	17274939	1	2	2	2	Acox57D-p	FBgn0034628	FBpp0071532|FBpp0309692	FBtr0071606|FBtr0342891	1	1	1	1	1	1	1	1	1	F_EtOH-F_RU486	0.891893	0	0	0	M_EtOH-M_RU486	0.0016589	1	1	0	F_EtOH-M_EtOH	0.94885	0	0	0	F_RU486-M_RU486	0.00912308	1	1	0	3	0	3	0	13.4308	14.7426
S45395_SI	FBgn0034628	FBgn0034628:5	Acox57D-p:5	2R	17275003	17275408	1	2	2	2	Acox57D-p	FBgn0034628	FBpp0071532|FBpp0309692	FBtr0071606|FBtr0342891	1	1	1	1	1	1	1	1	1	F_EtOH-F_RU486	0.51748	0	0	0	M_EtOH-M_RU486	1.05716e-05	1	1	1	F_EtOH-M_EtOH	0.725316	0	0	0	F_RU486-M_RU486	0.000180274	1	1	0	3	3	3	0	16.6986	16.9214
S45396_SI	FBgn0034628	FBgn0034628:6	Acox57D-p:6	2R	17275470	17276082	1	2	2	2	Acox57D-p	FBgn0034628	FBpp0071532|FBpp0309692	FBtr0071606|FBtr0342891	1	1	1	1	1	1	1	1	1	F_EtOH-F_RU486	0.989271	0	0	0	M_EtOH-M_RU486	8.27498e-05	1	1	1	F_EtOH-M_EtOH	0.939773	0	0	0	F_RU486-M_RU486	0.000282454	1	1	0	3	0	3	0	19.2144	21.9207
S45397_SI	FBgn0034628	FBgn0034628:7	Acox57D-p:7	2R	17276156	17276311	1	2	2	2	Acox57D-p	FBgn0034628	FBpp0071532|FBpp0309692	FBtr0071606|FBtr0342891	1	1	1	1	1	1	1	1	1	F_EtOH-F_RU486	0.756376	0	0	0	M_EtOH-M_RU486	0.040611	1	0	0	F_EtOH-M_EtOH	0.802499	0	0	0	F_RU486-M_RU486	0.0542466	0	0	0	0	0	0	0	14.1975	18.7962
S45398_SI	FBgn0034628	FBgn0034628:8	Acox57D-p:8	2R	17276376	17276781	1	2	2	2	Acox57D-p	FBgn0034628	FBpp0071532|FBpp0309692	FBtr0071606|FBtr0342891	1	1	1	1	1	1	1	1	1	F_EtOH-F_RU486	0.850874	0	0	0	M_EtOH-M_RU486	0.00452425	1	1	0	F_EtOH-M_EtOH	0.47314	0	0	0	F_RU486-M_RU486	0.0319843	1	0	0	3	0	0	0	14.3243	17.5479
S4462_SI	CG7216	CG7216:2	Acp1:2	2L	7740552	7741357	1	1	1	1	Acp1	FBgn0014454	FBpp0079123	FBtr0079500	0	1	0	0	0	0	0	0	1	F_EtOH-F_RU486	0.0978494	0	0	0	M_EtOH-M_RU486	0.0173446	1	0	0	F_EtOH-M_EtOH	0.209361	0	0	0	F_RU486-M_RU486	0.000106168	1	1	0	0	0	3	3	3.98472	8.76208
F62512_SI	FBgn0000032	FBgn0000032:5|FBgn0000032:6|FBgn0000032:7	Acph-1:5|Acph-1:6|Acph-1:7	3R	25818708	25819133	3	2	2	1|1|1	Acph-1	FBgn0000032	FBpp0084974|FBpp0084975	FBtr0085609|FBtr0085610	1	1	1	1	1	1	1	1	1	F_EtOH-F_RU486	0.408658	0	0	0	M_EtOH-M_RU486	0.122969	0	0	0	F_EtOH-M_EtOH	0.773463	0	0	0	F_RU486-M_RU486	0.048588	1	0	0	0	0	0	0	5.69477	8.7096
S62508_SI	FBgn0000032	FBgn0000032:1	Acph-1:1	3R	25816866	25817415	1	2	2	2	Acph-1	FBgn0000032	FBpp0084974|FBpp0084975	FBtr0085609|FBtr0085610	1	1	1	1	1	1	1	1	1	F_EtOH-F_RU486	0.459938	0	0	0	M_EtOH-M_RU486	0.286117	0	0	0	F_EtOH-M_EtOH	0.999848	0	0	0	F_RU486-M_RU486	0.77778	0	0	0	0	0	0	0	9.51845	12.9516
S62509_SI	FBgn0000032	FBgn0000032:2	Acph-1:2	3R	25817476	25817734	1	2	2	2	Acph-1	FBgn0000032	FBpp0084974|FBpp0084975	FBtr0085609|FBtr0085610	1	1	1	1	1	1	1	1	1	F_EtOH-F_RU486	0.993619	0	0	0	M_EtOH-M_RU486	0.145708	0	0	0	F_EtOH-M_EtOH	0.743047	0	0	0	F_RU486-M_RU486	0.513825	0	0	0	0	0	0	0	11.5692	13.109
S62510_SI	FBgn0000032	FBgn0000032:3	Acph-1:3	3R	25817805	25818494	1	2	2	2	Acph-1	FBgn0000032	FBpp0084974|FBpp0084975	FBtr0085609|FBtr0085610	1	1	1	1	1	1	1	1	1	F_EtOH-F_RU486	0.73566	0	0	0	M_EtOH-M_RU486	0.13583	0	0	0	F_EtOH-M_EtOH	0.469107	0	0	0	F_RU486-M_RU486	0.11843	0	0	0	0	0	0	0	15.5137	16.741
S62511_SI	FBgn0000032	FBgn0000032:4	Acph-1:4	3R	25818551	25818649	1	2	2	2	Acph-1	FBgn0000032	FBpp0084974|FBpp0084975	FBtr0085609|FBtr0085610	1	1	1	1	1	1	1	1	1	F_EtOH-F_RU486	0.825184	0	0	0	M_EtOH-M_RU486	0.192129	0	0	0	F_EtOH-M_EtOH	0.74282	0	0	0	F_RU486-M_RU486	0.289471	0	0	0	0	0	0	0	9.29667	8.39667
F36896_SI	FBgn0263120	FBgn0263120:10|FBgn0263120:9	Acsl:10|Acsl:9	2R	4563582	4563839	2	2	2	1|1	Acsl	FBgn0263120	FBpp0087781|FBpp0099850	FBtr0088701|FBtr0100431	0	0	1	0	0	0	0	0	1	F_EtOH-F_RU486	0.888984	0	0	0	M_EtOH-M_RU486	0.000655733	1	1	0	F_EtOH-M_EtOH	0.614722	0	0	0	F_RU486-M_RU486	0.0106039	1	0	0	3	3	0	0	4.02445	4.24324
F36908_SI	FBgn0263120	FBgn0263120:19|FBgn0263120:20|FBgn0263120:21	Acsl:19|Acsl:20|Acsl:21	2R	4568956	4570527	3	10	10	2|7|1	Acsl	FBgn0263120	FBpp0087779|FBpp0087780|FBpp0087781|FBpp0099845|FBpp0099846|FBpp0099847|FBpp0099848|FBpp0099849|FBpp0099850|FBpp0305216	FBtr0088699|FBtr0088700|FBtr0088701|FBtr0100426|FBtr0100427|FBtr0100428|FBtr0100429|FBtr0100430|FBtr0100431|FBtr0333001	1	1	1	1	1	1	1	1	1	F_EtOH-F_RU486	0.0111006	1	0	0	M_EtOH-M_RU486	9.85675e-05	1	1	1	F_EtOH-M_EtOH	0.0861176	0	0	0	F_RU486-M_RU486	0.00212612	1	1	0	3	0	3	0	159.085	136.748
S36890_SI	FBgn0263120	FBgn0263120:2	Acsl:2	2R	4553676	4553816	1	3	3	3	Acsl	FBgn0263120	FBpp0087779|FBpp0087780|FBpp0099845	FBtr0088699|FBtr0088700|FBtr0100426	1	1	1	1	1	1	1	1	1	F_EtOH-F_RU486	0.972479	0	0	0	M_EtOH-M_RU486	0.054247	0	0	0	F_EtOH-M_EtOH	0.803154	0	0	0	F_RU486-M_RU486	0.181344	0	0	0	0	0	0	0	28.7371	34.0117
S36894_SI	FBgn0263120	FBgn0263120:7	Acsl:7	2R	4562152	4562376	1	4	4	4	Acsl	FBgn0263120	FBpp0087779|FBpp0087780|FBpp0099846|FBpp0099849	FBtr0088699|FBtr0088700|FBtr0100427|FBtr0100430	1	1	1	1	1	1	1	1	1	F_EtOH-F_RU486	0.160824	0	0	0	M_EtOH-M_RU486	0.00901173	1	1	0	F_EtOH-M_EtOH	0.695249	0	0	0	F_RU486-M_RU486	0.244009	0	0	0	3	0	0	0	59.6549	48.0796
S36897_SI	FBgn0263120	FBgn0263120:11	Acsl:11	2R	4563977	4564112	1	10	10	10	Acsl	FBgn0263120	FBpp0087779|FBpp0087780|FBpp0087781|FBpp0099845|FBpp0099846|FBpp0099847|FBpp0099848|FBpp0099849|FBpp0099850|FBpp0305216	FBtr0088699|FBtr0088700|FBtr0088701|FBtr0100426|FBtr0100427|FBtr0100428|FBtr0100429|FBtr0100430|FBtr0100431|FBtr0333001	1	1	1	1	1	1	1	1	1	F_EtOH-F_RU486	0.132923	0	0	0	M_EtOH-M_RU486	5.46126e-05	1	1	1	F_EtOH-M_EtOH	0.659401	0	0	0	F_RU486-M_RU486	0.00105956	1	1	0	3	3	3	3	136.679	108.895
S36900_SI	FBgn0263120	FBgn0263120:13	Acsl:13	2R	4565935	4566373	1	10	10	10	Acsl	FBgn0263120	FBpp0087779|FBpp0087780|FBpp0087781|FBpp0099845|FBpp0099846|FBpp0099847|FBpp0099848|FBpp0099849|FBpp0099850|FBpp0305216	FBtr0088699|FBtr0088700|FBtr0088701|FBtr0100426|FBtr0100427|FBtr0100428|FBtr0100429|FBtr0100430|FBtr0100431|FBtr0333001	1	1	1	1	1	1	1	1	1	F_EtOH-F_RU486	0.0290596	1	0	0	M_EtOH-M_RU486	1.52552e-05	1	1	1	F_EtOH-M_EtOH	0.442048	0	0	0	F_RU486-M_RU486	0.000447655	1	1	0	3	3	3	0	178.365	136.82
S36901_SI	FBgn0263120	FBgn0263120:14	Acsl:14	2R	4566433	4566639	1	10	10	10	Acsl	FBgn0263120	FBpp0087779|FBpp0087780|FBpp0087781|FBpp0099845|FBpp0099846|FBpp0099847|FBpp0099848|FBpp0099849|FBpp0099850|FBpp0305216	FBtr0088699|FBtr0088700|FBtr0088701|FBtr0100426|FBtr0100427|FBtr0100428|FBtr0100429|FBtr0100430|FBtr0100431|FBtr0333001	1	1	1	1	1	1	1	1	1	F_EtOH-F_RU486	0.137268	0	0	0	M_EtOH-M_RU486	0.000200028	1	1	0	F_EtOH-M_EtOH	0.391636	0	0	0	F_RU486-M_RU486	0.00197099	1	1	0	3	3	3	0	182.872	147.774
S36904_SI	FBgn0263120	FBgn0263120:15	Acsl:15	2R	4567517	4567991	1	10	10	10	Acsl	FBgn0263120	FBpp0087779|FBpp0087780|FBpp0087781|FBpp0099845|FBpp0099846|FBpp0099847|FBpp0099848|FBpp0099849|FBpp0099850|FBpp0305216	FBtr0088699|FBtr0088700|FBtr0088701|FBtr0100426|FBtr0100427|FBtr0100428|FBtr0100429|FBtr0100430|FBtr0100431|FBtr0333001	1	1	1	1	1	1	1	1	1	F_EtOH-F_RU486	0.00705911	1	1	0	M_EtOH-M_RU486	3.55411e-06	1	1	1	F_EtOH-M_EtOH	0.166478	0	0	0	F_RU486-M_RU486	8.58674e-05	1	1	1	5	0	3	0	195.131	150.467
S36905_SI	FBgn0263120	FBgn0263120:16	Acsl:16	2R	4568054	4568226	1	10	10	10	Acsl	FBgn0263120	FBpp0087779|FBpp0087780|FBpp0087781|FBpp0099845|FBpp0099846|FBpp0099847|FBpp0099848|FBpp0099849|FBpp0099850|FBpp0305216	FBtr0088699|FBtr0088700|FBtr0088701|FBtr0100426|FBtr0100427|FBtr0100428|FBtr0100429|FBtr0100430|FBtr0100431|FBtr0333001	1	1	1	1	1	1	1	1	1	F_EtOH-F_RU486	0.00161486	1	1	0	M_EtOH-M_RU486	1.41722e-06	1	1	1	F_EtOH-M_EtOH	0.0277959	1	0	0	F_RU486-M_RU486	2.22187e-05	1	1	1	5	0	3	0	186.339	146.573
S36906_SI	FBgn0263120	FBgn0263120:17	Acsl:17	2R	4568290	4568553	1	10	10	10	Acsl	FBgn0263120	FBpp0087779|FBpp0087780|FBpp0087781|FBpp0099845|FBpp0099846|FBpp0099847|FBpp0099848|FBpp0099849|FBpp0099850|FBpp0305216	FBtr0088699|FBtr0088700|FBtr0088701|FBtr0100426|FBtr0100427|FBtr0100428|FBtr0100429|FBtr0100430|FBtr0100431|FBtr0333001	1	1	1	1	1	1	1	1	1	F_EtOH-F_RU486	0.00329042	1	1	0	M_EtOH-M_RU486	2.02342e-06	1	1	1	F_EtOH-M_EtOH	0.0576945	0	0	0	F_RU486-M_RU486	3.52564e-05	1	1	1	5	0	3	0	208.116	165.886
S36907_SI	FBgn0263120	FBgn0263120:18	Acsl:18	2R	4568615	4568890	1	10	10	10	Acsl	FBgn0263120	FBpp0087779|FBpp0087780|FBpp0087781|FBpp0099845|FBpp0099846|FBpp0099847|FBpp0099848|FBpp0099849|FBpp0099850|FBpp0305216	FBtr0088699|FBtr0088700|FBtr0088701|FBtr0100426|FBtr0100427|FBtr0100428|FBtr0100429|FBtr0100430|FBtr0100431|FBtr0333001	1	1	1	1	1	1	1	1	1	F_EtOH-F_RU486	0.00313917	1	1	0	M_EtOH-M_RU486	6.25557e-07	1	1	1	F_EtOH-M_EtOH	0.027722	1	0	0	F_RU486-M_RU486	5.31901e-06	1	1	1	5	0	3	0	222.587	189.552
S35103_SI	FBgn0000043	FBgn0000043:1	Act42A:1	2R	1901415	1902927	1	1	1	1	Act42A	FBgn0000043	FBpp0085365	FBtr0086029	1	1	1	1	1	1	1	1	1	F_EtOH-F_RU486	0.162034	0	0	0	M_EtOH-M_RU486	0.000831347	1	1	0	F_EtOH-M_EtOH	0.911544	0	0	0	F_RU486-M_RU486	0.000205612	1	1	0	4	0	4	0	30.1596	30.2829
S35104_SI	FBgn0000043	FBgn0000043:2	Act42A:2	2R	1903082	1903194	1	1	1	1	Act42A	FBgn0000043	FBpp0085365	FBtr0086029	1	1	1	1	1	1	1	1	1	F_EtOH-F_RU486	0.900593	0	0	0	M_EtOH-M_RU486	0.147481	0	0	0	F_EtOH-M_EtOH	0.543952	0	0	0	F_RU486-M_RU486	0.98651	0	0	0	0	0	0	0	6.81579	7.23392
S44999_SI	FBgn0000044	FBgn0000044:1	Act57B:1	2R	16831526	16831661	1	1	1	1	Act57B	FBgn0000044	FBpp0071448	FBtr0071519	1	1	1	1	1	1	1	1	1	F_EtOH-F_RU486	0.0105786	1	0	0	M_EtOH-M_RU486	4.45334e-05	1	1	1	F_EtOH-M_EtOH	0.000644567	1	1	0	F_RU486-M_RU486	4.43885e-07	1	1	1	3	0	5	0	173.034	244.243
F13945_SI	FBgn0000042	FBgn0000042:3|FBgn0000042:4|FBgn0000042:5|FBgn0000042:6	Act5C:3|Act5C:4|Act5C:5|Act5C:6	X	5796723	5799261	4	4	4	1|1|1|1	Act5C	FBgn0000042	FBpp0070787|FBpp0070788|FBpp0100124|FBpp0100125	FBtr0070822|FBtr0070823|FBtr0100662|FBtr0100663	1	1	1	1	1	1	1	1	1	F_EtOH-F_RU486	0.356	0	0	0	M_EtOH-M_RU486	0.00210998	1	1	0	F_EtOH-M_EtOH	0.698034	0	0	0	F_RU486-M_RU486	0.0015035	1	1	0	4	0	4	0	265.152	287.452
S13943_SI	FBgn0000042	FBgn0000042:1	Act5C:1	X	5794894	5795046	1	3	3	3	Act5C	FBgn0000042	FBpp0070787|FBpp0100124|FBpp0100125	FBtr0070822|FBtr0100662|FBtr0100663	1	1	1	1	1	1	1	1	1	F_EtOH-F_RU486	0.443785	0	0	0	M_EtOH-M_RU486	0.00218061	1	1	0	F_EtOH-M_EtOH	0.355738	0	0	0	F_RU486-M_RU486	0.000168659	1	1	0	4	0	4	0	115.617	123.342
S13944_SI	FBgn0000042	FBgn0000042:2	Act5C:2	X	5796015	5796129	1	1	1	1	Act5C	FBgn0000042	FBpp0070788	FBtr0070823	1	1	1	1	1	1	1	1	1	F_EtOH-F_RU486	0.225119	0	0	0	M_EtOH-M_RU486	0.000356472	1	1	0	F_EtOH-M_EtOH	0.767857	0	0	0	F_RU486-M_RU486	0.0391575	1	0	0	3	0	0	0	117.083	116.583
F33160_SI	FBgn0000045	FBgn0000045:1|FBgn0000045:2|FBgn0000045:3	Act79B:1|Act79B:2|Act79B:3	3L	21978310	21979375	3	2	2	1|1|1	Act79B	FBgn0000045	FBpp0078131|FBpp0306215	FBtr0078478|FBtr0334090	1	1	1	1	1	1	1	1	1	F_EtOH-F_RU486	0.0676178	0	0	0	M_EtOH-M_RU486	0.000968287	1	1	0	F_EtOH-M_EtOH	0.0343698	1	0	0	F_RU486-M_RU486	0.0949383	0	0	0	3	0	0	0	26.6501	24.0244
S33161_SI	FBgn0000045	FBgn0000045:4	Act79B:4	3L	21979738	21980290	1	2	2	2	Act79B	FBgn0000045	FBpp0078131|FBpp0306215	FBtr0078478|FBtr0334090	1	1	1	1	1	1	1	1	1	F_EtOH-F_RU486	0.100169	0	0	0	M_EtOH-M_RU486	0.0411689	1	0	0	F_EtOH-M_EtOH	0.0374795	1	0	0	F_RU486-M_RU486	0.00475446	1	1	0	0	0	4	0	28.1643	26.2329
F53244_SI	FBgn0000046	FBgn0000046:2|FBgn0000046:3	Act87E:2|Act87E:3	3R	9252169	9253811	2	2	2	1|1	Act87E	FBgn0000046	FBpp0082253|FBpp0082254	FBtr0082785|FBtr0082786	1	1	1	1	1	1	1	1	1	F_EtOH-F_RU486	0.00108991	1	1	0	M_EtOH-M_RU486	0.00029735	1	1	0	F_EtOH-M_EtOH	0.0528083	0	0	0	F_RU486-M_RU486	0.00245874	1	1	0	6	0	3	0	60.8047	95.6486
S34281_SI	FBgn0024913	FBgn0024913:1	Actbeta:1	4	1097957	1098455	1	1	1	1	Actbeta	FBgn0024913	FBpp0088273	FBtr0089209	1	1	1	1	1	1	1	1	1	F_EtOH-F_RU486	0.578207	0	0	0	M_EtOH-M_RU486	0.0321594	1	0	0	F_EtOH-M_EtOH	0.976798	0	0	0	F_RU486-M_RU486	0.372958	0	0	0	0	0	0	0	29.666	40.7367
S34282_SI	FBgn0024913	FBgn0024913:2	Actbeta:2	4	1098512	1099145	1	1	1	1	Actbeta	FBgn0024913	FBpp0088273	FBtr0089209	1	1	1	1	1	1	1	1	1	F_EtOH-F_RU486	0.130488	0	0	0	M_EtOH-M_RU486	0.00365754	1	1	0	F_EtOH-M_EtOH	0.482572	0	0	0	F_RU486-M_RU486	0.0648025	0	0	0	4	0	0	0	41.347	58.9318
S34283_SI	FBgn0024913	FBgn0024913:3	Actbeta:3	4	1099199	1099455	1	1	1	1	Actbeta	FBgn0024913	FBpp0088273	FBtr0089209	1	1	1	1	1	1	1	1	1	F_EtOH-F_RU486	0.230312	0	0	0	M_EtOH-M_RU486	0.0455181	1	0	0	F_EtOH-M_EtOH	0.319325	0	0	0	F_RU486-M_RU486	0.163166	0	0	0	0	0	0	0	32.1537	43.4367
S34284_SI	FBgn0024913	FBgn0024913:4	Actbeta:4	4	1100883	1101833	1	1	1	1	Actbeta	FBgn0024913	FBpp0088273	FBtr0089209	1	1	1	1	1	1	1	1	1	F_EtOH-F_RU486	0.010697	1	0	0	M_EtOH-M_RU486	0.0106662	1	0	0	F_EtOH-M_EtOH	0.0925804	0	0	0	F_RU486-M_RU486	0.348477	0	0	0	0	0	0	0	25.2479	38.1933
S34285_SI	FBgn0024913	FBgn0024913:5	Actbeta:5	4	1102753	1103899	1	1	1	1	Actbeta	FBgn0024913	FBpp0088273	FBtr0089209	1	1	1	1	1	1	1	1	1	F_EtOH-F_RU486	0.924521	0	0	0	M_EtOH-M_RU486	0.665626	0	0	0	F_EtOH-M_EtOH	0.328049	0	0	0	F_RU486-M_RU486	0.463179	0	0	0	0	0	0	0	25.7288	30.5674
S34286_SI	FBgn0024913	FBgn0024913:6	Actbeta:6	4	1105240	1105422	1	1	1	1	Actbeta	FBgn0024913	FBpp0088273	FBtr0089209	1	1	1	1	1	1	1	1	1	F_EtOH-F_RU486	0.977979	0	0	0	M_EtOH-M_RU486	0.917477	0	0	0	F_EtOH-M_EtOH	0.512634	0	0	0	F_RU486-M_RU486	0.349892	0	0	0	0	0	0	0	15.1703	17.654
F12390_SI	FBgn0000667	FBgn0000667:1|FBgn0000667:2	Actn:1|Actn:2	X	1918789	1919732	2	9	9	1|8	Actn	FBgn0000667	FBpp0070329|FBpp0070330|FBpp0070331|FBpp0292167|FBpp0302777|FBpp0302778|FBpp0302779|FBpp0305935|FBpp0305936	FBtr0070343|FBtr0070344|FBtr0070345|FBtr0303048|FBtr0310657|FBtr0310658|FBtr0310659|FBtr0333801|FBtr0333802	1	1	1	1	1	1	1	1	1	F_EtOH-F_RU486	0.741439	0	0	0	M_EtOH-M_RU486	0.0951978	0	0	0	F_EtOH-M_EtOH	0.445294	0	0	0	F_RU486-M_RU486	0.763471	0	0	0	0	0	0	0	38.0713	46.9887
F12397_SI	FBgn0000667	FBgn0000667:10|FBgn0000667:9	Actn:10|Actn:9	X	1923808	1923959	2	7	7	3|4	Actn	FBgn0000667	FBpp0070329|FBpp0070331|FBpp0292167|FBpp0302778|FBpp0302779|FBpp0305935|FBpp0305936	FBtr0070343|FBtr0070345|FBtr0303048|FBtr0310658|FBtr0310659|FBtr0333801|FBtr0333802	1	1	1	1	1	1	1	1	1	F_EtOH-F_RU486	0.49619	0	0	0	M_EtOH-M_RU486	0.0139284	1	0	0	F_EtOH-M_EtOH	0.536956	0	0	0	F_RU486-M_RU486	0.0433898	1	0	0	0	0	0	0	25.7451	23.4619
F12400_SI	FBgn0000667	FBgn0000667:13|FBgn0000667:14|FBgn0000667:15|FBgn0000667:16	Actn:13|Actn:14|Actn:15|Actn:16	X	1928988	1929444	4	9	9	1|2|5|1	Actn	FBgn0000667	FBpp0070329|FBpp0070330|FBpp0070331|FBpp0292167|FBpp0302777|FBpp0302778|FBpp0302779|FBpp0305935|FBpp0305936	FBtr0070343|FBtr0070344|FBtr0070345|FBtr0303048|FBtr0310657|FBtr0310658|FBtr0310659|FBtr0333801|FBtr0333802	1	1	1	1	1	1	1	1	1	F_EtOH-F_RU486	0.690601	0	0	0	M_EtOH-M_RU486	0.00613347	1	1	0	F_EtOH-M_EtOH	0.640586	0	0	0	F_RU486-M_RU486	0.015194	1	0	0	3	0	0	0	32.3763	32.7387
S12391_SI	FBgn0000667	FBgn0000667:3	Actn:3	X	1919808	1920942	1	9	9	9	Actn	FBgn0000667	FBpp0070329|FBpp0070330|FBpp0070331|FBpp0292167|FBpp0302777|FBpp0302778|FBpp0302779|FBpp0305935|FBpp0305936	FBtr0070343|FBtr0070344|FBtr0070345|FBtr0303048|FBtr0310657|FBtr0310658|FBtr0310659|FBtr0333801|FBtr0333802	1	1	1	1	1	1	1	1	1	F_EtOH-F_RU486	0.865535	0	0	0	M_EtOH-M_RU486	0.000894341	1	1	0	F_EtOH-M_EtOH	0.682281	0	0	0	F_RU486-M_RU486	0.000539779	1	1	0	3	0	3	0	59.1092	69.8715
S12392_SI	FBgn0000667	FBgn0000667:4	Actn:4	X	1921217	1921222	1	1	1	1	Actn	FBgn0000667	FBpp0302777	FBtr0310657	1	1	1	1	1	1	1	1	1	F_EtOH-F_RU486	0.598973	0	0	0	M_EtOH-M_RU486	0.183752	0	0	0	F_EtOH-M_EtOH	0.13653	0	0	0	F_RU486-M_RU486	0.978849	0	0	0	0	0	0	0	5.71429	8.57143
S12393_SI	FBgn0000667	FBgn0000667:5	Actn:5	X	1921317	1921495	1	9	9	9	Actn	FBgn0000667	FBpp0070329|FBpp0070330|FBpp0070331|FBpp0292167|FBpp0302777|FBpp0302778|FBpp0302779|FBpp0305935|FBpp0305936	FBtr0070343|FBtr0070344|FBtr0070345|FBtr0303048|FBtr0310657|FBtr0310658|FBtr0310659|FBtr0333801|FBtr0333802	1	1	1	1	1	1	1	1	1	F_EtOH-F_RU486	0.989977	0	0	0	M_EtOH-M_RU486	0.0287498	1	0	0	F_EtOH-M_EtOH	0.784783	0	0	0	F_RU486-M_RU486	0.0275157	1	0	0	0	0	0	0	46.2704	53.0278
S12394_SI	FBgn0000667	FBgn0000667:6	Actn:6	X	1921554	1921904	1	9	9	9	Actn	FBgn0000667	FBpp0070329|FBpp0070330|FBpp0070331|FBpp0292167|FBpp0302777|FBpp0302778|FBpp0302779|FBpp0305935|FBpp0305936	FBtr0070343|FBtr0070344|FBtr0070345|FBtr0303048|FBtr0310657|FBtr0310658|FBtr0310659|FBtr0333801|FBtr0333802	1	1	1	1	1	1	1	1	1	F_EtOH-F_RU486	0.921931	0	0	0	M_EtOH-M_RU486	0.0197664	1	0	0	F_EtOH-M_EtOH	0.66773	0	0	0	F_RU486-M_RU486	0.0199653	1	0	0	0	0	0	0	54.2358	60.4413
S12395_SI	FBgn0000667	FBgn0000667:7	Actn:7	X	1921968	1922060	1	9	9	9	Actn	FBgn0000667	FBpp0070329|FBpp0070330|FBpp0070331|FBpp0292167|FBpp0302777|FBpp0302778|FBpp0302779|FBpp0305935|FBpp0305936	FBtr0070343|FBtr0070344|FBtr0070345|FBtr0303048|FBtr0310657|FBtr0310658|FBtr0310659|FBtr0333801|FBtr0333802	1	1	1	1	1	1	1	1	1	F_EtOH-F_RU486	0.944052	0	0	0	M_EtOH-M_RU486	0.0351093	1	0	0	F_EtOH-M_EtOH	0.812899	0	0	0	F_RU486-M_RU486	0.02402	1	0	0	0	0	0	0	36.2553	42.5851
S12396_SI	FBgn0000667	FBgn0000667:8	Actn:8	X	1922698	1922783	1	2	2	2	Actn	FBgn0000667	FBpp0070330|FBpp0302777	FBtr0070344|FBtr0310657	1	1	1	1	1	1	1	1	1	F_EtOH-F_RU486	0.80779	0	0	0	M_EtOH-M_RU486	0.0470818	1	0	0	F_EtOH-M_EtOH	0.783899	0	0	0	F_RU486-M_RU486	0.106628	0	0	0	0	0	0	0	17.1341	17.41
S12398_SI	FBgn0000667	FBgn0000667:11	Actn:11	X	1924248	1924401	1	9	9	9	Actn	FBgn0000667	FBpp0070329|FBpp0070330|FBpp0070331|FBpp0292167|FBpp0302777|FBpp0302778|FBpp0302779|FBpp0305935|FBpp0305936	FBtr0070343|FBtr0070344|FBtr0070345|FBtr0303048|FBtr0310657|FBtr0310658|FBtr0310659|FBtr0333801|FBtr0333802	1	1	1	1	1	1	1	1	1	F_EtOH-F_RU486	0.576386	0	0	0	M_EtOH-M_RU486	0.00756789	1	1	0	F_EtOH-M_EtOH	0.392028	0	0	0	F_RU486-M_RU486	0.0109024	1	0	0	3	0	0	0	50.2495	47.8129
S12399_SI	FBgn0000667	FBgn0000667:12	Actn:12	X	1924476	1924892	1	9	9	9	Actn	FBgn0000667	FBpp0070329|FBpp0070330|FBpp0070331|FBpp0292167|FBpp0302777|FBpp0302778|FBpp0302779|FBpp0305935|FBpp0305936	FBtr0070343|FBtr0070344|FBtr0070345|FBtr0303048|FBtr0310657|FBtr0310658|FBtr0310659|FBtr0333801|FBtr0333802	1	1	1	1	1	1	1	1	1	F_EtOH-F_RU486	0.835108	0	0	0	M_EtOH-M_RU486	0.00765017	1	1	0	F_EtOH-M_EtOH	0.656393	0	0	0	F_RU486-M_RU486	0.0119066	1	0	0	3	0	0	0	48.327	51.26
F54427_SI	FBgn0038363	FBgn0038363:4|FBgn0038363:5	Acyp2:4|Acyp2:5	3R	11618932	11619209	2	2	2	1|1	Acyp2	FBgn0038363	FBpp0082628|FBpp0306658	FBtr0083174|FBtr0334591	1	1	1	1	1	1	1	1	1	F_EtOH-F_RU486	0.504052	0	0	0	M_EtOH-M_RU486	0.533995	0	0	0	F_EtOH-M_EtOH	0.289771	0	0	0	F_RU486-M_RU486	0.402452	0	0	0	0	0	0	0	11.8865	16.5962
S54424_SI	FBgn0038363	FBgn0038363:1	Acyp2:1	3R	11618410	11618623	1	2	2	2	Acyp2	FBgn0038363	FBpp0082628|FBpp0306658	FBtr0083174|FBtr0334591	1	1	1	1	1	1	1	1	1	F_EtOH-F_RU486	0.109704	0	0	0	M_EtOH-M_RU486	0.0664629	0	0	0	F_EtOH-M_EtOH	0.714791	0	0	0	F_RU486-M_RU486	0.00621002	1	1	0	0	0	3	0	29.4217	43.0481
S54426_SI	FBgn0038363	FBgn0038363:3	Acyp2:3	3R	11618764	11618873	1	2	2	2	Acyp2	FBgn0038363	FBpp0082628|FBpp0306658	FBtr0083174|FBtr0334591	1	1	1	1	1	1	1	1	1	F_EtOH-F_RU486	0.331932	0	0	0	M_EtOH-M_RU486	0.80487	0	0	0	F_EtOH-M_EtOH	0.485978	0	0	0	F_RU486-M_RU486	0.549077	0	0	0	0	0	0	0	29.964	39.8288
S7103_SI	FBgn0051866	FBgn0051866:1	Ada1-2:1	2L	11992902	11993792	1	1	1	1	Ada1-2	FBgn0051866	FBpp0079871	FBtr0080287	0	1	1	1	0	1	0	1	1	F_EtOH-F_RU486	0.831052	0	0	0	M_EtOH-M_RU486	0.28352	0	0	0	F_EtOH-M_EtOH	0.990729	0	0	0	F_RU486-M_RU486	0.189942	0	0	0	0	0	0	0	5.38079	5.63939
F55776_SI	FBgn0263738	FBgn0263738:8|FBgn0263738:9	Ada2a:8|Ada2a:9	3R	14080097	14080958	2	5	5	3|2	Ada2a	FBgn0263738	FBpp0302531|FBpp0302532|FBpp0302533|FBpp0302534|FBpp0302535	FBtr0310380|FBtr0310381|FBtr0310382|FBtr0310383|FBtr0310384	1	1	1	1	1	1	1	1	1	F_EtOH-F_RU486	0.887804	0	0	0	M_EtOH-M_RU486	0.0965481	0	0	0	F_EtOH-M_EtOH	0.993818	0	0	0	F_RU486-M_RU486	0.0962922	0	0	0	0	0	0	0	10.7204	13.1016
F50244_SI	FBgn0037555	FBgn0037555:3|FBgn0037555:4	Ada2b:3|Ada2b:4	3R	4063825	4063974	2	3	3	1|2	Ada2b	FBgn0037555	FBpp0081303|FBpp0099776|FBpp0306430	FBtr0081807|FBtr0100368|FBtr0334315	1	1	1	1	1	1	1	1	1	F_EtOH-F_RU486	0.844664	0	0	0	M_EtOH-M_RU486	0.559896	0	0	0	F_EtOH-M_EtOH	0.9643	0	0	0	F_RU486-M_RU486	0.928326	0	0	0	0	0	0	0	12.5717	15.9117
S50245_SI	FBgn0037555	FBgn0037555:5	Ada2b:5	3R	4064453	4065328	1	3	3	3	Ada2b	FBgn0037555	FBpp0081303|FBpp0099776|FBpp0306430	FBtr0081807|FBtr0100368|FBtr0334315	1	1	1	1	1	1	1	1	1	F_EtOH-F_RU486	0.344372	0	0	0	M_EtOH-M_RU486	0.615208	0	0	0	F_EtOH-M_EtOH	0.991125	0	0	0	F_RU486-M_RU486	0.0774076	0	0	0	0	0	0	0	16.878	16.2512
S50246_SI	FBgn0037555	FBgn0037555:6	Ada2b:6	3R	4066032	4066237	1	3	3	3	Ada2b	FBgn0037555	FBpp0081303|FBpp0099776|FBpp0306430	FBtr0081807|FBtr0100368|FBtr0334315	1	1	1	1	1	1	1	1	1	F_EtOH-F_RU486	0.938456	0	0	0	M_EtOH-M_RU486	0.0948926	0	0	0	F_EtOH-M_EtOH	0.823072	0	0	0	F_RU486-M_RU486	0.430984	0	0	0	0	0	0	0	10.0386	11.1997
F37934_SI	FBgn0027619	FBgn0027619:1|FBgn0027619:2	Adam:1|Adam:2	2R	5856434	5856740	2	2	2	1|1	Adam	FBgn0027619	FBpp0087475|FBpp0308512	FBtr0088387|FBtr0339425	1	1	1	1	1	1	1	1	1	F_EtOH-F_RU486	0.0582276	0	0	0	M_EtOH-M_RU486	0.00904493	1	1	0	F_EtOH-M_EtOH	0.647139	0	0	0	F_RU486-M_RU486	0.000155298	1	1	0	3	0	3	0	30.5801	42.303
S37935_SI	FBgn0027619	FBgn0027619:3	Adam:3	2R	5856966	5857057	1	2	2	2	Adam	FBgn0027619	FBpp0087475|FBpp0308512	FBtr0088387|FBtr0339425	1	1	1	1	1	1	1	1	1	F_EtOH-F_RU486	0.987885	0	0	0	M_EtOH-M_RU486	0.0288094	1	0	0	F_EtOH-M_EtOH	0.057261	0	0	0	F_RU486-M_RU486	0.000711416	1	1	0	0	0	3	0	95.0143	109.771
S37936_SI	FBgn0027619	FBgn0027619:4	Adam:4	2R	5857246	5857359	1	2	2	2	Adam	FBgn0027619	FBpp0087475|FBpp0308512	FBtr0088387|FBtr0339425	1	1	1	1	1	1	1	1	1	F_EtOH-F_RU486	0.647267	0	0	0	M_EtOH-M_RU486	0.507975	0	0	0	F_EtOH-M_EtOH	0.253219	0	0	0	F_RU486-M_RU486	0.0732855	0	0	0	0	0	0	0	101.786	124.443
S37937_SI	FBgn0027619	FBgn0027619:5	Adam:5	2R	5857424	5857712	1	2	2	2	Adam	FBgn0027619	FBpp0087475|FBpp0308512	FBtr0088387|FBtr0339425	1	1	1	1	1	1	1	1	1	F_EtOH-F_RU486	0.0796679	0	0	0	M_EtOH-M_RU486	0.366879	0	0	0	F_EtOH-M_EtOH	0.595865	0	0	0	F_RU486-M_RU486	0.0224342	1	0	0	0	0	0	0	95.0161	127.849
S37938_SI	FBgn0027619	FBgn0027619:6	Adam:6	2R	5857777	5857913	1	2	2	2	Adam	FBgn0027619	FBpp0087475|FBpp0308512	FBtr0088387|FBtr0339425	1	1	1	1	1	1	1	1	1	F_EtOH-F_RU486	0.614436	0	0	0	M_EtOH-M_RU486	0.0709218	0	0	0	F_EtOH-M_EtOH	0.178772	0	0	0	F_RU486-M_RU486	0.255257	0	0	0	0	0	0	0	83.6763	103.379
S37939_SI	FBgn0027619	FBgn0027619:7	Adam:7	2R	5857979	5858402	1	2	2	2	Adam	FBgn0027619	FBpp0087475|FBpp0308512	FBtr0088387|FBtr0339425	1	1	1	1	1	1	1	1	1	F_EtOH-F_RU486	0.530833	0	0	0	M_EtOH-M_RU486	0.00794232	1	1	0	F_EtOH-M_EtOH	0.25408	0	0	0	F_RU486-M_RU486	0.989864	0	0	0	4	0	0	0	67.2071	86.5082
F12248_SI	FBgn0026086	FBgn0026086:4|FBgn0026086:5|FBgn0026086:6|FBgn0026086:7	Adar:4|Adar:5|Adar:6|Adar:7	X	1669639	1669771	4	11	11	1|1|8|1	Adar	FBgn0026086	FBpp0070286|FBpp0100009|FBpp0293949|FBpp0293950|FBpp0293951|FBpp0301688|FBpp0301689|FBpp0301690|FBpp0301691|FBpp0308381|FBpp0308382	FBtr0070299|FBtr0100557|FBtr0305497|FBtr0305498|FBtr0305499|FBtr0309961|FBtr0309962|FBtr0309963|FBtr0309964|FBtr0339272|FBtr0339273	0	0	1	0	0	0	0	0	1	F_EtOH-F_RU486	0.305659	0	0	0	M_EtOH-M_RU486	0.0123565	1	0	0	F_EtOH-M_EtOH	0.0632066	0	0	0	F_RU486-M_RU486	0.184821	0	0	0	0	0	0	0	2.58458	4.92289
F12249_SI	FBgn0026086	FBgn0026086:10|FBgn0026086:8|FBgn0026086:9	Adar:10|Adar:8|Adar:9	X	1672403	1672732	3	15	15	14|2|1	Adar	FBgn0026086	FBpp0070286|FBpp0070287|FBpp0100009|FBpp0293949|FBpp0293950|FBpp0293951|FBpp0300329|FBpp0301688|FBpp0301689|FBpp0301690|FBpp0301691|FBpp0301692|FBpp0308381|FBpp0308382|FBpp0308383	FBtr0070299|FBtr0070300|FBtr0100557|FBtr0305497|FBtr0305498|FBtr0305499|FBtr0307895|FBtr0309961|FBtr0309962|FBtr0309963|FBtr0309964|FBtr0309965|FBtr0339272|FBtr0339273|FBtr0339274	1	1	1	1	1	1	1	1	1	F_EtOH-F_RU486	0.954338	0	0	0	M_EtOH-M_RU486	0.0667317	0	0	0	F_EtOH-M_EtOH	0.368351	0	0	0	F_RU486-M_RU486	0.900792	0	0	0	0	0	0	0	10.1631	10.6697
F12251_SI	FBgn0026086	FBgn0026086:12|FBgn0026086:13|FBgn0026086:14|FBgn0026086:15	Adar:12|Adar:13|Adar:14|Adar:15	X	1673123	1674277	4	15	15	8|5|2|13	Adar	FBgn0026086	FBpp0070286|FBpp0070287|FBpp0100009|FBpp0293949|FBpp0293950|FBpp0293951|FBpp0300329|FBpp0301688|FBpp0301689|FBpp0301690|FBpp0301691|FBpp0301692|FBpp0308381|FBpp0308382|FBpp0308383	FBtr0070299|FBtr0070300|FBtr0100557|FBtr0305497|FBtr0305498|FBtr0305499|FBtr0307895|FBtr0309961|FBtr0309962|FBtr0309963|FBtr0309964|FBtr0309965|FBtr0339272|FBtr0339273|FBtr0339274	1	1	1	1	1	1	1	1	1	F_EtOH-F_RU486	0.697129	0	0	0	M_EtOH-M_RU486	0.040211	1	0	0	F_EtOH-M_EtOH	0.273256	0	0	0	F_RU486-M_RU486	0.311989	0	0	0	0	0	0	0	11.6378	14.9553
F12253_SI	FBgn0026086	FBgn0026086:17|FBgn0026086:18|FBgn0026086:19|FBgn0026086:20	Adar:17|Adar:18|Adar:19|Adar:20	X	1674708	1675233	4	15	15	9|3|2|1	Adar	FBgn0026086	FBpp0070286|FBpp0070287|FBpp0100009|FBpp0293949|FBpp0293950|FBpp0293951|FBpp0300329|FBpp0301688|FBpp0301689|FBpp0301690|FBpp0301691|FBpp0301692|FBpp0308381|FBpp0308382|FBpp0308383	FBtr0070299|FBtr0070300|FBtr0100557|FBtr0305497|FBtr0305498|FBtr0305499|FBtr0307895|FBtr0309961|FBtr0309962|FBtr0309963|FBtr0309964|FBtr0309965|FBtr0339272|FBtr0339273|FBtr0339274	1	1	1	1	1	1	1	1	1	F_EtOH-F_RU486	0.603582	0	0	0	M_EtOH-M_RU486	0.0994648	0	0	0	F_EtOH-M_EtOH	0.133917	0	0	0	F_RU486-M_RU486	0.830908	0	0	0	0	0	0	0	14.728	19.296
F12257_SI	FBgn0026086	FBgn0026086:24|FBgn0026086:25	Adar:24|Adar:25	X	1677689	1682098	2	9	9	6|3	Adar	FBgn0026086	FBpp0070286|FBpp0070287|FBpp0100009|FBpp0293950|FBpp0293951|FBpp0300329|FBpp0301688|FBpp0301691|FBpp0308381	FBtr0070299|FBtr0070300|FBtr0100557|FBtr0305498|FBtr0305499|FBtr0307895|FBtr0309961|FBtr0309964|FBtr0339272	1	1	1	1	1	1	1	1	1	F_EtOH-F_RU486	0.741685	0	0	0	M_EtOH-M_RU486	0.136227	0	0	0	F_EtOH-M_EtOH	0.30845	0	0	0	F_RU486-M_RU486	0.682402	0	0	0	0	0	0	0	37.4981	45.4754
S12247_SI	FBgn0026086	FBgn0026086:3	Adar:3	X	1668560	1669136	1	1	1	1	Adar	FBgn0026086	FBpp0301688	FBtr0309961	0	0	1	1	0	1	0	0	1	F_EtOH-F_RU486	0.745988	0	0	0	M_EtOH-M_RU486	0.0396899	1	0	0	F_EtOH-M_EtOH	0.0890842	0	0	0	F_RU486-M_RU486	0.897518	0	0	0	0	0	0	0	3.78893	5.10265
S12250_SI	FBgn0026086	FBgn0026086:11	Adar:11	X	1672848	1672993	1	15	15	15	Adar	FBgn0026086	FBpp0070286|FBpp0070287|FBpp0100009|FBpp0293949|FBpp0293950|FBpp0293951|FBpp0300329|FBpp0301688|FBpp0301689|FBpp0301690|FBpp0301691|FBpp0301692|FBpp0308381|FBpp0308382|FBpp0308383	FBtr0070299|FBtr0070300|FBtr0100557|FBtr0305497|FBtr0305498|FBtr0305499|FBtr0307895|FBtr0309961|FBtr0309962|FBtr0309963|FBtr0309964|FBtr0309965|FBtr0339272|FBtr0339273|FBtr0339274	1	1	1	1	1	1	1	1	1	F_EtOH-F_RU486	0.921768	0	0	0	M_EtOH-M_RU486	0.0283229	1	0	0	F_EtOH-M_EtOH	0.387589	0	0	0	F_RU486-M_RU486	0.321005	0	0	0	0	0	0	0	23.3039	29.1565
S12252_SI	FBgn0026086	FBgn0026086:16	Adar:16	X	1674364	1674644	1	15	15	15	Adar	FBgn0026086	FBpp0070286|FBpp0070287|FBpp0100009|FBpp0293949|FBpp0293950|FBpp0293951|FBpp0300329|FBpp0301688|FBpp0301689|FBpp0301690|FBpp0301691|FBpp0301692|FBpp0308381|FBpp0308382|FBpp0308383	FBtr0070299|FBtr0070300|FBtr0100557|FBtr0305497|FBtr0305498|FBtr0305499|FBtr0307895|FBtr0309961|FBtr0309962|FBtr0309963|FBtr0309964|FBtr0309965|FBtr0339272|FBtr0339273|FBtr0339274	1	1	1	1	1	1	1	1	1	F_EtOH-F_RU486	0.898179	0	0	0	M_EtOH-M_RU486	0.0698269	0	0	0	F_EtOH-M_EtOH	0.409694	0	0	0	F_RU486-M_RU486	0.958904	0	0	0	0	0	0	0	33.6064	36.2293
S12254_SI	FBgn0026086	FBgn0026086:21	Adar:21	X	1675751	1675916	1	8	8	8	Adar	FBgn0026086	FBpp0070286|FBpp0070287|FBpp0100009|FBpp0293950|FBpp0293951|FBpp0300329|FBpp0301688|FBpp0308381	FBtr0070299|FBtr0070300|FBtr0100557|FBtr0305498|FBtr0305499|FBtr0307895|FBtr0309961|FBtr0339272	1	1	1	1	1	1	1	1	1	F_EtOH-F_RU486	0.769936	0	0	0	M_EtOH-M_RU486	0.0867033	0	0	0	F_EtOH-M_EtOH	0.468243	0	0	0	F_RU486-M_RU486	0.335228	0	0	0	0	0	0	0	22.477	29.2435
S12255_SI	FBgn0026086	FBgn0026086:22	Adar:22	X	1676969	1677068	1	9	9	9	Adar	FBgn0026086	FBpp0070286|FBpp0070287|FBpp0100009|FBpp0293950|FBpp0293951|FBpp0300329|FBpp0301688|FBpp0301691|FBpp0308381	FBtr0070299|FBtr0070300|FBtr0100557|FBtr0305498|FBtr0305499|FBtr0307895|FBtr0309961|FBtr0309964|FBtr0339272	1	1	1	1	1	1	1	1	1	F_EtOH-F_RU486	0.930773	0	0	0	M_EtOH-M_RU486	0.00806506	1	1	0	F_EtOH-M_EtOH	0.172929	0	0	0	F_RU486-M_RU486	0.622009	0	0	0	3	0	0	0	28.7888	31.4125
S12256_SI	FBgn0026086	FBgn0026086:23	Adar:23	X	1677142	1677621	1	9	9	9	Adar	FBgn0026086	FBpp0070286|FBpp0070287|FBpp0100009|FBpp0293950|FBpp0293951|FBpp0300329|FBpp0301688|FBpp0301691|FBpp0308381	FBtr0070299|FBtr0070300|FBtr0100557|FBtr0305498|FBtr0305499|FBtr0307895|FBtr0309961|FBtr0309964|FBtr0339272	1	1	1	1	1	1	1	1	1	F_EtOH-F_RU486	0.970633	0	0	0	M_EtOH-M_RU486	0.222006	0	0	0	F_EtOH-M_EtOH	0.417141	0	0	0	F_RU486-M_RU486	0.955352	0	0	0	0	0	0	0	30.3735	35.2897
F35302_SI	FBgn0000054	FBgn0000054:1|FBgn0000054:2|FBgn0000054:3|FBgn0000054:4	Adf1:1|Adf1:2|Adf1:3|Adf1:4	2R	2549770	2550262	4	4	4	2|1|1|3	Adf1	FBgn0000054	FBpp0085446|FBpp0085447|FBpp0089262|FBpp0303284	FBtr0086111|FBtr0086112|FBtr0086113|FBtr0330252	1	1	1	1	1	1	1	1	1	F_EtOH-F_RU486	0.4871	0	0	0	M_EtOH-M_RU486	0.0480338	1	0	0	F_EtOH-M_EtOH	0.992421	0	0	0	F_RU486-M_RU486	0.576199	0	0	0	0	0	0	0	26.7152	34.1147
S35303_SI	FBgn0000054	FBgn0000054:5	Adf1:5	2R	2554225	2554518	1	4	4	4	Adf1	FBgn0000054	FBpp0085446|FBpp0085447|FBpp0089262|FBpp0303284	FBtr0086111|FBtr0086112|FBtr0086113|FBtr0330252	1	1	1	1	1	1	1	1	1	F_EtOH-F_RU486	0.423391	0	0	0	M_EtOH-M_RU486	0.0258845	1	0	0	F_EtOH-M_EtOH	0.832638	0	0	0	F_RU486-M_RU486	0.265646	0	0	0	0	0	0	0	37.7695	51.487
S35304_SI	FBgn0000054	FBgn0000054:6	Adf1:6	2R	2554578	2555590	1	4	4	4	Adf1	FBgn0000054	FBpp0085446|FBpp0085447|FBpp0089262|FBpp0303284	FBtr0086111|FBtr0086112|FBtr0086113|FBtr0330252	1	1	1	1	1	1	1	1	1	F_EtOH-F_RU486	0.0190867	1	0	0	M_EtOH-M_RU486	6.05608e-06	1	1	1	F_EtOH-M_EtOH	0.500603	0	0	0	F_RU486-M_RU486	0.00307043	1	1	0	4	0	4	0	33.1627	46.3649
F30836_SI	FBgn0036752	FBgn0036752:3|FBgn0036752:4	Adgf-A:3|Adgf-A:4	3L	17746567	17747525	2	2	2	1|1	Adgf-A	FBgn0036752	FBpp0074955|FBpp0089360	FBtr0075190|FBtr0075191	1	1	1	0	1	0	1	0	1	F_EtOH-F_RU486	0.0231055	1	0	0	M_EtOH-M_RU486	1.63822e-06	1	1	1	F_EtOH-M_EtOH	0.178858	0	0	0	F_RU486-M_RU486	1.47349e-05	1	1	1	3	3	3	3	19.2997	13.7677
S30834_SI	FBgn0036752	FBgn0036752:1	Adgf-A:1	3L	17744831	17746179	1	2	2	2	Adgf-A	FBgn0036752	FBpp0074955|FBpp0089360	FBtr0075190|FBtr0075191	1	1	1	1	1	1	1	1	1	F_EtOH-F_RU486	0.0382054	1	0	0	M_EtOH-M_RU486	5.58835e-07	1	1	1	F_EtOH-M_EtOH	0.27103	0	0	0	F_RU486-M_RU486	3.98597e-06	1	1	1	3	3	3	3	20.7516	17.9062
S30835_SI	FBgn0036752	FBgn0036752:2	Adgf-A:2	3L	17746235	17746417	1	2	2	2	Adgf-A	FBgn0036752	FBpp0074955|FBpp0089360	FBtr0075190|FBtr0075191	1	1	1	0	1	0	1	0	1	F_EtOH-F_RU486	0.351154	0	0	0	M_EtOH-M_RU486	9.2347e-05	1	1	1	F_EtOH-M_EtOH	0.963404	0	0	0	F_RU486-M_RU486	0.00165459	1	1	0	3	3	3	3	16.7953	11.7844
S53386_SI	FBgn0038173	FBgn0038173:1	Adgf-C:1	3R	9532479	9532725	1	1	1	1	Adgf-C	FBgn0038173	FBpp0082289	FBtr0082821	1	1	1	1	1	1	1	1	1	F_EtOH-F_RU486	0.17849	0	0	0	M_EtOH-M_RU486	0.0370336	1	0	0	F_EtOH-M_EtOH	0.68613	0	0	0	F_RU486-M_RU486	0.541511	0	0	0	0	0	0	0	12.8683	10.2191
S53387_SI	FBgn0038173	FBgn0038173:2	Adgf-C:2	3R	9533146	9533643	1	1	1	1	Adgf-C	FBgn0038173	FBpp0082289	FBtr0082821	1	1	1	1	1	1	1	1	1	F_EtOH-F_RU486	0.736786	0	0	0	M_EtOH-M_RU486	0.0130315	1	0	0	F_EtOH-M_EtOH	0.94075	0	0	0	F_RU486-M_RU486	0.123982	0	0	0	0	0	0	0	12.1931	12.5331
S53388_SI	FBgn0038173	FBgn0038173:3	Adgf-C:3	3R	9533699	9533868	1	1	1	1	Adgf-C	FBgn0038173	FBpp0082289	FBtr0082821	1	1	1	1	1	1	1	1	1	F_EtOH-F_RU486	0.99298	0	0	0	M_EtOH-M_RU486	0.461089	0	0	0	F_EtOH-M_EtOH	0.748152	0	0	0	F_RU486-M_RU486	0.964541	0	0	0	0	0	0	0	10.0273	11.4308
S53389_SI	FBgn0038173	FBgn0038173:4	Adgf-C:4	3R	9533923	9534104	1	1	1	1	Adgf-C	FBgn0038173	FBpp0082289	FBtr0082821	1	1	1	1	1	1	1	1	1	F_EtOH-F_RU486	0.90238	0	0	0	M_EtOH-M_RU486	0.0919871	0	0	0	F_EtOH-M_EtOH	0.398361	0	0	0	F_RU486-M_RU486	0.942164	0	0	0	0	0	0	0	9.79599	10.5228
S53390_SI	FBgn0038173	FBgn0038173:5	Adgf-C:5	3R	9534157	9534293	1	1	1	1	Adgf-C	FBgn0038173	FBpp0082289	FBtr0082821	1	1	1	1	1	1	1	1	1	F_EtOH-F_RU486	0.837566	0	0	0	M_EtOH-M_RU486	0.627529	0	0	0	F_EtOH-M_EtOH	0.772498	0	0	0	F_RU486-M_RU486	0.721758	0	0	0	0	0	0	0	12.2995	12.2633
S53391_SI	FBgn0038173	FBgn0038173:6	Adgf-C:6	3R	9534349	9534851	1	1	1	1	Adgf-C	FBgn0038173	FBpp0082289	FBtr0082821	1	1	1	1	1	1	1	1	1	F_EtOH-F_RU486	0.161112	0	0	0	M_EtOH-M_RU486	0.0435017	1	0	0	F_EtOH-M_EtOH	0.866433	0	0	0	F_RU486-M_RU486	0.929225	0	0	0	0	0	0	0	13.8644	12.3935
S53381_SI	FBgn0038172	FBgn0038172:2	Adgf-D:2	3R	9529349	9529485	1	1	1	1	Adgf-D	FBgn0038172	FBpp0082310	FBtr0082845	1	1	1	1	1	1	1	1	1	F_EtOH-F_RU486	0.00144967	1	1	0	M_EtOH-M_RU486	0.00150006	1	1	0	F_EtOH-M_EtOH	0.726799	0	0	0	F_RU486-M_RU486	0.193635	0	0	0	6	0	0	0	46.5386	106.838
S53382_SI	FBgn0038172	FBgn0038172:3	Adgf-D:3	3R	9529594	9529775	1	1	1	1	Adgf-D	FBgn0038172	FBpp0082310	FBtr0082845	1	1	1	1	1	1	1	1	1	F_EtOH-F_RU486	0.000800892	1	1	0	M_EtOH-M_RU486	0.0366817	1	0	0	F_EtOH-M_EtOH	0.936301	0	0	0	F_RU486-M_RU486	0.00204565	1	1	0	2	0	3	0	49.827	111.199
S53383_SI	FBgn0038172	FBgn0038172:4	Adgf-D:4	3R	9529832	9530001	1	1	1	1	Adgf-D	FBgn0038172	FBpp0082310	FBtr0082845	1	1	1	1	1	1	1	1	1	F_EtOH-F_RU486	0.00348953	1	1	0	M_EtOH-M_RU486	0.00320307	1	1	0	F_EtOH-M_EtOH	0.570297	0	0	0	F_RU486-M_RU486	0.027062	1	0	0	6	0	0	0	52.9571	107.392
S53384_SI	FBgn0038172	FBgn0038172:5	Adgf-D:5	3R	9530055	9530540	1	1	1	1	Adgf-D	FBgn0038172	FBpp0082310	FBtr0082845	1	1	1	1	1	1	1	1	1	F_EtOH-F_RU486	4.35414e-05	1	1	1	M_EtOH-M_RU486	0.00151786	1	1	0	F_EtOH-M_EtOH	0.816044	0	0	0	F_RU486-M_RU486	0.000112206	1	1	0	6	0	3	0	48.7262	107.72
S53385_SI	FBgn0038172	FBgn0038172:6	Adgf-D:6	3R	9530974	9531124	1	1	1	1	Adgf-D	FBgn0038172	FBpp0082310	FBtr0082845	1	1	1	1	1	1	1	1	1	F_EtOH-F_RU486	0.00104213	1	1	0	M_EtOH-M_RU486	0.0956238	0	0	0	F_EtOH-M_EtOH	0.555355	0	0	0	F_RU486-M_RU486	0.00438501	1	1	0	2	0	3	0	37.3662	78.9649
F28212_SI	FBgn0022709	FBgn0022709:1|FBgn0022709:2	Adk1:1|Adk1:2	3L	12193422	12193738	2	2	2	1|1	Adk1	FBgn0022709	FBpp0075749|FBpp0075750	FBtr0076017|FBtr0076018	1	1	1	1	1	1	1	1	1	F_EtOH-F_RU486	0.038443	1	0	0	M_EtOH-M_RU486	0.000862724	1	1	0	F_EtOH-M_EtOH	0.541705	0	0	0	F_RU486-M_RU486	0.0773842	0	0	0	4	0	0	0	49.7296	85.5199
F28216_SI	FBgn0022709	FBgn0022709:6|FBgn0022709:7	Adk1:6|Adk1:7	3L	12196819	12197182	2	2	2	1|1	Adk1	FBgn0022709	FBpp0075749|FBpp0075750	FBtr0076017|FBtr0076018	1	1	1	1	1	1	1	1	1	F_EtOH-F_RU486	0.0158559	1	0	0	M_EtOH-M_RU486	0.00145069	1	1	0	F_EtOH-M_EtOH	0.824484	0	0	0	F_RU486-M_RU486	0.729139	0	0	0	4	0	0	0	39.7963	58.8228
S28213_SI	FBgn0022709	FBgn0022709:3	Adk1:3	3L	12193812	12194189	1	2	2	2	Adk1	FBgn0022709	FBpp0075749|FBpp0075750	FBtr0076017|FBtr0076018	1	1	1	1	1	1	1	1	1	F_EtOH-F_RU486	0.00710727	1	1	0	M_EtOH-M_RU486	1.47663e-05	1	1	1	F_EtOH-M_EtOH	0.566656	0	0	0	F_RU486-M_RU486	0.0508168	0	0	0	6	0	0	0	91.7458	132.365
S28214_SI	FBgn0022709	FBgn0022709:4	Adk1:4	3L	12194474	12194596	1	2	2	2	Adk1	FBgn0022709	FBpp0075749|FBpp0075750	FBtr0076017|FBtr0076018	1	1	1	1	1	1	1	1	1	F_EtOH-F_RU486	4.53698e-05	1	1	1	M_EtOH-M_RU486	2.03441e-05	1	1	1	F_EtOH-M_EtOH	0.755764	0	0	0	F_RU486-M_RU486	0.0477722	1	0	0	6	0	0	0	71.0618	115.664
S28215_SI	FBgn0022709	FBgn0022709:5	Adk1:5	3L	12194879	12194962	1	1	1	1	Adk1	FBgn0022709	FBpp0075750	FBtr0076018	1	1	1	1	1	1	1	1	1	F_EtOH-F_RU486	0.557059	0	0	0	M_EtOH-M_RU486	0.89382	0	0	0	F_EtOH-M_EtOH	0.796374	0	0	0	F_RU486-M_RU486	0.67423	0	0	0	0	0	0	0	10.1647	15.2039
S47236_SI	CG3140	CG3140:1	Adk2:1	2R	19911721	19911943	1	1	1	1	Adk2	FBgn0022708	FBpp0072072	FBtr0072163	1	1	1	1	1	1	1	1	1	F_EtOH-F_RU486	0.680185	0	0	0	M_EtOH-M_RU486	0.00474717	1	1	0	F_EtOH-M_EtOH	0.735806	0	0	0	F_RU486-M_RU486	0.00137069	1	1	0	3	0	3	0	45.2262	56.3006
S47237_SI	CG3140	CG3140:2	Adk2:2	2R	19912423	19912659	1	1	1	1	Adk2	FBgn0022708	FBpp0072072	FBtr0072163	1	1	1	1	1	1	1	1	1	F_EtOH-F_RU486	0.744672	0	0	0	M_EtOH-M_RU486	0.0166094	1	0	0	F_EtOH-M_EtOH	0.0740163	0	0	0	F_RU486-M_RU486	0.000285293	1	1	0	0	0	3	0	88.2073	106.003
S47238_SI	CG3140	CG3140:3	Adk2:3	2R	19912723	19912890	1	1	1	1	Adk2	FBgn0022708	FBpp0072072	FBtr0072163	1	1	1	1	1	1	1	1	1	F_EtOH-F_RU486	0.0217565	1	0	0	M_EtOH-M_RU486	0.000878006	1	1	0	F_EtOH-M_EtOH	0.463436	0	0	0	F_RU486-M_RU486	1.76561e-05	1	1	1	3	0	3	0	73.4734	98.2959
S47239_SI	CG3140	CG3140:4	Adk2:4	2R	19912955	19913400	1	1	1	1	Adk2	FBgn0022708	FBpp0072072	FBtr0072163	1	1	1	1	1	1	1	1	1	F_EtOH-F_RU486	0.211063	0	0	0	M_EtOH-M_RU486	0.93077	0	0	0	F_EtOH-M_EtOH	0.367015	0	0	0	F_RU486-M_RU486	0.00753421	1	1	0	0	0	3	0	70.4228	90.8255
F51864_SI	FBgn0042094	FBgn0042094:1|FBgn0042094:2	Adk3:1|Adk3:2	3R	6713067	6714065	2	4	4	2|2	Adk3	FBgn0042094	FBpp0081806|FBpp0081807|FBpp0308469|FBpp0308470	FBtr0082330|FBtr0082331|FBtr0339378|FBtr0339379	1	1	1	1	1	1	1	1	1	F_EtOH-F_RU486	0.00889691	1	1	0	M_EtOH-M_RU486	0.0100684	1	0	0	F_EtOH-M_EtOH	0.92655	0	0	0	F_RU486-M_RU486	0.220064	0	0	0	1	0	0	0	19.898	16.2087
F51865_SI	FBgn0042094	FBgn0042094:3|FBgn0042094:4|FBgn0042094:5|FBgn0042094:6	Adk3:3|Adk3:4|Adk3:5|Adk3:6	3R	6714788	6715310	4	4	4	1|1|1|1	Adk3	FBgn0042094	FBpp0081806|FBpp0081807|FBpp0308469|FBpp0308470	FBtr0082330|FBtr0082331|FBtr0339378|FBtr0339379	1	1	1	1	1	1	1	1	1	F_EtOH-F_RU486	0.926814	0	0	0	M_EtOH-M_RU486	0.949306	0	0	0	F_EtOH-M_EtOH	0.922369	0	0	0	F_RU486-M_RU486	0.923313	0	0	0	0	0	0	0	6.37977	7.48728
F62634_SI	FBgn0039747	FBgn0039747:2|FBgn0039747:3	AdoR:2|AdoR:3	3R	25962208	25962703	2	2	2	1|1	AdoR	FBgn0039747	FBpp0084947|FBpp0306720	FBtr0085581|FBtr0334658	1	1	1	1	1	1	1	1	1	F_EtOH-F_RU486	0.188429	0	0	0	M_EtOH-M_RU486	1.35193e-05	1	1	1	F_EtOH-M_EtOH	0.816057	0	0	0	F_RU486-M_RU486	0.000531296	1	1	0	4	4	4	4	5.74111	9.73239
S62633_SI	FBgn0039747	FBgn0039747:1	AdoR:1	3R	25960578	25962141	1	2	2	2	AdoR	FBgn0039747	FBpp0084947|FBpp0306720	FBtr0085581|FBtr0334658	1	1	1	1	1	1	1	1	1	F_EtOH-F_RU486	8.42261e-05	1	1	1	M_EtOH-M_RU486	4.42344e-08	1	1	1	F_EtOH-M_EtOH	0.775383	0	0	0	F_RU486-M_RU486	2.2915e-06	1	1	1	6	0	4	4	6.29904	13.538
S62635_SI	FBgn0039747	FBgn0039747:4	AdoR:4	3R	25962796	25963007	1	2	2	2	AdoR	FBgn0039747	FBpp0084947|FBpp0306720	FBtr0085581|FBtr0334658	0	1	0	1	0	0	0	1	1	F_EtOH-F_RU486	0.413814	0	0	0	M_EtOH-M_RU486	0.000332727	1	1	0	F_EtOH-M_EtOH	0.649867	0	0	0	F_RU486-M_RU486	0.0226597	1	0	0	4	4	0	0	3.95305	6.94992
S62636_SI	FBgn0039747	FBgn0039747:5	AdoR:5	3R	25963776	25964584	1	2	2	2	AdoR	FBgn0039747	FBpp0084947|FBpp0306720	FBtr0085581|FBtr0334658	0	1	0	1	0	0	0	1	1	F_EtOH-F_RU486	0.102872	0	0	0	M_EtOH-M_RU486	3.85997e-06	1	1	1	F_EtOH-M_EtOH	0.7635	0	0	0	F_RU486-M_RU486	0.000162539	1	1	0	4	4	4	4	3.82881	6.07531
S62637_SI	FBgn0039747	FBgn0039747:6	AdoR:6	3R	25974883	25975328	1	2	2	2	AdoR	FBgn0039747	FBpp0084947|FBpp0306720	FBtr0085581|FBtr0334658	0	1	0	1	0	0	0	1	1	F_EtOH-F_RU486	0.0155421	1	0	0	M_EtOH-M_RU486	9.42674e-05	1	1	1	F_EtOH-M_EtOH	0.141505	0	0	0	F_RU486-M_RU486	0.00239344	1	1	0	4	4	4	4	1.48844	4.88143
S35752_SI	FBgn0026602	FBgn0026602:1	Ady43A:1	2R	3130529	3132020	1	1	1	1	Ady43A	FBgn0026602	FBpp0088121	FBtr0089050	1	1	1	1	1	1	1	1	1	F_EtOH-F_RU486	0.0995884	0	0	0	M_EtOH-M_RU486	0.00155031	1	1	0	F_EtOH-M_EtOH	0.391404	0	0	0	F_RU486-M_RU486	0.0260028	1	0	0	4	0	0	0	11.942	16.8835
S35753_SI	FBgn0026602	FBgn0026602:2	Ady43A:2	2R	3132493	3132648	1	1	1	1	Ady43A	FBgn0026602	FBpp0088121	FBtr0089050	1	1	1	1	1	1	1	1	1	F_EtOH-F_RU486	0.664696	0	0	0	M_EtOH-M_RU486	0.181475	0	0	0	F_EtOH-M_EtOH	0.885678	0	0	0	F_RU486-M_RU486	0.972534	0	0	0	0	0	0	0	14.0403	19.1635
S35754_SI	FBgn0026602	FBgn0026602:3	Ady43A:3	2R	3132727	3133281	1	1	1	1	Ady43A	FBgn0026602	FBpp0088121	FBtr0089050	1	1	1	1	1	1	1	1	1	F_EtOH-F_RU486	0.963836	0	0	0	M_EtOH-M_RU486	0.563572	0	0	0	F_EtOH-M_EtOH	0.847132	0	0	0	F_RU486-M_RU486	0.818422	0	0	0	0	0	0	0	13.277	15.6924
F32802_SI	FBgn0005694	FBgn0005694:1|FBgn0005694:2	Aef1:1|Aef1:2	3L	21426522	21426801	2	3	3	2|1	Aef1	FBgn0005694	FBpp0078004|FBpp0078005|FBpp0303189	FBtr0078348|FBtr0078349|FBtr0330156	1	1	1	1	1	1	1	1	1	F_EtOH-F_RU486	0.88917	0	0	0	M_EtOH-M_RU486	0.0428192	1	0	0	F_EtOH-M_EtOH	0.971709	0	0	0	F_RU486-M_RU486	0.176436	0	0	0	0	0	0	0	15.2942	16.6868
F32804_SI	FBgn0005694	FBgn0005694:4|FBgn0005694:5|FBgn0005694:6	Aef1:4|Aef1:5|Aef1:6	3L	21428125	21429109	3	4	4	1|3|1	Aef1	FBgn0005694	FBpp0078004|FBpp0078005|FBpp0078006|FBpp0303189	FBtr0078348|FBtr0078349|FBtr0078350|FBtr0330156	1	1	1	1	1	1	1	1	1	F_EtOH-F_RU486	0.977812	0	0	0	M_EtOH-M_RU486	0.0193662	1	0	0	F_EtOH-M_EtOH	0.571412	0	0	0	F_RU486-M_RU486	0.216017	0	0	0	0	0	0	0	23.5193	26.9452
S53684_SI	FBgn0038223	FBgn0038223:4	Afti:4	3R	10150282	10150420	1	3	3	3	Afti	FBgn0038223	FBpp0271899|FBpp0301706|FBpp0301707	FBtr0273391|FBtr0310000|FBtr0310001	1	1	1	1	1	1	1	1	1	F_EtOH-F_RU486	0.297845	0	0	0	M_EtOH-M_RU486	0.0290443	1	0	0	F_EtOH-M_EtOH	0.861242	0	0	0	F_RU486-M_RU486	0.898796	0	0	0	0	0	0	0	12.3071	9.6
S53685_SI	FBgn0038223	FBgn0038223:5	Afti:5	3R	10150479	10151800	1	3	3	3	Afti	FBgn0038223	FBpp0271899|FBpp0301706|FBpp0301707	FBtr0273391|FBtr0310000|FBtr0310001	1	1	1	1	1	1	1	1	1	F_EtOH-F_RU486	0.91754	0	0	0	M_EtOH-M_RU486	0.0526889	0	0	0	F_EtOH-M_EtOH	0.623989	0	0	0	F_RU486-M_RU486	0.515307	0	0	0	0	0	0	0	13.5986	14.7284
S53686_SI	FBgn0038223	FBgn0038223:6	Afti:6	3R	10151859	10152411	1	3	3	3	Afti	FBgn0038223	FBpp0271899|FBpp0301706|FBpp0301707	FBtr0273391|FBtr0310000|FBtr0310001	1	1	1	1	1	1	1	1	1	F_EtOH-F_RU486	0.590673	0	0	0	M_EtOH-M_RU486	0.0204007	1	0	0	F_EtOH-M_EtOH	0.875342	0	0	0	F_RU486-M_RU486	0.354791	0	0	0	0	0	0	0	11.441	10.8953
F17944_SI	FBgn0015010	FBgn0015010:1|FBgn0015010:2	Ag5r:1|Ag5r:2	X	14678697	14679998	2	3	3	2|1	Ag5r	FBgn0015010	FBpp0073754|FBpp0294033|FBpp0305814	FBtr0073937|FBtr0305582|FBtr0333658	0	0	1	0	0	0	0	0	1	F_EtOH-F_RU486	0.988546	0	0	0	M_EtOH-M_RU486	0.0394024	1	0	0	F_EtOH-M_EtOH	0.0783175	0	0	0	F_RU486-M_RU486	0.623236	0	0	0	0	0	0	0	0.690458	0.838066
S18284_SI	FBgn0014455	FBgn0014455:1	Ahcy13:1	X	15344294	15344448	1	2	2	2	Ahcy13	FBgn0014455	FBpp0073847|FBpp0304841	FBtr0074030|FBtr0332590	1	1	1	1	1	1	1	1	1	F_EtOH-F_RU486	0.927711	0	0	0	M_EtOH-M_RU486	0.0136973	1	0	0	F_EtOH-M_EtOH	0.123112	0	0	0	F_RU486-M_RU486	0.00132595	1	1	0	0	0	3	3	20.765	22.7265
S18285_SI	FBgn0014455	FBgn0014455:2	Ahcy13:2	X	15344700	15344890	1	1	1	1	Ahcy13	FBgn0014455	FBpp0073847	FBtr0074030	1	1	1	1	1	1	1	1	1	F_EtOH-F_RU486	0.439923	0	0	0	M_EtOH-M_RU486	0.004609	1	1	0	F_EtOH-M_EtOH	0.0709457	0	0	0	F_RU486-M_RU486	0.458801	0	0	0	4	0	0	0	10.0521	14.4688
S18286_SI	FBgn0014455	FBgn0014455:3	Ahcy13:3	X	15345428	15346679	1	2	2	2	Ahcy13	FBgn0014455	FBpp0073847|FBpp0304841	FBtr0074030|FBtr0332590	1	1	1	1	1	1	1	1	1	F_EtOH-F_RU486	0.000685063	1	1	0	M_EtOH-M_RU486	1.05978e-05	1	1	1	F_EtOH-M_EtOH	0.133377	0	0	0	F_RU486-M_RU486	0.458163	0	0	0	6	0	0	0	42.6951	86.0303
F55069_SI	FBgn0015011	FBgn0015011:1|FBgn0015011:2|FBgn0015011:3	Ahcy89E:1|Ahcy89E:2|Ahcy89E:3	3R	12804161	12804432	3	2	2	1|1|1	Ahcy89E	FBgn0015011	FBpp0082821|FBpp0089085	FBtr0083378|FBtr0083379	0	1	1	1	0	1	0	1	1	F_EtOH-F_RU486	0.0655643	0	0	0	M_EtOH-M_RU486	0.0067712	1	1	0	F_EtOH-M_EtOH	0.467566	0	0	0	F_RU486-M_RU486	0.245587	0	0	0	4	0	0	0	5.05983	11.4078
F55075_SI	FBgn0015011	FBgn0015011:10|FBgn0015011:9	Ahcy89E:10|Ahcy89E:9	3R	12807545	12807880	2	2	2	1|1	Ahcy89E	FBgn0015011	FBpp0082821|FBpp0089085	FBtr0083378|FBtr0083379	1	1	1	1	1	1	1	1	1	F_EtOH-F_RU486	0.0741839	0	0	0	M_EtOH-M_RU486	0.158942	0	0	0	F_EtOH-M_EtOH	0.872105	0	0	0	F_RU486-M_RU486	0.305073	0	0	0	0	0	0	0	9.8269	18.0129
S55070_SI	FBgn0015011	FBgn0015011:4	Ahcy89E:4	3R	12804502	12804745	1	2	2	2	Ahcy89E	FBgn0015011	FBpp0082821|FBpp0089085	FBtr0083378|FBtr0083379	1	1	1	1	1	1	1	1	1	F_EtOH-F_RU486	0.0168812	1	0	0	M_EtOH-M_RU486	0.00771743	1	1	0	F_EtOH-M_EtOH	0.271261	0	0	0	F_RU486-M_RU486	0.516995	0	0	0	4	0	0	0	15.0966	36.6571
S55071_SI	FBgn0015011	FBgn0015011:5	Ahcy89E:5	3R	12804809	12805127	1	2	2	2	Ahcy89E	FBgn0015011	FBpp0082821|FBpp0089085	FBtr0083378|FBtr0083379	1	1	1	1	1	1	1	1	1	F_EtOH-F_RU486	0.00292594	1	1	0	M_EtOH-M_RU486	0.00136052	1	1	0	F_EtOH-M_EtOH	0.573871	0	0	0	F_RU486-M_RU486	0.710434	0	0	0	6	0	0	0	19.9656	39.4875
S55072_SI	FBgn0015011	FBgn0015011:6	Ahcy89E:6	3R	12805199	12805865	1	2	2	2	Ahcy89E	FBgn0015011	FBpp0082821|FBpp0089085	FBtr0083378|FBtr0083379	1	1	1	1	1	1	1	1	1	F_EtOH-F_RU486	0.000308802	1	1	0	M_EtOH-M_RU486	0.00293841	1	1	0	F_EtOH-M_EtOH	0.125419	0	0	0	F_RU486-M_RU486	0.0963775	0	0	0	6	0	0	0	14.1557	27.0474
S55073_SI	FBgn0015011	FBgn0015011:7	Ahcy89E:7	3R	12806016	12806085	1	2	2	2	Ahcy89E	FBgn0015011	FBpp0082821|FBpp0089085	FBtr0083378|FBtr0083379	1	1	1	1	1	1	1	1	1	F_EtOH-F_RU486	0.343176	0	0	0	M_EtOH-M_RU486	0.23582	0	0	0	F_EtOH-M_EtOH	0.652036	0	0	0	F_RU486-M_RU486	0.858975	0	0	0	0	0	0	0	11	19.1972
S55074_SI	FBgn0015011	FBgn0015011:8	Ahcy89E:8	3R	12807361	12807421	1	2	2	2	Ahcy89E	FBgn0015011	FBpp0082821|FBpp0089085	FBtr0083378|FBtr0083379	0	1	1	1	0	1	0	1	1	F_EtOH-F_RU486	0.062229	0	0	0	M_EtOH-M_RU486	0.146573	0	0	0	F_EtOH-M_EtOH	0.210081	0	0	0	F_RU486-M_RU486	0.79059	0	0	0	0	0	0	0	4.96774	12.5538
S39676_SI	FBgn0033754	FBgn0033754:2	Ak6:2	2R	8456966	8457117	1	1	1	1	Ak6	FBgn0033754	FBpp0087004	FBtr0087891	1	1	1	1	1	1	1	1	1	F_EtOH-F_RU486	0.759366	0	0	0	M_EtOH-M_RU486	0.0272859	1	0	0	F_EtOH-M_EtOH	0.982257	0	0	0	F_RU486-M_RU486	0.186414	0	0	0	0	0	0	0	8.30501	10.7865
S39677_SI	FBgn0033754	FBgn0033754:3	Ak6:3	2R	8457186	8457352	1	1	1	1	Ak6	FBgn0033754	FBpp0087004	FBtr0087891	1	1	1	1	1	1	1	1	1	F_EtOH-F_RU486	0.485634	0	0	0	M_EtOH-M_RU486	0.275124	0	0	0	F_EtOH-M_EtOH	0.952028	0	0	0	F_RU486-M_RU486	0.047075	1	0	0	0	0	0	0	7.32341	7.16468
F5003_SI	FBgn0027932	FBgn0027932:1|FBgn0027932:2	Akap200:1|Akap200:2	2L	8415690	8415886	2	4	4	1|3	Akap200	FBgn0027932	FBpp0079279|FBpp0079282|FBpp0309213|FBpp0309214	FBtr0079664|FBtr0079667|FBtr0340239|FBtr0340240	1	1	1	1	1	1	1	1	1	F_EtOH-F_RU486	0.762794	0	0	0	M_EtOH-M_RU486	0.0230809	1	0	0	F_EtOH-M_EtOH	0.454301	0	0	0	F_RU486-M_RU486	0.0202893	1	0	0	0	0	0	0	38.6515	40.2071
F5005_SI	FBgn0027932	FBgn0027932:4|FBgn0027932:5	Akap200:4|Akap200:5	2L	8426773	8427093	2	7	7	1|6	Akap200	FBgn0027932	FBpp0079279|FBpp0079280|FBpp0079281|FBpp0079282|FBpp0309213|FBpp0309214|FBpp0309215	FBtr0079664|FBtr0079665|FBtr0079666|FBtr0079667|FBtr0340239|FBtr0340240|FBtr0340241	1	1	1	1	1	1	1	1	1	F_EtOH-F_RU486	0.818087	0	0	0	M_EtOH-M_RU486	0.00950856	1	1	0	F_EtOH-M_EtOH	0.545804	0	0	0	F_RU486-M_RU486	0.0105336	1	0	0	3	0	0	0	64.0942	68.7981
F5007_SI	FBgn0027932	FBgn0027932:7|FBgn0027932:8|FBgn0027932:9	Akap200:7|Akap200:8|Akap200:9	2L	8427615	8429462	3	7	7	5|2|2	Akap200	FBgn0027932	FBpp0079279|FBpp0079280|FBpp0079281|FBpp0079282|FBpp0309213|FBpp0309214|FBpp0309215	FBtr0079664|FBtr0079665|FBtr0079666|FBtr0079667|FBtr0340239|FBtr0340240|FBtr0340241	1	1	1	1	1	1	1	1	1	F_EtOH-F_RU486	0.0333169	1	0	0	M_EtOH-M_RU486	7.85379e-05	1	1	1	F_EtOH-M_EtOH	0.0149563	1	0	0	F_RU486-M_RU486	0.000129942	1	1	0	3	0	3	0	64.8341	61.3871
S5004_SI	FBgn0027932	FBgn0027932:3	Akap200:3	2L	8419872	8420064	1	2	2	2	Akap200	FBgn0027932	FBpp0079280|FBpp0309215	FBtr0079665|FBtr0340241	1	1	1	1	1	1	1	1	1	F_EtOH-F_RU486	0.00551633	1	1	0	M_EtOH-M_RU486	0.00458852	1	1	0	F_EtOH-M_EtOH	0.708016	0	0	0	F_RU486-M_RU486	0.440265	0	0	0	5	0	0	0	18.5069	9.59794
S5006_SI	FBgn0027932	FBgn0027932:6	Akap200:6	2L	8427158	8427553	1	7	7	7	Akap200	FBgn0027932	FBpp0079279|FBpp0079280|FBpp0079281|FBpp0079282|FBpp0309213|FBpp0309214|FBpp0309215	FBtr0079664|FBtr0079665|FBtr0079666|FBtr0079667|FBtr0340239|FBtr0340240|FBtr0340241	1	1	1	1	1	1	1	1	1	F_EtOH-F_RU486	0.153981	0	0	0	M_EtOH-M_RU486	0.00128354	1	1	0	F_EtOH-M_EtOH	0.132527	0	0	0	F_RU486-M_RU486	0.00307158	1	1	0	3	0	3	0	96.9353	94.1184
F3827_SI	FBgn0025595	FBgn0025595:1|FBgn0025595:2|FBgn0025595:3|FBgn0025595:4	GRHR:1|GRHR:2|GRHR:3|GRHR:4	2L	6711286	6712675	4	4	4	3|1|2|1	AkhR	FBgn0025595	FBpp0078938|FBpp0078939|FBpp0089220|FBpp0304609	FBtr0079308|FBtr0079309|FBtr0079310|FBtr0332331	1	1	1	0	1	0	1	0	1	F_EtOH-F_RU486	0.000108175	1	1	0	M_EtOH-M_RU486	4.15426e-07	1	1	1	F_EtOH-M_EtOH	0.00404231	1	1	0	F_RU486-M_RU486	9.10321e-06	1	1	1	5	5	5	0	48.0901	16.2037
F3831_SI	FBgn0025595	FBgn0025595:10|FBgn0025595:8|FBgn0025595:9	GRHR:10|GRHR:8|GRHR:9	2L	6714555	6715323	3	4	4	1|3|1	AkhR	FBgn0025595	FBpp0078938|FBpp0078939|FBpp0089220|FBpp0304609	FBtr0079308|FBtr0079309|FBtr0079310|FBtr0332331	1	1	1	0	1	0	1	0	1	F_EtOH-F_RU486	0.00221069	1	1	0	M_EtOH-M_RU486	7.5649e-06	1	1	1	F_EtOH-M_EtOH	0.0501561	0	0	0	F_RU486-M_RU486	0.00026103	1	1	0	5	5	3	3	26.2848	8.12684
S3828_SI	FBgn0025595	FBgn0025595:5	GRHR:5	2L	6712740	6713228	1	4	4	4	AkhR	FBgn0025595	FBpp0078938|FBpp0078939|FBpp0089220|FBpp0304609	FBtr0079308|FBtr0079309|FBtr0079310|FBtr0332331	1	1	1	1	1	1	1	1	1	F_EtOH-F_RU486	0.00260313	1	1	0	M_EtOH-M_RU486	4.16393e-06	1	1	1	F_EtOH-M_EtOH	0.0767908	0	0	0	F_RU486-M_RU486	0.000137762	1	1	0	5	5	3	3	77.7497	24.585
S3829_SI	FBgn0025595	FBgn0025595:6	GRHR:6	2L	6713366	6713465	1	4	4	4	AkhR	FBgn0025595	FBpp0078938|FBpp0078939|FBpp0089220|FBpp0304609	FBtr0079308|FBtr0079309|FBtr0079310|FBtr0332331	1	1	1	0	1	0	1	0	1	F_EtOH-F_RU486	0.0219399	1	0	0	M_EtOH-M_RU486	7.27955e-05	1	1	1	F_EtOH-M_EtOH	0.202887	0	0	0	F_RU486-M_RU486	0.00175207	1	1	0	3	3	3	3	55.3102	16.9472
S3830_SI	FBgn0025595	FBgn0025595:7	GRHR:7	2L	6713575	6713847	1	4	4	4	AkhR	FBgn0025595	FBpp0078938|FBpp0078939|FBpp0089220|FBpp0304609	FBtr0079308|FBtr0079309|FBtr0079310|FBtr0332331	1	1	1	0	1	0	1	0	1	F_EtOH-F_RU486	0.000173593	1	1	0	M_EtOH-M_RU486	8.16406e-07	1	1	1	F_EtOH-M_EtOH	0.00878305	1	1	0	F_RU486-M_RU486	3.00331e-05	1	1	1	5	5	5	0	65.9842	19.8674
S3832_SI	FBgn0025595	FBgn0025595:11	GRHR:11	2L	6716026	6716186	1	4	4	4	AkhR	FBgn0025595	FBpp0078938|FBpp0078939|FBpp0089220|FBpp0304609	FBtr0079308|FBtr0079309|FBtr0079310|FBtr0332331	1	1	1	0	1	0	1	0	1	F_EtOH-F_RU486	0.0203114	1	0	0	M_EtOH-M_RU486	1.37045e-05	1	1	1	F_EtOH-M_EtOH	0.263867	0	0	0	F_RU486-M_RU486	0.000305104	1	1	0	3	3	3	3	50.1235	18.1049
F54669_SI	CG4006	CG4006:1|CG4006:8	Akt1:1|Akt1:8	3R	11924938	11925382	2	3	3	2|1	Akt1	FBgn0010379	FBpp0082680|FBpp0082681|FBpp0082682	FBtr0083226|FBtr0083227|FBtr0083228	1	1	1	1	1	1	1	1	1	F_EtOH-F_RU486	0.840743	0	0	0	M_EtOH-M_RU486	0.761295	0	0	0	F_EtOH-M_EtOH	0.805725	0	0	0	F_RU486-M_RU486	0.797585	0	0	0	0	0	0	0	17.3348	21.938
S54670_SI	CG4006	CG4006:2	Akt1:2	3R	11926622	11927448	1	3	3	3	Akt1	FBgn0010379	FBpp0082680|FBpp0082681|FBpp0082682	FBtr0083226|FBtr0083227|FBtr0083228	1	1	1	1	1	1	1	1	1	F_EtOH-F_RU486	0.209018	0	0	0	M_EtOH-M_RU486	0.0286656	1	0	0	F_EtOH-M_EtOH	0.833017	0	0	0	F_RU486-M_RU486	0.60889	0	0	0	0	0	0	0	23.0998	36.3784
S54671_SI	CG4006	CG4006:3	Akt1:3	3R	11927517	11927714	1	3	3	3	Akt1	FBgn0010379	FBpp0082680|FBpp0082681|FBpp0082682	FBtr0083226|FBtr0083227|FBtr0083228	1	1	1	1	1	1	1	1	1	F_EtOH-F_RU486	0.298051	0	0	0	M_EtOH-M_RU486	0.0082672	1	1	0	F_EtOH-M_EtOH	0.914685	0	0	0	F_RU486-M_RU486	0.215634	0	0	0	4	0	0	0	17.6097	26.3652
S54672_SI	CG4006	CG4006:4	Akt1:4	3R	11927780	11928169	1	3	3	3	Akt1	FBgn0010379	FBpp0082680|FBpp0082681|FBpp0082682	FBtr0083226|FBtr0083227|FBtr0083228	1	1	1	1	1	1	1	1	1	F_EtOH-F_RU486	0.0294095	1	0	0	M_EtOH-M_RU486	0.0011844	1	1	0	F_EtOH-M_EtOH	0.861282	0	0	0	F_RU486-M_RU486	0.400728	0	0	0	4	0	0	0	25.4834	40.266
S54673_SI	CG4006	CG4006:5	Akt1:5	3R	11928233	11928466	1	3	3	3	Akt1	FBgn0010379	FBpp0082680|FBpp0082681|FBpp0082682	FBtr0083226|FBtr0083227|FBtr0083228	1	1	1	1	1	1	1	1	1	F_EtOH-F_RU486	0.125025	0	0	0	M_EtOH-M_RU486	0.00341016	1	1	0	F_EtOH-M_EtOH	0.873429	0	0	0	F_RU486-M_RU486	0.239115	0	0	0	4	0	0	0	31.3986	46.1433
S54674_SI	CG4006	CG4006:6	Akt1:6	3R	11928535	11928681	1	3	3	3	Akt1	FBgn0010379	FBpp0082680|FBpp0082681|FBpp0082682	FBtr0083226|FBtr0083227|FBtr0083228	1	1	1	1	1	1	1	1	1	F_EtOH-F_RU486	0.0729329	0	0	0	M_EtOH-M_RU486	0.00115441	1	1	0	F_EtOH-M_EtOH	0.556504	0	0	0	F_RU486-M_RU486	0.0523321	0	0	0	4	0	0	0	26.0113	40.3739
S54675_SI	CG4006	CG4006:7	Akt1:7	3R	11928753	11930239	1	3	3	3	Akt1	FBgn0010379	FBpp0082680|FBpp0082681|FBpp0082682	FBtr0083226|FBtr0083227|FBtr0083228	1	1	1	1	1	1	1	1	1	F_EtOH-F_RU486	0.0692131	0	0	0	M_EtOH-M_RU486	3.96376e-05	1	1	1	F_EtOH-M_EtOH	0.558652	0	0	0	F_RU486-M_RU486	0.0163713	1	0	0	4	0	0	0	24.5974	37.8611
F31100_SI	FBgn0036789	FBgn0036789:1|FBgn0036789:2	AlCR2:1|AlCR2:2	3L	18478237	18480341	2	3	3	1|2	AlCR2	FBgn0036789	FBpp0088996|FBpp0303121|FBpp0305089	FBtr0089387|FBtr0330088|FBtr0332867	0	0	1	1	0	1	0	0	1	F_EtOH-F_RU486	0.848517	0	0	0	M_EtOH-M_RU486	0.170317	0	0	0	F_EtOH-M_EtOH	0.0922855	0	0	0	F_RU486-M_RU486	0.479524	0	0	0	0	0	0	0	3.58943	4.56521
S31102_SI	FBgn0036789	FBgn0036789:4	AlCR2:4	3L	18480816	18482054	1	3	3	3	AlCR2	FBgn0036789	FBpp0088996|FBpp0303121|FBpp0305089	FBtr0089387|FBtr0330088|FBtr0332867	0	0	1	0	0	0	0	0	1	F_EtOH-F_RU486	0.645339	0	0	0	M_EtOH-M_RU486	0.00928846	1	1	0	F_EtOH-M_EtOH	0.491005	0	0	0	F_RU486-M_RU486	0.49689	0	0	0	3	0	0	0	4.1707	4.07339
S31103_SI	FBgn0036789	FBgn0036789:5	AlCR2:5	3L	18495315	18495657	1	3	3	3	AlCR2	FBgn0036789	FBpp0088996|FBpp0303121|FBpp0305089	FBtr0089387|FBtr0330088|FBtr0332867	0	0	1	1	0	1	0	0	1	F_EtOH-F_RU486	0.520989	0	0	0	M_EtOH-M_RU486	0.582406	0	0	0	F_EtOH-M_EtOH	0.447589	0	0	0	F_RU486-M_RU486	0.0990251	0	0	0	0	0	0	0	4.09787	3.46221
S47132_SI	FBgn0020764	FBgn0020764:1	Alas:1	2R	19852290	19853650	1	1	1	1	Alas	FBgn0020764	FBpp0072060	FBtr0072151	1	1	1	1	1	1	1	1	1	F_EtOH-F_RU486	0.872706	0	0	0	M_EtOH-M_RU486	0.0294249	1	0	0	F_EtOH-M_EtOH	0.559022	0	0	0	F_RU486-M_RU486	0.146679	0	0	0	0	0	0	0	57.2159	66.8507
S47133_SI	FBgn0020764	FBgn0020764:2	Alas:2	2R	19853795	19854280	1	1	1	1	Alas	FBgn0020764	FBpp0072060	FBtr0072151	1	1	1	1	1	1	1	1	1	F_EtOH-F_RU486	0.946235	0	0	0	M_EtOH-M_RU486	0.106318	0	0	0	F_EtOH-M_EtOH	0.877173	0	0	0	F_RU486-M_RU486	0.392322	0	0	0	0	0	0	0	67.3888	78.5202
F60648_SI	FBgn0000064	FBgn0000064:1|FBgn0000064:2|FBgn0000064:3	Ald:1|Ald:2|Ald:3	3R	22079791	22081153	3	5	5	1|1|3	Ald	FBgn0000064	FBpp0084367|FBpp0084368|FBpp0084372|FBpp0302780|FBpp0308680	FBtr0084994|FBtr0084995|FBtr0084999|FBtr0310660|FBtr0339614	1	1	1	1	1	1	1	1	1	F_EtOH-F_RU486	0.962237	0	0	0	M_EtOH-M_RU486	0.247343	0	0	0	F_EtOH-M_EtOH	0.878418	0	0	0	F_RU486-M_RU486	0.305336	0	0	0	0	0	0	0	285.185	322.808
F60652_SI	FBgn0000064	FBgn0000064:7|FBgn0000064:8	Ald:7|Ald:8	3R	22082947	22084001	2	10	10	8|2	Ald	FBgn0000064	FBpp0084367|FBpp0084368|FBpp0084372|FBpp0084373|FBpp0089214|FBpp0113036|FBpp0297612|FBpp0302780|FBpp0302781|FBpp0308680	FBtr0084994|FBtr0084995|FBtr0084999|FBtr0085000|FBtr0085001|FBtr0114544|FBtr0306657|FBtr0310660|FBtr0310661|FBtr0339614	1	1	1	1	1	1	1	1	1	F_EtOH-F_RU486	0.0132304	1	0	0	M_EtOH-M_RU486	7.94433e-07	1	1	1	F_EtOH-M_EtOH	0.676834	0	0	0	F_RU486-M_RU486	1.77708e-05	1	1	1	3	0	3	0	339.234	347.754
S60649_SI	FBgn0000064	FBgn0000064:4	Ald:4	3R	22081688	22082029	1	5	5	5	Ald	FBgn0000064	FBpp0084373|FBpp0089214|FBpp0113036|FBpp0297612|FBpp0302781	FBtr0085000|FBtr0085001|FBtr0114544|FBtr0306657|FBtr0310661	1	1	1	1	1	1	1	1	1	F_EtOH-F_RU486	0.0305892	1	0	0	M_EtOH-M_RU486	0.000146437	1	1	0	F_EtOH-M_EtOH	0.0406627	1	0	0	F_RU486-M_RU486	0.000557123	1	1	0	3	0	3	0	160.69	144.679
S60650_SI	FBgn0000064	FBgn0000064:5	Ald:5	3R	22082196	22082345	1	2	2	2	Ald	FBgn0000064	FBpp0084373|FBpp0113036	FBtr0085000|FBtr0114544	1	1	1	1	1	1	1	1	1	F_EtOH-F_RU486	0.48397	0	0	0	M_EtOH-M_RU486	0.000620322	1	1	0	F_EtOH-M_EtOH	0.987211	0	0	0	F_RU486-M_RU486	0.00999532	1	1	0	3	3	3	0	21.7086	20.0971
S60651_SI	FBgn0000064	FBgn0000064:6	Ald:6	3R	22082655	22082854	1	10	10	10	Ald	FBgn0000064	FBpp0084367|FBpp0084368|FBpp0084372|FBpp0084373|FBpp0089214|FBpp0113036|FBpp0297612|FBpp0302780|FBpp0302781|FBpp0308680	FBtr0084994|FBtr0084995|FBtr0084999|FBtr0085000|FBtr0085001|FBtr0114544|FBtr0306657|FBtr0310660|FBtr0310661|FBtr0339614	1	1	1	1	1	1	1	1	1	F_EtOH-F_RU486	0.338322	0	0	0	M_EtOH-M_RU486	0.00010358	1	1	0	F_EtOH-M_EtOH	0.871198	0	0	0	F_RU486-M_RU486	0.00353934	1	1	0	3	0	3	0	379.143	408.862
S60653_SI	FBgn0000064	FBgn0000064:9	Ald:9	3R	22084709	22084935	1	2	2	2	Ald	FBgn0000064	FBpp0113036|FBpp0302780	FBtr0114544|FBtr0310660	1	1	1	1	1	1	1	1	1	F_EtOH-F_RU486	0.930584	0	0	0	M_EtOH-M_RU486	0.0516208	0	0	0	F_EtOH-M_EtOH	0.979596	0	0	0	F_RU486-M_RU486	0.166191	0	0	0	0	0	0	0	7.0614	7.06871
S60654_SI	FBgn0000064	FBgn0000064:10	Ald:10	3R	22085524	22085557	1	1	1	1	Ald	FBgn0000064	FBpp0084368	FBtr0084995	0	0	1	0	0	0	0	0	1	F_EtOH-F_RU486	0.915476	0	0	0	M_EtOH-M_RU486	0.103469	0	0	0	F_EtOH-M_EtOH	0.906883	0	0	0	F_RU486-M_RU486	0.205512	0	0	0	0	0	0	0	5.42857	5.29524
F5381_SI	FBgn0012036	FBgn0012036:1|FBgn0012036:2	Aldh:1|Aldh:2	2L	9387389	9387890	2	2	2	1|1	Aldh	FBgn0012036	FBpp0079406|FBpp0304847	FBtr0079806|FBtr0332597	1	1	1	1	1	1	1	1	1	F_EtOH-F_RU486	0.0140235	1	0	0	M_EtOH-M_RU486	2.88781e-06	1	1	1	F_EtOH-M_EtOH	0.0576066	0	0	0	F_RU486-M_RU486	2.10838e-05	1	1	1	3	3	3	3	87.839	69.8496
S5382_SI	FBgn0012036	FBgn0012036:3	Aldh:3	2L	9389829	9389977	1	2	2	2	Aldh	FBgn0012036	FBpp0079406|FBpp0304847	FBtr0079806|FBtr0332597	1	1	1	1	1	1	1	1	1	F_EtOH-F_RU486	0.00911937	1	1	0	M_EtOH-M_RU486	2.13545e-06	1	1	1	F_EtOH-M_EtOH	0.0589871	0	0	0	F_RU486-M_RU486	1.89876e-05	1	1	1	5	0	3	3	262.06	208.322
S5383_SI	FBgn0012036	FBgn0012036:4	Aldh:4	2L	9390040	9390136	1	2	2	2	Aldh	FBgn0012036	FBpp0079406|FBpp0304847	FBtr0079806|FBtr0332597	1	1	1	1	1	1	1	1	1	F_EtOH-F_RU486	0.00106508	1	1	0	M_EtOH-M_RU486	5.12152e-07	1	1	1	F_EtOH-M_EtOH	0.0402999	1	0	0	F_RU486-M_RU486	8.28507e-06	1	1	1	5	0	3	0	228.527	174.782
S5384_SI	FBgn0012036	FBgn0012036:5	Aldh:5	2L	9390246	9391567	1	2	2	2	Aldh	FBgn0012036	FBpp0079406|FBpp0304847	FBtr0079806|FBtr0332597	1	1	1	1	1	1	1	1	1	F_EtOH-F_RU486	0.000854656	1	1	0	M_EtOH-M_RU486	3.08819e-07	1	1	1	F_EtOH-M_EtOH	0.0130826	1	0	0	F_RU486-M_RU486	2.69247e-06	1	1	1	5	0	3	0	311.695	261.041
F35974_SI	FBgn0010548	FBgn0010548:1|FBgn0010548:2|FBgn0010548:3	Aldh-III:1|Aldh-III:2|Aldh-III:3	2R	3354384	3354821	3	13	13	5|8|1	Aldh-III	FBgn0010548	FBpp0088066|FBpp0089176|FBpp0289704|FBpp0289705|FBpp0289706|FBpp0289707|FBpp0289708|FBpp0300518|FBpp0302794|FBpp0302795|FBpp0302796|FBpp0302797|FBpp0307851	FBtr0088993|FBtr0088996|FBtr0300477|FBtr0300478|FBtr0300479|FBtr0300480|FBtr0300481|FBtr0308198|FBtr0310674|FBtr0310675|FBtr0310676|FBtr0310677|FBtr0336912	1	1	1	1	1	1	1	1	1	F_EtOH-F_RU486	0.212904	0	0	0	M_EtOH-M_RU486	0.00551605	1	1	0	F_EtOH-M_EtOH	0.996007	0	0	0	F_RU486-M_RU486	0.30867	0	0	0	3	0	0	0	31.8405	28.4958
F35975_SI	FBgn0010548	FBgn0010548:4|FBgn0010548:5	Aldh-III:4|Aldh-III:5	2R	3354979	3355138	2	13	13	1|12	Aldh-III	FBgn0010548	FBpp0088066|FBpp0089176|FBpp0289704|FBpp0289705|FBpp0289706|FBpp0289707|FBpp0289708|FBpp0300518|FBpp0302794|FBpp0302795|FBpp0302796|FBpp0302797|FBpp0307851	FBtr0088993|FBtr0088996|FBtr0300477|FBtr0300478|FBtr0300479|FBtr0300480|FBtr0300481|FBtr0308198|FBtr0310674|FBtr0310675|FBtr0310676|FBtr0310677|FBtr0336912	1	1	1	1	1	1	1	1	1	F_EtOH-F_RU486	0.000271483	1	1	0	M_EtOH-M_RU486	8.53891e-08	1	1	1	F_EtOH-M_EtOH	0.0259545	1	0	0	F_RU486-M_RU486	2.77932e-05	1	1	1	5	0	3	0	97.1532	85.6605
F35985_SI	FBgn0010548	FBgn0010548:15|FBgn0010548:16|FBgn0010548:17|FBgn0010548:18	Aldh-III:15|Aldh-III:16|Aldh-III:17|Aldh-III:18	2R	3361227	3361635	4	13	13	12|1|2|1	Aldh-III	FBgn0010548	FBpp0088066|FBpp0089176|FBpp0289704|FBpp0289705|FBpp0289706|FBpp0289707|FBpp0289708|FBpp0300518|FBpp0302794|FBpp0302795|FBpp0302796|FBpp0302797|FBpp0307851	FBtr0088993|FBtr0088996|FBtr0300477|FBtr0300478|FBtr0300479|FBtr0300480|FBtr0300481|FBtr0308198|FBtr0310674|FBtr0310675|FBtr0310676|FBtr0310677|FBtr0336912	1	1	1	1	1	1	1	1	1	F_EtOH-F_RU486	0.0364609	1	0	0	M_EtOH-M_RU486	5.05219e-06	1	1	1	F_EtOH-M_EtOH	0.413853	0	0	0	F_RU486-M_RU486	0.00145612	1	1	0	3	3	3	0	57.5967	48.9813
F35986_SI	FBgn0010548	FBgn0010548:19|FBgn0010548:20	Aldh-III:19|Aldh-III:20	2R	3362077	3362164	2	5	5	4|1	Aldh-III	FBgn0010548	FBpp0089176|FBpp0289706|FBpp0302795|FBpp0302797|FBpp0307851	FBtr0088996|FBtr0300479|FBtr0310675|FBtr0310677|FBtr0336912	1	1	1	0	1	0	1	0	1	F_EtOH-F_RU486	0.109205	0	0	0	M_EtOH-M_RU486	7.21392e-05	1	1	1	F_EtOH-M_EtOH	0.877314	0	0	0	F_RU486-M_RU486	0.003293	1	1	0	3	3	3	3	10.7491	5.49813
F35989_SI	FBgn0010548	FBgn0010548:24|FBgn0010548:25|FBgn0010548:26|FBgn0010548:27	Aldh-III:24|Aldh-III:25|Aldh-III:26|Aldh-III:27	2R	3363752	3364667	4	4	4	1|1|1|1	Aldh-III	FBgn0010548	FBpp0289707|FBpp0289708|FBpp0300518|FBpp0302794	FBtr0300480|FBtr0300481|FBtr0308198|FBtr0310674	0	0	1	0	0	0	0	0	1	F_EtOH-F_RU486	0.0111326	1	0	0	M_EtOH-M_RU486	3.14536e-06	1	1	1	F_EtOH-M_EtOH	0.35604	0	0	0	F_RU486-M_RU486	0.00252802	1	1	0	3	3	3	0	4.70774	2.37186
S35976_SI	FBgn0010548	FBgn0010548:6	Aldh-III:6	2R	3355196	3355331	1	13	13	13	Aldh-III	FBgn0010548	FBpp0088066|FBpp0089176|FBpp0289704|FBpp0289705|FBpp0289706|FBpp0289707|FBpp0289708|FBpp0300518|FBpp0302794|FBpp0302795|FBpp0302796|FBpp0302797|FBpp0307851	FBtr0088993|FBtr0088996|FBtr0300477|FBtr0300478|FBtr0300479|FBtr0300480|FBtr0300481|FBtr0308198|FBtr0310674|FBtr0310675|FBtr0310676|FBtr0310677|FBtr0336912	1	1	1	1	1	1	1	1	1	F_EtOH-F_RU486	0.0218314	1	0	0	M_EtOH-M_RU486	6.60988e-06	1	1	1	F_EtOH-M_EtOH	0.146358	0	0	0	F_RU486-M_RU486	0.0170977	1	0	0	3	3	0	0	114.029	96.09
S35977_SI	FBgn0010548	FBgn0010548:7	Aldh-III:7	2R	3355927	3356042	1	5	5	5	Aldh-III	FBgn0010548	FBpp0089176|FBpp0289708|FBpp0300518|FBpp0302796|FBpp0307851	FBtr0088996|FBtr0300481|FBtr0308198|FBtr0310676|FBtr0336912	1	1	1	1	1	1	1	1	1	F_EtOH-F_RU486	0.11073	0	0	0	M_EtOH-M_RU486	4.02868e-06	1	1	1	F_EtOH-M_EtOH	0.273507	0	0	0	F_RU486-M_RU486	0.000571629	1	1	0	3	3	3	0	94.6068	87.0028
S35978_SI	FBgn0010548	FBgn0010548:8	Aldh-III:8	2R	3356615	3356730	1	8	8	8	Aldh-III	FBgn0010548	FBpp0088066|FBpp0289704|FBpp0289705|FBpp0289706|FBpp0289707|FBpp0302794|FBpp0302795|FBpp0302797	FBtr0088993|FBtr0300477|FBtr0300478|FBtr0300479|FBtr0300480|FBtr0310674|FBtr0310675|FBtr0310677	1	1	1	1	1	1	1	1	1	F_EtOH-F_RU486	0.187968	0	0	0	M_EtOH-M_RU486	0.000694571	1	1	0	F_EtOH-M_EtOH	0.509334	0	0	0	F_RU486-M_RU486	0.259964	0	0	0	3	0	0	0	26.8946	22.906
S35979_SI	FBgn0010548	FBgn0010548:9	Aldh-III:9	2R	3356865	3357062	1	13	13	13	Aldh-III	FBgn0010548	FBpp0088066|FBpp0089176|FBpp0289704|FBpp0289705|FBpp0289706|FBpp0289707|FBpp0289708|FBpp0300518|FBpp0302794|FBpp0302795|FBpp0302796|FBpp0302797|FBpp0307851	FBtr0088993|FBtr0088996|FBtr0300477|FBtr0300478|FBtr0300479|FBtr0300480|FBtr0300481|FBtr0308198|FBtr0310674|FBtr0310675|FBtr0310676|FBtr0310677|FBtr0336912	1	1	1	1	1	1	1	1	1	F_EtOH-F_RU486	0.0225513	1	0	0	M_EtOH-M_RU486	4.57002e-07	1	1	1	F_EtOH-M_EtOH	0.0709457	0	0	0	F_RU486-M_RU486	6.86932e-05	1	1	1	3	3	3	0	99.5796	88.2328
S35980_SI	FBgn0010548	FBgn0010548:10	Aldh-III:10	2R	3357120	3357350	1	13	13	13	Aldh-III	FBgn0010548	FBpp0088066|FBpp0089176|FBpp0289704|FBpp0289705|FBpp0289706|FBpp0289707|FBpp0289708|FBpp0300518|FBpp0302794|FBpp0302795|FBpp0302796|FBpp0302797|FBpp0307851	FBtr0088993|FBtr0088996|FBtr0300477|FBtr0300478|FBtr0300479|FBtr0300480|FBtr0300481|FBtr0308198|FBtr0310674|FBtr0310675|FBtr0310676|FBtr0310677|FBtr0336912	1	1	1	1	1	1	1	1	1	F_EtOH-F_RU486	0.0759352	0	0	0	M_EtOH-M_RU486	9.5206e-06	1	1	1	F_EtOH-M_EtOH	0.298406	0	0	0	F_RU486-M_RU486	0.00350844	1	1	0	3	3	3	0	93.2457	77.6954
S35981_SI	FBgn0010548	FBgn0010548:11	Aldh-III:11	2R	3357414	3357577	1	13	13	13	Aldh-III	FBgn0010548	FBpp0088066|FBpp0089176|FBpp0289704|FBpp0289705|FBpp0289706|FBpp0289707|FBpp0289708|FBpp0300518|FBpp0302794|FBpp0302795|FBpp0302796|FBpp0302797|FBpp0307851	FBtr0088993|FBtr0088996|FBtr0300477|FBtr0300478|FBtr0300479|FBtr0300480|FBtr0300481|FBtr0308198|FBtr0310674|FBtr0310675|FBtr0310676|FBtr0310677|FBtr0336912	1	1	1	1	1	1	1	1	1	F_EtOH-F_RU486	0.0127119	1	0	0	M_EtOH-M_RU486	1.63836e-06	1	1	1	F_EtOH-M_EtOH	0.163653	0	0	0	F_RU486-M_RU486	0.00120108	1	1	0	3	3	3	0	66.7818	53.3051
S35982_SI	FBgn0010548	FBgn0010548:12	Aldh-III:12	2R	3357899	3358120	1	13	13	13	Aldh-III	FBgn0010548	FBpp0088066|FBpp0089176|FBpp0289704|FBpp0289705|FBpp0289706|FBpp0289707|FBpp0289708|FBpp0300518|FBpp0302794|FBpp0302795|FBpp0302796|FBpp0302797|FBpp0307851	FBtr0088993|FBtr0088996|FBtr0300477|FBtr0300478|FBtr0300479|FBtr0300480|FBtr0300481|FBtr0308198|FBtr0310674|FBtr0310675|FBtr0310676|FBtr0310677|FBtr0336912	1	1	1	1	1	1	1	1	1	F_EtOH-F_RU486	0.0177151	1	0	0	M_EtOH-M_RU486	1.87171e-05	1	1	1	F_EtOH-M_EtOH	0.683893	0	0	0	F_RU486-M_RU486	0.0156126	1	0	0	3	3	0	0	78.7085	57.7877
S35983_SI	FBgn0010548	FBgn0010548:13	Aldh-III:13	2R	3358207	3358387	1	13	13	13	Aldh-III	FBgn0010548	FBpp0088066|FBpp0089176|FBpp0289704|FBpp0289705|FBpp0289706|FBpp0289707|FBpp0289708|FBpp0300518|FBpp0302794|FBpp0302795|FBpp0302796|FBpp0302797|FBpp0307851	FBtr0088993|FBtr0088996|FBtr0300477|FBtr0300478|FBtr0300479|FBtr0300480|FBtr0300481|FBtr0308198|FBtr0310674|FBtr0310675|FBtr0310676|FBtr0310677|FBtr0336912	1	1	1	1	1	1	1	1	1	F_EtOH-F_RU486	0.101849	0	0	0	M_EtOH-M_RU486	9.67496e-06	1	1	1	F_EtOH-M_EtOH	0.449494	0	0	0	F_RU486-M_RU486	0.00153464	1	1	0	3	3	3	0	95.0531	78.9982
S35984_SI	FBgn0010548	FBgn0010548:14	Aldh-III:14	2R	3360793	3360851	1	13	13	13	Aldh-III	FBgn0010548	FBpp0088066|FBpp0089176|FBpp0289704|FBpp0289705|FBpp0289706|FBpp0289707|FBpp0289708|FBpp0300518|FBpp0302794|FBpp0302795|FBpp0302796|FBpp0302797|FBpp0307851	FBtr0088993|FBtr0088996|FBtr0300477|FBtr0300478|FBtr0300479|FBtr0300480|FBtr0300481|FBtr0308198|FBtr0310674|FBtr0310675|FBtr0310676|FBtr0310677|FBtr0336912	1	1	1	1	1	1	1	1	1	F_EtOH-F_RU486	0.155747	0	0	0	M_EtOH-M_RU486	1.33569e-05	1	1	1	F_EtOH-M_EtOH	0.482605	0	0	0	F_RU486-M_RU486	0.00152773	1	1	0	3	3	3	0	72.3167	64.6111
S35988_SI	FBgn0010548	FBgn0010548:23	Aldh-III:23	2R	3362945	3363064	1	4	4	4	Aldh-III	FBgn0010548	FBpp0289707|FBpp0289708|FBpp0300518|FBpp0302794	FBtr0300480|FBtr0300481|FBtr0308198|FBtr0310674	1	1	1	0	1	0	1	0	1	F_EtOH-F_RU486	0.0990255	0	0	0	M_EtOH-M_RU486	5.18301e-06	1	1	1	F_EtOH-M_EtOH	0.447198	0	0	0	F_RU486-M_RU486	0.000551433	1	1	0	3	3	3	3	10.0964	6.09917
F63665_SI	FBgn0086378	FBgn0086378:2|FBgn0086378:3	Alg-2:2|Alg-2:3	3RHet	1896444	1898929	2	2	2	1|1	Alg-2	FBgn0086378	FBpp0291024|FBpp0291025	FBtr0301810|FBtr0301811	1	1	1	1	1	1	1	1	1	F_EtOH-F_RU486	0.87955	0	0	0	M_EtOH-M_RU486	0.17289	0	0	0	F_EtOH-M_EtOH	0.400845	0	0	0	F_RU486-M_RU486	0.0653167	0	0	0	0	0	0	0	10.7164	11.9995
S63664_SI	FBgn0086378	FBgn0086378:1	Alg-2:1	3RHet	1894569	1895349	1	1	1	1	Alg-2	FBgn0086378	FBpp0291024	FBtr0301810	1	1	1	1	1	1	1	1	1	F_EtOH-F_RU486	0.97012	0	0	0	M_EtOH-M_RU486	0.726871	0	0	0	F_EtOH-M_EtOH	0.973242	0	0	0	F_RU486-M_RU486	0.837198	0	0	0	0	0	0	0	8.7954	10.4054
S63666_SI	FBgn0086378	FBgn0086378:4	Alg-2:4	3RHet	1898984	1899122	1	2	2	2	Alg-2	FBgn0086378	FBpp0291024|FBpp0291025	FBtr0301810|FBtr0301811	1	1	1	1	1	1	1	1	1	F_EtOH-F_RU486	0.298485	0	0	0	M_EtOH-M_RU486	0.034374	1	0	0	F_EtOH-M_EtOH	0.230073	0	0	0	F_RU486-M_RU486	0.0557258	0	0	0	0	0	0	0	32.6214	30.0429
S27638_SI	FBgn0052076	FBgn0052076:1	Alg10:1	3L	11158071	11158328	1	1	1	1	Alg10	FBgn0052076	FBpp0075946	FBtr0076217	1	1	1	1	1	1	1	1	1	F_EtOH-F_RU486	0.945624	0	0	0	M_EtOH-M_RU486	0.0054271	1	1	0	F_EtOH-M_EtOH	0.921739	0	0	0	F_RU486-M_RU486	0.0129601	1	0	0	3	0	0	0	8.74903	9.54826
S27639_SI	FBgn0052076	FBgn0052076:2	Alg10:2	3L	11158386	11158856	1	1	1	1	Alg10	FBgn0052076	FBpp0075946	FBtr0076217	1	1	1	1	1	1	1	1	1	F_EtOH-F_RU486	0.439298	0	0	0	M_EtOH-M_RU486	0.00614996	1	1	0	F_EtOH-M_EtOH	0.412633	0	0	0	F_RU486-M_RU486	0.0131155	1	0	0	3	0	0	0	9.9209	13.1109
F49676_SI	FBgn0261238	FBgn0261238:3|FBgn0261238:4|FBgn0261238:5	Alh:3|Alh:4|Alh:5	3R	2922014	2922542	3	6	6	3|1|2	Alh	FBgn0261238	FBpp0289721|FBpp0289722|FBpp0303393|FBpp0306735|FBpp0306736|FBpp0306737	FBtr0300494|FBtr0300495|FBtr0330367|FBtr0334674|FBtr0334675|FBtr0334676	1	1	1	1	1	1	1	1	1	F_EtOH-F_RU486	0.832757	0	0	0	M_EtOH-M_RU486	0.0177258	1	0	0	F_EtOH-M_EtOH	0.317202	0	0	0	F_RU486-M_RU486	0.745102	0	0	0	0	0	0	0	13.1151	14.0849
F49677_SI	FBgn0261238	FBgn0261238:6|FBgn0261238:7	Alh:6|Alh:7	3R	2922609	2923068	2	6	6	2|4	Alh	FBgn0261238	FBpp0289721|FBpp0289722|FBpp0303393|FBpp0306735|FBpp0306736|FBpp0306737	FBtr0300494|FBtr0300495|FBtr0330367|FBtr0334674|FBtr0334675|FBtr0334676	1	1	1	1	1	1	1	1	1	F_EtOH-F_RU486	0.942832	0	0	0	M_EtOH-M_RU486	0.0859918	0	0	0	F_EtOH-M_EtOH	0.369633	0	0	0	F_RU486-M_RU486	0.730979	0	0	0	0	0	0	0	12.5987	15.7679
F49678_SI	FBgn0261238	FBgn0261238:8|FBgn0261238:9	Alh:8|Alh:9	3R	2923405	2924205	2	14	14	8|6	Alh	FBgn0261238	FBpp0081129|FBpp0081130|FBpp0081131|FBpp0112112|FBpp0289720|FBpp0289721|FBpp0289722|FBpp0303393|FBpp0306733|FBpp0306734|FBpp0306735|FBpp0306736|FBpp0306737|FBpp0306738	FBtr0081612|FBtr0081613|FBtr0081614|FBtr0113200|FBtr0300493|FBtr0300494|FBtr0300495|FBtr0330367|FBtr0334672|FBtr0334673|FBtr0334674|FBtr0334675|FBtr0334676|FBtr0334677	1	1	1	1	1	1	1	1	1	F_EtOH-F_RU486	0.977195	0	0	0	M_EtOH-M_RU486	0.25558	0	0	0	F_EtOH-M_EtOH	0.97687	0	0	0	F_RU486-M_RU486	0.368127	0	0	0	0	0	0	0	5.44846	6.15835
F49680_SI	FBgn0261238	FBgn0261238:11|FBgn0261238:12	Alh:11|Alh:12	3R	2924548	2926267	2	14	14	12|2	Alh	FBgn0261238	FBpp0081129|FBpp0081130|FBpp0081131|FBpp0112112|FBpp0289720|FBpp0289721|FBpp0289722|FBpp0303393|FBpp0306733|FBpp0306734|FBpp0306735|FBpp0306736|FBpp0306737|FBpp0306738	FBtr0081612|FBtr0081613|FBtr0081614|FBtr0113200|FBtr0300493|FBtr0300494|FBtr0300495|FBtr0330367|FBtr0334672|FBtr0334673|FBtr0334674|FBtr0334675|FBtr0334676|FBtr0334677	1	1	1	1	1	1	1	1	1	F_EtOH-F_RU486	0.976905	0	0	0	M_EtOH-M_RU486	0.0474101	1	0	0	F_EtOH-M_EtOH	0.391413	0	0	0	F_RU486-M_RU486	0.686182	0	0	0	0	0	0	0	10.8877	12.6103
F49689_SI	FBgn0261238	FBgn0261238:18|FBgn0261238:19	Alh:18|Alh:19	3R	2945157	2946604	2	5	5	2|3	Alh	FBgn0261238	FBpp0081129|FBpp0081130|FBpp0306733|FBpp0306734|FBpp0306738	FBtr0081612|FBtr0081613|FBtr0334672|FBtr0334673|FBtr0334677	1	1	1	1	1	1	1	1	1	F_EtOH-F_RU486	0.645733	0	0	0	M_EtOH-M_RU486	0.0415419	1	0	0	F_EtOH-M_EtOH	0.661648	0	0	0	F_RU486-M_RU486	0.780135	0	0	0	0	0	0	0	10.0297	9.29032
S49675_SI	FBgn0261238	FBgn0261238:2	Alh:2	3R	2921302	2921565	1	6	6	6	Alh	FBgn0261238	FBpp0289721|FBpp0289722|FBpp0303393|FBpp0306735|FBpp0306736|FBpp0306737	FBtr0300494|FBtr0300495|FBtr0330367|FBtr0334674|FBtr0334675|FBtr0334676	1	1	1	1	1	1	1	1	1	F_EtOH-F_RU486	0.509327	0	0	0	M_EtOH-M_RU486	0.162274	0	0	0	F_EtOH-M_EtOH	0.574982	0	0	0	F_RU486-M_RU486	0.464458	0	0	0	0	0	0	0	23.3019	22.7283
S49679_SI	FBgn0261238	FBgn0261238:10	Alh:10	3R	2924277	2924454	1	14	14	14	Alh	FBgn0261238	FBpp0081129|FBpp0081130|FBpp0081131|FBpp0112112|FBpp0289720|FBpp0289721|FBpp0289722|FBpp0303393|FBpp0306733|FBpp0306734|FBpp0306735|FBpp0306736|FBpp0306737|FBpp0306738	FBtr0081612|FBtr0081613|FBtr0081614|FBtr0113200|FBtr0300493|FBtr0300494|FBtr0300495|FBtr0330367|FBtr0334672|FBtr0334673|FBtr0334674|FBtr0334675|FBtr0334676|FBtr0334677	1	1	1	1	1	1	1	1	1	F_EtOH-F_RU486	0.993324	0	0	0	M_EtOH-M_RU486	0.0214536	1	0	0	F_EtOH-M_EtOH	0.264358	0	0	0	F_RU486-M_RU486	0.596083	0	0	0	0	0	0	0	11.3985	13.4953
S49681_SI	FBgn0261238	FBgn0261238:13	Alh:13	3R	2926859	2927219	1	14	14	14	Alh	FBgn0261238	FBpp0081129|FBpp0081130|FBpp0081131|FBpp0112112|FBpp0289720|FBpp0289721|FBpp0289722|FBpp0303393|FBpp0306733|FBpp0306734|FBpp0306735|FBpp0306736|FBpp0306737|FBpp0306738	FBtr0081612|FBtr0081613|FBtr0081614|FBtr0113200|FBtr0300493|FBtr0300494|FBtr0300495|FBtr0330367|FBtr0334672|FBtr0334673|FBtr0334674|FBtr0334675|FBtr0334676|FBtr0334677	1	1	1	1	1	1	1	1	1	F_EtOH-F_RU486	0.952749	0	0	0	M_EtOH-M_RU486	0.0952417	0	0	0	F_EtOH-M_EtOH	0.540712	0	0	0	F_RU486-M_RU486	0.768873	0	0	0	0	0	0	0	10.7145	12.1151
S49682_SI	FBgn0261238	FBgn0261238:14	Alh:14	3R	2927321	2927819	1	14	14	14	Alh	FBgn0261238	FBpp0081129|FBpp0081130|FBpp0081131|FBpp0112112|FBpp0289720|FBpp0289721|FBpp0289722|FBpp0303393|FBpp0306733|FBpp0306734|FBpp0306735|FBpp0306736|FBpp0306737|FBpp0306738	FBtr0081612|FBtr0081613|FBtr0081614|FBtr0113200|FBtr0300493|FBtr0300494|FBtr0300495|FBtr0330367|FBtr0334672|FBtr0334673|FBtr0334674|FBtr0334675|FBtr0334676|FBtr0334677	1	1	1	1	1	1	1	1	1	F_EtOH-F_RU486	0.635569	0	0	0	M_EtOH-M_RU486	0.0894634	0	0	0	F_EtOH-M_EtOH	0.819605	0	0	0	F_RU486-M_RU486	0.859627	0	0	0	0	0	0	0	14.82	13.4487
S49688_SI	FBgn0261238	FBgn0261238:17	Alh:17	3R	2944680	2944770	1	5	5	5	Alh	FBgn0261238	FBpp0081129|FBpp0081130|FBpp0306733|FBpp0306734|FBpp0306738	FBtr0081612|FBtr0081613|FBtr0334672|FBtr0334673|FBtr0334677	1	1	1	1	1	1	1	1	1	F_EtOH-F_RU486	0.83035	0	0	0	M_EtOH-M_RU486	0.0577802	0	0	0	F_EtOH-M_EtOH	0.527597	0	0	0	F_RU486-M_RU486	0.246595	0	0	0	0	0	0	0	4.99275	7.01087
S49690_SI	FBgn0261238	FBgn0261238:20	Alh:20	3R	2946664	2946860	1	5	5	5	Alh	FBgn0261238	FBpp0081129|FBpp0081130|FBpp0306733|FBpp0306734|FBpp0306738	FBtr0081612|FBtr0081613|FBtr0334672|FBtr0334673|FBtr0334677	1	1	1	1	1	1	1	1	1	F_EtOH-F_RU486	0.854971	0	0	0	M_EtOH-M_RU486	0.0784379	0	0	0	F_EtOH-M_EtOH	0.668284	0	0	0	F_RU486-M_RU486	0.700235	0	0	0	0	0	0	0	6.46296	6.40236
S49691_SI	FBgn0261238	FBgn0261238:21	Alh:21	3R	2946997	2947475	1	5	5	5	Alh	FBgn0261238	FBpp0081129|FBpp0081130|FBpp0306733|FBpp0306734|FBpp0306738	FBtr0081612|FBtr0081613|FBtr0334672|FBtr0334673|FBtr0334677	1	1	1	1	1	1	1	1	1	F_EtOH-F_RU486	0.783268	0	0	0	M_EtOH-M_RU486	0.134155	0	0	0	F_EtOH-M_EtOH	0.809248	0	0	0	F_RU486-M_RU486	0.817825	0	0	0	0	0	0	0	8.34583	7.76597
S49692_SI	FBgn0261238	FBgn0261238:22	Alh:22	3R	2949362	2949460	1	2	2	2	Alh	FBgn0261238	FBpp0081130|FBpp0306734	FBtr0081613|FBtr0334673	0	0	1	0	0	0	0	0	1	F_EtOH-F_RU486	0.830553	0	0	0	M_EtOH-M_RU486	0.431709	0	0	0	F_EtOH-M_EtOH	0.527707	0	0	0	F_RU486-M_RU486	0.88896	0	0	0	0	0	0	0	3.07	3.86333
S49693_SI	FBgn0261238	FBgn0261238:23	Alh:23	3R	2949626	2949907	1	3	3	3	Alh	FBgn0261238	FBpp0081129|FBpp0306733|FBpp0306738	FBtr0081612|FBtr0334672|FBtr0334677	0	0	1	0	0	0	0	0	1	F_EtOH-F_RU486	0.907124	0	0	0	M_EtOH-M_RU486	0.415677	0	0	0	F_EtOH-M_EtOH	0.554858	0	0	0	F_RU486-M_RU486	0.631865	0	0	0	0	0	0	0	3.30389	2.95524
F42310_SI	FBgn0040505	FBgn0040505:1|FBgn0040505:2	Alk:1|Alk:2	2R	12512798	12518093	2	2	2	1|1	Alk	FBgn0040505	FBpp0086264|FBpp0304259	FBtr0087118|FBtr0331926	1	1	1	1	1	1	1	1	1	F_EtOH-F_RU486	0.449819	0	0	0	M_EtOH-M_RU486	0.000192575	1	1	0	F_EtOH-M_EtOH	0.190641	0	0	0	F_RU486-M_RU486	0.000261056	1	1	0	4	0	4	0	32.1156	39.5683
S42311_SI	FBgn0040505	FBgn0040505:3	Alk:3	2R	12518157	12518364	1	2	2	2	Alk	FBgn0040505	FBpp0086264|FBpp0304259	FBtr0087118|FBtr0331926	1	1	1	1	1	1	1	1	1	F_EtOH-F_RU486	0.930533	0	0	0	M_EtOH-M_RU486	0.229859	0	0	0	F_EtOH-M_EtOH	0.799218	0	0	0	F_RU486-M_RU486	0.779935	0	0	0	0	0	0	0	26.7209	29.2727
S42312_SI	FBgn0040505	FBgn0040505:4	Alk:4	2R	12518424	12519457	1	2	2	2	Alk	FBgn0040505	FBpp0086264|FBpp0304259	FBtr0087118|FBtr0331926	1	1	1	1	1	1	1	1	1	F_EtOH-F_RU486	0.955528	0	0	0	M_EtOH-M_RU486	0.210282	0	0	0	F_EtOH-M_EtOH	0.533335	0	0	0	F_RU486-M_RU486	0.959807	0	0	0	0	0	0	0	25.8345	28.6792
S42313_SI	FBgn0040505	FBgn0040505:5	Alk:5	2R	12519524	12519701	1	2	2	2	Alk	FBgn0040505	FBpp0086264|FBpp0304259	FBtr0087118|FBtr0331926	1	1	1	1	1	1	1	1	1	F_EtOH-F_RU486	0.794177	0	0	0	M_EtOH-M_RU486	0.0555331	0	0	0	F_EtOH-M_EtOH	0.636828	0	0	0	F_RU486-M_RU486	0.718885	0	0	0	0	0	0	0	23.581	22.1527
S42314_SI	FBgn0040505	FBgn0040505:6	Alk:6	2R	12519768	12519955	1	2	2	2	Alk	FBgn0040505	FBpp0086264|FBpp0304259	FBtr0087118|FBtr0331926	1	1	1	1	1	1	1	1	1	F_EtOH-F_RU486	0.959496	0	0	0	M_EtOH-M_RU486	0.377507	0	0	0	F_EtOH-M_EtOH	0.775383	0	0	0	F_RU486-M_RU486	0.933664	0	0	0	0	0	0	0	21.7566	23.448
S42315_SI	FBgn0040505	FBgn0040505:7	Alk:7	2R	12520023	12520515	1	2	2	2	Alk	FBgn0040505	FBpp0086264|FBpp0304259	FBtr0087118|FBtr0331926	1	1	1	1	1	1	1	1	1	F_EtOH-F_RU486	0.694073	0	0	0	M_EtOH-M_RU486	0.320556	0	0	0	F_EtOH-M_EtOH	0.767857	0	0	0	F_RU486-M_RU486	0.706797	0	0	0	0	0	0	0	24.0695	22.612
S42316_SI	FBgn0040505	FBgn0040505:8	Alk:8	2R	12520586	12521279	1	2	2	2	Alk	FBgn0040505	FBpp0086264|FBpp0304259	FBtr0087118|FBtr0331926	1	1	1	1	1	1	1	1	1	F_EtOH-F_RU486	0.685688	0	0	0	M_EtOH-M_RU486	0.149275	0	0	0	F_EtOH-M_EtOH	0.554367	0	0	0	F_RU486-M_RU486	0.685451	0	0	0	0	0	0	0	21.2384	20.1199
S42317_SI	FBgn0040505	FBgn0040505:9	Alk:9	2R	12521364	12522408	1	2	2	2	Alk	FBgn0040505	FBpp0086264|FBpp0304259	FBtr0087118|FBtr0331926	1	1	1	1	1	1	1	1	1	F_EtOH-F_RU486	0.524478	0	0	0	M_EtOH-M_RU486	0.767361	0	0	0	F_EtOH-M_EtOH	0.58686	0	0	0	F_RU486-M_RU486	0.0478174	1	0	0	0	0	0	0	22.6785	22.0886
S42318_SI	FBgn0040505	FBgn0040505:10	Alk:10	2R	12525153	12525480	1	1	1	1	Alk	FBgn0040505	FBpp0086264	FBtr0087118	1	1	1	1	1	1	1	1	1	F_EtOH-F_RU486	0.905392	0	0	0	M_EtOH-M_RU486	0.00274124	1	1	0	F_EtOH-M_EtOH	0.987055	0	0	0	F_RU486-M_RU486	0.0106805	1	0	0	4	0	0	0	33.3769	40.8126
S18591_SI	FBgn0065035	FBgn0065035:1	AlkB:1	X	15752167	15752570	1	1	1	1	AlkB	FBgn0065035	FBpp0089414	FBtr0074168	0	0	1	1	0	1	0	0	1	F_EtOH-F_RU486	0.708396	0	0	0	M_EtOH-M_RU486	0.741015	0	0	0	F_EtOH-M_EtOH	0.282491	0	0	0	F_RU486-M_RU486	0.309738	0	0	0	0	0	0	0	2.82222	4.05514
S18592_SI	FBgn0065035	FBgn0065035:2	AlkB:2	X	15752633	15753174	1	1	1	1	AlkB	FBgn0065035	FBpp0089414	FBtr0074168	1	1	1	1	1	1	1	1	1	F_EtOH-F_RU486	0.131673	0	0	0	M_EtOH-M_RU486	0.0261158	1	0	0	F_EtOH-M_EtOH	0.310534	0	0	0	F_RU486-M_RU486	0.149485	0	0	0	0	0	0	0	6.47759	5.39288
S18593_SI	FBgn0065035	FBgn0065035:3	AlkB:3	X	15753226	15753412	1	1	1	1	AlkB	FBgn0065035	FBpp0089414	FBtr0074168	0	0	1	0	0	0	0	0	1	F_EtOH-F_RU486	0.64031	0	0	0	M_EtOH-M_RU486	0.00477252	1	1	0	F_EtOH-M_EtOH	0.920498	0	0	0	F_RU486-M_RU486	0.0729389	0	0	0	3	3	0	0	3.79433	3.1117
F20758_SI	FBgn0031068	FBgn0031068:2|FBgn0031068:3	Alr:2|Alr:3	X	19642937	19643341	2	2	2	1|1	Alr	FBgn0031068	FBpp0074563|FBpp0304151	FBtr0074794|FBtr0331763	1	1	1	1	1	1	1	1	1	F_EtOH-F_RU486	0.447705	0	0	0	M_EtOH-M_RU486	0.453497	0	0	0	F_EtOH-M_EtOH	0.771181	0	0	0	F_RU486-M_RU486	0.911239	0	0	0	0	0	0	0	13.6601	17.5928
F20760_SI	FBgn0031068	FBgn0031068:5|FBgn0031068:6	Alr:5|Alr:6	X	19643722	19644204	2	2	2	1|1	Alr	FBgn0031068	FBpp0074563|FBpp0304151	FBtr0074794|FBtr0331763	1	1	1	1	1	1	1	1	1	F_EtOH-F_RU486	0.460631	0	0	0	M_EtOH-M_RU486	0.150057	0	0	0	F_EtOH-M_EtOH	0.828562	0	0	0	F_RU486-M_RU486	0.746631	0	0	0	0	0	0	0	13.2459	18.9869
S20759_SI	FBgn0031068	FBgn0031068:4	Alr:4	X	19643421	19643662	1	2	2	2	Alr	FBgn0031068	FBpp0074563|FBpp0304151	FBtr0074794|FBtr0331763	1	1	1	1	1	1	1	1	1	F_EtOH-F_RU486	0.779121	0	0	0	M_EtOH-M_RU486	0.75545	0	0	0	F_EtOH-M_EtOH	0.899316	0	0	0	F_RU486-M_RU486	0.936472	0	0	0	0	0	0	0	16.6667	21.2154
S13095_SI	FBgn0028961	FBgn0028961:2	AlstR:2	X	3526040	3526088	1	1	1	1	AlstR	FBgn0028961	FBpp0070550	FBtr0070575	0	0	1	0	0	0	0	0	1	F_EtOH-F_RU486	0.915846	0	0	0	M_EtOH-M_RU486	0.0404539	1	0	0	F_EtOH-M_EtOH	0.300508	0	0	0	F_RU486-M_RU486	0.541097	0	0	0	0	0	0	0	2.18	2.72667
S13096_SI	FBgn0028961	FBgn0028961:3	AlstR:3	X	3539337	3539795	1	2	2	2	AlstR	FBgn0028961	FBpp0070550|FBpp0305932	FBtr0070575|FBtr0333798	0	1	1	1	0	1	0	1	1	F_EtOH-F_RU486	0.359485	0	0	0	M_EtOH-M_RU486	0.0284799	1	0	0	F_EtOH-M_EtOH	0.0307558	1	0	0	F_RU486-M_RU486	0.771533	0	0	0	0	0	0	0	4.22319	5.69928
S13097_SI	FBgn0028961	FBgn0028961:4	AlstR:4	X	3549614	3549803	1	2	2	2	AlstR	FBgn0028961	FBpp0070550|FBpp0305932	FBtr0070575|FBtr0333798	1	0	1	0	0	0	1	0	1	F_EtOH-F_RU486	0.669336	0	0	0	M_EtOH-M_RU486	0.0327376	1	0	0	F_EtOH-M_EtOH	0.569641	0	0	0	F_RU486-M_RU486	0.791732	0	0	0	0	0	0	0	5.30541	4.50262
S13098_SI	FBgn0028961	FBgn0028961:5	AlstR:5	X	3549883	3549978	1	2	2	2	AlstR	FBgn0028961	FBpp0070550|FBpp0305932	FBtr0070575|FBtr0333798	1	0	1	1	0	1	1	0	1	F_EtOH-F_RU486	0.426474	0	0	0	M_EtOH-M_RU486	0.277414	0	0	0	F_EtOH-M_EtOH	0.948314	0	0	0	F_RU486-M_RU486	0.650269	0	0	0	0	0	0	0	7.14777	4.72852
S13099_SI	FBgn0028961	FBgn0028961:6	AlstR:6	X	3550700	3550850	1	2	2	2	AlstR	FBgn0028961	FBpp0070550|FBpp0305932	FBtr0070575|FBtr0333798	1	1	1	1	1	1	1	1	1	F_EtOH-F_RU486	0.897343	0	0	0	M_EtOH-M_RU486	0.64439	0	0	0	F_EtOH-M_EtOH	0.676393	0	0	0	F_RU486-M_RU486	0.586323	0	0	0	0	0	0	0	4.98684	5.2807
S13100_SI	FBgn0028961	FBgn0028961:7	AlstR:7	X	3556193	3556311	1	2	2	2	AlstR	FBgn0028961	FBpp0070550|FBpp0305932	FBtr0070575|FBtr0333798	1	1	1	1	1	1	1	1	1	F_EtOH-F_RU486	0.707824	0	0	0	M_EtOH-M_RU486	0.596651	0	0	0	F_EtOH-M_EtOH	0.401604	0	0	0	F_RU486-M_RU486	0.963209	0	0	0	0	0	0	0	4.925	7.50833
S13101_SI	FBgn0028961	FBgn0028961:8	AlstR:8	X	3557489	3557564	1	2	2	2	AlstR	FBgn0028961	FBpp0070550|FBpp0305932	FBtr0070575|FBtr0333798	1	0	1	0	0	0	1	0	1	F_EtOH-F_RU486	0.76464	0	0	0	M_EtOH-M_RU486	0.029951	1	0	0	F_EtOH-M_EtOH	0.837455	0	0	0	F_RU486-M_RU486	0.323152	0	0	0	0	0	0	0	5.19048	4.80519
S13102_SI	FBgn0028961	FBgn0028961:9	AlstR:9	X	3558367	3558522	1	2	2	2	AlstR	FBgn0028961	FBpp0070550|FBpp0305932	FBtr0070575|FBtr0333798	0	1	1	1	0	1	0	1	1	F_EtOH-F_RU486	0.476504	0	0	0	M_EtOH-M_RU486	0.209474	0	0	0	F_EtOH-M_EtOH	0.287788	0	0	0	F_RU486-M_RU486	0.523198	0	0	0	0	0	0	0	4.95966	7.8811
S13103_SI	FBgn0028961	FBgn0028961:10	AlstR:10	X	3558594	3558702	1	2	2	2	AlstR	FBgn0028961	FBpp0070550|FBpp0305932	FBtr0070575|FBtr0333798	1	1	1	1	1	1	1	1	1	F_EtOH-F_RU486	0.773751	0	0	0	M_EtOH-M_RU486	0.300248	0	0	0	F_EtOH-M_EtOH	0.950267	0	0	0	F_RU486-M_RU486	0.206748	0	0	0	0	0	0	0	7.5	10.1455
S13104_SI	FBgn0028961	FBgn0028961:11	AlstR:11	X	3558844	3560757	1	2	2	2	AlstR	FBgn0028961	FBpp0070550|FBpp0305932	FBtr0070575|FBtr0333798	1	1	1	1	1	1	1	1	1	F_EtOH-F_RU486	0.539313	0	0	0	M_EtOH-M_RU486	0.55155	0	0	0	F_EtOH-M_EtOH	0.668348	0	0	0	F_RU486-M_RU486	0.932194	0	0	0	0	0	0	0	5.1483	6.9403
F49586_SI	FBgn0000071	FBgn0000071:2|FBgn0000071:3	Ama:2|Ama:3	3R	2589128	2589238	2	2	2	1|1	Ama	FBgn0000071	FBpp0081136|FBpp0081137	FBtr0081619|FBtr0081620	0	0	0	1	0	0	0	0	1	F_EtOH-F_RU486	0.0265294	1	0	0	M_EtOH-M_RU486	0.000283946	1	1	0	F_EtOH-M_EtOH	0.445482	0	0	0	F_RU486-M_RU486	0.0227341	1	0	0	4	4	0	0	0	2.14583
S49587_SI	FBgn0000071	FBgn0000071:4	Ama:4	3R	2589555	2590983	1	3	3	3	Ama	FBgn0000071	FBpp0081135|FBpp0081136|FBpp0081137	FBtr0081618|FBtr0081619|FBtr0081620	0	0	0	1	0	0	0	0	1	F_EtOH-F_RU486	0.000697962	1	1	0	M_EtOH-M_RU486	8.35788e-07	1	1	1	F_EtOH-M_EtOH	0.793177	0	0	0	F_RU486-M_RU486	0.000261781	1	1	0	6	6	4	4	0.442191	4.40629
F39715_SI	FBgn0027356	FBgn0027356:8|FBgn0027356:9	Amph:8|Amph:9	2R	8496674	8497381	2	2	2	1|1	Amph	FBgn0027356	FBpp0086941|FBpp0305312	FBtr0087828|FBtr0333099	1	1	1	1	1	1	1	1	1	F_EtOH-F_RU486	0.492688	0	0	0	M_EtOH-M_RU486	7.57481e-05	1	1	1	F_EtOH-M_EtOH	0.10407	0	0	0	F_RU486-M_RU486	0.0386981	1	0	0	3	0	0	0	64.3813	66.599
F39717_SI	FBgn0027356	FBgn0027356:11|FBgn0027356:12	Amph:11|Amph:12	2R	8498493	8499573	2	3	3	1|2	Amph	FBgn0027356	FBpp0086941|FBpp0305312|FBpp0305313	FBtr0087828|FBtr0333099|FBtr0333100	1	1	1	1	1	1	1	1	1	F_EtOH-F_RU486	0.836139	0	0	0	M_EtOH-M_RU486	0.128574	0	0	0	F_EtOH-M_EtOH	0.787129	0	0	0	F_RU486-M_RU486	0.750741	0	0	0	0	0	0	0	75.1417	82.0903
S39707_SI	FBgn0027356	FBgn0027356:1	Amph:1	2R	8481109	8481573	1	3	3	3	Amph	FBgn0027356	FBpp0086941|FBpp0305312|FBpp0305313	FBtr0087828|FBtr0333099|FBtr0333100	1	1	1	1	1	1	1	1	1	F_EtOH-F_RU486	0.126358	0	0	0	M_EtOH-M_RU486	0.000140469	1	1	0	F_EtOH-M_EtOH	0.741351	0	0	0	F_RU486-M_RU486	0.0271431	1	0	0	3	0	0	0	48.8305	43.4778
S39709_SI	FBgn0027356	FBgn0027356:2	Amph:2	2R	8494420	8494555	1	3	3	3	Amph	FBgn0027356	FBpp0086941|FBpp0305312|FBpp0305313	FBtr0087828|FBtr0333099|FBtr0333100	1	1	1	1	1	1	1	1	1	F_EtOH-F_RU486	0.802042	0	0	0	M_EtOH-M_RU486	0.00255653	1	1	0	F_EtOH-M_EtOH	0.476114	0	0	0	F_RU486-M_RU486	0.106911	0	0	0	3	0	0	0	43.618	44.9562
S39710_SI	FBgn0027356	FBgn0027356:3	Amph:3	2R	8494629	8494819	1	3	3	3	Amph	FBgn0027356	FBpp0086941|FBpp0305312|FBpp0305313	FBtr0087828|FBtr0333099|FBtr0333100	1	1	1	1	1	1	1	1	1	F_EtOH-F_RU486	0.742296	0	0	0	M_EtOH-M_RU486	0.00129193	1	1	0	F_EtOH-M_EtOH	0.541203	0	0	0	F_RU486-M_RU486	0.051079	0	0	0	3	0	0	0	44.625	45.3924
S39711_SI	FBgn0027356	FBgn0027356:4	Amph:4	2R	8494883	8494987	1	3	3	3	Amph	FBgn0027356	FBpp0086941|FBpp0305312|FBpp0305313	FBtr0087828|FBtr0333099|FBtr0333100	1	1	1	1	1	1	1	1	1	F_EtOH-F_RU486	0.282098	0	0	0	M_EtOH-M_RU486	0.00162016	1	1	0	F_EtOH-M_EtOH	0.887421	0	0	0	F_RU486-M_RU486	0.108989	0	0	0	3	0	0	0	58.1572	48.7579
S39712_SI	FBgn0027356	FBgn0027356:5	Amph:5	2R	8495049	8495219	1	3	3	3	Amph	FBgn0027356	FBpp0086941|FBpp0305312|FBpp0305313	FBtr0087828|FBtr0333099|FBtr0333100	1	1	1	1	1	1	1	1	1	F_EtOH-F_RU486	0.490607	0	0	0	M_EtOH-M_RU486	0.000853938	1	1	0	F_EtOH-M_EtOH	0.310721	0	0	0	F_RU486-M_RU486	0.194341	0	0	0	3	0	0	0	59.0388	58.438
S39713_SI	FBgn0027356	FBgn0027356:6	Amph:6	2R	8495421	8495502	1	3	3	3	Amph	FBgn0027356	FBpp0086941|FBpp0305312|FBpp0305313	FBtr0087828|FBtr0333099|FBtr0333100	1	1	1	1	1	1	1	1	1	F_EtOH-F_RU486	0.702375	0	0	0	M_EtOH-M_RU486	0.000212482	1	1	0	F_EtOH-M_EtOH	0.198818	0	0	0	F_RU486-M_RU486	0.03392	1	0	0	3	0	0	0	53.5141	56.3815
S39714_SI	FBgn0027356	FBgn0027356:7	Amph:7	2R	8495561	8495683	1	3	3	3	Amph	FBgn0027356	FBpp0086941|FBpp0305312|FBpp0305313	FBtr0087828|FBtr0333099|FBtr0333100	1	1	1	1	1	1	1	1	1	F_EtOH-F_RU486	0.274416	0	0	0	M_EtOH-M_RU486	0.000937288	1	1	0	F_EtOH-M_EtOH	0.303388	0	0	0	F_RU486-M_RU486	0.462029	0	0	0	3	0	0	0	83.3575	79.8253
S39716_SI	FBgn0027356	FBgn0027356:10	Amph:10	2R	8498084	8498226	1	3	3	3	Amph	FBgn0027356	FBpp0086941|FBpp0305312|FBpp0305313	FBtr0087828|FBtr0333099|FBtr0333100	1	1	1	1	1	1	1	1	1	F_EtOH-F_RU486	0.973802	0	0	0	M_EtOH-M_RU486	0.000890162	1	1	0	F_EtOH-M_EtOH	0.135126	0	0	0	F_RU486-M_RU486	0.0986011	0	0	0	3	0	0	0	89.9259	102.9
F16589_SI	FBgn0030328	FBgn0030328:1|FBgn0030328:2	Amun:1|Amun:2	X	11604153	11606399	2	11	11	2|9	Amun	FBgn0030328	FBpp0073452|FBpp0073453|FBpp0073454|FBpp0073455|FBpp0073456|FBpp0292399|FBpp0292400|FBpp0292401|FBpp0292402|FBpp0305930|FBpp0305931	FBtr0073615|FBtr0073616|FBtr0073617|FBtr0073618|FBtr0073619|FBtr0303336|FBtr0303337|FBtr0303338|FBtr0303339|FBtr0333796|FBtr0333797	1	1	1	1	1	1	1	1	1	F_EtOH-F_RU486	0.742382	0	0	0	M_EtOH-M_RU486	0.0134251	1	0	0	F_EtOH-M_EtOH	0.163653	0	0	0	F_RU486-M_RU486	0.00330444	1	1	0	0	0	4	0	53.7754	63.8121
F16590_SI	FBgn0030328	FBgn0030328:3|FBgn0030328:4|FBgn0030328:5|FBgn0030328:6|FBgn0030328:7|FBgn0030328:8	Amun:3|Amun:4|Amun:5|Amun:6|Amun:7|Amun:8	X	11606802	11607841	6	11	11	1|7|2|1|4|4	Amun	FBgn0030328	FBpp0073452|FBpp0073453|FBpp0073454|FBpp0073455|FBpp0073456|FBpp0292399|FBpp0292400|FBpp0292401|FBpp0292402|FBpp0305930|FBpp0305931	FBtr0073615|FBtr0073616|FBtr0073617|FBtr0073618|FBtr0073619|FBtr0303336|FBtr0303337|FBtr0303338|FBtr0303339|FBtr0333796|FBtr0333797	1	1	1	1	1	1	1	1	1	F_EtOH-F_RU486	0.732568	0	0	0	M_EtOH-M_RU486	0.0595537	0	0	0	F_EtOH-M_EtOH	0.768597	0	0	0	F_RU486-M_RU486	0.649253	0	0	0	0	0	0	0	47.8783	49.7797
F16593_SI	FBgn0030328	FBgn0030328:11|FBgn0030328:12|FBgn0030328:13|FBgn0030328:14	Amun:11|Amun:12|Amun:13|Amun:14	X	11608508	11609063	4	8	8	3|2|3|1	Amun	FBgn0030328	FBpp0073452|FBpp0073453|FBpp0073454|FBpp0073455|FBpp0292400|FBpp0292401|FBpp0292402|FBpp0305931	FBtr0073615|FBtr0073616|FBtr0073617|FBtr0073618|FBtr0303337|FBtr0303338|FBtr0303339|FBtr0333797	1	1	1	1	1	1	1	1	1	F_EtOH-F_RU486	0.932699	0	0	0	M_EtOH-M_RU486	0.0469256	1	0	0	F_EtOH-M_EtOH	0.977847	0	0	0	F_RU486-M_RU486	0.152243	0	0	0	0	0	0	0	20.0467	22.0341
S16591_SI	FBgn0030328	FBgn0030328:9	Amun:9	X	11608055	11608244	1	2	2	2	Amun	FBgn0030328	FBpp0073456|FBpp0292399	FBtr0073619|FBtr0303336	0	1	0	0	0	0	0	0	1	F_EtOH-F_RU486	0.70608	0	0	0	M_EtOH-M_RU486	0.10527	0	0	0	F_EtOH-M_EtOH	0.847908	0	0	0	F_RU486-M_RU486	0.0932527	0	0	0	0	0	0	0	3.50087	5.21117
S42717_SI	FBgn0000078	FBgn0000078:1	Amy-d:1	2R	13012267	13013874	1	1	1	1	Amy-d	FBgn0000078	FBpp0086136	FBtr0086983	1	1	1	1	1	1	1	1	1	F_EtOH-F_RU486	9.76403e-06	1	1	1	M_EtOH-M_RU486	0.308644	0	0	0	F_EtOH-M_EtOH	1.76e-05	1	1	1	F_RU486-M_RU486	0.702425	0	0	0	2	2	2	2	26.4177	84.0249
S42714_SI	FBgn0000079	FBgn0000079:1	Amy-p:1	2R	13006214	13007808	1	1	1	1	Amy-p	FBgn0000079	FBpp0086155	FBtr0087004	1	1	1	1	1	1	1	1	1	F_EtOH-F_RU486	2.49874e-06	1	1	1	M_EtOH-M_RU486	0.000127469	1	1	0	F_EtOH-M_EtOH	1.02588e-05	1	1	1	F_RU486-M_RU486	0.00898792	1	1	0	6	0	6	0	19.8317	99.0566
F7954_SI	CG8827	CG8827:2|CG8827:8	Ance:2|Ance:8	2L	13906507	13907172	2	2	2	1|1	Ance	FBgn0012037	FBpp0080129|FBpp0080130	FBtr0080552|FBtr0080553	1	1	1	1	1	1	1	1	1	F_EtOH-F_RU486	0.00600413	1	1	0	M_EtOH-M_RU486	3.1559e-06	1	1	1	F_EtOH-M_EtOH	0.0890102	0	0	0	F_RU486-M_RU486	0.0334791	1	0	0	5	0	0	0	24.046	18.2224
S7955_SI	CG8827	CG8827:3	Ance:3	2L	13907599	13907962	1	2	2	2	Ance	FBgn0012037	FBpp0080129|FBpp0080130	FBtr0080552|FBtr0080553	1	1	1	1	1	1	1	1	1	F_EtOH-F_RU486	0.00549911	1	1	0	M_EtOH-M_RU486	1.57204e-05	1	1	1	F_EtOH-M_EtOH	0.263048	0	0	0	F_RU486-M_RU486	0.284997	0	0	0	5	0	0	0	30.5224	23.1087
S7956_SI	CG8827	CG8827:4	Ance:4	2L	13908024	13908590	1	2	2	2	Ance	FBgn0012037	FBpp0080129|FBpp0080130	FBtr0080552|FBtr0080553	1	1	1	1	1	1	1	1	1	F_EtOH-F_RU486	0.0137831	1	0	0	M_EtOH-M_RU486	4.16148e-05	1	1	1	F_EtOH-M_EtOH	0.0542492	0	0	0	F_RU486-M_RU486	0.834451	0	0	0	3	0	0	0	34.1238	26.4061
S7957_SI	CG8827	CG8827:5	Ance:5	2L	13908648	13908788	1	2	2	2	Ance	FBgn0012037	FBpp0080129|FBpp0080130	FBtr0080552|FBtr0080553	1	1	1	1	1	1	1	1	1	F_EtOH-F_RU486	0.0248174	1	0	0	M_EtOH-M_RU486	7.62977e-05	1	1	1	F_EtOH-M_EtOH	0.346916	0	0	0	F_RU486-M_RU486	0.33063	0	0	0	3	3	0	0	32.5282	24.5962
S7958_SI	CG8827	CG8827:6	Ance:6	2L	13908856	13909028	1	2	2	2	Ance	FBgn0012037	FBpp0080129|FBpp0080130	FBtr0080552|FBtr0080553	1	1	1	1	1	1	1	1	1	F_EtOH-F_RU486	0.0335232	1	0	0	M_EtOH-M_RU486	0.000303985	1	1	0	F_EtOH-M_EtOH	0.200381	0	0	0	F_RU486-M_RU486	0.841963	0	0	0	3	0	0	0	21.0536	16.1034
S7959_SI	CG8827	CG8827:7	Ance:7	2L	13909093	13909172	1	2	2	2	Ance	FBgn0012037	FBpp0080129|FBpp0080130	FBtr0080552|FBtr0080553	0	0	1	1	0	1	0	0	1	F_EtOH-F_RU486	0.79439	0	0	0	M_EtOH-M_RU486	0.119268	0	0	0	F_EtOH-M_EtOH	0.438799	0	0	0	F_RU486-M_RU486	0.744173	0	0	0	0	0	0	0	3.78189	3.27984
S7965_SI	CG17988	CG17988:1	Ance-3:1	2L	13914725	13915250	1	1	1	1	Ance-3	FBgn0032536	FBpp0099733	FBtr0100327	1	1	1	1	1	1	1	1	1	F_EtOH-F_RU486	0.101993	0	0	0	M_EtOH-M_RU486	0.103606	0	0	0	F_EtOH-M_EtOH	0.267383	0	0	0	F_RU486-M_RU486	0.563077	0	0	0	0	0	0	0	11.7653	10.1733
S7966_SI	CG17988	CG17988:2	Ance-3:2	2L	13915399	13915905	1	1	1	1	Ance-3	FBgn0032536	FBpp0099733	FBtr0100327	1	1	1	1	1	1	1	1	1	F_EtOH-F_RU486	0.932793	0	0	0	M_EtOH-M_RU486	0.13472	0	0	0	F_EtOH-M_EtOH	0.723575	0	0	0	F_RU486-M_RU486	0.680004	0	0	0	0	0	0	0	12.6706	14.3537
S7967_SI	CG17988	CG17988:3	Ance-3:3	2L	13916406	13916564	1	1	1	1	Ance-3	FBgn0032536	FBpp0099733	FBtr0100327	1	1	1	1	1	1	1	1	1	F_EtOH-F_RU486	0.927432	0	0	0	M_EtOH-M_RU486	0.0804787	0	0	0	F_EtOH-M_EtOH	0.804287	0	0	0	F_RU486-M_RU486	0.198866	0	0	0	0	0	0	0	9.825	11.5271
S7968_SI	CG17988	CG17988:4	Ance-3:4	2L	13916621	13916861	1	1	1	1	Ance-3	FBgn0032536	FBpp0099733	FBtr0100327	1	1	1	1	1	1	1	1	1	F_EtOH-F_RU486	0.723314	0	0	0	M_EtOH-M_RU486	0.335834	0	0	0	F_EtOH-M_EtOH	0.964028	0	0	0	F_RU486-M_RU486	0.888768	0	0	0	0	0	0	0	15.759	15.9298
S7969_SI	CG17988	CG17988:5	Ance-3:5	2L	13916926	13917650	1	1	1	1	Ance-3	FBgn0032536	FBpp0099733	FBtr0100327	1	1	1	1	1	1	1	1	1	F_EtOH-F_RU486	0.720393	0	0	0	M_EtOH-M_RU486	0.851854	0	0	0	F_EtOH-M_EtOH	0.74959	0	0	0	F_RU486-M_RU486	0.313132	0	0	0	0	0	0	0	17.618	18.3825
S7970_SI	CG17988	CG17988:6	Ance-3:6	2L	13917977	13918080	1	1	1	1	Ance-3	FBgn0032536	FBpp0099733	FBtr0100327	1	1	1	1	1	1	1	1	1	F_EtOH-F_RU486	0.904038	0	0	0	M_EtOH-M_RU486	0.468603	0	0	0	F_EtOH-M_EtOH	0.930434	0	0	0	F_RU486-M_RU486	0.314838	0	0	0	0	0	0	0	13.127	14.1048
S7971_SI	CG17988	CG17988:7	Ance-3:7	2L	13918147	13918245	1	1	1	1	Ance-3	FBgn0032536	FBpp0099733	FBtr0100327	1	1	1	1	1	1	1	1	1	F_EtOH-F_RU486	0.45389	0	0	0	M_EtOH-M_RU486	0.504903	0	0	0	F_EtOH-M_EtOH	0.747472	0	0	0	F_RU486-M_RU486	0.240707	0	0	0	0	0	0	0	17.4833	15.8467
S7982_SI	CG17988	CG17988:8	Ance-3:8	2L	13954717	13954857	1	1	1	1	Ance-3	FBgn0032536	FBpp0099733	FBtr0100327	1	1	1	1	1	1	1	1	1	F_EtOH-F_RU486	0.911946	0	0	0	M_EtOH-M_RU486	0.398822	0	0	0	F_EtOH-M_EtOH	0.952137	0	0	0	F_RU486-M_RU486	0.645349	0	0	0	0	0	0	0	15.8192	19.2887
S7983_SI	CG17988	CG17988:9	Ance-3:9	2L	13955265	13955757	1	1	1	1	Ance-3	FBgn0032536	FBpp0099733	FBtr0100327	1	1	1	1	1	1	1	1	1	F_EtOH-F_RU486	0.986471	0	0	0	M_EtOH-M_RU486	0.165964	0	0	0	F_EtOH-M_EtOH	0.602066	0	0	0	F_RU486-M_RU486	0.0750901	0	0	0	0	0	0	0	15.7287	18.558
S37194_SI	FBgn0033366	FBgn0033366:1	Ance-4:1	2R	4927233	4927306	1	2	2	2	Ance-4	FBgn0033366	FBpp0087745|FBpp0308397	FBtr0088664|FBtr0339288	1	1	0	0	1	0	0	0	1	F_EtOH-F_RU486	0.344656	0	0	0	M_EtOH-M_RU486	0.537192	0	0	0	F_EtOH-M_EtOH	0.343266	0	0	0	F_RU486-M_RU486	0.00613427	1	1	0	0	0	3	3	7.56	14.3111
S37195_SI	FBgn0033366	FBgn0033366:2	Ance-4:2	2R	4927364	4927542	1	2	2	2	Ance-4	FBgn0033366	FBpp0087745|FBpp0308397	FBtr0088664|FBtr0339288	1	1	1	1	1	1	1	1	1	F_EtOH-F_RU486	0.00156882	1	1	0	M_EtOH-M_RU486	0.0123936	1	0	0	F_EtOH-M_EtOH	0.0135673	1	0	0	F_RU486-M_RU486	2.56047e-06	1	1	1	2	0	3	3	52.7833	106.231
S37196_SI	FBgn0033366	FBgn0033366:3	Ance-4:3	2R	4927601	4927723	1	2	2	2	Ance-4	FBgn0033366	FBpp0087745|FBpp0308397	FBtr0088664|FBtr0339288	1	1	1	1	1	1	1	1	1	F_EtOH-F_RU486	0.0004186	1	1	0	M_EtOH-M_RU486	9.48608e-05	1	1	1	F_EtOH-M_EtOH	0.266959	0	0	0	F_RU486-M_RU486	9.85726e-07	1	1	1	8	0	3	3	51.1048	119.003
S37197_SI	FBgn0033366	FBgn0033366:4	Ance-4:4	2R	4927778	4927995	1	2	2	2	Ance-4	FBgn0033366	FBpp0087745|FBpp0308397	FBtr0088664|FBtr0339288	1	1	1	1	1	1	1	1	1	F_EtOH-F_RU486	0.00285898	1	1	0	M_EtOH-M_RU486	0.00051438	1	1	0	F_EtOH-M_EtOH	0.138836	0	0	0	F_RU486-M_RU486	3.08445e-06	1	1	1	8	0	3	3	52.4597	112.998
S37198_SI	FBgn0033366	FBgn0033366:5	Ance-4:5	2R	4928060	4929316	1	2	2	2	Ance-4	FBgn0033366	FBpp0087745|FBpp0308397	FBtr0088664|FBtr0339288	1	1	1	1	1	1	1	1	1	F_EtOH-F_RU486	0.00137529	1	1	0	M_EtOH-M_RU486	2.35352e-05	1	1	1	F_EtOH-M_EtOH	0.0529035	0	0	0	F_RU486-M_RU486	6.67407e-07	1	1	1	8	0	3	3	52.1887	106.531
S37200_SI	FBgn0033366	FBgn0033366:7	Ance-4:7	2R	4929551	4929647	1	2	2	2	Ance-4	FBgn0033366	FBpp0087745|FBpp0308397	FBtr0088664|FBtr0339288	1	1	1	1	1	1	1	1	1	F_EtOH-F_RU486	0.0786378	0	0	0	M_EtOH-M_RU486	0.000982287	1	1	0	F_EtOH-M_EtOH	0.0106755	1	0	0	F_RU486-M_RU486	5.401e-06	1	1	1	3	0	3	3	20.5612	31.1156
S47869_SI	FBgn0035076	FBgn0035076:1	Ance-5:1	2R	20776151	20776284	1	1	1	1	Ance-5	FBgn0035076	FBpp0072325	FBtr0072420	1	1	1	1	1	1	1	1	1	F_EtOH-F_RU486	0.941577	0	0	0	M_EtOH-M_RU486	0.000580054	1	1	0	F_EtOH-M_EtOH	0.893423	0	0	0	F_RU486-M_RU486	0.00165175	1	1	0	3	3	3	3	15.2469	18.9852
S47870_SI	FBgn0035076	FBgn0035076:2	Ance-5:2	2R	20776345	20776658	1	1	1	1	Ance-5	FBgn0035076	FBpp0072325	FBtr0072420	1	1	1	1	1	1	1	1	1	F_EtOH-F_RU486	0.934733	0	0	0	M_EtOH-M_RU486	5.02716e-06	1	1	1	F_EtOH-M_EtOH	0.744502	0	0	0	F_RU486-M_RU486	3.12929e-05	1	1	1	3	3	3	3	74.4	81.7291
S47871_SI	FBgn0035076	FBgn0035076:3	Ance-5:3	2R	20776718	20777284	1	1	1	1	Ance-5	FBgn0035076	FBpp0072325	FBtr0072420	1	1	1	1	1	1	1	1	1	F_EtOH-F_RU486	0.803945	0	0	0	M_EtOH-M_RU486	1.08533e-06	1	1	1	F_EtOH-M_EtOH	0.832437	0	0	0	F_RU486-M_RU486	6.4033e-06	1	1	1	3	3	3	3	74.5657	78.6356
S47872_SI	FBgn0035076	FBgn0035076:4	Ance-5:4	2R	20777446	20778545	1	1	1	1	Ance-5	FBgn0035076	FBpp0072325	FBtr0072420	1	1	1	1	1	1	1	1	1	F_EtOH-F_RU486	0.805242	0	0	0	M_EtOH-M_RU486	2.76945e-06	1	1	1	F_EtOH-M_EtOH	0.867842	0	0	0	F_RU486-M_RU486	1.74041e-05	1	1	1	3	3	3	3	57.5192	59.2976
F33689_SI	FBgn0011747	FBgn0011747:12|FBgn0011747:13	Ank:12|Ank:13	4	149948	150078	2	4	4	3|1	Ank	FBgn0011747	FBpp0088238|FBpp0088239|FBpp0088240|FBpp0289724	FBtr0089171|FBtr0089172|FBtr0089173|FBtr0300497	1	1	1	1	1	1	1	1	1	F_EtOH-F_RU486	0.70978	0	0	0	M_EtOH-M_RU486	0.0112577	1	0	0	F_EtOH-M_EtOH	0.901782	0	0	0	F_RU486-M_RU486	0.139339	0	0	0	0	0	0	0	43.7197	39.3359
F33690_SI	FBgn0011747	FBgn0011747:14|FBgn0011747:15	Ank:14|Ank:15	4	150181	150380	2	2	2	1|1	Ank	FBgn0011747	FBpp0088238|FBpp0088239	FBtr0089171|FBtr0089172	1	1	1	1	1	1	1	1	1	F_EtOH-F_RU486	0.800258	0	0	0	M_EtOH-M_RU486	0.0416476	1	0	0	F_EtOH-M_EtOH	0.840791	0	0	0	F_RU486-M_RU486	0.119178	0	0	0	0	0	0	0	8.66003	7.71642
S33678_SI	FBgn0011747	FBgn0011747:1	Ank:1	4	135700	135828	1	1	1	1	Ank	FBgn0011747	FBpp0289724	FBtr0300497	0	0	0	1	0	0	0	0	1	F_EtOH-F_RU486	0.653338	0	0	0	M_EtOH-M_RU486	0.0255223	1	0	0	F_EtOH-M_EtOH	0.704022	0	0	0	F_RU486-M_RU486	0.0801158	0	0	0	0	0	0	0	2.79231	4.13846
S33679_SI	FBgn0011747	FBgn0011747:2	Ank:2	4	135884	136630	1	1	1	1	Ank	FBgn0011747	FBpp0289724	FBtr0300497	1	1	1	1	1	1	1	1	1	F_EtOH-F_RU486	0.039531	1	0	0	M_EtOH-M_RU486	0.00045933	1	1	0	F_EtOH-M_EtOH	0.240983	0	0	0	F_RU486-M_RU486	0.00979487	1	1	0	4	0	4	0	13.7995	21.7326
S33680_SI	FBgn0011747	FBgn0011747:3	Ank:3	4	137015	137256	1	3	3	3	Ank	FBgn0011747	FBpp0088238|FBpp0088239|FBpp0088240	FBtr0089171|FBtr0089172|FBtr0089173	1	1	1	1	1	1	1	1	1	F_EtOH-F_RU486	0.924381	0	0	0	M_EtOH-M_RU486	0.0558733	0	0	0	F_EtOH-M_EtOH	0.859048	0	0	0	F_RU486-M_RU486	0.0975178	0	0	0	0	0	0	0	53.6639	63.9767
S33681_SI	FBgn0011747	FBgn0011747:4	Ank:4	4	137312	139127	1	4	4	4	Ank	FBgn0011747	FBpp0088238|FBpp0088239|FBpp0088240|FBpp0289724	FBtr0089171|FBtr0089172|FBtr0089173|FBtr0300497	1	1	1	1	1	1	1	1	1	F_EtOH-F_RU486	0.995172	0	0	0	M_EtOH-M_RU486	0.285927	0	0	0	F_EtOH-M_EtOH	0.839521	0	0	0	F_RU486-M_RU486	0.626169	0	0	0	0	0	0	0	109.328	125.593
S33682_SI	FBgn0011747	FBgn0011747:5	Ank:5	4	139181	139405	1	4	4	4	Ank	FBgn0011747	FBpp0088238|FBpp0088239|FBpp0088240|FBpp0289724	FBtr0089171|FBtr0089172|FBtr0089173|FBtr0300497	1	1	1	1	1	1	1	1	1	F_EtOH-F_RU486	0.644081	0	0	0	M_EtOH-M_RU486	0.00330773	1	1	0	F_EtOH-M_EtOH	0.893602	0	0	0	F_RU486-M_RU486	0.0556811	0	0	0	3	0	0	0	75.7006	77.6091
S33683_SI	FBgn0011747	FBgn0011747:6	Ank:6	4	139464	139557	1	4	4	4	Ank	FBgn0011747	FBpp0088238|FBpp0088239|FBpp0088240|FBpp0289724	FBtr0089171|FBtr0089172|FBtr0089173|FBtr0300497	1	1	1	1	1	1	1	1	1	F_EtOH-F_RU486	0.98727	0	0	0	M_EtOH-M_RU486	0.0474187	1	0	0	F_EtOH-M_EtOH	0.816821	0	0	0	F_RU486-M_RU486	0.198133	0	0	0	0	0	0	0	62.586	72.7509
S33684_SI	FBgn0011747	FBgn0011747:7	Ank:7	4	140514	140838	1	4	4	4	Ank	FBgn0011747	FBpp0088238|FBpp0088239|FBpp0088240|FBpp0289724	FBtr0089171|FBtr0089172|FBtr0089173|FBtr0300497	1	1	1	1	1	1	1	1	1	F_EtOH-F_RU486	0.940035	0	0	0	M_EtOH-M_RU486	0.00662114	1	1	0	F_EtOH-M_EtOH	0.65645	0	0	0	F_RU486-M_RU486	0.0359253	1	0	0	3	0	0	0	79.8262	93.3149
S33685_SI	FBgn0011747	FBgn0011747:8	Ank:8	4	141484	142425	1	4	4	4	Ank	FBgn0011747	FBpp0088238|FBpp0088239|FBpp0088240|FBpp0289724	FBtr0089171|FBtr0089172|FBtr0089173|FBtr0300497	1	1	1	1	1	1	1	1	1	F_EtOH-F_RU486	0.699937	0	0	0	M_EtOH-M_RU486	0.00996876	1	1	0	F_EtOH-M_EtOH	0.672204	0	0	0	F_RU486-M_RU486	0.267075	0	0	0	3	0	0	0	65.7101	67.7048
S33686_SI	FBgn0011747	FBgn0011747:9	Ank:9	4	142479	142582	1	4	4	4	Ank	FBgn0011747	FBpp0088238|FBpp0088239|FBpp0088240|FBpp0289724	FBtr0089171|FBtr0089172|FBtr0089173|FBtr0300497	1	1	1	1	1	1	1	1	1	F_EtOH-F_RU486	0.666325	0	0	0	M_EtOH-M_RU486	0.0476253	1	0	0	F_EtOH-M_EtOH	0.84099	0	0	0	F_RU486-M_RU486	0.561617	0	0	0	0	0	0	0	45.3429	42.3206
S33687_SI	FBgn0011747	FBgn0011747:10	Ank:10	4	142935	144048	1	4	4	4	Ank	FBgn0011747	FBpp0088238|FBpp0088239|FBpp0088240|FBpp0289724	FBtr0089171|FBtr0089172|FBtr0089173|FBtr0300497	1	1	1	1	1	1	1	1	1	F_EtOH-F_RU486	0.81038	0	0	0	M_EtOH-M_RU486	0.0170959	1	0	0	F_EtOH-M_EtOH	0.705806	0	0	0	F_RU486-M_RU486	0.265146	0	0	0	0	0	0	0	59.6233	61.22
S33688_SI	FBgn0011747	FBgn0011747:11	Ank:11	4	144411	144518	1	4	4	4	Ank	FBgn0011747	FBpp0088238|FBpp0088239|FBpp0088240|FBpp0289724	FBtr0089171|FBtr0089172|FBtr0089173|FBtr0300497	1	1	1	1	1	1	1	1	1	F_EtOH-F_RU486	0.568379	0	0	0	M_EtOH-M_RU486	0.0269341	1	0	0	F_EtOH-M_EtOH	0.963619	0	0	0	F_RU486-M_RU486	0.353587	0	0	0	0	0	0	0	49.5015	42.4281
F25728_SI	FBgn0261788	FBgn0261788:3|FBgn0261788:4|FBgn0261788:5	Ank2:3|Ank2:4|Ank2:5	3L	7655081	7655398	3	6	6	1|1|4	Ank2	FBgn0261788	FBpp0292231|FBpp0292232|FBpp0292234|FBpp0292241|FBpp0292242|FBpp0292244	FBtr0303112|FBtr0303113|FBtr0303115|FBtr0303122|FBtr0303123|FBtr0303125	1	1	1	1	1	1	1	1	1	F_EtOH-F_RU486	0.897643	0	0	0	M_EtOH-M_RU486	0.0171354	1	0	0	F_EtOH-M_EtOH	0.410071	0	0	0	F_RU486-M_RU486	0.475493	0	0	0	0	0	0	0	17.2853	17.6897
F25734_SI	FBgn0261788	FBgn0261788:10|FBgn0261788:9	Ank2:10|Ank2:9	3L	7689611	7689824	2	13	13	12|1	Ank2	FBgn0261788	FBpp0292230|FBpp0292231|FBpp0292232|FBpp0292233|FBpp0292234|FBpp0292236|FBpp0292237|FBpp0292240|FBpp0292241|FBpp0292242|FBpp0292243|FBpp0292244|FBpp0306185	FBtr0303111|FBtr0303112|FBtr0303113|FBtr0303114|FBtr0303115|FBtr0303117|FBtr0303118|FBtr0303121|FBtr0303122|FBtr0303123|FBtr0303124|FBtr0303125|FBtr0334060	1	1	1	1	1	1	1	1	1	F_EtOH-F_RU486	0.625094	0	0	0	M_EtOH-M_RU486	0.513627	0	0	0	F_EtOH-M_EtOH	0.162657	0	0	0	F_RU486-M_RU486	0.639273	0	0	0	0	0	0	0	8.79225	12.231
F25740_SI	FBgn0261788	FBgn0261788:16|FBgn0261788:17	Ank2:16|Ank2:17	3L	7697918	7699014	2	15	15	2|13	Ank2	FBgn0261788	FBpp0292230|FBpp0292231|FBpp0292232|FBpp0292233|FBpp0292234|FBpp0292236|FBpp0292237|FBpp0292238|FBpp0292240|FBpp0292241|FBpp0292242|FBpp0292243|FBpp0292244|FBpp0306185|FBpp0306186	FBtr0303111|FBtr0303112|FBtr0303113|FBtr0303114|FBtr0303115|FBtr0303117|FBtr0303118|FBtr0303119|FBtr0303121|FBtr0303122|FBtr0303123|FBtr0303124|FBtr0303125|FBtr0334060|FBtr0334061	1	1	1	1	1	1	1	1	1	F_EtOH-F_RU486	0.042661	1	0	0	M_EtOH-M_RU486	0.0149152	1	0	0	F_EtOH-M_EtOH	0.0144126	1	0	0	F_RU486-M_RU486	0.00830433	1	1	0	0	0	4	0	31.582	43.466
F25745_SI	FBgn0261788	FBgn0261788:22|FBgn0261788:23	Ank2:22|Ank2:23	3L	7702020	7702450	2	17	17	2|15	Ank2	FBgn0261788	FBpp0292230|FBpp0292231|FBpp0292232|FBpp0292233|FBpp0292234|FBpp0292236|FBpp0292237|FBpp0292238|FBpp0292239|FBpp0292240|FBpp0292241|FBpp0292242|FBpp0292243|FBpp0292244|FBpp0306185|FBpp0306186|FBpp0306187	FBtr0303111|FBtr0303112|FBtr0303113|FBtr0303114|FBtr0303115|FBtr0303117|FBtr0303118|FBtr0303119|FBtr0303120|FBtr0303121|FBtr0303122|FBtr0303123|FBtr0303124|FBtr0303125|FBtr0334060|FBtr0334061|FBtr0334062	1	1	1	1	1	1	1	1	1	F_EtOH-F_RU486	0.334114	0	0	0	M_EtOH-M_RU486	0.910722	0	0	0	F_EtOH-M_EtOH	0.417053	0	0	0	F_RU486-M_RU486	0.736686	0	0	0	0	0	0	0	17.0247	21.8356
F25749_SI	FBgn0261788	FBgn0261788:27|FBgn0261788:28	Ank2:27|Ank2:28	3L	7706238	7706750	2	10	10	1|9	Ank2	FBgn0261788	FBpp0292232|FBpp0292233|FBpp0292236|FBpp0292237|FBpp0292238|FBpp0292240|FBpp0292241|FBpp0292242|FBpp0292244|FBpp0306187	FBtr0303113|FBtr0303114|FBtr0303117|FBtr0303118|FBtr0303119|FBtr0303121|FBtr0303122|FBtr0303123|FBtr0303125|FBtr0334062	1	1	1	1	1	1	1	1	1	F_EtOH-F_RU486	0.838935	0	0	0	M_EtOH-M_RU486	0.0320147	1	0	0	F_EtOH-M_EtOH	0.429414	0	0	0	F_RU486-M_RU486	0.754694	0	0	0	0	0	0	0	33.3217	34.0519
S25726_SI	FBgn0261788	FBgn0261788:1	Ank2:1	3L	7648489	7649303	1	12	12	12	Ank2	FBgn0261788	FBpp0292230|FBpp0292231|FBpp0292232|FBpp0292233|FBpp0292234|FBpp0292236|FBpp0292240|FBpp0292241|FBpp0292242|FBpp0292243|FBpp0292244|FBpp0306185	FBtr0303111|FBtr0303112|FBtr0303113|FBtr0303114|FBtr0303115|FBtr0303117|FBtr0303121|FBtr0303122|FBtr0303123|FBtr0303124|FBtr0303125|FBtr0334060	1	1	1	1	1	1	1	1	1	F_EtOH-F_RU486	0.538376	0	0	0	M_EtOH-M_RU486	0.0061324	1	1	0	F_EtOH-M_EtOH	0.883693	0	0	0	F_RU486-M_RU486	0.149755	0	0	0	4	0	0	0	224.766	290.31
S25732_SI	FBgn0261788	FBgn0261788:8	Ank2:8	3L	7659266	7686955	1	1	1	1	Ank2	FBgn0261788	FBpp0292244	FBtr0303125	0	0	1	0	0	0	0	0	1	F_EtOH-F_RU486	0.907524	0	0	0	M_EtOH-M_RU486	0.0758831	0	0	0	F_EtOH-M_EtOH	0.517393	0	0	0	F_RU486-M_RU486	0.81555	0	0	0	0	0	0	0	3.95416	4.04696
S25735_SI	FBgn0261788	FBgn0261788:11	Ank2:11	3L	7689880	7689978	1	13	13	13	Ank2	FBgn0261788	FBpp0292230|FBpp0292231|FBpp0292232|FBpp0292233|FBpp0292234|FBpp0292236|FBpp0292237|FBpp0292240|FBpp0292241|FBpp0292242|FBpp0292243|FBpp0292244|FBpp0306185	FBtr0303111|FBtr0303112|FBtr0303113|FBtr0303114|FBtr0303115|FBtr0303117|FBtr0303118|FBtr0303121|FBtr0303122|FBtr0303123|FBtr0303124|FBtr0303125|FBtr0334060	1	1	1	1	1	1	1	1	1	F_EtOH-F_RU486	0.941206	0	0	0	M_EtOH-M_RU486	0.144371	0	0	0	F_EtOH-M_EtOH	0.516202	0	0	0	F_RU486-M_RU486	0.68485	0	0	0	0	0	0	0	23.1967	28.05
S25736_SI	FBgn0261788	FBgn0261788:12	Ank2:12	3L	7690038	7692473	1	13	13	13	Ank2	FBgn0261788	FBpp0292230|FBpp0292231|FBpp0292232|FBpp0292233|FBpp0292234|FBpp0292236|FBpp0292237|FBpp0292240|FBpp0292241|FBpp0292242|FBpp0292243|FBpp0292244|FBpp0306185	FBtr0303111|FBtr0303112|FBtr0303113|FBtr0303114|FBtr0303115|FBtr0303117|FBtr0303118|FBtr0303121|FBtr0303122|FBtr0303123|FBtr0303124|FBtr0303125|FBtr0334060	1	1	1	1	1	1	1	1	1	F_EtOH-F_RU486	0.929079	0	0	0	M_EtOH-M_RU486	0.0914013	0	0	0	F_EtOH-M_EtOH	0.309908	0	0	0	F_RU486-M_RU486	0.837175	0	0	0	0	0	0	0	22.524	27.0342
S25737_SI	FBgn0261788	FBgn0261788:13	Ank2:13	3L	7692586	7693424	1	13	13	13	Ank2	FBgn0261788	FBpp0292230|FBpp0292231|FBpp0292232|FBpp0292233|FBpp0292234|FBpp0292236|FBpp0292237|FBpp0292240|FBpp0292241|FBpp0292242|FBpp0292243|FBpp0292244|FBpp0306185	FBtr0303111|FBtr0303112|FBtr0303113|FBtr0303114|FBtr0303115|FBtr0303117|FBtr0303118|FBtr0303121|FBtr0303122|FBtr0303123|FBtr0303124|FBtr0303125|FBtr0334060	1	1	1	1	1	1	1	1	1	F_EtOH-F_RU486	0.987219	0	0	0	M_EtOH-M_RU486	0.0450157	1	0	0	F_EtOH-M_EtOH	0.409149	0	0	0	F_RU486-M_RU486	0.548972	0	0	0	0	0	0	0	15.998	18.4813
S25738_SI	FBgn0261788	FBgn0261788:14	Ank2:14	3L	7693489	7693648	1	13	13	13	Ank2	FBgn0261788	FBpp0292230|FBpp0292231|FBpp0292232|FBpp0292233|FBpp0292234|FBpp0292236|FBpp0292237|FBpp0292240|FBpp0292241|FBpp0292242|FBpp0292243|FBpp0292244|FBpp0306185	FBtr0303111|FBtr0303112|FBtr0303113|FBtr0303114|FBtr0303115|FBtr0303117|FBtr0303118|FBtr0303121|FBtr0303122|FBtr0303123|FBtr0303124|FBtr0303125|FBtr0334060	1	1	1	1	1	1	1	1	1	F_EtOH-F_RU486	0.476354	0	0	0	M_EtOH-M_RU486	0.0560248	0	0	0	F_EtOH-M_EtOH	0.281628	0	0	0	F_RU486-M_RU486	0.200942	0	0	0	0	0	0	0	8.02899	14.472
S25739_SI	FBgn0261788	FBgn0261788:15	Ank2:15	3L	7696946	7697150	1	13	13	13	Ank2	FBgn0261788	FBpp0292230|FBpp0292231|FBpp0292232|FBpp0292233|FBpp0292234|FBpp0292236|FBpp0292237|FBpp0292240|FBpp0292241|FBpp0292242|FBpp0292243|FBpp0292244|FBpp0306185	FBtr0303111|FBtr0303112|FBtr0303113|FBtr0303114|FBtr0303115|FBtr0303117|FBtr0303118|FBtr0303121|FBtr0303122|FBtr0303123|FBtr0303124|FBtr0303125|FBtr0334060	1	1	1	1	1	1	1	1	1	F_EtOH-F_RU486	0.89115	0	0	0	M_EtOH-M_RU486	0.184833	0	0	0	F_EtOH-M_EtOH	0.98625	0	0	0	F_RU486-M_RU486	0.504435	0	0	0	0	0	0	0	10.746	10.8932
S25741_SI	FBgn0261788	FBgn0261788:18	Ank2:18	3L	7699073	7699479	1	15	15	15	Ank2	FBgn0261788	FBpp0292230|FBpp0292231|FBpp0292232|FBpp0292233|FBpp0292234|FBpp0292236|FBpp0292237|FBpp0292238|FBpp0292240|FBpp0292241|FBpp0292242|FBpp0292243|FBpp0292244|FBpp0306185|FBpp0306186	FBtr0303111|FBtr0303112|FBtr0303113|FBtr0303114|FBtr0303115|FBtr0303117|FBtr0303118|FBtr0303119|FBtr0303121|FBtr0303122|FBtr0303123|FBtr0303124|FBtr0303125|FBtr0334060|FBtr0334061	1	1	1	1	1	1	1	1	1	F_EtOH-F_RU486	0.967869	0	0	0	M_EtOH-M_RU486	0.222221	0	0	0	F_EtOH-M_EtOH	0.379037	0	0	0	F_RU486-M_RU486	0.905131	0	0	0	0	0	0	0	43.1626	50.9624
S25742_SI	FBgn0261788	FBgn0261788:19	Ank2:19	3L	7699561	7699843	1	15	15	15	Ank2	FBgn0261788	FBpp0292230|FBpp0292231|FBpp0292232|FBpp0292233|FBpp0292234|FBpp0292236|FBpp0292237|FBpp0292238|FBpp0292240|FBpp0292241|FBpp0292242|FBpp0292243|FBpp0292244|FBpp0306185|FBpp0306186	FBtr0303111|FBtr0303112|FBtr0303113|FBtr0303114|FBtr0303115|FBtr0303117|FBtr0303118|FBtr0303119|FBtr0303121|FBtr0303122|FBtr0303123|FBtr0303124|FBtr0303125|FBtr0334060|FBtr0334061	1	1	1	1	1	1	1	1	1	F_EtOH-F_RU486	0.893585	0	0	0	M_EtOH-M_RU486	0.186701	0	0	0	F_EtOH-M_EtOH	0.104032	0	0	0	F_RU486-M_RU486	0.434746	0	0	0	0	0	0	0	35.4495	42.6866
S25744_SI	FBgn0261788	FBgn0261788:21	Ank2:21	3L	7700989	7701916	1	15	15	15	Ank2	FBgn0261788	FBpp0292230|FBpp0292231|FBpp0292232|FBpp0292233|FBpp0292234|FBpp0292236|FBpp0292237|FBpp0292238|FBpp0292240|FBpp0292241|FBpp0292242|FBpp0292243|FBpp0292244|FBpp0306185|FBpp0306186	FBtr0303111|FBtr0303112|FBtr0303113|FBtr0303114|FBtr0303115|FBtr0303117|FBtr0303118|FBtr0303119|FBtr0303121|FBtr0303122|FBtr0303123|FBtr0303124|FBtr0303125|FBtr0334060|FBtr0334061	1	1	1	1	1	1	1	1	1	F_EtOH-F_RU486	0.866414	0	0	0	M_EtOH-M_RU486	0.0322288	1	0	0	F_EtOH-M_EtOH	0.179432	0	0	0	F_RU486-M_RU486	0.649253	0	0	0	0	0	0	0	31.2691	38.6042
S25746_SI	FBgn0261788	FBgn0261788:24	Ank2:24	3L	7702619	7703383	1	17	17	17	Ank2	FBgn0261788	FBpp0292230|FBpp0292231|FBpp0292232|FBpp0292233|FBpp0292234|FBpp0292236|FBpp0292237|FBpp0292238|FBpp0292239|FBpp0292240|FBpp0292241|FBpp0292242|FBpp0292243|FBpp0292244|FBpp0306185|FBpp0306186|FBpp0306187	FBtr0303111|FBtr0303112|FBtr0303113|FBtr0303114|FBtr0303115|FBtr0303117|FBtr0303118|FBtr0303119|FBtr0303120|FBtr0303121|FBtr0303122|FBtr0303123|FBtr0303124|FBtr0303125|FBtr0334060|FBtr0334061|FBtr0334062	1	1	1	1	1	1	1	1	1	F_EtOH-F_RU486	0.888132	0	0	0	M_EtOH-M_RU486	0.0193107	1	0	0	F_EtOH-M_EtOH	0.272165	0	0	0	F_RU486-M_RU486	0.775949	0	0	0	0	0	0	0	33.9347	37.5618
S25747_SI	FBgn0261788	FBgn0261788:25	Ank2:25	3L	7703449	7703901	1	17	17	17	Ank2	FBgn0261788	FBpp0292230|FBpp0292231|FBpp0292232|FBpp0292233|FBpp0292234|FBpp0292236|FBpp0292237|FBpp0292238|FBpp0292239|FBpp0292240|FBpp0292241|FBpp0292242|FBpp0292243|FBpp0292244|FBpp0306185|FBpp0306186|FBpp0306187	FBtr0303111|FBtr0303112|FBtr0303113|FBtr0303114|FBtr0303115|FBtr0303117|FBtr0303118|FBtr0303119|FBtr0303120|FBtr0303121|FBtr0303122|FBtr0303123|FBtr0303124|FBtr0303125|FBtr0334060|FBtr0334061|FBtr0334062	1	1	1	1	1	1	1	1	1	F_EtOH-F_RU486	0.931428	0	0	0	M_EtOH-M_RU486	0.0125359	1	0	0	F_EtOH-M_EtOH	0.458015	0	0	0	F_RU486-M_RU486	0.283857	0	0	0	0	0	0	0	31.1248	34.4978
S25748_SI	FBgn0261788	FBgn0261788:26	Ank2:26	3L	7703968	7704069	1	17	17	17	Ank2	FBgn0261788	FBpp0292230|FBpp0292231|FBpp0292232|FBpp0292233|FBpp0292234|FBpp0292236|FBpp0292237|FBpp0292238|FBpp0292239|FBpp0292240|FBpp0292241|FBpp0292242|FBpp0292243|FBpp0292244|FBpp0306185|FBpp0306186|FBpp0306187	FBtr0303111|FBtr0303112|FBtr0303113|FBtr0303114|FBtr0303115|FBtr0303117|FBtr0303118|FBtr0303119|FBtr0303120|FBtr0303121|FBtr0303122|FBtr0303123|FBtr0303124|FBtr0303125|FBtr0334060|FBtr0334061|FBtr0334062	1	1	1	1	1	1	1	1	1	F_EtOH-F_RU486	0.719264	0	0	0	M_EtOH-M_RU486	0.126093	0	0	0	F_EtOH-M_EtOH	0.850159	0	0	0	F_RU486-M_RU486	0.827211	0	0	0	0	0	0	0	33.2265	32.0388
S25750_SI	FBgn0261788	FBgn0261788:29	Ank2:29	3L	7709268	7709424	1	2	2	2	Ank2	FBgn0261788	FBpp0292230|FBpp0292231	FBtr0303111|FBtr0303112	1	1	1	1	1	1	1	1	1	F_EtOH-F_RU486	0.963618	0	0	0	M_EtOH-M_RU486	0.831721	0	0	0	F_EtOH-M_EtOH	0.774969	0	0	0	F_RU486-M_RU486	0.709577	0	0	0	0	0	0	0	5.58439	6.90295
S20904_SI	FBgn0000084	FBgn0000084:3	AnxB10:3	X	20066074	20066255	1	2	2	2	AnxB10	FBgn0000084	FBpp0070024|FBpp0291143	FBtr0070025|FBtr0301931	1	1	1	1	1	1	1	1	1	F_EtOH-F_RU486	0.962879	0	0	0	M_EtOH-M_RU486	0.629288	0	0	0	F_EtOH-M_EtOH	0.568288	0	0	0	F_RU486-M_RU486	0.183495	0	0	0	0	0	0	0	12.592	14.4772
S20905_SI	FBgn0000084	FBgn0000084:4	AnxB10:4	X	20066338	20067049	1	2	2	2	AnxB10	FBgn0000084	FBpp0070024|FBpp0291143	FBtr0070025|FBtr0301931	1	1	1	1	1	1	1	1	1	F_EtOH-F_RU486	0.965779	0	0	0	M_EtOH-M_RU486	0.467382	0	0	0	F_EtOH-M_EtOH	0.115639	0	0	0	F_RU486-M_RU486	0.0123197	1	0	0	0	0	0	0	136.447	157.194
S20906_SI	FBgn0000084	FBgn0000084:5	AnxB10:5	X	20067402	20067547	1	2	2	2	AnxB10	FBgn0000084	FBpp0070024|FBpp0291143	FBtr0070025|FBtr0301931	1	1	1	1	1	1	1	1	1	F_EtOH-F_RU486	0.910619	0	0	0	M_EtOH-M_RU486	0.63085	0	0	0	F_EtOH-M_EtOH	0.187564	0	0	0	F_RU486-M_RU486	0.101557	0	0	0	0	0	0	0	82.2109	96.6304
F19039_SI	FBgn0030749	FBgn0030749:10|FBgn0030749:9	Anxb11:10|Anxb11:9	X	16314083	16314158	2	6	6	1|5	AnxB11	FBgn0030749	FBpp0074077|FBpp0074078|FBpp0306154|FBpp0306156|FBpp0306157|FBpp0306158	FBtr0074302|FBtr0074303|FBtr0334038|FBtr0334040|FBtr0334041|FBtr0334042	1	1	1	1	1	1	1	1	1	F_EtOH-F_RU486	0.808123	0	0	0	M_EtOH-M_RU486	0.257365	0	0	0	F_EtOH-M_EtOH	0.753619	0	0	0	F_RU486-M_RU486	0.37197	0	0	0	0	0	0	0	38.2597	39.1558
S19034_SI	FBgn0030749	FBgn0030749:4	Anxb11:4	X	16311989	16312057	1	7	7	7	AnxB11	FBgn0030749	FBpp0074077|FBpp0074078|FBpp0306154|FBpp0306155|FBpp0306156|FBpp0306157|FBpp0306158	FBtr0074302|FBtr0074303|FBtr0334038|FBtr0334039|FBtr0334040|FBtr0334041|FBtr0334042	1	1	1	1	1	1	1	1	1	F_EtOH-F_RU486	0.277612	0	0	0	M_EtOH-M_RU486	0.000161569	1	1	0	F_EtOH-M_EtOH	0.146966	0	0	0	F_RU486-M_RU486	0.171903	0	0	0	4	0	0	0	38.8571	50.9381
S19035_SI	FBgn0030749	FBgn0030749:5	Anxb11:5	X	16312114	16312323	1	7	7	7	AnxB11	FBgn0030749	FBpp0074077|FBpp0074078|FBpp0306154|FBpp0306155|FBpp0306156|FBpp0306157|FBpp0306158	FBtr0074302|FBtr0074303|FBtr0334038|FBtr0334039|FBtr0334040|FBtr0334041|FBtr0334042	1	1	1	1	1	1	1	1	1	F_EtOH-F_RU486	0.0394429	1	0	0	M_EtOH-M_RU486	8.46821e-06	1	1	1	F_EtOH-M_EtOH	0.271564	0	0	0	F_RU486-M_RU486	0.00636788	1	1	0	4	0	4	0	45.4518	62.9321
S19036_SI	FBgn0030749	FBgn0030749:6	Anxb11:6	X	16312393	16312622	1	7	7	7	AnxB11	FBgn0030749	FBpp0074077|FBpp0074078|FBpp0306154|FBpp0306155|FBpp0306156|FBpp0306157|FBpp0306158	FBtr0074302|FBtr0074303|FBtr0334038|FBtr0334039|FBtr0334040|FBtr0334041|FBtr0334042	1	1	1	1	1	1	1	1	1	F_EtOH-F_RU486	0.524207	0	0	0	M_EtOH-M_RU486	4.08015e-06	1	1	1	F_EtOH-M_EtOH	0.00122203	1	1	0	F_RU486-M_RU486	0.0974088	0	0	0	4	0	1	0	57.026	69.5368
S19037_SI	FBgn0030749	FBgn0030749:7	Anxb11:7	X	16312701	16313082	1	7	7	7	AnxB11	FBgn0030749	FBpp0074077|FBpp0074078|FBpp0306154|FBpp0306155|FBpp0306156|FBpp0306157|FBpp0306158	FBtr0074302|FBtr0074303|FBtr0334038|FBtr0334039|FBtr0334040|FBtr0334041|FBtr0334042	1	1	1	1	1	1	1	1	1	F_EtOH-F_RU486	0.830778	0	0	0	M_EtOH-M_RU486	0.0001023	1	1	0	F_EtOH-M_EtOH	0.0377397	1	0	0	F_RU486-M_RU486	0.0679683	0	0	0	4	0	0	0	53.7554	63.6353
S19038_SI	FBgn0030749	FBgn0030749:8	Anxb11:8	X	16313237	16313803	1	3	3	3	AnxB11	FBgn0030749	FBpp0074078|FBpp0306156|FBpp0306158	FBtr0074303|FBtr0334040|FBtr0334042	1	1	1	1	1	1	1	1	1	F_EtOH-F_RU486	0.186882	0	0	0	M_EtOH-M_RU486	3.12234e-06	1	1	1	F_EtOH-M_EtOH	0.0394468	1	0	0	F_RU486-M_RU486	0.00153974	1	1	0	4	0	4	0	14.6191	19.3151
S57286_SI	FBgn0000083	FBgn0000083:5	AnnIX:5	3R	16893168	16893221	1	6	6	6	AnxB9	FBgn0000083	FBpp0088505|FBpp0088506|FBpp0088985|FBpp0088986|FBpp0307769|FBpp0307770	FBtr0089517|FBtr0089518|FBtr0089519|FBtr0089520|FBtr0336797|FBtr0336798	1	1	1	1	1	1	1	1	1	F_EtOH-F_RU486	0.419151	0	0	0	M_EtOH-M_RU486	0.109447	0	0	0	F_EtOH-M_EtOH	0.722545	0	0	0	F_RU486-M_RU486	0.557814	0	0	0	0	0	0	0	78.7515	81.7636
S57287_SI	FBgn0000083	FBgn0000083:6	AnnIX:6	3R	16893791	16894499	1	6	6	6	AnxB9	FBgn0000083	FBpp0088505|FBpp0088506|FBpp0088985|FBpp0088986|FBpp0307769|FBpp0307770	FBtr0089517|FBtr0089518|FBtr0089519|FBtr0089520|FBtr0336797|FBtr0336798	1	1	1	1	1	1	1	1	1	F_EtOH-F_RU486	0.0109106	1	0	0	M_EtOH-M_RU486	0.00515198	1	1	0	F_EtOH-M_EtOH	0.210612	0	0	0	F_RU486-M_RU486	0.000490988	1	1	0	4	0	4	0	181.227	183.772
S57288_SI	FBgn0000083	FBgn0000083:7	AnnIX:7	3R	16894560	16894741	1	6	6	6	AnxB9	FBgn0000083	FBpp0088505|FBpp0088506|FBpp0088985|FBpp0088986|FBpp0307769|FBpp0307770	FBtr0089517|FBtr0089518|FBtr0089519|FBtr0089520|FBtr0336797|FBtr0336798	1	1	1	1	1	1	1	1	1	F_EtOH-F_RU486	0.856173	0	0	0	M_EtOH-M_RU486	8.20618e-05	1	1	1	F_EtOH-M_EtOH	0.97745	0	0	0	F_RU486-M_RU486	0.000148646	1	1	0	4	0	4	0	222.169	250.676
S57289_SI	FBgn0000083	FBgn0000083:8	AnnIX:8	3R	16895035	16895476	1	3	3	3	AnxB9	FBgn0000083	FBpp0088986|FBpp0307769|FBpp0307770	FBtr0089519|FBtr0336797|FBtr0336798	1	1	1	1	1	1	1	1	1	F_EtOH-F_RU486	0.981811	0	0	0	M_EtOH-M_RU486	0.000566444	1	1	0	F_EtOH-M_EtOH	0.989432	0	0	0	F_RU486-M_RU486	0.00161433	1	1	0	4	0	4	0	59.6441	68.8886
S57290_SI	FBgn0000083	FBgn0000083:9	AnnIX:9	3R	16896000	16896261	1	1	1	1	AnxB9	FBgn0000083	FBpp0088505	FBtr0089517	1	1	1	1	1	1	1	1	1	F_EtOH-F_RU486	0.894705	0	0	0	M_EtOH-M_RU486	0.00280819	1	1	0	F_EtOH-M_EtOH	0.875582	0	0	0	F_RU486-M_RU486	0.00753421	1	1	0	4	0	4	0	86.9823	103.123
S52688_SI	FBgn0029512	FBgn0029512:2	Aos1:2	3R	8258851	8259279	1	1	1	1	Aos1	FBgn0029512	FBpp0082065	FBtr0082593	1	1	1	1	1	1	1	1	1	F_EtOH-F_RU486	0.91917	0	0	0	M_EtOH-M_RU486	0.000982681	1	1	0	F_EtOH-M_EtOH	0.764519	0	0	0	F_RU486-M_RU486	0.00183322	1	1	0	3	0	3	0	22.3946	25.0977
S52689_SI	FBgn0029512	FBgn0029512:3	Aos1:3	3R	8259347	8259544	1	1	1	1	Aos1	FBgn0029512	FBpp0082065	FBtr0082593	1	1	1	1	1	1	1	1	1	F_EtOH-F_RU486	0.13794	0	0	0	M_EtOH-M_RU486	0.0534252	0	0	0	F_EtOH-M_EtOH	0.617288	0	0	0	F_RU486-M_RU486	0.748425	0	0	0	0	0	0	0	15.4824	13.2312
S61824_SI	FBgn0015589	FBgn0015589:1	Apc:1	3R	24658023	24662208	1	2	2	2	Apc	FBgn0015589	FBpp0084720|FBpp0307743	FBtr0085351|FBtr0336767	1	1	1	1	1	1	1	1	1	F_EtOH-F_RU486	0.980321	0	0	0	M_EtOH-M_RU486	0.115509	0	0	0	F_EtOH-M_EtOH	0.158775	0	0	0	F_RU486-M_RU486	0.525167	0	0	0	0	0	0	0	31.8146	36.5047
S61825_SI	FBgn0015589	FBgn0015589:2	Apc:2	3R	24662269	24662407	1	2	2	2	Apc	FBgn0015589	FBpp0084720|FBpp0307743	FBtr0085351|FBtr0336767	1	1	1	1	1	1	1	1	1	F_EtOH-F_RU486	0.724494	0	0	0	M_EtOH-M_RU486	0.346064	0	0	0	F_EtOH-M_EtOH	0.844051	0	0	0	F_RU486-M_RU486	0.822429	0	0	0	0	0	0	0	22.25	21.1619
S61826_SI	FBgn0015589	FBgn0015589:3	Apc:3	3R	24662621	24666547	1	2	2	2	Apc	FBgn0015589	FBpp0084720|FBpp0307743	FBtr0085351|FBtr0336767	1	1	1	1	1	1	1	1	1	F_EtOH-F_RU486	0.766194	0	0	0	M_EtOH-M_RU486	0.0371283	1	0	0	F_EtOH-M_EtOH	0.657402	0	0	0	F_RU486-M_RU486	0.583088	0	0	0	0	0	0	0	17.7307	17.4816
S61828_SI	FBgn0015589	FBgn0015589:5	Apc:5	3R	24670282	24670470	1	1	1	1	Apc	FBgn0015589	FBpp0084720	FBtr0085351	1	1	1	1	1	1	1	1	1	F_EtOH-F_RU486	0.924241	0	0	0	M_EtOH-M_RU486	0.172583	0	0	0	F_EtOH-M_EtOH	0.626862	0	0	0	F_RU486-M_RU486	0.91685	0	0	0	0	0	0	0	12.107	12.8877
F9177_SI	FBgn0026150	FBgn0026150:1|FBgn0026150:2|FBgn0026150:3	ApepP:1|ApepP:2|ApepP:3	2L	16908229	16910418	3	2	2	1|1|1	ApepP	FBgn0026150	FBpp0080509|FBpp0293470	FBtr0080956|FBtr0304931	1	1	1	1	1	1	1	1	1	F_EtOH-F_RU486	0.348788	0	0	0	M_EtOH-M_RU486	0.0679215	0	0	0	F_EtOH-M_EtOH	0.098697	0	0	0	F_RU486-M_RU486	0.000335349	1	1	0	0	0	3	0	12.7338	16.8396
S5718_SI	FBgn0051713	FBgn0051713:1	Apf:1	2L	9938178	9938510	1	1	1	1	Apf	FBgn0051713	FBpp0079490	FBtr0079895	1	1	1	1	1	1	1	1	1	F_EtOH-F_RU486	0.991468	0	0	0	M_EtOH-M_RU486	0.0432189	1	0	0	F_EtOH-M_EtOH	0.712922	0	0	0	F_RU486-M_RU486	0.244966	0	0	0	0	0	0	0	21.9062	25.008
S5719_SI	FBgn0051713	FBgn0051713:2	Apf:2	2L	9938569	9938790	1	1	1	1	Apf	FBgn0051713	FBpp0079490	FBtr0079895	1	1	1	1	1	1	1	1	1	F_EtOH-F_RU486	0.581599	0	0	0	M_EtOH-M_RU486	0.018001	1	0	0	F_EtOH-M_EtOH	0.78891	0	0	0	F_RU486-M_RU486	0.0997849	0	0	0	0	0	0	0	21.574	20.1106
S63103_SI	FBgn0016123	FBgn0016123:1	Aph-4:1	3R	26874651	26875041	1	1	1	1	Aph-4	FBgn0016123	FBpp0085095	FBtr0085733	1	1	1	1	1	1	1	1	1	F_EtOH-F_RU486	0.619074	0	0	0	M_EtOH-M_RU486	0.132525	0	0	0	F_EtOH-M_EtOH	0.228298	0	0	0	F_RU486-M_RU486	0.0563204	0	0	0	0	0	0	0	36.8163	38.3656
S63105_SI	FBgn0016123	FBgn0016123:3	Aph-4:3	3R	26876374	26876615	1	2	2	2	Aph-4	FBgn0016123	FBpp0085095|FBpp0085096	FBtr0085733|FBtr0085734	1	1	1	1	1	1	1	1	1	F_EtOH-F_RU486	0.613567	0	0	0	M_EtOH-M_RU486	0.494771	0	0	0	F_EtOH-M_EtOH	0.462073	0	0	0	F_RU486-M_RU486	0.0233866	1	0	0	0	0	0	0	44.5542	55.1043
S63106_SI	FBgn0016123	FBgn0016123:4	Aph-4:4	3R	26876683	26877646	1	2	2	2	Aph-4	FBgn0016123	FBpp0085095|FBpp0085096	FBtr0085733|FBtr0085734	1	1	1	1	1	1	1	1	1	F_EtOH-F_RU486	0.236009	0	0	0	M_EtOH-M_RU486	0.375753	0	0	0	F_EtOH-M_EtOH	0.0958463	0	0	0	F_RU486-M_RU486	0.00585774	1	1	0	0	0	3	0	43.6477	54.0639
S63107_SI	FBgn0016123	FBgn0016123:5	Aph-4:5	3R	26877707	26878262	1	2	2	2	Aph-4	FBgn0016123	FBpp0085095|FBpp0085096	FBtr0085733|FBtr0085734	1	1	1	1	1	1	1	1	1	F_EtOH-F_RU486	0.260117	0	0	0	M_EtOH-M_RU486	0.082063	0	0	0	F_EtOH-M_EtOH	0.786744	0	0	0	F_RU486-M_RU486	0.579188	0	0	0	0	0	0	0	40.3639	53.3477
F22167_SI	FBgn0040281	FBgn0040281:3|FBgn0040281:4	Aplip1:3|Aplip1:4	3L	1197509	1198230	2	2	2	1|1	Aplip1	FBgn0040281	FBpp0072522|FBpp0072523	FBtr0072626|FBtr0072627	1	1	1	1	1	1	1	1	1	F_EtOH-F_RU486	0.808024	0	0	0	M_EtOH-M_RU486	0.02674	1	0	0	F_EtOH-M_EtOH	0.00451357	1	1	0	F_RU486-M_RU486	0.0555527	0	0	0	0	0	2	0	59.8142	70.663
S22165_SI	FBgn0040281	FBgn0040281:1	Aplip1:1	3L	1196317	1196655	1	2	2	2	Aplip1	FBgn0040281	FBpp0072522|FBpp0072523	FBtr0072626|FBtr0072627	1	1	1	1	1	1	1	1	1	F_EtOH-F_RU486	0.910442	0	0	0	M_EtOH-M_RU486	0.0203873	1	0	0	F_EtOH-M_EtOH	0.27995	0	0	0	F_RU486-M_RU486	0.73787	0	0	0	0	0	0	0	57.9873	64.6353
S22166_SI	FBgn0040281	FBgn0040281:2	Aplip1:2	3L	1196937	1197313	1	2	2	2	Aplip1	FBgn0040281	FBpp0072522|FBpp0072523	FBtr0072626|FBtr0072627	1	1	1	1	1	1	1	1	1	F_EtOH-F_RU486	0.995309	0	0	0	M_EtOH-M_RU486	0.0919036	0	0	0	F_EtOH-M_EtOH	0.0732189	0	0	0	F_RU486-M_RU486	0.307521	0	0	0	0	0	0	0	54.3122	62.7884
S22168_SI	FBgn0040281	FBgn0040281:5	Aplip1:5	3L	1198299	1198486	1	2	2	2	Aplip1	FBgn0040281	FBpp0072522|FBpp0072523	FBtr0072626|FBtr0072627	1	1	1	1	1	1	1	1	1	F_EtOH-F_RU486	0.393086	0	0	0	M_EtOH-M_RU486	0.809354	0	0	0	F_EtOH-M_EtOH	0.0292005	1	0	0	F_RU486-M_RU486	0.0610747	0	0	0	0	0	0	0	65.7813	84.6208
S22169_SI	FBgn0040281	FBgn0040281:6	Aplip1:6	3L	1198555	1199339	1	2	2	2	Aplip1	FBgn0040281	FBpp0072522|FBpp0072523	FBtr0072626|FBtr0072627	1	1	1	1	1	1	1	1	1	F_EtOH-F_RU486	0.809456	0	0	0	M_EtOH-M_RU486	0.0415063	1	0	0	F_EtOH-M_EtOH	0.189722	0	0	0	F_RU486-M_RU486	0.00811137	1	1	0	0	0	4	0	46.3528	55.7137
S5512_SI	FBgn0032136	FBgn0032136:1	CG15828:1	2L	9634179	9634328	1	1	1	1	Apoltp	FBgn0032136	FBpp0292877	FBtr0303874	1	1	1	0	1	0	1	0	1	F_EtOH-F_RU486	0.52484	0	0	0	M_EtOH-M_RU486	0.0372239	1	0	0	F_EtOH-M_EtOH	0.5194	0	0	0	F_RU486-M_RU486	0.0915003	0	0	0	0	0	0	0	10.2958	7.35099
S5513_SI	FBgn0032136	FBgn0032136:2	CG15828:2	2L	9641681	9641818	1	1	1	1	Apoltp	FBgn0032136	FBpp0292877	FBtr0303874	1	1	1	0	1	0	1	0	1	F_EtOH-F_RU486	0.873572	0	0	0	M_EtOH-M_RU486	0.0562663	0	0	0	F_EtOH-M_EtOH	0.575994	0	0	0	F_RU486-M_RU486	0.0470319	1	0	0	0	0	0	0	12.4772	11.2806
S5514_SI	FBgn0032136	FBgn0032136:3	CG15828:3	2L	9641913	9642646	1	1	1	1	Apoltp	FBgn0032136	FBpp0292877	FBtr0303874	1	1	1	0	1	0	1	0	1	F_EtOH-F_RU486	0.734407	0	0	0	M_EtOH-M_RU486	0.0307503	1	0	0	F_EtOH-M_EtOH	0.34582	0	0	0	F_RU486-M_RU486	0.0183891	1	0	0	0	0	0	0	15.8562	12.8871
S5515_SI	FBgn0032136	FBgn0032136:4	CG15828:4	2L	9642717	9642876	1	1	1	1	Apoltp	FBgn0032136	FBpp0292877	FBtr0303874	1	1	1	1	1	1	1	1	1	F_EtOH-F_RU486	0.726866	0	0	0	M_EtOH-M_RU486	0.0645398	0	0	0	F_EtOH-M_EtOH	0.579594	0	0	0	F_RU486-M_RU486	0.0943534	0	0	0	0	0	0	0	12.5424	9.51967
S5516_SI	FBgn0032136	FBgn0032136:5	CG15828:5	2L	9642934	9643177	1	1	1	1	Apoltp	FBgn0032136	FBpp0292877	FBtr0303874	1	1	1	0	1	0	1	0	1	F_EtOH-F_RU486	0.698235	0	0	0	M_EtOH-M_RU486	0.0291952	1	0	0	F_EtOH-M_EtOH	0.396503	0	0	0	F_RU486-M_RU486	0.0247618	1	0	0	0	0	0	0	18.9184	14.2789
S5517_SI	FBgn0032136	FBgn0032136:6	CG15828:6	2L	9643249	9645790	1	1	1	1	Apoltp	FBgn0032136	FBpp0292877	FBtr0303874	1	1	1	1	1	1	1	1	1	F_EtOH-F_RU486	0.882295	0	0	0	M_EtOH-M_RU486	0.0127196	1	0	0	F_EtOH-M_EtOH	0.391819	0	0	0	F_RU486-M_RU486	0.00605478	1	1	0	0	0	3	3	20.5891	19.9182
S5518_SI	FBgn0032136	FBgn0032136:7	CG15828:7	2L	9645858	9646201	1	1	1	1	Apoltp	FBgn0032136	FBpp0292877	FBtr0303874	1	1	1	1	1	1	1	1	1	F_EtOH-F_RU486	0.952712	0	0	0	M_EtOH-M_RU486	0.0294827	1	0	0	F_EtOH-M_EtOH	0.496184	0	0	0	F_RU486-M_RU486	0.013222	1	0	0	0	0	0	0	23.3121	24.7536
S5519_SI	FBgn0032136	FBgn0032136:8	CG15828:8	2L	9646265	9646475	1	1	1	1	Apoltp	FBgn0032136	FBpp0292877	FBtr0303874	1	1	1	1	1	1	1	1	1	F_EtOH-F_RU486	0.960303	0	0	0	M_EtOH-M_RU486	0.00786888	1	1	0	F_EtOH-M_EtOH	0.787295	0	0	0	F_RU486-M_RU486	0.00648568	1	1	0	3	3	3	3	17.5425	20.9151
S5520_SI	FBgn0032136	FBgn0032136:9	CG15828:9	2L	9646538	9646896	1	1	1	1	Apoltp	FBgn0032136	FBpp0292877	FBtr0303874	1	1	1	1	1	1	1	1	1	F_EtOH-F_RU486	0.979948	0	0	0	M_EtOH-M_RU486	0.00247099	1	1	0	F_EtOH-M_EtOH	0.275819	0	0	0	F_RU486-M_RU486	0.000562209	1	1	0	3	3	3	3	26.5722	30.4861
S5521_SI	FBgn0032136	FBgn0032136:10	CG15828:10	2L	9646955	9648917	1	1	1	1	Apoltp	FBgn0032136	FBpp0292877	FBtr0303874	1	1	1	1	1	1	1	1	1	F_EtOH-F_RU486	0.926625	0	0	0	M_EtOH-M_RU486	0.00569454	1	1	0	F_EtOH-M_EtOH	0.312831	0	0	0	F_RU486-M_RU486	0.00190941	1	1	0	3	3	3	3	34.2901	35.7303
S5522_SI	FBgn0032136	FBgn0032136:11	CG15828:11	2L	9648989	9649147	1	1	1	1	Apoltp	FBgn0032136	FBpp0292877	FBtr0303874	1	1	1	1	1	1	1	1	1	F_EtOH-F_RU486	0.968563	0	0	0	M_EtOH-M_RU486	0.0495673	1	0	0	F_EtOH-M_EtOH	0.158217	0	0	0	F_RU486-M_RU486	0.00378778	1	1	0	0	0	3	3	37.55	42.4792
S5523_SI	FBgn0032136	FBgn0032136:12	CG15828:12	2L	9649205	9650751	1	1	1	1	Apoltp	FBgn0032136	FBpp0292877	FBtr0303874	1	1	1	1	1	1	1	1	1	F_EtOH-F_RU486	0.999268	0	0	0	M_EtOH-M_RU486	0.00264376	1	1	0	F_EtOH-M_EtOH	0.158162	0	0	0	F_RU486-M_RU486	0.00037953	1	1	0	3	3	3	3	47.7489	55.0207
S5524_SI	FBgn0032136	FBgn0032136:13	CG15828:13	2L	9650809	9651433	1	1	1	1	Apoltp	FBgn0032136	FBpp0292877	FBtr0303874	1	1	1	1	1	1	1	1	1	F_EtOH-F_RU486	0.982243	0	0	0	M_EtOH-M_RU486	0.00129434	1	1	0	F_EtOH-M_EtOH	0.124519	0	0	0	F_RU486-M_RU486	0.000205612	1	1	0	3	3	3	3	66.2087	75.2854
S5525_SI	FBgn0032136	FBgn0032136:14	CG15828:14	2L	9651492	9653760	1	1	1	1	Apoltp	FBgn0032136	FBpp0292877	FBtr0303874	1	1	1	1	1	1	1	1	1	F_EtOH-F_RU486	0.93493	0	0	0	M_EtOH-M_RU486	0.000271894	1	1	0	F_EtOH-M_EtOH	0.0121192	1	0	0	F_RU486-M_RU486	1.36608e-05	1	1	1	3	0	3	3	87.786	104.108
S5526_SI	FBgn0032136	FBgn0032136:15	CG15828:15	2L	9653822	9653991	1	1	1	1	Apoltp	FBgn0032136	FBpp0292877	FBtr0303874	1	1	1	1	1	1	1	1	1	F_EtOH-F_RU486	0.921134	0	0	0	M_EtOH-M_RU486	9.59705e-05	1	1	1	F_EtOH-M_EtOH	0.00826893	1	1	0	F_RU486-M_RU486	6.71707e-06	1	1	1	3	0	5	0	86.6335	102.476
S5527_SI	FBgn0032136	FBgn0032136:16	CG15828:16	2L	9654045	9654131	1	1	1	1	Apoltp	FBgn0032136	FBpp0292877	FBtr0303874	1	1	1	1	1	1	1	1	1	F_EtOH-F_RU486	0.926123	0	0	0	M_EtOH-M_RU486	0.00437521	1	1	0	F_EtOH-M_EtOH	0.0629397	0	0	0	F_RU486-M_RU486	0.000183354	1	1	0	3	0	3	3	86.2727	103.58
S5528_SI	FBgn0032136	FBgn0032136:17	CG15828:17	2L	9654194	9654753	1	1	1	1	Apoltp	FBgn0032136	FBpp0292877	FBtr0303874	1	1	1	1	1	1	1	1	1	F_EtOH-F_RU486	0.32939	0	0	0	M_EtOH-M_RU486	8.06982e-06	1	1	1	F_EtOH-M_EtOH	0.00120442	1	1	0	F_RU486-M_RU486	6.44955e-07	1	1	1	3	0	5	0	118.304	151.469
S5529_SI	FBgn0032136	FBgn0032136:18	CG15828:18	2L	9654811	9655011	1	1	1	1	Apoltp	FBgn0032136	FBpp0292877	FBtr0303874	1	1	1	1	1	1	1	1	1	F_EtOH-F_RU486	0.616701	0	0	0	M_EtOH-M_RU486	0.000433215	1	1	0	F_EtOH-M_EtOH	0.00270765	1	1	0	F_RU486-M_RU486	5.04334e-06	1	1	1	3	0	5	0	121.414	151.955
S5530_SI	FBgn0032136	FBgn0032136:19	CG15828:19	2L	9655079	9655769	1	1	1	1	Apoltp	FBgn0032136	FBpp0292877	FBtr0303874	1	1	1	1	1	1	1	1	1	F_EtOH-F_RU486	0.254783	0	0	0	M_EtOH-M_RU486	0.000425934	1	1	0	F_EtOH-M_EtOH	0.00031144	1	1	0	F_RU486-M_RU486	1.1033e-06	1	1	1	3	0	5	0	142.947	181.496
S5531_SI	FBgn0032136	FBgn0032136:20	CG15828:20	2L	9655851	9656026	1	1	1	1	Apoltp	FBgn0032136	FBpp0292877	FBtr0303874	1	1	1	1	1	1	1	1	1	F_EtOH-F_RU486	0.333928	0	0	0	M_EtOH-M_RU486	0.833419	0	0	0	F_EtOH-M_EtOH	0.117422	0	0	0	F_RU486-M_RU486	0.00265507	1	1	0	0	0	3	3	61.3597	91.8324
F11766_SI	FBgn0000108	FBgn0000108:6|FBgn0000108:7	Appl:6|Appl:7	X	465164	465385	2	6	6	2|4	Appl	FBgn0000108	FBpp0070104|FBpp0298292|FBpp0298293|FBpp0298294|FBpp0298295|FBpp0298296	FBtr0070109|FBtr0307291|FBtr0307292|FBtr0307293|FBtr0307294|FBtr0307295	1	1	1	1	1	1	1	1	1	F_EtOH-F_RU486	0.997505	0	0	0	M_EtOH-M_RU486	0.183265	0	0	0	F_EtOH-M_EtOH	0.627266	0	0	0	F_RU486-M_RU486	0.753092	0	0	0	0	0	0	0	89.577	104.063
F11767_SI	FBgn0000108	FBgn0000108:8|FBgn0000108:9	Appl:8|Appl:9	X	465460	466103	2	6	6	2|4	Appl	FBgn0000108	FBpp0070104|FBpp0298292|FBpp0298293|FBpp0298294|FBpp0298295|FBpp0298296	FBtr0070109|FBtr0307291|FBtr0307292|FBtr0307293|FBtr0307294|FBtr0307295	1	1	1	1	1	1	1	1	1	F_EtOH-F_RU486	0.949382	0	0	0	M_EtOH-M_RU486	0.218883	0	0	0	F_EtOH-M_EtOH	0.683465	0	0	0	F_RU486-M_RU486	0.877007	0	0	0	0	0	0	0	113.351	125.278
F11768_SI	FBgn0000108	FBgn0000108:10|FBgn0000108:11	Appl:10|Appl:11	X	466170	466322	2	6	6	2|4	Appl	FBgn0000108	FBpp0070104|FBpp0298292|FBpp0298293|FBpp0298294|FBpp0298295|FBpp0298296	FBtr0070109|FBtr0307291|FBtr0307292|FBtr0307293|FBtr0307294|FBtr0307295	1	1	1	1	1	1	1	1	1	F_EtOH-F_RU486	0.828343	0	0	0	M_EtOH-M_RU486	0.0366458	1	0	0	F_EtOH-M_EtOH	0.759122	0	0	0	F_RU486-M_RU486	0.382819	0	0	0	0	0	0	0	105.485	109.359
F11769_SI	FBgn0000108	FBgn0000108:12|FBgn0000108:13	Appl:12|Appl:13	X	467886	468035	2	6	6	5|1	Appl	FBgn0000108	FBpp0070104|FBpp0298292|FBpp0298293|FBpp0298294|FBpp0298295|FBpp0298296	FBtr0070109|FBtr0307291|FBtr0307292|FBtr0307293|FBtr0307294|FBtr0307295	1	1	1	1	1	1	1	1	1	F_EtOH-F_RU486	0.848791	0	0	0	M_EtOH-M_RU486	0.161667	0	0	0	F_EtOH-M_EtOH	0.512961	0	0	0	F_RU486-M_RU486	0.830258	0	0	0	0	0	0	0	83.9316	88.7837
F11771_SI	FBgn0000108	FBgn0000108:15|FBgn0000108:16	Appl:15|Appl:16	X	468975	469122	2	6	6	5|1	Appl	FBgn0000108	FBpp0070104|FBpp0298292|FBpp0298293|FBpp0298294|FBpp0298295|FBpp0298296	FBtr0070109|FBtr0307291|FBtr0307292|FBtr0307293|FBtr0307294|FBtr0307295	1	1	1	1	1	1	1	1	1	F_EtOH-F_RU486	0.886613	0	0	0	M_EtOH-M_RU486	0.676989	0	0	0	F_EtOH-M_EtOH	0.631709	0	0	0	F_RU486-M_RU486	0.974764	0	0	0	0	0	0	0	83.4206	101.709
F11772_SI	FBgn0000108	FBgn0000108:17|FBgn0000108:18	Appl:17|Appl:18	X	469201	469395	2	6	6	5|1	Appl	FBgn0000108	FBpp0070104|FBpp0298292|FBpp0298293|FBpp0298294|FBpp0298295|FBpp0298296	FBtr0070109|FBtr0307291|FBtr0307292|FBtr0307293|FBtr0307294|FBtr0307295	1	1	1	1	1	1	1	1	1	F_EtOH-F_RU486	0.907697	0	0	0	M_EtOH-M_RU486	0.0469423	1	0	0	F_EtOH-M_EtOH	0.530663	0	0	0	F_RU486-M_RU486	0.6218	0	0	0	0	0	0	0	87.7738	96.7925
F11773_SI	FBgn0000108	FBgn0000108:19|FBgn0000108:20	Appl:19|Appl:20	X	469504	473077	2	6	6	4|2	Appl	FBgn0000108	FBpp0070104|FBpp0298292|FBpp0298293|FBpp0298294|FBpp0298295|FBpp0298296	FBtr0070109|FBtr0307291|FBtr0307292|FBtr0307293|FBtr0307294|FBtr0307295	1	1	1	1	1	1	1	1	1	F_EtOH-F_RU486	0.435272	0	0	0	M_EtOH-M_RU486	0.0021693	1	1	0	F_EtOH-M_EtOH	0.923443	0	0	0	F_RU486-M_RU486	0.0348757	1	0	0	4	0	0	0	158.96	196.012
S11761_SI	FBgn0000108	FBgn0000108:1	Appl:1	X	424503	424567	1	5	5	5	Appl	FBgn0000108	FBpp0070104|FBpp0298293|FBpp0298294|FBpp0298295|FBpp0298296	FBtr0070109|FBtr0307292|FBtr0307293|FBtr0307294|FBtr0307295	0	0	1	1	0	1	0	0	1	F_EtOH-F_RU486	0.678926	0	0	0	M_EtOH-M_RU486	0.504874	0	0	0	F_EtOH-M_EtOH	0.0383143	1	0	0	F_RU486-M_RU486	0.00738605	1	1	0	0	0	4	4	1.50505	1.07576
S11763_SI	FBgn0000108	FBgn0000108:3	Appl:3	X	425660	425909	1	6	6	6	Appl	FBgn0000108	FBpp0070104|FBpp0298292|FBpp0298293|FBpp0298294|FBpp0298295|FBpp0298296	FBtr0070109|FBtr0307291|FBtr0307292|FBtr0307293|FBtr0307294|FBtr0307295	1	1	1	1	1	1	1	1	1	F_EtOH-F_RU486	0.941163	0	0	0	M_EtOH-M_RU486	0.0880302	0	0	0	F_EtOH-M_EtOH	0.672518	0	0	0	F_RU486-M_RU486	0.581106	0	0	0	0	0	0	0	99.6441	108.522
S11764_SI	FBgn0000108	FBgn0000108:4	Appl:4	X	454639	454809	1	5	5	5	Appl	FBgn0000108	FBpp0070104|FBpp0298292|FBpp0298294|FBpp0298295|FBpp0298296	FBtr0070109|FBtr0307291|FBtr0307293|FBtr0307294|FBtr0307295	1	1	1	1	1	1	1	1	1	F_EtOH-F_RU486	0.730143	0	0	0	M_EtOH-M_RU486	0.14685	0	0	0	F_EtOH-M_EtOH	0.873016	0	0	0	F_RU486-M_RU486	0.836235	0	0	0	0	0	0	0	92.2054	92.3178
S11765_SI	FBgn0000108	FBgn0000108:5	Appl:5	X	464895	465033	1	6	6	6	Appl	FBgn0000108	FBpp0070104|FBpp0298292|FBpp0298293|FBpp0298294|FBpp0298295|FBpp0298296	FBtr0070109|FBtr0307291|FBtr0307292|FBtr0307293|FBtr0307294|FBtr0307295	1	1	1	1	1	1	1	1	1	F_EtOH-F_RU486	0.841159	0	0	0	M_EtOH-M_RU486	0.171286	0	0	0	F_EtOH-M_EtOH	0.877023	0	0	0	F_RU486-M_RU486	0.725095	0	0	0	0	0	0	0	84.2524	86.3214
S11770_SI	FBgn0000108	FBgn0000108:14	Appl:14	X	468229	468911	1	6	6	6	Appl	FBgn0000108	FBpp0070104|FBpp0298292|FBpp0298293|FBpp0298294|FBpp0298295|FBpp0298296	FBtr0070109|FBtr0307291|FBtr0307292|FBtr0307293|FBtr0307294|FBtr0307295	1	1	1	1	1	1	1	1	1	F_EtOH-F_RU486	0.98407	0	0	0	M_EtOH-M_RU486	0.27095	0	0	0	F_EtOH-M_EtOH	0.685688	0	0	0	F_RU486-M_RU486	0.865265	0	0	0	0	0	0	0	108.517	122.248
S22689_SI	FBgn0000109	FBgn0000109:1	Aprt:1	3L	1883892	1884248	1	1	1	1	Aprt	FBgn0000109	FBpp0088438	FBtr0089420	1	1	1	1	1	1	1	1	1	F_EtOH-F_RU486	0.92597	0	0	0	M_EtOH-M_RU486	0.305946	0	0	0	F_EtOH-M_EtOH	0.130784	0	0	0	F_RU486-M_RU486	0.337442	0	0	0	0	0	0	0	20.0428	22.1555
S22690_SI	FBgn0000109	FBgn0000109:2	Aprt:2	3L	1884323	1884560	1	1	1	1	Aprt	FBgn0000109	FBpp0088438	FBtr0089420	1	1	1	1	1	1	1	1	1	F_EtOH-F_RU486	0.856017	0	0	0	M_EtOH-M_RU486	0.205681	0	0	0	F_EtOH-M_EtOH	0.618741	0	0	0	F_RU486-M_RU486	0.040786	1	0	0	0	0	0	0	18.477	23.0404
S22691_SI	FBgn0000109	FBgn0000109:3	Aprt:3	3L	1884691	1884885	1	1	1	1	Aprt	FBgn0000109	FBpp0088438	FBtr0089420	1	1	1	1	1	1	1	1	1	F_EtOH-F_RU486	0.662203	0	0	0	M_EtOH-M_RU486	0.00868837	1	1	0	F_EtOH-M_EtOH	0.786013	0	0	0	F_RU486-M_RU486	0.0375774	1	0	0	3	0	0	0	18.3656	18.0816
F27479_SI	FBgn0036111	FBgn0036111:1|FBgn0036111:2	Aps:1|Aps:2	3L	10887876	10889509	2	3	3	2|1	Aps	FBgn0036111	FBpp0075979|FBpp0075980|FBpp0075981	FBtr0076250|FBtr0076251|FBtr0076252	1	1	1	1	1	1	1	1	1	F_EtOH-F_RU486	0.772353	0	0	0	M_EtOH-M_RU486	0.265799	0	0	0	F_EtOH-M_EtOH	0.850159	0	0	0	F_RU486-M_RU486	0.988166	0	0	0	0	0	0	0	75.486	90.7454
F27482_SI	FBgn0036111	FBgn0036111:5|FBgn0036111:6|FBgn0036111:7|FBgn0036111:8	Aps:5|Aps:6|Aps:7|Aps:8	3L	10890998	10892223	4	3	3	1|1|1|1	Aps	FBgn0036111	FBpp0075979|FBpp0075980|FBpp0075981	FBtr0076250|FBtr0076251|FBtr0076252	1	1	1	1	1	1	1	1	1	F_EtOH-F_RU486	0.902312	0	0	0	M_EtOH-M_RU486	0.00307262	1	1	0	F_EtOH-M_EtOH	0.888046	0	0	0	F_RU486-M_RU486	0.0199983	1	0	0	3	0	0	0	57.2339	63.6194
S27480_SI	FBgn0036111	FBgn0036111:3	Aps:3	3L	10889569	10889724	1	3	3	3	Aps	FBgn0036111	FBpp0075979|FBpp0075980|FBpp0075981	FBtr0076250|FBtr0076251|FBtr0076252	1	1	1	1	1	1	1	1	1	F_EtOH-F_RU486	0.355997	0	0	0	M_EtOH-M_RU486	0.023264	1	0	0	F_EtOH-M_EtOH	0.182377	0	0	0	F_RU486-M_RU486	0.106592	0	0	0	0	0	0	0	48.4947	66.9342
S27481_SI	FBgn0036111	FBgn0036111:4	Aps:4	3L	10889879	10889977	1	3	3	3	Aps	FBgn0036111	FBpp0075979|FBpp0075980|FBpp0075981	FBtr0076250|FBtr0076251|FBtr0076252	1	1	1	1	1	1	1	1	1	F_EtOH-F_RU486	0.941206	0	0	0	M_EtOH-M_RU486	0.00366275	1	1	0	F_EtOH-M_EtOH	0.555211	0	0	0	F_RU486-M_RU486	0.0291972	1	0	0	3	0	0	0	59.53	70.47
S40790_SI	FBgn0033926	FBgn0033926:1	Arc1:1	2R	10245432	10247802	1	1	1	1	Arc1	FBgn0033926	FBpp0086687	FBtr0087560	1	1	1	1	1	1	1	1	1	F_EtOH-F_RU486	0.69967	0	0	0	M_EtOH-M_RU486	0.00859234	1	1	0	F_EtOH-M_EtOH	0.0432271	1	0	0	F_RU486-M_RU486	0.359228	0	0	0	4	0	0	0	45.6414	55.1127
S40792_SI	FBgn0033928	FBgn0033928:1	Arc2:1	2R	10249429	10250330	1	1	1	1	Arc2	FBgn0033928	FBpp0086675	FBtr0087547	1	1	1	1	1	1	1	1	1	F_EtOH-F_RU486	0.0619845	0	0	0	M_EtOH-M_RU486	4.12337e-05	1	1	1	F_EtOH-M_EtOH	0.654858	0	0	0	F_RU486-M_RU486	0.0015194	1	1	0	4	4	4	0	8.47545	15.1192
S56562_SI	CG4703	CG4703:1	Arc42:1	3R	15703470	15703633	1	1	1	1	Arc42	FBgn0038742	FBpp0083227	FBtr0083817	1	1	1	1	1	1	1	1	1	F_EtOH-F_RU486	0.472349	0	0	0	M_EtOH-M_RU486	0.00124261	1	1	0	F_EtOH-M_EtOH	0.958435	0	0	0	F_RU486-M_RU486	0.0195379	1	0	0	3	3	0	0	17.4808	12.6061
S56563_SI	CG4703	CG4703:2	Arc42:2	3R	15703721	15703930	1	1	1	1	Arc42	FBgn0038742	FBpp0083227	FBtr0083817	1	1	1	1	1	1	1	1	1	F_EtOH-F_RU486	0.217438	0	0	0	M_EtOH-M_RU486	6.78385e-05	1	1	1	F_EtOH-M_EtOH	0.821314	0	0	0	F_RU486-M_RU486	0.00129184	1	1	0	3	3	3	3	46.6114	34.466
S56564_SI	CG4703	CG4703:3	Arc42:3	3R	15703999	15705034	1	1	1	1	Arc42	FBgn0038742	FBpp0083227	FBtr0083817	1	1	1	1	1	1	1	1	1	F_EtOH-F_RU486	0.00163711	1	1	0	M_EtOH-M_RU486	1.31198e-07	1	1	1	F_EtOH-M_EtOH	0.508064	0	0	0	F_RU486-M_RU486	1.91727e-06	1	1	1	5	0	3	3	47.5333	37.1964
F34317_SI	FBgn0013749	FBgn0013749:4|FBgn0013749:5	Arf102F:4|Arf102F:5	4	1145576	1145951	2	2	2	1|1	Arf102F	FBgn0013749	FBpp0088256|FBpp0305852	FBtr0089192|FBtr0333699	1	1	1	1	1	1	1	1	1	F_EtOH-F_RU486	0.653156	0	0	0	M_EtOH-M_RU486	0.000632277	1	1	0	F_EtOH-M_EtOH	0.858622	0	0	0	F_RU486-M_RU486	0.00374432	1	1	0	4	0	4	0	30.3714	38.2538
S34314_SI	FBgn0013749	FBgn0013749:1	Arf102F:1	4	1144793	1144957	1	2	2	2	Arf102F	FBgn0013749	FBpp0088256|FBpp0305852	FBtr0089192|FBtr0333699	1	1	1	1	1	1	1	1	1	F_EtOH-F_RU486	0.932283	0	0	0	M_EtOH-M_RU486	0.989267	0	0	0	F_EtOH-M_EtOH	0.434735	0	0	0	F_RU486-M_RU486	0.397353	0	0	0	0	0	0	0	58.8675	64.6888
S34315_SI	FBgn0013749	FBgn0013749:2	Arf102F:2	4	1145062	1145324	1	2	2	2	Arf102F	FBgn0013749	FBpp0088256|FBpp0305852	FBtr0089192|FBtr0333699	1	1	1	1	1	1	1	1	1	F_EtOH-F_RU486	0.922921	0	0	0	M_EtOH-M_RU486	0.0120237	1	0	0	F_EtOH-M_EtOH	0.325265	0	0	0	F_RU486-M_RU486	0.449701	0	0	0	0	0	0	0	98.4533	115.756
S34316_SI	FBgn0013749	FBgn0013749:3	Arf102F:3	4	1145394	1145519	1	2	2	2	Arf102F	FBgn0013749	FBpp0088256|FBpp0305852	FBtr0089192|FBtr0333699	1	1	1	1	1	1	1	1	1	F_EtOH-F_RU486	0.457731	0	0	0	M_EtOH-M_RU486	0.0323293	1	0	0	F_EtOH-M_EtOH	0.825397	0	0	0	F_RU486-M_RU486	0.276376	0	0	0	0	0	0	0	82.0814	108.008
F41354_SI	FBgn0013750	FBgn0013750:1|FBgn0013750:2	Arf51F:1|Arf51F:2	2R	11210006	11210246	2	4	4	2|2	Arf51F	FBgn0013750	FBpp0086507|FBpp0086508|FBpp0086509|FBpp0086510	FBtr0087375|FBtr0087376|FBtr0087377|FBtr0087378	1	1	1	1	1	1	1	1	1	F_EtOH-F_RU486	0.751551	0	0	0	M_EtOH-M_RU486	0.000173287	1	1	0	F_EtOH-M_EtOH	0.571708	0	0	0	F_RU486-M_RU486	0.00433322	1	1	0	3	0	3	0	44.4036	48.0207
F41359_SI	FBgn0013750	FBgn0013750:7|FBgn0013750:8	Arf51F:7|Arf51F:8	2R	11211707	11212995	2	5	5	4|1	Arf51F	FBgn0013750	FBpp0086507|FBpp0086508|FBpp0086509|FBpp0086510|FBpp0086511	FBtr0087375|FBtr0087376|FBtr0087377|FBtr0087378|FBtr0087379	1	1	1	1	1	1	1	1	1	F_EtOH-F_RU486	0.983566	0	0	0	M_EtOH-M_RU486	0.748109	0	0	0	F_EtOH-M_EtOH	0.885925	0	0	0	F_RU486-M_RU486	0.9698	0	0	0	0	0	0	0	35.3736	40.9607
S41355_SI	FBgn0013750	FBgn0013750:3	Arf51F:3	2R	11210308	11210535	1	1	1	1	Arf51F	FBgn0013750	FBpp0086511	FBtr0087379	0	1	1	0	0	0	0	0	1	F_EtOH-F_RU486	0.380211	0	0	0	M_EtOH-M_RU486	0.0317526	1	0	0	F_EtOH-M_EtOH	0.136452	0	0	0	F_RU486-M_RU486	0.21931	0	0	0	0	0	0	0	2.73217	5.21252
S41357_SI	FBgn0013750	FBgn0013750:5	Arf51F:5	2R	11210954	11211070	1	5	5	5	Arf51F	FBgn0013750	FBpp0086507|FBpp0086508|FBpp0086509|FBpp0086510|FBpp0086511	FBtr0087375|FBtr0087376|FBtr0087377|FBtr0087378|FBtr0087379	1	1	1	1	1	1	1	1	1	F_EtOH-F_RU486	0.59702	0	0	0	M_EtOH-M_RU486	0.172048	0	0	0	F_EtOH-M_EtOH	0.6453	0	0	0	F_RU486-M_RU486	0.392875	0	0	0	0	0	0	0	73.8023	80.6921
S41358_SI	FBgn0013750	FBgn0013750:6	Arf51F:6	2R	11211350	11211652	1	5	5	5	Arf51F	FBgn0013750	FBpp0086507|FBpp0086508|FBpp0086509|FBpp0086510|FBpp0086511	FBtr0087375|FBtr0087376|FBtr0087377|FBtr0087378|FBtr0087379	1	1	1	1	1	1	1	1	1	F_EtOH-F_RU486	0.966751	0	0	0	M_EtOH-M_RU486	0.209461	0	0	0	F_EtOH-M_EtOH	0.747152	0	0	0	F_RU486-M_RU486	0.736569	0	0	0	0	0	0	0	86.3169	97.7993
F33366_SI	FBgn0010348	FBgn0010348:1|FBgn0010348:2	Arf79F:1|Arf79F:2	3L	22861479	22862346	2	8	8	1|7	Arf79F	FBgn0010348	FBpp0078222|FBpp0078224|FBpp0078225|FBpp0078226|FBpp0111771|FBpp0289184|FBpp0289185|FBpp0304364	FBtr0078571|FBtr0078573|FBtr0078574|FBtr0078575|FBtr0112858|FBtr0299906|FBtr0299907|FBtr0332054	1	1	1	1	1	1	1	1	1	F_EtOH-F_RU486	0.597871	0	0	0	M_EtOH-M_RU486	0.00795245	1	1	0	F_EtOH-M_EtOH	0.642964	0	0	0	F_RU486-M_RU486	0.327408	0	0	0	4	0	0	0	155.56	192.613
F33370_SI	FBgn0010348	FBgn0010348:5|FBgn0010348:6	Arf79F:5|Arf79F:6	3L	22862942	22863250	2	8	8	2|6	Arf79F	FBgn0010348	FBpp0078222|FBpp0078224|FBpp0078225|FBpp0078226|FBpp0111771|FBpp0289184|FBpp0289185|FBpp0304364	FBtr0078571|FBtr0078573|FBtr0078574|FBtr0078575|FBtr0112858|FBtr0299906|FBtr0299907|FBtr0332054	1	1	1	1	1	1	1	1	1	F_EtOH-F_RU486	0.308016	0	0	0	M_EtOH-M_RU486	0.151153	0	0	0	F_EtOH-M_EtOH	0.104794	0	0	0	F_RU486-M_RU486	0.0729287	0	0	0	0	0	0	0	174.898	189.423
F33373_SI	FBgn0010348	FBgn0010348:10|FBgn0010348:9	Arf79F:10|Arf79F:9	3L	22864420	22864824	2	3	3	2|1	Arf79F	FBgn0010348	FBpp0078224|FBpp0078225|FBpp0304364	FBtr0078573|FBtr0078574|FBtr0332054	1	1	1	1	1	1	1	1	1	F_EtOH-F_RU486	0.576386	0	0	0	M_EtOH-M_RU486	0.010277	1	0	0	F_EtOH-M_EtOH	0.594782	0	0	0	F_RU486-M_RU486	0.0309244	1	0	0	0	0	0	0	16.1798	16.1741
S33367_SI	FBgn0010348	FBgn0010348:3	Arf79F:3	3L	22862446	22862571	1	8	8	8	Arf79F	FBgn0010348	FBpp0078222|FBpp0078224|FBpp0078225|FBpp0078226|FBpp0111771|FBpp0289184|FBpp0289185|FBpp0304364	FBtr0078571|FBtr0078573|FBtr0078574|FBtr0078575|FBtr0112858|FBtr0299906|FBtr0299907|FBtr0332054	1	1	1	1	1	1	1	1	1	F_EtOH-F_RU486	0.469197	0	0	0	M_EtOH-M_RU486	0.112867	0	0	0	F_EtOH-M_EtOH	0.740829	0	0	0	F_RU486-M_RU486	0.750201	0	0	0	0	0	0	0	151.57	184.79
S33369_SI	FBgn0010348	FBgn0010348:4	Arf79F:4	3L	22862765	22862874	1	8	8	8	Arf79F	FBgn0010348	FBpp0078222|FBpp0078224|FBpp0078225|FBpp0078226|FBpp0111771|FBpp0289184|FBpp0289185|FBpp0304364	FBtr0078571|FBtr0078573|FBtr0078574|FBtr0078575|FBtr0112858|FBtr0299906|FBtr0299907|FBtr0332054	1	1	1	1	1	1	1	1	1	F_EtOH-F_RU486	0.686982	0	0	0	M_EtOH-M_RU486	0.487632	0	0	0	F_EtOH-M_EtOH	0.485809	0	0	0	F_RU486-M_RU486	0.238999	0	0	0	0	0	0	0	132.994	160.207
S33371_SI	FBgn0010348	FBgn0010348:7	Arf79F:7	3L	22863315	22863394	1	1	1	1	Arf79F	FBgn0010348	FBpp0111771	FBtr0112858	1	1	1	1	1	1	1	1	1	F_EtOH-F_RU486	0.95844	0	0	0	M_EtOH-M_RU486	0.681678	0	0	0	F_EtOH-M_EtOH	0.355696	0	0	0	F_RU486-M_RU486	0.431952	0	0	0	0	0	0	0	11.2428	12.5185
S33372_SI	FBgn0010348	FBgn0010348:8	Arf79F:8	3L	22863947	22864187	1	1	1	1	Arf79F	FBgn0010348	FBpp0078226	FBtr0078575	1	1	1	1	1	1	1	1	1	F_EtOH-F_RU486	0.916941	0	0	0	M_EtOH-M_RU486	0.722098	0	0	0	F_EtOH-M_EtOH	0.903326	0	0	0	F_RU486-M_RU486	0.836307	0	0	0	0	0	0	0	9.65152	11.6391
S33374_SI	FBgn0010348	FBgn0010348:11	Arf79F:11	3L	22865024	22865152	1	3	3	3	Arf79F	FBgn0010348	FBpp0078222|FBpp0111771|FBpp0289184	FBtr0078571|FBtr0112858|FBtr0299906	1	1	1	1	1	1	1	1	1	F_EtOH-F_RU486	0.841159	0	0	0	M_EtOH-M_RU486	0.234092	0	0	0	F_EtOH-M_EtOH	0.457782	0	0	0	F_RU486-M_RU486	0.0242061	1	0	0	0	0	0	0	53.4538	65.841
S28326_SI	FBgn0020655	FBgn0020655:1	Gap69C:1	3L	12408126	12408969	1	2	2	2	ArfGAP1	FBgn0020655	FBpp0075713|FBpp0304398	FBtr0075981|FBtr0332088	1	1	1	1	1	1	1	1	1	F_EtOH-F_RU486	0.127479	0	0	0	M_EtOH-M_RU486	0.0361654	1	0	0	F_EtOH-M_EtOH	0.773815	0	0	0	F_RU486-M_RU486	0.501231	0	0	0	0	0	0	0	43.3045	61.1128
S28327_SI	FBgn0020655	FBgn0020655:2	Gap69C:2	3L	12409045	12409104	1	1	1	1	ArfGAP1	FBgn0020655	FBpp0075713	FBtr0075981	1	1	1	1	1	1	1	1	1	F_EtOH-F_RU486	0.946942	0	0	0	M_EtOH-M_RU486	0.165281	0	0	0	F_EtOH-M_EtOH	0.108061	0	0	0	F_RU486-M_RU486	0.224763	0	0	0	0	0	0	0	21.5738	25.8197
S28328_SI	FBgn0020655	FBgn0020655:3	Gap69C:3	3L	12409375	12409579	1	2	2	2	ArfGAP1	FBgn0020655	FBpp0075713|FBpp0304398	FBtr0075981|FBtr0332088	1	1	1	1	1	1	1	1	1	F_EtOH-F_RU486	0.349229	0	0	0	M_EtOH-M_RU486	0.571238	0	0	0	F_EtOH-M_EtOH	0.59144	0	0	0	F_RU486-M_RU486	0.0912774	0	0	0	0	0	0	0	37.4984	47.9369
S28329_SI	FBgn0020655	FBgn0020655:4	Gap69C:4	3L	12409640	12410187	1	2	2	2	ArfGAP1	FBgn0020655	FBpp0075713|FBpp0304398	FBtr0075981|FBtr0332088	1	1	1	1	1	1	1	1	1	F_EtOH-F_RU486	0.348218	0	0	0	M_EtOH-M_RU486	0.584516	0	0	0	F_EtOH-M_EtOH	0.450366	0	0	0	F_RU486-M_RU486	0.0105168	1	0	0	0	0	0	0	38.8021	51.3874
S28330_SI	FBgn0020655	FBgn0020655:5	Gap69C:5	3L	12410253	12410680	1	2	2	2	ArfGAP1	FBgn0020655	FBpp0075713|FBpp0304398	FBtr0075981|FBtr0332088	1	1	1	1	1	1	1	1	1	F_EtOH-F_RU486	0.303633	0	0	0	M_EtOH-M_RU486	0.0595245	0	0	0	F_EtOH-M_EtOH	0.252349	0	0	0	F_RU486-M_RU486	0.000642382	1	1	0	0	0	3	0	31.4608	40.2642
F33296_SI	FBgn0037182	FBgn0037182:1|FBgn0037182:2	ArfGAP3:1|ArfGAP3:2	3L	22707413	22708189	2	7	7	1|6	ArfGAP3	FBgn0037182	FBpp0078191|FBpp0078192|FBpp0112099|FBpp0303206|FBpp0303207|FBpp0303208|FBpp0304160	FBtr0078539|FBtr0078540|FBtr0113186|FBtr0330173|FBtr0330174|FBtr0330175|FBtr0331775	1	1	1	1	1	1	1	1	1	F_EtOH-F_RU486	0.0492974	1	0	0	M_EtOH-M_RU486	9.3651e-05	1	1	1	F_EtOH-M_EtOH	0.330659	0	0	0	F_RU486-M_RU486	0.221679	0	0	0	4	0	0	0	34.1834	51.4002
F33298_SI	FBgn0037182	FBgn0037182:4|FBgn0037182:5	ArfGAP3:4|ArfGAP3:5	3L	22709156	22709305	2	7	7	5|2	ArfGAP3	FBgn0037182	FBpp0078191|FBpp0078192|FBpp0112099|FBpp0303206|FBpp0303207|FBpp0303208|FBpp0304160	FBtr0078539|FBtr0078540|FBtr0113186|FBtr0330173|FBtr0330174|FBtr0330175|FBtr0331775	1	1	1	1	1	1	1	1	1	F_EtOH-F_RU486	0.0938815	0	0	0	M_EtOH-M_RU486	0.102317	0	0	0	F_EtOH-M_EtOH	0.927125	0	0	0	F_RU486-M_RU486	0.272016	0	0	0	0	0	0	0	27.521	42.9823
F33299_SI	FBgn0037182	FBgn0037182:6|FBgn0037182:7	ArfGAP3:6|ArfGAP3:7	3L	22709398	22709514	2	5	5	4|1	ArfGAP3	FBgn0037182	FBpp0078191|FBpp0078192|FBpp0112099|FBpp0303208|FBpp0304160	FBtr0078539|FBtr0078540|FBtr0113186|FBtr0330175|FBtr0331775	1	1	1	1	1	1	1	1	1	F_EtOH-F_RU486	0.977195	0	0	0	M_EtOH-M_RU486	0.146356	0	0	0	F_EtOH-M_EtOH	0.333018	0	0	0	F_RU486-M_RU486	0.944066	0	0	0	0	0	0	0	24.2684	28.0424
F33301_SI	FBgn0037182	FBgn0037182:10|FBgn0037182:11|FBgn0037182:12|FBgn0037182:13|FBgn0037182:9	ArfGAP3:10|ArfGAP3:11|ArfGAP3:12|ArfGAP3:13|ArfGAP3:9	3L	22710071	22710463	5	7	7	4|1|1|5|1	ArfGAP3	FBgn0037182	FBpp0078191|FBpp0078192|FBpp0112099|FBpp0303206|FBpp0303207|FBpp0303208|FBpp0304160	FBtr0078539|FBtr0078540|FBtr0113186|FBtr0330173|FBtr0330174|FBtr0330175|FBtr0331775	1	1	1	1	1	1	1	1	1	F_EtOH-F_RU486	0.289732	0	0	0	M_EtOH-M_RU486	0.140621	0	0	0	F_EtOH-M_EtOH	0.317583	0	0	0	F_RU486-M_RU486	0.0942887	0	0	0	0	0	0	0	20.9594	30.2327
S33297_SI	FBgn0037182	FBgn0037182:3	ArfGAP3:3	3L	22708255	22709098	1	7	7	7	ArfGAP3	FBgn0037182	FBpp0078191|FBpp0078192|FBpp0112099|FBpp0303206|FBpp0303207|FBpp0303208|FBpp0304160	FBtr0078539|FBtr0078540|FBtr0113186|FBtr0330173|FBtr0330174|FBtr0330175|FBtr0331775	1	1	1	1	1	1	1	1	1	F_EtOH-F_RU486	0.0423451	1	0	0	M_EtOH-M_RU486	0.000261898	1	1	0	F_EtOH-M_EtOH	0.0295864	1	0	0	F_RU486-M_RU486	0.20512	0	0	0	4	0	0	0	45.5333	62.1385
S33300_SI	FBgn0037182	FBgn0037182:8	ArfGAP3:8	3L	22709669	22709992	1	7	7	7	ArfGAP3	FBgn0037182	FBpp0078191|FBpp0078192|FBpp0112099|FBpp0303206|FBpp0303207|FBpp0303208|FBpp0304160	FBtr0078539|FBtr0078540|FBtr0113186|FBtr0330173|FBtr0330174|FBtr0330175|FBtr0331775	1	1	1	1	1	1	1	1	1	F_EtOH-F_RU486	0.179633	0	0	0	M_EtOH-M_RU486	0.0732686	0	0	0	F_EtOH-M_EtOH	0.517529	0	0	0	F_RU486-M_RU486	0.202748	0	0	0	0	0	0	0	26.639	37.6585
S51979_SI	FBgn0037884	FBgn0037884:2	CG17184:2	3R	7058939	7059046	1	1	1	1	Arfip	FBgn0037884	FBpp0081840	FBtr0082364	1	1	1	1	1	1	1	1	1	F_EtOH-F_RU486	0.327135	0	0	0	M_EtOH-M_RU486	0.76204	0	0	0	F_EtOH-M_EtOH	0.927991	0	0	0	F_RU486-M_RU486	0.134854	0	0	0	0	0	0	0	15.1988	22.263
S51980_SI	FBgn0037884	FBgn0037884:3	CG17184:3	3R	7059124	7059292	1	1	1	1	Arfip	FBgn0037884	FBpp0081840	FBtr0082364	1	1	1	1	1	1	1	1	1	F_EtOH-F_RU486	0.727448	0	0	0	M_EtOH-M_RU486	0.0516319	0	0	0	F_EtOH-M_EtOH	0.912668	0	0	0	F_RU486-M_RU486	0.232116	0	0	0	0	0	0	0	22.3078	23.2392
S51981_SI	FBgn0037884	FBgn0037884:4	CG17184:4	3R	7059644	7060166	1	1	1	1	Arfip	FBgn0037884	FBpp0081840	FBtr0082364	1	1	1	1	1	1	1	1	1	F_EtOH-F_RU486	0.603195	0	0	0	M_EtOH-M_RU486	0.0550857	0	0	0	F_EtOH-M_EtOH	0.760433	0	0	0	F_RU486-M_RU486	0.809445	0	0	0	0	0	0	0	19.8677	20.1858
S51982_SI	FBgn0037884	FBgn0037884:5	CG17184:5	3R	7060230	7060735	1	1	1	1	Arfip	FBgn0037884	FBpp0081840	FBtr0082364	1	1	1	1	1	1	1	1	1	F_EtOH-F_RU486	0.564703	0	0	0	M_EtOH-M_RU486	0.101952	0	0	0	F_EtOH-M_EtOH	0.482902	0	0	0	F_RU486-M_RU486	0.55826	0	0	0	0	0	0	0	19.9757	21.0579
F26632_SI	FBgn0000116	FBgn0000116:2|FBgn0000116:3	Argk:2|Argk:3	3L	9044230	9045001	2	2	2	1|1	Argk	FBgn0000116	FBpp0076273|FBpp0303940	FBtr0076546|FBtr0331550	1	1	1	1	1	1	1	1	1	F_EtOH-F_RU486	0.451493	0	0	0	M_EtOH-M_RU486	0.0145621	1	0	0	F_EtOH-M_EtOH	0.309192	0	0	0	F_RU486-M_RU486	0.0480513	1	0	0	0	0	0	0	12.3226	16.5274
S26631_SI	FBgn0000116	FBgn0000116:1	Argk:1	3L	9041980	9043459	1	6	6	6	Argk	FBgn0000116	FBpp0076270|FBpp0076271|FBpp0076272|FBpp0076273|FBpp0111703|FBpp0303940	FBtr0076543|FBtr0076544|FBtr0076545|FBtr0076546|FBtr0112791|FBtr0331550	1	1	1	1	1	1	1	1	1	F_EtOH-F_RU486	0.000517041	1	1	0	M_EtOH-M_RU486	7.308e-07	1	1	1	F_EtOH-M_EtOH	0.818018	0	0	0	F_RU486-M_RU486	0.000277791	1	1	0	5	0	3	0	514.06	480.776
S26633_SI	FBgn0000116	FBgn0000116:4	Argk:4	3L	9046620	9046661	1	1	1	1	Argk	FBgn0000116	FBpp0303940	FBtr0331550	0	0	1	0	0	0	0	0	1	F_EtOH-F_RU486	0.421886	0	0	0	M_EtOH-M_RU486	0.00850604	1	1	0	F_EtOH-M_EtOH	0.906505	0	0	0	F_RU486-M_RU486	0.271229	0	0	0	3	3	0	0	6.25581	3.7907
S26634_SI	FBgn0000116	FBgn0000116:5	Argk:5	3L	9050643	9050681	1	1	1	1	Argk	FBgn0000116	FBpp0076272	FBtr0076545	0	0	1	0	0	0	0	0	1	F_EtOH-F_RU486	0.652598	0	0	0	M_EtOH-M_RU486	0.0895083	0	0	0	F_EtOH-M_EtOH	0.924095	0	0	0	F_RU486-M_RU486	0.451275	0	0	0	0	0	0	0	4.04167	2.96667
S26635_SI	FBgn0000116	FBgn0000116:6	Argk:6	3L	9055007	9055567	1	2	2	2	Argk	FBgn0000116	FBpp0076270|FBpp0076271	FBtr0076543|FBtr0076544	1	1	1	1	1	1	1	1	1	F_EtOH-F_RU486	0.879816	0	0	0	M_EtOH-M_RU486	7.1617e-05	1	1	1	F_EtOH-M_EtOH	0.687378	0	0	0	F_RU486-M_RU486	0.000166351	1	1	0	3	0	3	0	62.64	69.0279
S26637_SI	FBgn0000116	FBgn0000116:8	Argk:8	3L	9057564	9057617	1	2	2	2	Argk	FBgn0000116	FBpp0076270|FBpp0111703	FBtr0076543|FBtr0112791	1	1	1	1	1	1	1	1	1	F_EtOH-F_RU486	0.636335	0	0	0	M_EtOH-M_RU486	0.0118921	1	0	0	F_EtOH-M_EtOH	0.614981	0	0	0	F_RU486-M_RU486	0.0308249	1	0	0	0	0	0	0	74.897	79.7758
S26638_SI	FBgn0000116	FBgn0000116:9	Argk:9	3L	9058808	9059127	1	2	2	2	Argk	FBgn0000116	FBpp0076270|FBpp0111703	FBtr0076543|FBtr0112791	1	1	1	1	1	1	1	1	1	F_EtOH-F_RU486	0.0297112	1	0	0	M_EtOH-M_RU486	0.0396942	1	0	0	F_EtOH-M_EtOH	0.538735	0	0	0	F_RU486-M_RU486	0.764406	0	0	0	0	0	0	0	69.0187	67.8453
F42616_SI	FBgn0263864	FBgn0263864:6|FBgn0263864:7|FBgn0263864:8	Ark:6|Ark:7|Ark:8	2R	12910590	12911083	3	2	2	1|1|1	Ark	FBgn0263864	FBpp0086121|FBpp0086122	FBtr0086967|FBtr0086968	1	1	1	1	1	1	1	1	1	F_EtOH-F_RU486	0.554909	0	0	0	M_EtOH-M_RU486	0.0127405	1	0	0	F_EtOH-M_EtOH	0.993256	0	0	0	F_RU486-M_RU486	0.169744	0	0	0	0	0	0	0	10.3892	10.1697
S42611_SI	FBgn0263864	FBgn0263864:1	Ark:1	2R	12907532	12907746	1	2	2	2	Ark	FBgn0263864	FBpp0086121|FBpp0086122	FBtr0086967|FBtr0086968	1	1	1	0	1	0	1	0	1	F_EtOH-F_RU486	0.816309	0	0	0	M_EtOH-M_RU486	0.00549995	1	1	0	F_EtOH-M_EtOH	0.462073	0	0	0	F_RU486-M_RU486	0.21919	0	0	0	3	3	0	0	6.28704	6.13735
S42612_SI	FBgn0263864	FBgn0263864:2	Ark:2	2R	12908895	12909295	1	2	2	2	Ark	FBgn0263864	FBpp0086121|FBpp0086122	FBtr0086967|FBtr0086968	1	1	1	1	1	1	1	1	1	F_EtOH-F_RU486	0.991508	0	0	0	M_EtOH-M_RU486	0.425002	0	0	0	F_EtOH-M_EtOH	0.889323	0	0	0	F_RU486-M_RU486	0.748425	0	0	0	0	0	0	0	8.56385	9.84328
S42613_SI	FBgn0263864	FBgn0263864:3	Ark:3	2R	12909417	12910054	1	2	2	2	Ark	FBgn0263864	FBpp0086121|FBpp0086122	FBtr0086967|FBtr0086968	1	1	1	1	1	1	1	1	1	F_EtOH-F_RU486	0.767862	0	0	0	M_EtOH-M_RU486	0.014885	1	0	0	F_EtOH-M_EtOH	0.307827	0	0	0	F_RU486-M_RU486	0.14718	0	0	0	0	0	0	0	9.04225	11.4804
S42614_SI	FBgn0263864	FBgn0263864:4	Ark:4	2R	12910108	12910231	1	2	2	2	Ark	FBgn0263864	FBpp0086121|FBpp0086122	FBtr0086967|FBtr0086968	1	1	1	1	1	1	1	1	1	F_EtOH-F_RU486	0.859372	0	0	0	M_EtOH-M_RU486	0.213498	0	0	0	F_EtOH-M_EtOH	0.996561	0	0	0	F_RU486-M_RU486	0.574999	0	0	0	0	0	0	0	7.67733	7.64
S42615_SI	FBgn0263864	FBgn0263864:5	Ark:5	2R	12910295	12910485	1	2	2	2	Ark	FBgn0263864	FBpp0086121|FBpp0086122	FBtr0086967|FBtr0086968	1	1	1	1	1	1	1	1	1	F_EtOH-F_RU486	0.808605	0	0	0	M_EtOH-M_RU486	0.0337282	1	0	0	F_EtOH-M_EtOH	0.787908	0	0	0	F_RU486-M_RU486	0.355628	0	0	0	0	0	0	0	9.69618	9.67361
S29818_SI	FBgn0000115	FBgn0000115:1	Arf72A:1	3L	15976235	15976380	1	1	1	1	Arl1	FBgn0000115	FBpp0075272	FBtr0075517	1	1	1	1	1	1	1	1	1	F_EtOH-F_RU486	0.743204	0	0	0	M_EtOH-M_RU486	0.151378	0	0	0	F_EtOH-M_EtOH	0.659652	0	0	0	F_RU486-M_RU486	0.0234825	1	0	0	0	0	0	0	37.059	47.6485
S29819_SI	FBgn0000115	FBgn0000115:2	Arf72A:2	3L	15976478	15976694	1	1	1	1	Arl1	FBgn0000115	FBpp0075272	FBtr0075517	1	1	1	1	1	1	1	1	1	F_EtOH-F_RU486	0.827721	0	0	0	M_EtOH-M_RU486	0.0927659	0	0	0	F_EtOH-M_EtOH	0.564004	0	0	0	F_RU486-M_RU486	0.0145813	1	0	0	0	0	0	0	42.2034	50.8089
S50338_SI	FBgn0004908	FBgn0004908:1	Arf84F:1	3R	4166822	4166965	1	1	1	1	Arl2	FBgn0004908	FBpp0081328	FBtr0081838	1	1	1	1	1	1	1	1	1	F_EtOH-F_RU486	0.936834	0	0	0	M_EtOH-M_RU486	0.204857	0	0	0	F_EtOH-M_EtOH	0.980095	0	0	0	F_RU486-M_RU486	0.210485	0	0	0	0	0	0	0	20.5609	24.5563
S50339_SI	FBgn0004908	FBgn0004908:2	Arf84F:2	3R	4167025	4167379	1	1	1	1	Arl2	FBgn0004908	FBpp0081328	FBtr0081838	1	1	1	1	1	1	1	1	1	F_EtOH-F_RU486	0.148792	0	0	0	M_EtOH-M_RU486	0.919988	0	0	0	F_EtOH-M_EtOH	0.256001	0	0	0	F_RU486-M_RU486	0.619329	0	0	0	0	0	0	0	22.7116	32.6423
S52833_SI	FBgn0011745	FBgn0011745:2	Arp87C:2	3R	8518365	8518429	1	1	1	1	Arp1	FBgn0011745	FBpp0082121	FBtr0082652	1	1	1	1	1	1	1	1	1	F_EtOH-F_RU486	0.497253	0	0	0	M_EtOH-M_RU486	0.0186637	1	0	0	F_EtOH-M_EtOH	0.988528	0	0	0	F_RU486-M_RU486	0.297455	0	0	0	0	0	0	0	37.5152	34.0455
S52834_SI	FBgn0011745	FBgn0011745:3	Arp87C:3	3R	8518492	8518666	1	1	1	1	Arp1	FBgn0011745	FBpp0082121	FBtr0082652	1	1	1	1	1	1	1	1	1	F_EtOH-F_RU486	0.657691	0	0	0	M_EtOH-M_RU486	0.968676	0	0	0	F_EtOH-M_EtOH	0.856547	0	0	0	F_RU486-M_RU486	0.296546	0	0	0	0	0	0	0	59.8523	62.4413
S52835_SI	FBgn0011745	FBgn0011745:4	Arp87C:4	3R	8518726	8518877	1	1	1	1	Arp1	FBgn0011745	FBpp0082121	FBtr0082652	1	1	1	1	1	1	1	1	1	F_EtOH-F_RU486	0.924118	0	0	0	M_EtOH-M_RU486	0.623946	0	0	0	F_EtOH-M_EtOH	0.909495	0	0	0	F_RU486-M_RU486	0.692594	0	0	0	0	0	0	0	52.1024	61.1699
S52836_SI	FBgn0011745	FBgn0011745:5	Arp87C:5	3R	8518937	8519483	1	1	1	1	Arp1	FBgn0011745	FBpp0082121	FBtr0082652	1	1	1	1	1	1	1	1	1	F_EtOH-F_RU486	0.797555	0	0	0	M_EtOH-M_RU486	0.206971	0	0	0	F_EtOH-M_EtOH	0.737493	0	0	0	F_RU486-M_RU486	0.31722	0	0	0	0	0	0	0	67.5669	73.0401
S20666_SI	FBgn0031050	FBgn0031050:1	Arp10:1	X	19538564	19539615	1	1	1	1	Arp10	FBgn0031050	FBpp0074529	FBtr0074760	1	1	1	1	1	1	1	1	1	F_EtOH-F_RU486	0.19579	0	0	0	M_EtOH-M_RU486	0.537343	0	0	0	F_EtOH-M_EtOH	0.523261	0	0	0	F_RU486-M_RU486	0.714764	0	0	0	0	0	0	0	25.1212	33.2741
S20667_SI	FBgn0031050	FBgn0031050:2	Arp10:2	X	19539666	19539818	1	1	1	1	Arp10	FBgn0031050	FBpp0074529	FBtr0074760	1	1	1	1	1	1	1	1	1	F_EtOH-F_RU486	0.711239	0	0	0	M_EtOH-M_RU486	0.0137538	1	0	0	F_EtOH-M_EtOH	0.44802	0	0	0	F_RU486-M_RU486	0.0612141	0	0	0	0	0	0	0	23.2143	28.342
S20668_SI	FBgn0031050	FBgn0031050:3	Arp10:3	X	19539879	19540047	1	1	1	1	Arp10	FBgn0031050	FBpp0074529	FBtr0074760	1	1	1	1	1	1	1	1	1	F_EtOH-F_RU486	0.997529	0	0	0	M_EtOH-M_RU486	0.01006	1	0	0	F_EtOH-M_EtOH	0.879793	0	0	0	F_RU486-M_RU486	0.0142084	1	0	0	0	0	0	0	22.1569	25.5412
F19111_SI	FBgn0011742	FBgn0011742:1|FBgn0011742:2	Arp14D:1|Arp14D:2	X	16442323	16443445	2	3	3	1|2	Arp2	FBgn0011742	FBpp0074070|FBpp0111781|FBpp0302793	FBtr0074295|FBtr0112868|FBtr0310673	1	1	1	1	1	1	1	1	1	F_EtOH-F_RU486	0.591138	0	0	0	M_EtOH-M_RU486	0.0114092	1	0	0	F_EtOH-M_EtOH	0.437047	0	0	0	F_RU486-M_RU486	0.0179979	1	0	0	0	0	0	0	30.1658	37.1853
F19117_SI	FBgn0011742	FBgn0011742:10|FBgn0011742:11|FBgn0011742:8|FBgn0011742:9	Arp14D:10|Arp14D:11|Arp14D:8|Arp14D:9	X	16447377	16448001	4	3	3	1|1|1|1	Arp2	FBgn0011742	FBpp0074070|FBpp0111781|FBpp0302793	FBtr0074295|FBtr0112868|FBtr0310673	1	1	1	1	1	1	1	1	1	F_EtOH-F_RU486	0.728705	0	0	0	M_EtOH-M_RU486	0.0733819	0	0	0	F_EtOH-M_EtOH	0.905835	0	0	0	F_RU486-M_RU486	0.544891	0	0	0	0	0	0	0	25.4856	27.2652
S19112_SI	FBgn0011742	FBgn0011742:3	Arp14D:3	X	16443511	16443939	1	3	3	3	Arp2	FBgn0011742	FBpp0074070|FBpp0111781|FBpp0302793	FBtr0074295|FBtr0112868|FBtr0310673	1	1	1	1	1	1	1	1	1	F_EtOH-F_RU486	0.38001	0	0	0	M_EtOH-M_RU486	0.646073	0	0	0	F_EtOH-M_EtOH	0.901059	0	0	0	F_RU486-M_RU486	0.244976	0	0	0	0	0	0	0	41.576	43.0992
S19113_SI	FBgn0011742	FBgn0011742:4	Arp14D:4	X	16444010	16444219	1	3	3	3	Arp2	FBgn0011742	FBpp0074070|FBpp0111781|FBpp0302793	FBtr0074295|FBtr0112868|FBtr0310673	1	1	1	1	1	1	1	1	1	F_EtOH-F_RU486	0.832549	0	0	0	M_EtOH-M_RU486	0.298838	0	0	0	F_EtOH-M_EtOH	0.0933195	0	0	0	F_RU486-M_RU486	0.0668589	0	0	0	0	0	0	0	31.6035	34.7694
S19114_SI	FBgn0011742	FBgn0011742:5	Arp14D:5	X	16444283	16444498	1	3	3	3	Arp2	FBgn0011742	FBpp0074070|FBpp0111781|FBpp0302793	FBtr0074295|FBtr0112868|FBtr0310673	1	1	1	1	1	1	1	1	1	F_EtOH-F_RU486	0.268712	0	0	0	M_EtOH-M_RU486	0.01962	1	0	0	F_EtOH-M_EtOH	0.957386	0	0	0	F_RU486-M_RU486	0.528726	0	0	0	0	0	0	0	32.765	33.0123
S19116_SI	FBgn0011742	FBgn0011742:7	Arp14D:7	X	16446373	16446483	1	3	3	3	Arp2	FBgn0011742	FBpp0074070|FBpp0111781|FBpp0302793	FBtr0074295|FBtr0112868|FBtr0310673	1	1	1	1	1	1	1	1	1	F_EtOH-F_RU486	0.366714	0	0	0	M_EtOH-M_RU486	0.132381	0	0	0	F_EtOH-M_EtOH	0.564541	0	0	0	F_RU486-M_RU486	0.0917896	0	0	0	0	0	0	0	19.9167	30.1071
S25936_SI	FBgn0262716	FBgn0262716:3	Arp66B:3	3L	8107213	8107296	1	2	2	2	Arp3	FBgn0262716	FBpp0076460|FBpp0306212	FBtr0076737|FBtr0334087	1	1	1	1	1	1	1	1	1	F_EtOH-F_RU486	0.507899	0	0	0	M_EtOH-M_RU486	0.88786	0	0	0	F_EtOH-M_EtOH	0.329206	0	0	0	F_RU486-M_RU486	0.72232	0	0	0	0	0	0	0	16.9333	25.8706
S25937_SI	FBgn0262716	FBgn0262716:4	Arp66B:4	3L	8107357	8107893	1	2	2	2	Arp3	FBgn0262716	FBpp0076460|FBpp0306212	FBtr0076737|FBtr0334087	1	1	1	1	1	1	1	1	1	F_EtOH-F_RU486	0.962134	0	0	0	M_EtOH-M_RU486	0.209311	0	0	0	F_EtOH-M_EtOH	0.321731	0	0	0	F_RU486-M_RU486	0.0355399	1	0	0	0	0	0	0	25.1747	29.3123
S25938_SI	FBgn0262716	FBgn0262716:5	Arp66B:5	3L	8108130	8108444	1	2	2	2	Arp3	FBgn0262716	FBpp0076460|FBpp0306212	FBtr0076737|FBtr0334087	1	1	1	1	1	1	1	1	1	F_EtOH-F_RU486	0.982274	0	0	0	M_EtOH-M_RU486	0.631726	0	0	0	F_EtOH-M_EtOH	0.515793	0	0	0	F_RU486-M_RU486	0.64362	0	0	0	0	0	0	0	19.9652	23.3207
S25939_SI	FBgn0262716	FBgn0262716:6	Arp66B:6	3L	8108508	8108688	1	2	2	2	Arp3	FBgn0262716	FBpp0076460|FBpp0306212	FBtr0076737|FBtr0334087	1	1	1	1	1	1	1	1	1	F_EtOH-F_RU486	0.602368	0	0	0	M_EtOH-M_RU486	0.240664	0	0	0	F_EtOH-M_EtOH	0.989053	0	0	0	F_RU486-M_RU486	0.961573	0	0	0	0	0	0	0	22.2656	22.1996
S25940_SI	FBgn0262716	FBgn0262716:7	Arp66B:7	3L	8108782	8109002	1	2	2	2	Arp3	FBgn0262716	FBpp0076460|FBpp0306212	FBtr0076737|FBtr0334087	1	1	1	1	1	1	1	1	1	F_EtOH-F_RU486	0.787983	0	0	0	M_EtOH-M_RU486	0.099249	0	0	0	F_EtOH-M_EtOH	0.289462	0	0	0	F_RU486-M_RU486	0.544271	0	0	0	0	0	0	0	18.8318	19.5541
S19779_SI	FBgn0030877	FBgn0030877:2	Arp8:2	X	17754101	17754686	1	1	1	1	Arp8	FBgn0030877	FBpp0074318	FBtr0074544	0	1	1	0	0	0	0	0	1	F_EtOH-F_RU486	0.382497	0	0	0	M_EtOH-M_RU486	0.463723	0	0	0	F_EtOH-M_EtOH	0.814979	0	0	0	F_RU486-M_RU486	0.136643	0	0	0	0	0	0	0	4.63941	6.92334
F7914_SI	FBgn0001961	FBgn0001961:2|FBgn0001961:3	Sop2:2|Sop2:3	2L	13829346	13829690	2	2	2	1|1	Arpc1	FBgn0001961	FBpp0080146|FBpp0080147	FBtr0080569|FBtr0080570	1	1	1	1	1	1	1	1	1	F_EtOH-F_RU486	0.847559	0	0	0	M_EtOH-M_RU486	0.257942	0	0	0	F_EtOH-M_EtOH	0.963952	0	0	0	F_RU486-M_RU486	0.16474	0	0	0	0	0	0	0	72.3584	85.7987
S7913_SI	FBgn0001961	FBgn0001961:1	Sop2:1	2L	13827941	13829276	1	2	2	2	Arpc1	FBgn0001961	FBpp0080146|FBpp0080147	FBtr0080569|FBtr0080570	1	1	1	1	1	1	1	1	1	F_EtOH-F_RU486	0.251737	0	0	0	M_EtOH-M_RU486	0.0315561	1	0	0	F_EtOH-M_EtOH	0.461437	0	0	0	F_RU486-M_RU486	0.190109	0	0	0	0	0	0	0	66.6407	83.5383
S10606_SI	FBgn0032859	FBgn0032859:1	Arpc2:1	2L	20417061	20417667	1	1	1	1	Arpc2	FBgn0032859	FBpp0080890	FBtr0081358	1	1	1	1	1	1	1	1	1	F_EtOH-F_RU486	0.988424	0	0	0	M_EtOH-M_RU486	0.993997	0	0	0	F_EtOH-M_EtOH	0.392248	0	0	0	F_RU486-M_RU486	0.250297	0	0	0	0	0	0	0	22.5565	25.8662
S10618_SI	FBgn0032859	FBgn0032859:2	Arpc2:2	2L	20420319	20420412	1	1	1	1	Arpc2	FBgn0032859	FBpp0080890	FBtr0081358	1	1	1	1	1	1	1	1	1	F_EtOH-F_RU486	0.661104	0	0	0	M_EtOH-M_RU486	0.1342	0	0	0	F_EtOH-M_EtOH	0.427116	0	0	0	F_RU486-M_RU486	0.390844	0	0	0	0	0	0	0	21.8772	22.1965
S10619_SI	FBgn0032859	FBgn0032859:3	Arpc2:3	2L	20420490	20420589	1	1	1	1	Arpc2	FBgn0032859	FBpp0080890	FBtr0081358	1	1	1	1	1	1	1	1	1	F_EtOH-F_RU486	0.999268	0	0	0	M_EtOH-M_RU486	0.0441043	1	0	0	F_EtOH-M_EtOH	0.983852	0	0	0	F_RU486-M_RU486	0.0942624	0	0	0	0	0	0	0	25.5677	29.1485
S10620_SI	FBgn0032859	FBgn0032859:4	Arpc2:4	2L	20420648	20420834	1	1	1	1	Arpc2	FBgn0032859	FBpp0080890	FBtr0081358	1	1	1	1	1	1	1	1	1	F_EtOH-F_RU486	0.968076	0	0	0	M_EtOH-M_RU486	0.33228	0	0	0	F_EtOH-M_EtOH	0.929156	0	0	0	F_RU486-M_RU486	0.6511	0	0	0	0	0	0	0	24.9734	28.8227
S10621_SI	FBgn0032859	FBgn0032859:5	Arpc2:5	2L	20420897	20421117	1	1	1	1	Arpc2	FBgn0032859	FBpp0080890	FBtr0081358	1	1	1	1	1	1	1	1	1	F_EtOH-F_RU486	0.856017	0	0	0	M_EtOH-M_RU486	0.0110886	1	0	0	F_EtOH-M_EtOH	0.75848	0	0	0	F_RU486-M_RU486	0.0281083	1	0	0	0	0	0	0	29.6246	33
S10628_SI	FBgn0032859	FBgn0032859:6	Arpc2:6	2L	20422145	20422236	1	1	1	1	Arpc2	FBgn0032859	FBpp0080890	FBtr0081358	1	1	1	1	1	1	1	1	1	F_EtOH-F_RU486	0.758812	0	0	0	M_EtOH-M_RU486	0.00381077	1	1	0	F_EtOH-M_EtOH	0.938623	0	0	0	F_RU486-M_RU486	0.0212682	1	0	0	4	0	0	0	26.8961	32.914
S10629_SI	FBgn0032859	FBgn0032859:7	Arpc2:7	2L	20422302	20422411	1	1	1	1	Arpc2	FBgn0032859	FBpp0080890	FBtr0081358	1	1	1	1	1	1	1	1	1	F_EtOH-F_RU486	0.475758	0	0	0	M_EtOH-M_RU486	0.72107	0	0	0	F_EtOH-M_EtOH	0.988443	0	0	0	F_RU486-M_RU486	0.430484	0	0	0	0	0	0	0	26.1441	37.2102
S10630_SI	FBgn0032859	FBgn0032859:8	Arpc2:8	2L	20422469	20423027	1	1	1	1	Arpc2	FBgn0032859	FBpp0080890	FBtr0081358	1	1	1	1	1	1	1	1	1	F_EtOH-F_RU486	0.732874	0	0	0	M_EtOH-M_RU486	0.0391467	1	0	0	F_EtOH-M_EtOH	0.735806	0	0	0	F_RU486-M_RU486	0.0994363	0	0	0	0	0	0	0	19.5696	24.6899
F54460_SI	FBgn0038369	FBgn0038369:3|FBgn0038369:4	Arpc3A:3|Arpc3A:4	3R	11660919	11661743	2	2	2	1|1	Arpc3A	FBgn0038369	FBpp0289797|FBpp0306661	FBtr0300570|FBtr0334594	1	1	1	1	1	1	1	1	1	F_EtOH-F_RU486	0.476832	0	0	0	M_EtOH-M_RU486	0.000902551	1	1	0	F_EtOH-M_EtOH	0.463049	0	0	0	F_RU486-M_RU486	0.00267674	1	1	0	4	0	4	0	16.8103	21.7704
S54458_SI	FBgn0038369	FBgn0038369:1	Arpc3A:1	3R	11660370	11660493	1	2	2	2	Arpc3A	FBgn0038369	FBpp0289797|FBpp0306661	FBtr0300570|FBtr0334594	1	1	1	1	1	1	1	1	1	F_EtOH-F_RU486	0.0539023	0	0	0	M_EtOH-M_RU486	0.0161372	1	0	0	F_EtOH-M_EtOH	0.0953885	0	0	0	F_RU486-M_RU486	0.0763832	0	0	0	0	0	0	0	14.5387	22.4773
S54459_SI	FBgn0038369	FBgn0038369:2	Arpc3A:2	3R	11660635	11660808	1	2	2	2	Arpc3A	FBgn0038369	FBpp0289797|FBpp0306661	FBtr0300570|FBtr0334594	1	1	1	1	1	1	1	1	1	F_EtOH-F_RU486	0.74653	0	0	0	M_EtOH-M_RU486	0.175173	0	0	0	F_EtOH-M_EtOH	0.601503	0	0	0	F_RU486-M_RU486	0.226347	0	0	0	0	0	0	0	18.1657	24.1257
S19436_SI	FBgn0065032	FBgn0065032:1	Arpc3B:1	X	16998604	16999019	1	3	3	3	Arpc3B	FBgn0065032	FBpp0074184|FBpp0112388|FBpp0306538	FBtr0074410|FBtr0113478|FBtr0334462	0	0	0	1	0	0	0	0	1	F_EtOH-F_RU486	0.819519	0	0	0	M_EtOH-M_RU486	0.0101649	1	0	0	F_EtOH-M_EtOH	0.982257	0	0	0	F_RU486-M_RU486	0.0614528	0	0	0	0	0	0	0	3.39009	4.74341
S3482_SI	FBgn0031781	FBgn0031781:1	Arc-p20:1	2L	6125132	6125755	1	1	1	1	Arpc4	FBgn0031781	FBpp0078831	FBtr0079200	1	1	1	1	1	1	1	1	1	F_EtOH-F_RU486	0.934891	0	0	0	M_EtOH-M_RU486	0.00377046	1	1	0	F_EtOH-M_EtOH	0.449287	0	0	0	F_RU486-M_RU486	0.00214656	1	1	0	4	0	4	0	50.0293	58.0304
S1458_SI	FBgn0031437	FBgn0031437:1	Arpc5:1	2L	2580292	2580581	1	2	2	2	Arpc5	FBgn0031437	FBpp0077378|FBpp0307163	FBtr0077694|FBtr0335170	1	1	1	1	1	1	1	1	1	F_EtOH-F_RU486	0.996958	0	0	0	M_EtOH-M_RU486	0.120729	0	0	0	F_EtOH-M_EtOH	0.933408	0	0	0	F_RU486-M_RU486	0.158475	0	0	0	0	0	0	0	32.6025	37.0206
F9539_SI	FBgn0000120	FBgn0000120:5|FBgn0000120:6	Arr1:5|Arr1:6	2L	18080147	18081187	2	3	3	2|1	Arr1	FBgn0000120	FBpp0080583|FBpp0298351|FBpp0309204	FBtr0081030|FBtr0307350|FBtr0340229	1	1	1	1	1	1	1	1	1	F_EtOH-F_RU486	0.733779	0	0	0	M_EtOH-M_RU486	0.0204296	1	0	0	F_EtOH-M_EtOH	0.795119	0	0	0	F_RU486-M_RU486	0.29627	0	0	0	0	0	0	0	291.888	357.19
S9535_SI	FBgn0000120	FBgn0000120:1	Arr1:1	2L	18078269	18078496	1	2	2	2	Arr1	FBgn0000120	FBpp0080583|FBpp0298351	FBtr0081030|FBtr0307350	1	1	1	1	1	1	1	1	1	F_EtOH-F_RU486	0.707945	0	0	0	M_EtOH-M_RU486	0.00923751	1	1	0	F_EtOH-M_EtOH	0.920102	0	0	0	F_RU486-M_RU486	0.055353	0	0	0	3	0	0	0	940.389	1022.05
S9536_SI	FBgn0000120	FBgn0000120:2	Arr1:2	2L	18078649	18078797	1	1	1	1	Arr1	FBgn0000120	FBpp0309204	FBtr0340229	1	1	1	1	1	1	1	1	1	F_EtOH-F_RU486	0.950415	0	0	0	M_EtOH-M_RU486	0.0139798	1	0	0	F_EtOH-M_EtOH	0.257615	0	0	0	F_RU486-M_RU486	0.00160336	1	1	0	0	0	3	0	27.1533	31.8911
S9537_SI	FBgn0000120	FBgn0000120:3	Arr1:3	2L	18078916	18079723	1	3	3	3	Arr1	FBgn0000120	FBpp0080583|FBpp0298351|FBpp0309204	FBtr0081030|FBtr0307350|FBtr0340229	1	1	1	1	1	1	1	1	1	F_EtOH-F_RU486	0.883024	0	0	0	M_EtOH-M_RU486	0.0488676	1	0	0	F_EtOH-M_EtOH	0.726274	0	0	0	F_RU486-M_RU486	0.427634	0	0	0	0	0	0	0	1275.37	1430.8
S9538_SI	FBgn0000120	FBgn0000120:4	Arr1:4	2L	18079957	18080086	1	3	3	3	Arr1	FBgn0000120	FBpp0080583|FBpp0298351|FBpp0309204	FBtr0081030|FBtr0307350|FBtr0340229	1	1	1	1	1	1	1	1	1	F_EtOH-F_RU486	0.829259	0	0	0	M_EtOH-M_RU486	0.103941	0	0	0	F_EtOH-M_EtOH	0.546948	0	0	0	F_RU486-M_RU486	0.08837	0	0	0	0	0	0	0	1156.32	1367.41
S26384_SI	FBgn0000121	FBgn0000121:1	Arr2:1	3L	8640361	8640745	1	1	1	1	Arr2	FBgn0000121	FBpp0076326	FBtr0076599	1	1	1	1	1	1	1	1	1	F_EtOH-F_RU486	0.590443	0	0	0	M_EtOH-M_RU486	0.00989789	1	1	0	F_EtOH-M_EtOH	0.853753	0	0	0	F_RU486-M_RU486	0.0697418	0	0	0	4	0	0	0	1532.98	1896.52
S26385_SI	FBgn0000121	FBgn0000121:2	Arr2:2	3L	8640808	8641002	1	1	1	1	Arr2	FBgn0000121	FBpp0076326	FBtr0076599	1	1	1	1	1	1	1	1	1	F_EtOH-F_RU486	0.577652	0	0	0	M_EtOH-M_RU486	0.227534	0	0	0	F_EtOH-M_EtOH	0.641329	0	0	0	F_RU486-M_RU486	0.497037	0	0	0	0	0	0	0	1372.87	1666.05
S26386_SI	FBgn0000121	FBgn0000121:3	Arr2:3	3L	8641070	8642036	1	1	1	1	Arr2	FBgn0000121	FBpp0076326	FBtr0076599	1	1	1	1	1	1	1	1	1	F_EtOH-F_RU486	0.952174	0	0	0	M_EtOH-M_RU486	0.8141	0	0	0	F_EtOH-M_EtOH	0.875442	0	0	0	F_RU486-M_RU486	0.796461	0	0	0	0	0	0	0	1673.51	1903.6
F35153_SI	FBgn0033062	FBgn0033062:1|FBgn0033062:2|FBgn0033062:3	Ars2:1|Ars2:2|Ars2:3	2R	1968333	1968920	3	6	6	3|2|1	Ars2	FBgn0033062	FBpp0085354|FBpp0085356|FBpp0085357|FBpp0302785|FBpp0302786|FBpp0302787	FBtr0086018|FBtr0086020|FBtr0086021|FBtr0310665|FBtr0310666|FBtr0310667	1	1	1	1	1	1	1	1	1	F_EtOH-F_RU486	0.66469	0	0	0	M_EtOH-M_RU486	0.00581663	1	1	0	F_EtOH-M_EtOH	0.746833	0	0	0	F_RU486-M_RU486	0.0223144	1	0	0	4	0	0	0	20.4188	25.8438
F35159_SI	FBgn0033062	FBgn0033062:10|FBgn0033062:9	Ars2:10|Ars2:9	2R	1972352	1972536	2	6	6	4|2	Ars2	FBgn0033062	FBpp0085354|FBpp0085356|FBpp0085357|FBpp0302785|FBpp0302786|FBpp0302787	FBtr0086018|FBtr0086020|FBtr0086021|FBtr0310665|FBtr0310666|FBtr0310667	1	1	1	1	1	1	1	1	1	F_EtOH-F_RU486	0.162308	0	0	0	M_EtOH-M_RU486	0.0260542	1	0	0	F_EtOH-M_EtOH	0.456765	0	0	0	F_RU486-M_RU486	0.265758	0	0	0	0	0	0	0	27.7043	24.8315
F35160_SI	FBgn0033062	FBgn0033062:11|FBgn0033062:12|FBgn0033062:13	Ars2:11|Ars2:12|Ars2:13	2R	1972591	1972941	3	6	6	5|1|1	Ars2	FBgn0033062	FBpp0085354|FBpp0085356|FBpp0085357|FBpp0302785|FBpp0302786|FBpp0302787	FBtr0086018|FBtr0086020|FBtr0086021|FBtr0310665|FBtr0310666|FBtr0310667	1	1	1	1	1	1	1	1	1	F_EtOH-F_RU486	0.950912	0	0	0	M_EtOH-M_RU486	0.0132571	1	0	0	F_EtOH-M_EtOH	0.494264	0	0	0	F_RU486-M_RU486	0.132501	0	0	0	0	0	0	0	12.8523	15.1856
S35154_SI	FBgn0033062	FBgn0033062:4	Ars2:4	2R	1969241	1969345	1	6	6	6	Ars2	FBgn0033062	FBpp0085354|FBpp0085356|FBpp0085357|FBpp0302785|FBpp0302786|FBpp0302787	FBtr0086018|FBtr0086020|FBtr0086021|FBtr0310665|FBtr0310666|FBtr0310667	1	1	1	1	1	1	1	1	1	F_EtOH-F_RU486	0.309021	0	0	0	M_EtOH-M_RU486	0.0484998	1	0	0	F_EtOH-M_EtOH	0.693077	0	0	0	F_RU486-M_RU486	0.422654	0	0	0	0	0	0	0	47.5629	64.5031
S35155_SI	FBgn0033062	FBgn0033062:5	Ars2:5	2R	1969417	1971389	1	6	6	6	Ars2	FBgn0033062	FBpp0085354|FBpp0085356|FBpp0085357|FBpp0302785|FBpp0302786|FBpp0302787	FBtr0086018|FBtr0086020|FBtr0086021|FBtr0310665|FBtr0310666|FBtr0310667	1	1	1	1	1	1	1	1	1	F_EtOH-F_RU486	0.298601	0	0	0	M_EtOH-M_RU486	0.0297013	1	0	0	F_EtOH-M_EtOH	0.511192	0	0	0	F_RU486-M_RU486	0.0211685	1	0	0	0	0	0	0	54.8278	65.8384
S35156_SI	FBgn0033062	FBgn0033062:6	Ars2:6	2R	1971446	1971512	1	6	6	6	Ars2	FBgn0033062	FBpp0085354|FBpp0085356|FBpp0085357|FBpp0302785|FBpp0302786|FBpp0302787	FBtr0086018|FBtr0086020|FBtr0086021|FBtr0310665|FBtr0310666|FBtr0310667	1	1	1	1	1	1	1	1	1	F_EtOH-F_RU486	0.994043	0	0	0	M_EtOH-M_RU486	0.210267	0	0	0	F_EtOH-M_EtOH	0.789808	0	0	0	F_RU486-M_RU486	0.605406	0	0	0	0	0	0	0	28.2598	32.4167
S35157_SI	FBgn0033062	FBgn0033062:7	Ars2:7	2R	1971674	1971895	1	1	1	1	Ars2	FBgn0033062	FBpp0302786	FBtr0310666	1	1	1	1	1	1	1	1	1	F_EtOH-F_RU486	0.452972	0	0	0	M_EtOH-M_RU486	0.109881	0	0	0	F_EtOH-M_EtOH	0.631246	0	0	0	F_RU486-M_RU486	0.590304	0	0	0	0	0	0	0	19.4709	19.429
S35158_SI	FBgn0033062	FBgn0033062:8	Ars2:8	2R	1972013	1972292	1	6	6	6	Ars2	FBgn0033062	FBpp0085354|FBpp0085356|FBpp0085357|FBpp0302785|FBpp0302786|FBpp0302787	FBtr0086018|FBtr0086020|FBtr0086021|FBtr0310665|FBtr0310666|FBtr0310667	1	1	1	1	1	1	1	1	1	F_EtOH-F_RU486	0.912917	0	0	0	M_EtOH-M_RU486	0.408531	0	0	0	F_EtOH-M_EtOH	0.980673	0	0	0	F_RU486-M_RU486	0.3933	0	0	0	0	0	0	0	25.5884	30.8114
S35161_SI	FBgn0033062	FBgn0033062:14	Ars2:14	2R	1973055	1973130	1	4	4	4	Ars2	FBgn0033062	FBpp0085354|FBpp0302785|FBpp0302786|FBpp0302787	FBtr0086018|FBtr0310665|FBtr0310666|FBtr0310667	0	1	1	0	0	0	0	0	1	F_EtOH-F_RU486	0.429992	0	0	0	M_EtOH-M_RU486	0.0239911	1	0	0	F_EtOH-M_EtOH	0.348831	0	0	0	F_RU486-M_RU486	0.0580088	0	0	0	0	0	0	0	3.12121	6.73593
S51768_SI	FBgn0037834	FBgn0037834:1	Art1:1	3R	6612203	6613109	1	1	1	1	Art1	FBgn0037834	FBpp0081780	FBtr0082304	1	1	1	1	1	1	1	1	1	F_EtOH-F_RU486	0.653156	0	0	0	M_EtOH-M_RU486	0.0707816	0	0	0	F_EtOH-M_EtOH	0.882917	0	0	0	F_RU486-M_RU486	0.337599	0	0	0	0	0	0	0	20.8231	22.2493
S51769_SI	FBgn0037834	FBgn0037834:2	Art1:2	3R	6613197	6613426	1	1	1	1	Art1	FBgn0037834	FBpp0081780	FBtr0082304	1	1	1	1	1	1	1	1	1	F_EtOH-F_RU486	0.386243	0	0	0	M_EtOH-M_RU486	0.220094	0	0	0	F_EtOH-M_EtOH	0.36278	0	0	0	F_RU486-M_RU486	0.364713	0	0	0	0	0	0	0	21.5483	19.7532
S51770_SI	FBgn0037834	FBgn0037834:3	Art1:3	3R	6613495	6613770	1	1	1	1	Art1	FBgn0037834	FBpp0081780	FBtr0082304	1	1	1	1	1	1	1	1	1	F_EtOH-F_RU486	0.633586	0	0	0	M_EtOH-M_RU486	0.978564	0	0	0	F_EtOH-M_EtOH	0.54005	0	0	0	F_RU486-M_RU486	0.949935	0	0	0	0	0	0	0	19.4404	17.2527
F54080_SI	FBgn0038306	FBgn0038306:1|FBgn0038306:2|FBgn0038306:3	Art3:1|Art3:2|Art3:3	3R	11053327	11055130	3	2	2	1|1|1	Art3	FBgn0038306	FBpp0082588|FBpp0082589	FBtr0083134|FBtr0083135	1	1	1	1	1	1	1	1	1	F_EtOH-F_RU486	0.726704	0	0	0	M_EtOH-M_RU486	0.829449	0	0	0	F_EtOH-M_EtOH	0.855166	0	0	0	F_RU486-M_RU486	0.44088	0	0	0	0	0	0	0	7.51228	9.27645
F51314_SI	FBgn0037770	FBgn0037770:1|FBgn0037770:2	Art4:1|Art4:2	3R	5808538	5809720	2	2	2	1|1	Art4	FBgn0037770	FBpp0081628|FBpp0305840	FBtr0082150|FBtr0333687	1	1	1	1	1	1	1	1	1	F_EtOH-F_RU486	0.585511	0	0	0	M_EtOH-M_RU486	0.0533206	0	0	0	F_EtOH-M_EtOH	0.364516	0	0	0	F_RU486-M_RU486	0.626464	0	0	0	0	0	0	0	8.81306	9.21368
S51315_SI	FBgn0037770	FBgn0037770:3	Art4:3	3R	5809779	5810189	1	2	2	2	Art4	FBgn0037770	FBpp0081628|FBpp0305840	FBtr0082150|FBtr0333687	1	1	1	1	1	1	1	1	1	F_EtOH-F_RU486	0.159613	0	0	0	M_EtOH-M_RU486	0.00251321	1	1	0	F_EtOH-M_EtOH	0.973805	0	0	0	F_RU486-M_RU486	0.195761	0	0	0	3	0	0	0	9.69822	9.25647
S51316_SI	FBgn0037770	FBgn0037770:4	Art4:4	3R	5810244	5811137	1	2	2	2	Art4	FBgn0037770	FBpp0081628|FBpp0305840	FBtr0082150|FBtr0333687	1	1	1	1	1	1	1	1	1	F_EtOH-F_RU486	0.370912	0	0	0	M_EtOH-M_RU486	0.0037887	1	1	0	F_EtOH-M_EtOH	0.910583	0	0	0	F_RU486-M_RU486	0.156311	0	0	0	3	0	0	0	8.6324	7.71285
S51317_SI	FBgn0037770	FBgn0037770:5	Art4:5	3R	5811200	5811782	1	2	2	2	Art4	FBgn0037770	FBpp0081628|FBpp0305840	FBtr0082150|FBtr0333687	1	1	1	0	1	0	1	0	1	F_EtOH-F_RU486	0.569256	0	0	0	M_EtOH-M_RU486	0.0134163	1	0	0	F_EtOH-M_EtOH	0.831057	0	0	0	F_RU486-M_RU486	0.313982	0	0	0	0	0	0	0	6.56107	5.95548
S46493_SI	FBgn0034817	FBgn0034817:2	Art7:2	2R	18964614	18964765	1	1	1	1	Art7	FBgn0034817	FBpp0113056	FBtr0114564	1	1	1	1	1	1	1	1	1	F_EtOH-F_RU486	0.404689	0	0	0	M_EtOH-M_RU486	0.929587	0	0	0	F_EtOH-M_EtOH	0.638636	0	0	0	F_RU486-M_RU486	0.645819	0	0	0	0	0	0	0	7.68845	13.5795
S46494_SI	FBgn0034817	FBgn0034817:3	Art7:3	2R	18964832	18966599	1	1	1	1	Art7	FBgn0034817	FBpp0113056	FBtr0114564	1	1	1	1	1	1	1	1	1	F_EtOH-F_RU486	0.926817	0	0	0	M_EtOH-M_RU486	0.0699395	0	0	0	F_EtOH-M_EtOH	0.941295	0	0	0	F_RU486-M_RU486	0.251977	0	0	0	0	0	0	0	8.14886	9.11852
F36577_SI	FBgn0050372	FBgn0050372:1|FBgn0050372:2	Asap1:1|Asap1:2	2R	4001791	4002968	2	3	3	2|1	Asap1	FBgn0050372	FBpp0099488|FBpp0290176|FBpp0308409	FBtr0100140|FBtr0300954|FBtr0339300	1	1	1	1	1	1	1	1	1	F_EtOH-F_RU486	0.256138	0	0	0	M_EtOH-M_RU486	0.00136329	1	1	0	F_EtOH-M_EtOH	0.755803	0	0	0	F_RU486-M_RU486	0.0260597	1	0	0	4	0	0	0	30.069	42.5044
F36581_SI	FBgn0050372	FBgn0050372:6|FBgn0050372:7	Asap1:6|Asap1:7	2R	4003772	4004609	2	3	3	2|1	Asap1	FBgn0050372	FBpp0099488|FBpp0290176|FBpp0308409	FBtr0100140|FBtr0300954|FBtr0339300	1	1	1	1	1	1	1	1	1	F_EtOH-F_RU486	0.0513411	0	0	0	M_EtOH-M_RU486	0.163842	0	0	0	F_EtOH-M_EtOH	0.0957242	0	0	0	F_RU486-M_RU486	0.523622	0	0	0	0	0	0	0	25.4565	38.8093
S36578_SI	FBgn0050372	FBgn0050372:3	Asap1:3	2R	4003035	4003220	1	3	3	3	Asap1	FBgn0050372	FBpp0099488|FBpp0290176|FBpp0308409	FBtr0100140|FBtr0300954|FBtr0339300	1	1	1	1	1	1	1	1	1	F_EtOH-F_RU486	0.0355739	1	0	0	M_EtOH-M_RU486	0.370323	0	0	0	F_EtOH-M_EtOH	0.0425596	1	0	0	F_RU486-M_RU486	0.593236	0	0	0	0	0	0	0	33.2888	47.5045
S36579_SI	FBgn0050372	FBgn0050372:4	Asap1:4	2R	4003483	4003530	1	1	1	1	Asap1	FBgn0050372	FBpp0308409	FBtr0339300	1	1	1	1	1	1	1	1	1	F_EtOH-F_RU486	0.761639	0	0	0	M_EtOH-M_RU486	0.0894775	0	0	0	F_EtOH-M_EtOH	0.285184	0	0	0	F_RU486-M_RU486	0.602149	0	0	0	0	0	0	0	11.3129	15.0136
S36580_SI	FBgn0050372	FBgn0050372:5	Asap1:5	2R	4003637	4003713	1	3	3	3	Asap1	FBgn0050372	FBpp0099488|FBpp0290176|FBpp0308409	FBtr0100140|FBtr0300954|FBtr0339300	1	1	1	1	1	1	1	1	1	F_EtOH-F_RU486	0.946172	0	0	0	M_EtOH-M_RU486	0.308365	0	0	0	F_EtOH-M_EtOH	0.776602	0	0	0	F_RU486-M_RU486	0.295802	0	0	0	0	0	0	0	24.8462	29.0128
S36582_SI	FBgn0050372	FBgn0050372:8	Asap1:8	2R	4004670	4004789	1	3	3	3	Asap1	FBgn0050372	FBpp0099488|FBpp0290176|FBpp0308409	FBtr0100140|FBtr0300954|FBtr0339300	1	1	1	1	1	1	1	1	1	F_EtOH-F_RU486	0.795198	0	0	0	M_EtOH-M_RU486	0.463039	0	0	0	F_EtOH-M_EtOH	0.654751	0	0	0	F_RU486-M_RU486	0.500924	0	0	0	0	0	0	0	16.9174	22.5317
S36583_SI	FBgn0050372	FBgn0050372:9	Asap1:9	2R	4004850	4005330	1	3	3	3	Asap1	FBgn0050372	FBpp0099488|FBpp0290176|FBpp0308409	FBtr0100140|FBtr0300954|FBtr0339300	1	1	1	1	1	1	1	1	1	F_EtOH-F_RU486	0.715489	0	0	0	M_EtOH-M_RU486	0.422224	0	0	0	F_EtOH-M_EtOH	0.760373	0	0	0	F_RU486-M_RU486	0.700181	0	0	0	0	0	0	0	25.0629	32.9924
S36584_SI	FBgn0050372	FBgn0050372:10	Asap1:10	2R	4005393	4005828	1	3	3	3	Asap1	FBgn0050372	FBpp0099488|FBpp0290176|FBpp0308409	FBtr0100140|FBtr0300954|FBtr0339300	1	1	1	1	1	1	1	1	1	F_EtOH-F_RU486	0.349834	0	0	0	M_EtOH-M_RU486	0.608672	0	0	0	F_EtOH-M_EtOH	0.465256	0	0	0	F_RU486-M_RU486	0.96421	0	0	0	0	0	0	0	27.2532	39.3402
S36585_SI	FBgn0050372	FBgn0050372:11	Asap1:11	2R	4005914	4006356	1	3	3	3	Asap1	FBgn0050372	FBpp0099488|FBpp0290176|FBpp0308409	FBtr0100140|FBtr0300954|FBtr0339300	1	1	1	1	1	1	1	1	1	F_EtOH-F_RU486	0.730648	0	0	0	M_EtOH-M_RU486	0.503753	0	0	0	F_EtOH-M_EtOH	0.70404	0	0	0	F_RU486-M_RU486	0.567763	0	0	0	0	0	0	0	21.5728	28.9932
S36586_SI	FBgn0050372	FBgn0050372:12	Asap1:12	2R	4006419	4006759	1	3	3	3	Asap1	FBgn0050372	FBpp0099488|FBpp0290176|FBpp0308409	FBtr0100140|FBtr0300954|FBtr0339300	1	1	1	1	1	1	1	1	1	F_EtOH-F_RU486	0.667958	0	0	0	M_EtOH-M_RU486	0.857038	0	0	0	F_EtOH-M_EtOH	0.641081	0	0	0	F_RU486-M_RU486	0.84861	0	0	0	0	0	0	0	25.7349	35.6326
S36587_SI	FBgn0050372	FBgn0050372:13	Asap1:13	2R	4006828	4006973	1	3	3	3	Asap1	FBgn0050372	FBpp0099488|FBpp0290176|FBpp0308409	FBtr0100140|FBtr0300954|FBtr0339300	1	1	1	1	1	1	1	1	1	F_EtOH-F_RU486	0.910187	0	0	0	M_EtOH-M_RU486	0.438872	0	0	0	F_EtOH-M_EtOH	0.743189	0	0	0	F_RU486-M_RU486	0.733606	0	0	0	0	0	0	0	21.5238	29.7551
S36588_SI	FBgn0050372	FBgn0050372:14	Asap1:14	2R	4007053	4007125	1	3	3	3	Asap1	FBgn0050372	FBpp0099488|FBpp0290176|FBpp0308409	FBtr0100140|FBtr0300954|FBtr0339300	1	1	1	1	1	1	1	1	1	F_EtOH-F_RU486	0.759874	0	0	0	M_EtOH-M_RU486	0.377578	0	0	0	F_EtOH-M_EtOH	0.915318	0	0	0	F_RU486-M_RU486	0.810506	0	0	0	0	0	0	0	12.018	16.8649
S36589_SI	FBgn0050372	FBgn0050372:15	Asap1:15	2R	4009762	4010506	1	3	3	3	Asap1	FBgn0050372	FBpp0099488|FBpp0290176|FBpp0308409	FBtr0100140|FBtr0300954|FBtr0339300	1	1	1	1	1	1	1	1	1	F_EtOH-F_RU486	0.759826	0	0	0	M_EtOH-M_RU486	0.811462	0	0	0	F_EtOH-M_EtOH	0.553964	0	0	0	F_RU486-M_RU486	0.958082	0	0	0	0	0	0	0	21.7565	28.4066
F33921_SI	FBgn0039908	FBgn0039908:4|FBgn0039908:5	Asator:4|Asator:5	4	493521	494345	2	8	8	4|4	Asator	FBgn0039908	FBpp0289571|FBpp0289572|FBpp0289573|FBpp0305124|FBpp0305125|FBpp0305126|FBpp0305127|FBpp0305128	FBtr0300342|FBtr0300343|FBtr0300344|FBtr0332904|FBtr0332905|FBtr0332906|FBtr0332907|FBtr0332908	1	1	1	1	1	1	1	1	1	F_EtOH-F_RU486	0.951065	0	0	0	M_EtOH-M_RU486	0.68165	0	0	0	F_EtOH-M_EtOH	0.391011	0	0	0	F_RU486-M_RU486	0.499968	0	0	0	0	0	0	0	51.9153	60.4262
F33922_SI	FBgn0039908	FBgn0039908:6|FBgn0039908:7|FBgn0039908:8	Asator:6|Asator:7|Asator:8	4	495079	495730	3	8	8	7|1|6	Asator	FBgn0039908	FBpp0289571|FBpp0289572|FBpp0289573|FBpp0305124|FBpp0305125|FBpp0305126|FBpp0305127|FBpp0305128	FBtr0300342|FBtr0300343|FBtr0300344|FBtr0332904|FBtr0332905|FBtr0332906|FBtr0332907|FBtr0332908	1	1	1	1	1	1	1	1	1	F_EtOH-F_RU486	0.972871	0	0	0	M_EtOH-M_RU486	0.0659395	0	0	0	F_EtOH-M_EtOH	0.452211	0	0	0	F_RU486-M_RU486	0.577104	0	0	0	0	0	0	0	45.8918	52.9934
S33920_SI	FBgn0039908	FBgn0039908:3	Asator:3	4	493204	493303	1	4	4	4	Asator	FBgn0039908	FBpp0289571|FBpp0289573|FBpp0305125|FBpp0305126	FBtr0300342|FBtr0300344|FBtr0332905|FBtr0332906	1	1	1	1	1	1	1	1	1	F_EtOH-F_RU486	0.15514	0	0	0	M_EtOH-M_RU486	0.425331	0	0	0	F_EtOH-M_EtOH	0.457071	0	0	0	F_RU486-M_RU486	0.0259388	1	0	0	0	0	0	0	72.7921	72.0231
S33923_SI	FBgn0039908	FBgn0039908:9	Asator:9	4	497589	497728	1	7	7	7	Asator	FBgn0039908	FBpp0289571|FBpp0289572|FBpp0289573|FBpp0305125|FBpp0305126|FBpp0305127|FBpp0305128	FBtr0300342|FBtr0300343|FBtr0300344|FBtr0332905|FBtr0332906|FBtr0332907|FBtr0332908	1	1	1	1	1	1	1	1	1	F_EtOH-F_RU486	0.956498	0	0	0	M_EtOH-M_RU486	0.0913217	0	0	0	F_EtOH-M_EtOH	0.441143	0	0	0	F_RU486-M_RU486	0.669346	0	0	0	0	0	0	0	46.773	54.2435
S33924_SI	FBgn0039908	FBgn0039908:10	Asator:10	4	497918	498709	1	8	8	8	Asator	FBgn0039908	FBpp0289571|FBpp0289572|FBpp0289573|FBpp0305124|FBpp0305125|FBpp0305126|FBpp0305127|FBpp0305128	FBtr0300342|FBtr0300343|FBtr0300344|FBtr0332904|FBtr0332905|FBtr0332906|FBtr0332907|FBtr0332908	1	1	1	1	1	1	1	1	1	F_EtOH-F_RU486	0.893983	0	0	0	M_EtOH-M_RU486	0.187127	0	0	0	F_EtOH-M_EtOH	0.521142	0	0	0	F_RU486-M_RU486	0.868633	0	0	0	0	0	0	0	59.322	64.2169
S33925_SI	FBgn0039908	FBgn0039908:11	Asator:11	4	499164	499364	1	8	8	8	Asator	FBgn0039908	FBpp0289571|FBpp0289572|FBpp0289573|FBpp0305124|FBpp0305125|FBpp0305126|FBpp0305127|FBpp0305128	FBtr0300342|FBtr0300343|FBtr0300344|FBtr0332904|FBtr0332905|FBtr0332906|FBtr0332907|FBtr0332908	1	1	1	1	1	1	1	1	1	F_EtOH-F_RU486	0.987232	0	0	0	M_EtOH-M_RU486	0.0173906	1	0	0	F_EtOH-M_EtOH	0.46644	0	0	0	F_RU486-M_RU486	0.229949	0	0	0	0	0	0	0	47.2178	53.165
S33926_SI	FBgn0039908	FBgn0039908:12	Asator:12	4	499426	499494	1	7	7	7	Asator	FBgn0039908	FBpp0289571|FBpp0289572|FBpp0289573|FBpp0305125|FBpp0305126|FBpp0305127|FBpp0305128	FBtr0300342|FBtr0300343|FBtr0300344|FBtr0332905|FBtr0332906|FBtr0332907|FBtr0332908	1	1	1	1	1	1	1	1	1	F_EtOH-F_RU486	0.92174	0	0	0	M_EtOH-M_RU486	0.174374	0	0	0	F_EtOH-M_EtOH	0.704022	0	0	0	F_RU486-M_RU486	0.822429	0	0	0	0	0	0	0	34.9714	34.0095
S33927_SI	FBgn0039908	FBgn0039908:13	Asator:13	4	500661	500864	1	8	8	8	Asator	FBgn0039908	FBpp0289571|FBpp0289572|FBpp0289573|FBpp0305124|FBpp0305125|FBpp0305126|FBpp0305127|FBpp0305128	FBtr0300342|FBtr0300343|FBtr0300344|FBtr0332904|FBtr0332905|FBtr0332906|FBtr0332907|FBtr0332908	1	1	1	1	1	1	1	1	1	F_EtOH-F_RU486	0.768178	0	0	0	M_EtOH-M_RU486	0.0988527	0	0	0	F_EtOH-M_EtOH	0.457867	0	0	0	F_RU486-M_RU486	0.808021	0	0	0	0	0	0	0	41.6179	42.2878
S33928_SI	FBgn0039908	FBgn0039908:14	Asator:14	4	500928	501317	1	8	8	8	Asator	FBgn0039908	FBpp0289571|FBpp0289572|FBpp0289573|FBpp0305124|FBpp0305125|FBpp0305126|FBpp0305127|FBpp0305128	FBtr0300342|FBtr0300343|FBtr0300344|FBtr0332904|FBtr0332905|FBtr0332906|FBtr0332907|FBtr0332908	1	1	1	1	1	1	1	1	1	F_EtOH-F_RU486	0.709878	0	0	0	M_EtOH-M_RU486	0.0804257	0	0	0	F_EtOH-M_EtOH	0.713966	0	0	0	F_RU486-M_RU486	0.860899	0	0	0	0	0	0	0	45.0708	44.8934
S33929_SI	FBgn0039908	FBgn0039908:15	Asator:15	4	501402	501767	1	8	8	8	Asator	FBgn0039908	FBpp0289571|FBpp0289572|FBpp0289573|FBpp0305124|FBpp0305125|FBpp0305126|FBpp0305127|FBpp0305128	FBtr0300342|FBtr0300343|FBtr0300344|FBtr0332904|FBtr0332905|FBtr0332906|FBtr0332907|FBtr0332908	1	1	1	1	1	1	1	1	1	F_EtOH-F_RU486	0.85106	0	0	0	M_EtOH-M_RU486	0.1004	0	0	0	F_EtOH-M_EtOH	0.518643	0	0	0	F_RU486-M_RU486	0.997887	0	0	0	0	0	0	0	46.089	48.2616
S33930_SI	FBgn0039908	FBgn0039908:16	Asator:16	4	501835	502330	1	8	8	8	Asator	FBgn0039908	FBpp0289571|FBpp0289572|FBpp0289573|FBpp0305124|FBpp0305125|FBpp0305126|FBpp0305127|FBpp0305128	FBtr0300342|FBtr0300343|FBtr0300344|FBtr0332904|FBtr0332905|FBtr0332906|FBtr0332907|FBtr0332908	1	1	1	1	1	1	1	1	1	F_EtOH-F_RU486	0.824748	0	0	0	M_EtOH-M_RU486	0.0263345	1	0	0	F_EtOH-M_EtOH	0.629755	0	0	0	F_RU486-M_RU486	0.431	0	0	0	0	0	0	0	43.385	43.729
S33931_SI	FBgn0039908	FBgn0039908:17	Asator:17	4	502437	502596	1	3	3	3	Asator	FBgn0039908	FBpp0289571|FBpp0289572|FBpp0305124	FBtr0300342|FBtr0300343|FBtr0332904	1	1	1	0	1	0	1	0	1	F_EtOH-F_RU486	0.99913	0	0	0	M_EtOH-M_RU486	0.193402	0	0	0	F_EtOH-M_EtOH	0.886219	0	0	0	F_RU486-M_RU486	0.205817	0	0	0	0	0	0	0	5.36232	6.29607
S33932_SI	FBgn0039908	FBgn0039908:18	Asator:18	4	504127	504429	1	3	3	3	Asator	FBgn0039908	FBpp0289573|FBpp0305125|FBpp0305128	FBtr0300344|FBtr0332905|FBtr0332908	1	1	1	1	1	1	1	1	1	F_EtOH-F_RU486	0.934733	0	0	0	M_EtOH-M_RU486	0.106025	0	0	0	F_EtOH-M_EtOH	0.621606	0	0	0	F_RU486-M_RU486	0.732132	0	0	0	0	0	0	0	23.7829	25.7434
F41897_SI	FBgn0034075	FBgn0034075:1|FBgn0034075:2	Asph:1|Asph:2	2R	11997836	11998176	2	8	8	1|7	Asph	FBgn0034075	FBpp0086358|FBpp0086359|FBpp0289802|FBpp0293627|FBpp0293628|FBpp0293629|FBpp0302595|FBpp0307715	FBtr0087219|FBtr0087220|FBtr0300575|FBtr0305090|FBtr0305091|FBtr0305092|FBtr0310447|FBtr0336734	1	1	1	1	1	1	1	1	1	F_EtOH-F_RU486	0.853219	0	0	0	M_EtOH-M_RU486	0.00443627	1	1	0	F_EtOH-M_EtOH	0.407303	0	0	0	F_RU486-M_RU486	0.00291888	1	1	0	3	0	3	0	10.6043	11.7544
F41901_SI	FBgn0034075	FBgn0034075:6|FBgn0034075:7	Asph:6|Asph:7	2R	11999701	12000035	2	8	8	7|1	Asph	FBgn0034075	FBpp0086358|FBpp0086359|FBpp0289802|FBpp0293627|FBpp0293628|FBpp0293629|FBpp0302595|FBpp0307715	FBtr0087219|FBtr0087220|FBtr0300575|FBtr0305090|FBtr0305091|FBtr0305092|FBtr0310447|FBtr0336734	1	1	1	1	1	1	1	1	1	F_EtOH-F_RU486	0.20067	0	0	0	M_EtOH-M_RU486	0.0104838	1	0	0	F_EtOH-M_EtOH	0.107706	0	0	0	F_RU486-M_RU486	0.0119592	1	0	0	0	0	0	0	33.0526	29.7569
F41902_SI	FBgn0034075	FBgn0034075:8|FBgn0034075:9	Asph:8|Asph:9	2R	12000094	12000219	2	8	8	7|1	Asph	FBgn0034075	FBpp0086358|FBpp0086359|FBpp0289802|FBpp0293627|FBpp0293628|FBpp0293629|FBpp0302595|FBpp0307715	FBtr0087219|FBtr0087220|FBtr0300575|FBtr0305090|FBtr0305091|FBtr0305092|FBtr0310447|FBtr0336734	1	1	1	1	1	1	1	1	1	F_EtOH-F_RU486	0.399556	0	0	0	M_EtOH-M_RU486	0.109717	0	0	0	F_EtOH-M_EtOH	0.396341	0	0	0	F_RU486-M_RU486	0.22756	0	0	0	0	0	0	0	35.748	32.2703
F41906_SI	FBgn0034075	FBgn0034075:13|FBgn0034075:14	Asph:13|Asph:14	2R	12001540	12002138	2	4	4	1|3	Asph	FBgn0034075	FBpp0289802|FBpp0293628|FBpp0302595|FBpp0307715	FBtr0300575|FBtr0305091|FBtr0310447|FBtr0336734	1	1	1	1	1	1	1	1	1	F_EtOH-F_RU486	0.378113	0	0	0	M_EtOH-M_RU486	0.17373	0	0	0	F_EtOH-M_EtOH	0.180227	0	0	0	F_RU486-M_RU486	0.124512	0	0	0	0	0	0	0	10.1028	10.2772
F41908_SI	FBgn0034075	FBgn0034075:16|FBgn0034075:17	Asph:16|Asph:17	2R	12002445	12003099	2	8	8	5|3	Asph	FBgn0034075	FBpp0086358|FBpp0086359|FBpp0289802|FBpp0293627|FBpp0293628|FBpp0293629|FBpp0302595|FBpp0307715	FBtr0087219|FBtr0087220|FBtr0300575|FBtr0305090|FBtr0305091|FBtr0305092|FBtr0310447|FBtr0336734	1	1	1	1	1	1	1	1	1	F_EtOH-F_RU486	0.9129	0	0	0	M_EtOH-M_RU486	0.91709	0	0	0	F_EtOH-M_EtOH	0.142843	0	0	0	F_RU486-M_RU486	0.0298662	1	0	0	0	0	0	0	25.6026	29.9522
F41909_SI	FBgn0034075	FBgn0034075:18|FBgn0034075:19	Asph:18|Asph:19	2R	12003158	12003267	2	8	8	6|2	Asph	FBgn0034075	FBpp0086358|FBpp0086359|FBpp0289802|FBpp0293627|FBpp0293628|FBpp0293629|FBpp0302595|FBpp0307715	FBtr0087219|FBtr0087220|FBtr0300575|FBtr0305090|FBtr0305091|FBtr0305092|FBtr0310447|FBtr0336734	1	1	1	1	1	1	1	1	1	F_EtOH-F_RU486	0.677063	0	0	0	M_EtOH-M_RU486	0.784276	0	0	0	F_EtOH-M_EtOH	0.323107	0	0	0	F_RU486-M_RU486	0.0288991	1	0	0	0	0	0	0	33.4895	42.1261
S41899_SI	FBgn0034075	FBgn0034075:4	Asph:4	2R	11999246	11999431	1	8	8	8	Asph	FBgn0034075	FBpp0086358|FBpp0086359|FBpp0289802|FBpp0293627|FBpp0293628|FBpp0293629|FBpp0302595|FBpp0307715	FBtr0087219|FBtr0087220|FBtr0300575|FBtr0305090|FBtr0305091|FBtr0305092|FBtr0310447|FBtr0336734	1	1	1	1	1	1	1	1	1	F_EtOH-F_RU486	0.630518	0	0	0	M_EtOH-M_RU486	0.0604724	0	0	0	F_EtOH-M_EtOH	0.41313	0	0	0	F_RU486-M_RU486	0.0652611	0	0	0	0	0	0	0	29.3815	28.6702
S41900_SI	FBgn0034075	FBgn0034075:5	Asph:5	2R	11999488	11999646	1	8	8	8	Asph	FBgn0034075	FBpp0086358|FBpp0086359|FBpp0289802|FBpp0293627|FBpp0293628|FBpp0293629|FBpp0302595|FBpp0307715	FBtr0087219|FBtr0087220|FBtr0300575|FBtr0305090|FBtr0305091|FBtr0305092|FBtr0310447|FBtr0336734	1	1	1	1	1	1	1	1	1	F_EtOH-F_RU486	0.321756	0	0	0	M_EtOH-M_RU486	0.0150284	1	0	0	F_EtOH-M_EtOH	0.417141	0	0	0	F_RU486-M_RU486	0.0581145	0	0	0	0	0	0	0	31.6729	28.775
S41903_SI	FBgn0034075	FBgn0034075:10	Asph:10	2R	12000294	12000474	1	8	8	8	Asph	FBgn0034075	FBpp0086358|FBpp0086359|FBpp0289802|FBpp0293627|FBpp0293628|FBpp0293629|FBpp0302595|FBpp0307715	FBtr0087219|FBtr0087220|FBtr0300575|FBtr0305090|FBtr0305091|FBtr0305092|FBtr0310447|FBtr0336734	1	1	1	1	1	1	1	1	1	F_EtOH-F_RU486	0.323088	0	0	0	M_EtOH-M_RU486	0.19215	0	0	0	F_EtOH-M_EtOH	0.259343	0	0	0	F_RU486-M_RU486	0.266423	0	0	0	0	0	0	0	35.0769	32.6392
S41904_SI	FBgn0034075	FBgn0034075:11	Asph:11	2R	12000686	12000763	1	4	4	4	Asph	FBgn0034075	FBpp0289802|FBpp0293628|FBpp0302595|FBpp0307715	FBtr0300575|FBtr0305091|FBtr0310447|FBtr0336734	1	1	1	1	1	1	1	1	1	F_EtOH-F_RU486	0.726704	0	0	0	M_EtOH-M_RU486	0.740395	0	0	0	F_EtOH-M_EtOH	0.390676	0	0	0	F_RU486-M_RU486	0.815558	0	0	0	0	0	0	0	8.20253	6.76371
S41905_SI	FBgn0034075	FBgn0034075:12	Asph:12	2R	12001281	12001388	1	4	4	4	Asph	FBgn0034075	FBpp0289802|FBpp0293628|FBpp0302595|FBpp0307715	FBtr0300575|FBtr0305091|FBtr0310447|FBtr0336734	1	1	1	1	1	1	1	1	1	F_EtOH-F_RU486	0.871771	0	0	0	M_EtOH-M_RU486	0.519824	0	0	0	F_EtOH-M_EtOH	0.87507	0	0	0	F_RU486-M_RU486	0.561802	0	0	0	0	0	0	0	6.35474	8.7737
S41907_SI	FBgn0034075	FBgn0034075:15	Asph:15	2R	12002277	12002371	1	8	8	8	Asph	FBgn0034075	FBpp0086358|FBpp0086359|FBpp0289802|FBpp0293627|FBpp0293628|FBpp0293629|FBpp0302595|FBpp0307715	FBtr0087219|FBtr0087220|FBtr0300575|FBtr0305090|FBtr0305091|FBtr0305092|FBtr0310447|FBtr0336734	1	1	1	1	1	1	1	1	1	F_EtOH-F_RU486	0.718506	0	0	0	M_EtOH-M_RU486	0.229988	0	0	0	F_EtOH-M_EtOH	0.644113	0	0	0	F_RU486-M_RU486	0.348775	0	0	0	0	0	0	0	31.25	31.2535
S41910_SI	FBgn0034075	FBgn0034075:20	Asph:20	2R	12003316	12004041	1	8	8	8	Asph	FBgn0034075	FBpp0086358|FBpp0086359|FBpp0289802|FBpp0293627|FBpp0293628|FBpp0293629|FBpp0302595|FBpp0307715	FBtr0087219|FBtr0087220|FBtr0300575|FBtr0305090|FBtr0305091|FBtr0305092|FBtr0310447|FBtr0336734	1	1	1	1	1	1	1	1	1	F_EtOH-F_RU486	0.905453	0	0	0	M_EtOH-M_RU486	0.208481	0	0	0	F_EtOH-M_EtOH	0.0414881	1	0	0	F_RU486-M_RU486	0.137036	0	0	0	0	0	0	0	39.7804	45.0225
S41911_SI	FBgn0034075	FBgn0034075:21	Asph:21	2R	12004098	12004501	1	8	8	8	Asph	FBgn0034075	FBpp0086358|FBpp0086359|FBpp0289802|FBpp0293627|FBpp0293628|FBpp0293629|FBpp0302595|FBpp0307715	FBtr0087219|FBtr0087220|FBtr0300575|FBtr0305090|FBtr0305091|FBtr0305092|FBtr0310447|FBtr0336734	1	1	1	1	1	1	1	1	1	F_EtOH-F_RU486	0.699933	0	0	0	M_EtOH-M_RU486	0.00235911	1	1	0	F_EtOH-M_EtOH	0.225095	0	0	0	F_RU486-M_RU486	0.395921	0	0	0	4	0	0	0	29.9531	36.7638
S59639_SI	FBgn0015591	FBgn0015591:1	Ast:1	3R	20586252	20587050	1	1	1	1	Ast	FBgn0015591	FBpp0084119	FBtr0084744	1	1	1	1	1	1	1	1	1	F_EtOH-F_RU486	0.792037	0	0	0	M_EtOH-M_RU486	0.000919282	1	1	0	F_EtOH-M_EtOH	0.763628	0	0	0	F_RU486-M_RU486	0.00267853	1	1	0	4	0	4	0	26.1846	32.2571
S59640_SI	FBgn0015591	FBgn0015591:2	Ast:2	3R	20587112	20587552	1	1	1	1	Ast	FBgn0015591	FBpp0084119	FBtr0084744	1	1	1	1	1	1	1	1	1	F_EtOH-F_RU486	0.299889	0	0	0	M_EtOH-M_RU486	0.000571325	1	1	0	F_EtOH-M_EtOH	0.055573	0	0	0	F_RU486-M_RU486	0.000335716	1	1	0	4	0	4	0	33.1652	42.8824
S59641_SI	FBgn0015591	FBgn0015591:3	Ast:3	3R	20590575	20590793	1	1	1	1	Ast	FBgn0015591	FBpp0084119	FBtr0084744	1	1	1	1	1	1	1	1	1	F_EtOH-F_RU486	0.982638	0	0	0	M_EtOH-M_RU486	0.149412	0	0	0	F_EtOH-M_EtOH	0.281383	0	0	0	F_RU486-M_RU486	0.0186567	1	0	0	0	0	0	0	22.253	25.4803
F6718_SI	FBgn0032336	FBgn0032336:1|FBgn0032336:2	Ast-C:1|Ast-C:2	2L	11076165	11076864	2	2	2	1|1	Ast-C	FBgn0032336	FBpp0079821|FBpp0290975	FBtr0080234|FBtr0301761	1	1	1	1	1	1	1	1	1	F_EtOH-F_RU486	0.811762	0	0	0	M_EtOH-M_RU486	0.0236606	1	0	0	F_EtOH-M_EtOH	0.557809	0	0	0	F_RU486-M_RU486	0.0253569	1	0	0	0	0	0	0	45.2905	55.3224
S6719_SI	FBgn0032336	FBgn0032336:3	Ast-C:3	2L	11076927	11077066	1	2	2	2	Ast-C	FBgn0032336	FBpp0079821|FBpp0290975	FBtr0080234|FBtr0301761	1	1	1	1	1	1	1	1	1	F_EtOH-F_RU486	0.932543	0	0	0	M_EtOH-M_RU486	0.0270544	1	0	0	F_EtOH-M_EtOH	0.575035	0	0	0	F_RU486-M_RU486	0.018306	1	0	0	0	0	0	0	60.6667	70.2766
S6720_SI	FBgn0032336	FBgn0032336:4	Ast-C:4	2L	11077123	11077238	1	2	2	2	Ast-C	FBgn0032336	FBpp0079821|FBpp0290975	FBtr0080234|FBtr0301761	1	1	1	1	1	1	1	1	1	F_EtOH-F_RU486	0.657582	0	0	0	M_EtOH-M_RU486	0.647227	0	0	0	F_EtOH-M_EtOH	0.923009	0	0	0	F_RU486-M_RU486	0.189631	0	0	0	0	0	0	0	70.1852	72.4416
S6721_SI	FBgn0032336	FBgn0032336:5	Ast-C:5	2L	11081154	11081402	1	2	2	2	Ast-C	FBgn0032336	FBpp0079821|FBpp0290975	FBtr0080234|FBtr0301761	1	1	1	1	1	1	1	1	1	F_EtOH-F_RU486	0.946158	0	0	0	M_EtOH-M_RU486	0.628541	0	0	0	F_EtOH-M_EtOH	0.743742	0	0	0	F_RU486-M_RU486	0.781134	0	0	0	0	0	0	0	61.3747	68.7933
F40877_SI	FBgn0261823	FBgn0261823:4|FBgn0261823:5	Asx:4|Asx:5	2R	10392590	10392987	2	4	4	1|3	Asx	FBgn0261823	FBpp0086622|FBpp0099505|FBpp0305149|FBpp0305150	FBtr0087493|FBtr0100154|FBtr0332929|FBtr0332930	1	1	1	1	1	1	1	1	1	F_EtOH-F_RU486	0.99758	0	0	0	M_EtOH-M_RU486	0.0763	0	0	0	F_EtOH-M_EtOH	0.622872	0	0	0	F_RU486-M_RU486	0.470862	0	0	0	0	0	0	0	6.57978	7.36591
F40885_SI	FBgn0261823	FBgn0261823:14|FBgn0261823:15|FBgn0261823:16	Asx:14|Asx:15|Asx:16	2R	10397728	10398205	3	4	4	2|1|1	Asx	FBgn0261823	FBpp0086622|FBpp0099505|FBpp0305149|FBpp0305150	FBtr0087493|FBtr0100154|FBtr0332929|FBtr0332930	1	1	1	1	1	1	1	1	1	F_EtOH-F_RU486	0.477356	0	0	0	M_EtOH-M_RU486	0.411606	0	0	0	F_EtOH-M_EtOH	0.953061	0	0	0	F_RU486-M_RU486	0.577179	0	0	0	0	0	0	0	11.5651	11.4607
S40878_SI	FBgn0261823	FBgn0261823:6	Asx:6	2R	10393056	10393986	1	4	4	4	Asx	FBgn0261823	FBpp0086622|FBpp0099505|FBpp0305149|FBpp0305150	FBtr0087493|FBtr0100154|FBtr0332929|FBtr0332930	1	1	1	1	1	1	1	1	1	F_EtOH-F_RU486	0.894261	0	0	0	M_EtOH-M_RU486	0.083408	0	0	0	F_EtOH-M_EtOH	0.813018	0	0	0	F_RU486-M_RU486	0.474656	0	0	0	0	0	0	0	11.2525	11.4428
S40879_SI	FBgn0261823	FBgn0261823:7	Asx:7	2R	10394047	10394650	1	4	4	4	Asx	FBgn0261823	FBpp0086622|FBpp0099505|FBpp0305149|FBpp0305150	FBtr0087493|FBtr0100154|FBtr0332929|FBtr0332930	1	1	1	1	1	1	1	1	1	F_EtOH-F_RU486	0.809006	0	0	0	M_EtOH-M_RU486	0.0652491	0	0	0	F_EtOH-M_EtOH	0.895325	0	0	0	F_RU486-M_RU486	0.425295	0	0	0	0	0	0	0	13.9989	13.6815
S40880_SI	FBgn0261823	FBgn0261823:8	Asx:8	2R	10394762	10394854	1	4	4	4	Asx	FBgn0261823	FBpp0086622|FBpp0099505|FBpp0305149|FBpp0305150	FBtr0087493|FBtr0100154|FBtr0332929|FBtr0332930	1	1	1	1	1	1	1	1	1	F_EtOH-F_RU486	0.961406	0	0	0	M_EtOH-M_RU486	0.0632636	0	0	0	F_EtOH-M_EtOH	0.871015	0	0	0	F_RU486-M_RU486	0.15545	0	0	0	0	0	0	0	7.81915	9.59929
S40882_SI	FBgn0261823	FBgn0261823:11	Asx:11	2R	10395045	10395817	1	4	4	4	Asx	FBgn0261823	FBpp0086622|FBpp0099505|FBpp0305149|FBpp0305150	FBtr0087493|FBtr0100154|FBtr0332929|FBtr0332930	1	1	1	1	1	1	1	1	1	F_EtOH-F_RU486	0.592138	0	0	0	M_EtOH-M_RU486	0.0380756	1	0	0	F_EtOH-M_EtOH	0.747649	0	0	0	F_RU486-M_RU486	0.707936	0	0	0	0	0	0	0	15.0792	13.1499
S40883_SI	FBgn0261823	FBgn0261823:12	Asx:12	2R	10395891	10397288	1	4	4	4	Asx	FBgn0261823	FBpp0086622|FBpp0099505|FBpp0305149|FBpp0305150	FBtr0087493|FBtr0100154|FBtr0332929|FBtr0332930	1	1	1	1	1	1	1	1	1	F_EtOH-F_RU486	0.786581	0	0	0	M_EtOH-M_RU486	0.0261143	1	0	0	F_EtOH-M_EtOH	0.815621	0	0	0	F_RU486-M_RU486	0.290078	0	0	0	0	0	0	0	17.6438	18.5232
S40884_SI	FBgn0261823	FBgn0261823:13	Asx:13	2R	10397345	10397665	1	4	4	4	Asx	FBgn0261823	FBpp0086622|FBpp0099505|FBpp0305149|FBpp0305150	FBtr0087493|FBtr0100154|FBtr0332929|FBtr0332930	1	1	1	1	1	1	1	1	1	F_EtOH-F_RU486	0.98225	0	0	0	M_EtOH-M_RU486	0.728708	0	0	0	F_EtOH-M_EtOH	0.834406	0	0	0	F_RU486-M_RU486	0.916062	0	0	0	0	0	0	0	18.3582	21.0766
S40886_SI	FBgn0261823	FBgn0261823:17	Asx:17	2R	10398510	10399998	1	3	3	3	Asx	FBgn0261823	FBpp0086622|FBpp0305149|FBpp0305150	FBtr0087493|FBtr0332929|FBtr0332930	1	1	1	1	1	1	1	1	1	F_EtOH-F_RU486	0.469745	0	0	0	M_EtOH-M_RU486	0.0291332	1	0	0	F_EtOH-M_EtOH	0.718088	0	0	0	F_RU486-M_RU486	0.176615	0	0	0	0	0	0	0	21.9152	28.0526
S9741_SI	CG10414	CG10414:5	CG10414:5	2L	18609572	18609962	1	1	1	1	Atac2	FBgn0032691	FBpp0080629	FBtr0081079	0	1	1	1	0	1	0	1	1	F_EtOH-F_RU486	0.67832	0	0	0	M_EtOH-M_RU486	0.231938	0	0	0	F_EtOH-M_EtOH	0.954536	0	0	0	F_RU486-M_RU486	0.944278	0	0	0	0	0	0	0	4.98129	7.08248
S9742_SI	CG10414	CG10414:4	CG10414:4	2L	18610029	18611260	1	1	1	1	Atac2	FBgn0032691	FBpp0080629	FBtr0081079	1	1	1	1	1	1	1	1	1	F_EtOH-F_RU486	0.473796	0	0	0	M_EtOH-M_RU486	0.821712	0	0	0	F_EtOH-M_EtOH	0.922512	0	0	0	F_RU486-M_RU486	0.268812	0	0	0	0	0	0	0	7.89078	10.4036
S9743_SI	CG10414	CG10414:3	CG10414:3	2L	18611327	18611501	1	1	1	1	Atac2	FBgn0032691	FBpp0080629	FBtr0081079	1	1	1	0	1	0	1	0	1	F_EtOH-F_RU486	0.544833	0	0	0	M_EtOH-M_RU486	0.041065	1	0	0	F_EtOH-M_EtOH	0.890759	0	0	0	F_RU486-M_RU486	0.605371	0	0	0	0	0	0	0	5.5322	4.8125
S9744_SI	CG10414	CG10414:2	CG10414:2	2L	18611557	18611708	1	1	1	1	Atac2	FBgn0032691	FBpp0080629	FBtr0081079	0	1	0	0	0	0	0	0	1	F_EtOH-F_RU486	0.93493	0	0	0	M_EtOH-M_RU486	0.8196	0	0	0	F_EtOH-M_EtOH	0.320923	0	0	0	F_RU486-M_RU486	0.167827	0	0	0	0	0	0	0	5.32462	6.76906
S9745_SI	CG10414	CG10414:1	CG10414:1	2L	18611769	18612242	1	1	1	1	Atac2	FBgn0032691	FBpp0080629	FBtr0081079	1	1	1	1	1	1	1	1	1	F_EtOH-F_RU486	0.960839	0	0	0	M_EtOH-M_RU486	0.313205	0	0	0	F_EtOH-M_EtOH	0.717846	0	0	0	F_RU486-M_RU486	0.144237	0	0	0	0	0	0	0	6.32772	7.83368
S21788_SI	FBgn0052343	FBgn0052343:1	Atac3:1	3L	324985	325694	1	4	4	4	Atac3	FBgn0052343	FBpp0289109|FBpp0289116|FBpp0301175|FBpp0305063	FBtr0299831|FBtr0299838|FBtr0309236|FBtr0332840	1	1	1	1	1	1	1	1	1	F_EtOH-F_RU486	0.200834	0	0	0	M_EtOH-M_RU486	0.0327703	1	0	0	F_EtOH-M_EtOH	0.842382	0	0	0	F_RU486-M_RU486	0.690731	0	0	0	0	0	0	0	9.11627	12.5298
S21789_SI	FBgn0052343	FBgn0052343:2	Atac3:2	3L	325755	325824	1	4	4	4	Atac3	FBgn0052343	FBpp0289109|FBpp0289116|FBpp0301175|FBpp0305063	FBtr0299831|FBtr0299838|FBtr0309236|FBtr0332840	1	1	1	1	1	1	1	1	1	F_EtOH-F_RU486	0.698423	0	0	0	M_EtOH-M_RU486	0.158781	0	0	0	F_EtOH-M_EtOH	0.854798	0	0	0	F_RU486-M_RU486	0.490683	0	0	0	0	0	0	0	9.62911	9.25822
S21790_SI	FBgn0052343	FBgn0052343:3	Atac3:3	3L	325880	325974	1	4	4	4	Atac3	FBgn0052343	FBpp0289109|FBpp0289116|FBpp0301175|FBpp0305063	FBtr0299831|FBtr0299838|FBtr0309236|FBtr0332840	1	1	1	1	1	1	1	1	1	F_EtOH-F_RU486	0.928792	0	0	0	M_EtOH-M_RU486	0.589474	0	0	0	F_EtOH-M_EtOH	0.501967	0	0	0	F_RU486-M_RU486	0.457995	0	0	0	0	0	0	0	10.6944	11.8507
S21791_SI	FBgn0052343	FBgn0052343:4	Atac3:4	3L	326033	326358	1	4	4	4	Atac3	FBgn0052343	FBpp0289109|FBpp0289116|FBpp0301175|FBpp0305063	FBtr0299831|FBtr0299838|FBtr0309236|FBtr0332840	1	1	1	1	1	1	1	1	1	F_EtOH-F_RU486	0.724734	0	0	0	M_EtOH-M_RU486	0.171651	0	0	0	F_EtOH-M_EtOH	0.830655	0	0	0	F_RU486-M_RU486	0.952084	0	0	0	0	0	0	0	10.2722	10.7146
S21792_SI	FBgn0052343	FBgn0052343:5	Atac3:5	3L	326422	326539	1	4	4	4	Atac3	FBgn0052343	FBpp0289109|FBpp0289116|FBpp0301175|FBpp0305063	FBtr0299831|FBtr0299838|FBtr0309236|FBtr0332840	1	1	1	1	1	1	1	1	1	F_EtOH-F_RU486	0.974568	0	0	0	M_EtOH-M_RU486	0.865478	0	0	0	F_EtOH-M_EtOH	0.765757	0	0	0	F_RU486-M_RU486	0.833148	0	0	0	0	0	0	0	12.5042	14.6218
S21794_SI	FBgn0052343	FBgn0052343:7	Atac3:7	3L	326867	327079	1	4	4	4	Atac3	FBgn0052343	FBpp0289109|FBpp0289116|FBpp0301175|FBpp0305063	FBtr0299831|FBtr0299838|FBtr0309236|FBtr0332840	1	1	1	1	1	1	1	1	1	F_EtOH-F_RU486	0.867463	0	0	0	M_EtOH-M_RU486	0.100144	0	0	0	F_EtOH-M_EtOH	0.165554	0	0	0	F_RU486-M_RU486	0.923626	0	0	0	0	0	0	0	7.85826	8.53115
S21795_SI	FBgn0052343	FBgn0052343:8	Atac3:8	3L	327135	327488	1	4	4	4	Atac3	FBgn0052343	FBpp0289109|FBpp0289116|FBpp0301175|FBpp0305063	FBtr0299831|FBtr0299838|FBtr0309236|FBtr0332840	1	1	1	1	1	1	1	1	1	F_EtOH-F_RU486	0.56952	0	0	0	M_EtOH-M_RU486	0.29591	0	0	0	F_EtOH-M_EtOH	0.4636	0	0	0	F_RU486-M_RU486	0.477435	0	0	0	0	0	0	0	6.27512	9.26948
F44629_SI	FBgn0025720	FBgn0025720:7|FBgn0025720:8	Ate1:7|Ate1:8	2R	16143941	16144134	2	4	4	2|2	Ate1	FBgn0025720	FBpp0085626|FBpp0085627|FBpp0089149|FBpp0307617	FBtr0086317|FBtr0086318|FBtr0086319|FBtr0336634	1	1	1	1	1	1	1	1	1	F_EtOH-F_RU486	0.867973	0	0	0	M_EtOH-M_RU486	0.0241799	1	0	0	F_EtOH-M_EtOH	0.572077	0	0	0	F_RU486-M_RU486	0.00551188	1	1	0	0	0	3	0	41.6274	49.3744
S44623_SI	FBgn0025720	FBgn0025720:1	Ate1:1	2R	16142471	16142643	1	4	4	4	Ate1	FBgn0025720	FBpp0085626|FBpp0085627|FBpp0089149|FBpp0307617	FBtr0086317|FBtr0086318|FBtr0086319|FBtr0336634	1	1	1	1	1	1	1	1	1	F_EtOH-F_RU486	0.326884	0	0	0	M_EtOH-M_RU486	0.158408	0	0	0	F_EtOH-M_EtOH	0.918209	0	0	0	F_RU486-M_RU486	0.920477	0	0	0	0	0	0	0	16.636	24.9808
S44624_SI	FBgn0025720	FBgn0025720:2	Ate1:2	2R	16142702	16142853	1	4	4	4	Ate1	FBgn0025720	FBpp0085626|FBpp0085627|FBpp0089149|FBpp0307617	FBtr0086317|FBtr0086318|FBtr0086319|FBtr0336634	1	1	1	1	1	1	1	1	1	F_EtOH-F_RU486	0.224211	0	0	0	M_EtOH-M_RU486	0.770975	0	0	0	F_EtOH-M_EtOH	0.868007	0	0	0	F_RU486-M_RU486	0.10263	0	0	0	0	0	0	0	34.5861	55.9303
S44625_SI	FBgn0025720	FBgn0025720:3	Ate1:3	2R	16142913	16143076	1	4	4	4	Ate1	FBgn0025720	FBpp0085626|FBpp0085627|FBpp0089149|FBpp0307617	FBtr0086317|FBtr0086318|FBtr0086319|FBtr0336634	1	1	1	1	1	1	1	1	1	F_EtOH-F_RU486	0.438179	0	0	0	M_EtOH-M_RU486	0.187536	0	0	0	F_EtOH-M_EtOH	0.991888	0	0	0	F_RU486-M_RU486	0.0329597	1	0	0	0	0	0	0	42.004	57.1455
S44626_SI	FBgn0025720	FBgn0025720:4	Ate1:4	2R	16143133	16143314	1	4	4	4	Ate1	FBgn0025720	FBpp0085626|FBpp0085627|FBpp0089149|FBpp0307617	FBtr0086317|FBtr0086318|FBtr0086319|FBtr0336634	1	1	1	1	1	1	1	1	1	F_EtOH-F_RU486	0.816121	0	0	0	M_EtOH-M_RU486	0.217509	0	0	0	F_EtOH-M_EtOH	0.7669	0	0	0	F_RU486-M_RU486	0.0612517	0	0	0	0	0	0	0	47.0328	56.8324
S44627_SI	FBgn0025720	FBgn0025720:5	Ate1:5	2R	16143391	16143540	1	2	2	2	Ate1	FBgn0025720	FBpp0085626|FBpp0085627	FBtr0086317|FBtr0086318	1	1	1	1	1	1	1	1	1	F_EtOH-F_RU486	0.264892	0	0	0	M_EtOH-M_RU486	0.1192	0	0	0	F_EtOH-M_EtOH	0.754899	0	0	0	F_RU486-M_RU486	0.0267045	1	0	0	0	0	0	0	22.5519	33.1589
S44628_SI	FBgn0025720	FBgn0025720:6	Ate1:6	2R	16143588	16143740	1	2	2	2	Ate1	FBgn0025720	FBpp0089149|FBpp0307617	FBtr0086319|FBtr0336634	1	1	1	1	1	1	1	1	1	F_EtOH-F_RU486	0.254017	0	0	0	M_EtOH-M_RU486	0.0149823	1	0	0	F_EtOH-M_EtOH	0.530988	0	0	0	F_RU486-M_RU486	0.00869203	1	1	0	0	0	3	0	23.7273	32.8442
S44630_SI	FBgn0025720	FBgn0025720:9	Ate1:9	2R	16144195	16144629	1	4	4	4	Ate1	FBgn0025720	FBpp0085626|FBpp0085627|FBpp0089149|FBpp0307617	FBtr0086317|FBtr0086318|FBtr0086319|FBtr0336634	1	1	1	1	1	1	1	1	1	F_EtOH-F_RU486	0.401244	0	0	0	M_EtOH-M_RU486	0.000193911	1	1	0	F_EtOH-M_EtOH	0.917415	0	0	0	F_RU486-M_RU486	0.000149208	1	1	0	3	0	3	0	37.1896	47.7378
S44631_SI	FBgn0025720	FBgn0025720:10	Ate1:10	2R	16144703	16144895	1	4	4	4	Ate1	FBgn0025720	FBpp0085626|FBpp0085627|FBpp0089149|FBpp0307617	FBtr0086317|FBtr0086318|FBtr0086319|FBtr0336634	1	1	1	1	1	1	1	1	1	F_EtOH-F_RU486	0.55706	0	0	0	M_EtOH-M_RU486	0.00654493	1	1	0	F_EtOH-M_EtOH	0.62652	0	0	0	F_RU486-M_RU486	0.000942054	1	1	0	3	0	3	0	25.5825	34.1254
F2382_SI	FBgn0020762	FBgn0020762:1|FBgn0020762:2	Atet:1|Atet:2	2L	4333913	4334439	2	3	3	1|2	Atet	FBgn0020762	FBpp0077116|FBpp0077117|FBpp0111812	FBtr0077426|FBtr0077427|FBtr0112899	1	1	1	1	1	1	1	1	1	F_EtOH-F_RU486	0.82756	0	0	0	M_EtOH-M_RU486	0.679659	0	0	0	F_EtOH-M_EtOH	0.311987	0	0	0	F_RU486-M_RU486	0.217763	0	0	0	0	0	0	0	27.1023	28.9097
F2390_SI	FBgn0020762	FBgn0020762:10|FBgn0020762:11	Atet:10|Atet:11	2L	4344269	4345776	2	4	4	2|2	Atet	FBgn0020762	FBpp0077116|FBpp0077117|FBpp0111811|FBpp0111812	FBtr0077426|FBtr0077427|FBtr0112898|FBtr0112899	1	1	1	1	1	1	1	1	1	F_EtOH-F_RU486	0.105109	0	0	0	M_EtOH-M_RU486	4.00358e-05	1	1	1	F_EtOH-M_EtOH	0.0754679	0	0	0	F_RU486-M_RU486	0.17869	0	0	0	4	0	0	0	48.8873	63.2529
S2383_SI	FBgn0020762	FBgn0020762:3	Atet:3	2L	4336450	4336957	1	3	3	3	Atet	FBgn0020762	FBpp0077116|FBpp0077117|FBpp0111812	FBtr0077426|FBtr0077427|FBtr0112899	1	1	1	1	1	1	1	1	1	F_EtOH-F_RU486	0.793778	0	0	0	M_EtOH-M_RU486	0.678837	0	0	0	F_EtOH-M_EtOH	0.100987	0	0	0	F_RU486-M_RU486	0.0558699	0	0	0	0	0	0	0	33.0675	35.5979
S2386_SI	FBgn0020762	FBgn0020762:6	Atet:6	2L	4341884	4342198	1	4	4	4	Atet	FBgn0020762	FBpp0077116|FBpp0077117|FBpp0111811|FBpp0111812	FBtr0077426|FBtr0077427|FBtr0112898|FBtr0112899	1	1	1	1	1	1	1	1	1	F_EtOH-F_RU486	0.888437	0	0	0	M_EtOH-M_RU486	0.694393	0	0	0	F_EtOH-M_EtOH	0.346902	0	0	0	F_RU486-M_RU486	0.190209	0	0	0	0	0	0	0	34.8629	42.3449
S2387_SI	FBgn0020762	FBgn0020762:7	Atet:7	2L	4342398	4343695	1	4	4	4	Atet	FBgn0020762	FBpp0077116|FBpp0077117|FBpp0111811|FBpp0111812	FBtr0077426|FBtr0077427|FBtr0112898|FBtr0112899	1	1	1	1	1	1	1	1	1	F_EtOH-F_RU486	0.950665	0	0	0	M_EtOH-M_RU486	0.46106	0	0	0	F_EtOH-M_EtOH	0.260235	0	0	0	F_RU486-M_RU486	0.448514	0	0	0	0	0	0	0	42.7862	48.623
S2388_SI	FBgn0020762	FBgn0020762:8	Atet:8	2L	4343757	4343857	1	4	4	4	Atet	FBgn0020762	FBpp0077116|FBpp0077117|FBpp0111811|FBpp0111812	FBtr0077426|FBtr0077427|FBtr0112898|FBtr0112899	1	1	1	1	1	1	1	1	1	F_EtOH-F_RU486	0.552458	0	0	0	M_EtOH-M_RU486	0.871473	0	0	0	F_EtOH-M_EtOH	0.597672	0	0	0	F_RU486-M_RU486	0.066708	0	0	0	0	0	0	0	34.9412	48.5229
S2389_SI	FBgn0020762	FBgn0020762:9	Atet:9	2L	4343920	4344208	1	4	4	4	Atet	FBgn0020762	FBpp0077116|FBpp0077117|FBpp0111811|FBpp0111812	FBtr0077426|FBtr0077427|FBtr0112898|FBtr0112899	1	1	1	1	1	1	1	1	1	F_EtOH-F_RU486	0.710712	0	0	0	M_EtOH-M_RU486	0.118926	0	0	0	F_EtOH-M_EtOH	0.157543	0	0	0	F_RU486-M_RU486	0.193839	0	0	0	0	0	0	0	44.7563	55.8908
S47849_SI	FBgn0265181	FBgn0265181:1	CG44246:1	2R	20757631	20758768	1	1	1	1	Atf-2	FBgn0265193	FBpp0308241	FBtr0339096	1	1	1	1	1	1	1	1	1	F_EtOH-F_RU486	0.244104	0	0	0	M_EtOH-M_RU486	0.63044	0	0	0	F_EtOH-M_EtOH	0.289401	0	0	0	F_RU486-M_RU486	0.884496	0	0	0	0	0	0	0	11.9207	15.7469
S12026_SI	FBgn0028550	FBgn0028550:1	Atf3:1	X	1136773	1138875	1	2	2	2	Atf3	FBgn0028550	FBpp0070234|FBpp0303417	FBtr0070244|FBtr0330391	1	1	1	1	1	1	1	1	1	F_EtOH-F_RU486	0.752902	0	0	0	M_EtOH-M_RU486	0.265943	0	0	0	F_EtOH-M_EtOH	0.886713	0	0	0	F_RU486-M_RU486	0.992209	0	0	0	0	0	0	0	20.2915	24.664
S12027_SI	FBgn0028550	FBgn0028550:2	Atf3:2	X	1139286	1142041	1	2	2	2	Atf3	FBgn0028550	FBpp0070234|FBpp0303417	FBtr0070244|FBtr0330391	1	1	1	1	1	1	1	1	1	F_EtOH-F_RU486	0.959618	0	0	0	M_EtOH-M_RU486	0.408687	0	0	0	F_EtOH-M_EtOH	0.939699	0	0	0	F_RU486-M_RU486	0.740048	0	0	0	0	0	0	0	19.1533	21.4869
S12028_SI	FBgn0028550	FBgn0028550:3	Atf3:3	X	1145205	1145294	1	2	2	2	Atf3	FBgn0028550	FBpp0070234|FBpp0303417	FBtr0070244|FBtr0330391	1	1	1	1	1	1	1	1	1	F_EtOH-F_RU486	0.725327	0	0	0	M_EtOH-M_RU486	0.830366	0	0	0	F_EtOH-M_EtOH	0.896643	0	0	0	F_RU486-M_RU486	0.815782	0	0	0	0	0	0	0	21.337	28.5421
S12029_SI	FBgn0028550	FBgn0028550:4	Atf3:4	X	1145373	1146129	1	2	2	2	Atf3	FBgn0028550	FBpp0070234|FBpp0303417	FBtr0070244|FBtr0330391	1	1	1	1	1	1	1	1	1	F_EtOH-F_RU486	0.888672	0	0	0	M_EtOH-M_RU486	0.00210034	1	1	0	F_EtOH-M_EtOH	0.713423	0	0	0	F_RU486-M_RU486	0.0261408	1	0	0	4	0	0	0	29.3799	34.9877
S12030_SI	FBgn0028550	FBgn0028550:5	Atf3:5	X	1153992	1154041	1	1	1	1	Atf3	FBgn0028550	FBpp0070234	FBtr0070244	1	1	1	1	1	1	1	1	1	F_EtOH-F_RU486	0.924505	0	0	0	M_EtOH-M_RU486	0.0258103	1	0	0	F_EtOH-M_EtOH	0.977912	0	0	0	F_RU486-M_RU486	0.0765141	0	0	0	0	0	0	0	15.268	18.5294
S12031_SI	FBgn0028550	FBgn0028550:6	Atf3:6	X	1168459	1168682	1	2	2	2	Atf3	FBgn0028550	FBpp0070234|FBpp0303417	FBtr0070244|FBtr0330391	1	1	1	1	1	1	1	1	1	F_EtOH-F_RU486	0.715058	0	0	0	M_EtOH-M_RU486	0.0720366	0	0	0	F_EtOH-M_EtOH	0.356806	0	0	0	F_RU486-M_RU486	0.365344	0	0	0	0	0	0	0	26.2815	27.3126
F34852_SI	FBgn0033010	FBgn0033010:2|FBgn0033010:3|FBgn0033010:4	Atf6:2|Atf6:3|Atf6:4	2R	1034671	1036661	3	3	3	1|1|1	Atf6	FBgn0033010	FBpp0085415|FBpp0085416|FBpp0085417	FBtr0086079|FBtr0086080|FBtr0086081	1	1	1	1	1	1	1	1	1	F_EtOH-F_RU486	0.880395	0	0	0	M_EtOH-M_RU486	0.0438643	1	0	0	F_EtOH-M_EtOH	0.809073	0	0	0	F_RU486-M_RU486	0.0923032	0	0	0	0	0	0	0	17.0249	20.7482
F34853_SI	FBgn0033010	FBgn0033010:5|FBgn0033010:6	Atf6:5|Atf6:6	2R	1040294	1042261	2	3	3	1|2	Atf6	FBgn0033010	FBpp0085415|FBpp0085416|FBpp0085417	FBtr0086079|FBtr0086080|FBtr0086081	1	1	1	1	1	1	1	1	1	F_EtOH-F_RU486	0.113562	0	0	0	M_EtOH-M_RU486	0.602056	0	0	0	F_EtOH-M_EtOH	0.974034	0	0	0	F_RU486-M_RU486	0.0769183	0	0	0	0	0	0	0	37.7924	49.8994
S34851_SI	FBgn0033010	FBgn0033010:1	Atf6:1	2R	1032238	1032363	1	2	2	2	Atf6	FBgn0033010	FBpp0085415|FBpp0085417	FBtr0086079|FBtr0086081	1	1	1	1	1	1	1	1	1	F_EtOH-F_RU486	0.0988545	0	0	0	M_EtOH-M_RU486	0.0023088	1	1	0	F_EtOH-M_EtOH	0.212856	0	0	0	F_RU486-M_RU486	0.00218391	1	1	0	3	0	3	3	8.37008	16.5617
F28548_SI	FBgn0260945	FBgn0260945:1|FBgn0260945:2	Atg1:1|Atg1:2	3L	12777529	12778513	2	2	2	1|1	Atg1	FBgn0260945	FBpp0075677|FBpp0289788	FBtr0075945|FBtr0300561	1	1	1	1	1	1	1	1	1	F_EtOH-F_RU486	0.910732	0	0	0	M_EtOH-M_RU486	0.000736941	1	1	0	F_EtOH-M_EtOH	0.800974	0	0	0	F_RU486-M_RU486	0.00161871	1	1	0	4	0	4	0	49.2126	58.2437
F28552_SI	FBgn0260945	FBgn0260945:6|FBgn0260945:7|FBgn0260945:8	Atg1:6|Atg1:7|Atg1:8	3L	12780487	12780833	3	2	2	1|1|1	Atg1	FBgn0260945	FBpp0075677|FBpp0289788	FBtr0075945|FBtr0300561	1	1	1	1	1	1	1	1	1	F_EtOH-F_RU486	0.592476	0	0	0	M_EtOH-M_RU486	0.438971	0	0	0	F_EtOH-M_EtOH	0.829453	0	0	0	F_RU486-M_RU486	0.530111	0	0	0	0	0	0	0	26.09	26.159
S28549_SI	FBgn0260945	FBgn0260945:3	Atg1:3	3L	12778571	12778706	1	2	2	2	Atg1	FBgn0260945	FBpp0075677|FBpp0289788	FBtr0075945|FBtr0300561	1	1	1	1	1	1	1	1	1	F_EtOH-F_RU486	0.187968	0	0	0	M_EtOH-M_RU486	0.0692222	0	0	0	F_EtOH-M_EtOH	0.147135	0	0	0	F_RU486-M_RU486	0.10733	0	0	0	0	0	0	0	45.7494	61.4039
S28550_SI	FBgn0260945	FBgn0260945:4	Atg1:4	3L	12778772	12778908	1	2	2	2	Atg1	FBgn0260945	FBpp0075677|FBpp0289788	FBtr0075945|FBtr0300561	1	1	1	1	1	1	1	1	1	F_EtOH-F_RU486	0.829791	0	0	0	M_EtOH-M_RU486	0.0102094	1	0	0	F_EtOH-M_EtOH	0.581815	0	0	0	F_RU486-M_RU486	0.237527	0	0	0	0	0	0	0	48.314	58.5797
S28551_SI	FBgn0260945	FBgn0260945:5	Atg1:5	3L	12778971	12780128	1	2	2	2	Atg1	FBgn0260945	FBpp0075677|FBpp0289788	FBtr0075945|FBtr0300561	1	1	1	1	1	1	1	1	1	F_EtOH-F_RU486	0.793867	0	0	0	M_EtOH-M_RU486	0.531181	0	0	0	F_EtOH-M_EtOH	0.555973	0	0	0	F_RU486-M_RU486	0.0670793	0	0	0	0	0	0	0	40.6094	44.4406
S28553_SI	FBgn0260945	FBgn0260945:9	Atg1:9	3L	12780893	12781053	1	2	2	2	Atg1	FBgn0260945	FBpp0075677|FBpp0289788	FBtr0075945|FBtr0300561	1	1	1	1	1	1	1	1	1	F_EtOH-F_RU486	0.44797	0	0	0	M_EtOH-M_RU486	0.266149	0	0	0	F_EtOH-M_EtOH	0.989381	0	0	0	F_RU486-M_RU486	0.806358	0	0	0	0	0	0	0	34.4733	33.428
S28554_SI	FBgn0260945	FBgn0260945:10	Atg1:10	3L	12781116	12781189	1	2	2	2	Atg1	FBgn0260945	FBpp0075677|FBpp0289788	FBtr0075945|FBtr0300561	1	1	1	1	1	1	1	1	1	F_EtOH-F_RU486	0.73732	0	0	0	M_EtOH-M_RU486	0.425938	0	0	0	F_EtOH-M_EtOH	0.645227	0	0	0	F_RU486-M_RU486	0.49687	0	0	0	0	0	0	0	19.3511	20.2978
S28555_SI	FBgn0260945	FBgn0260945:11	Atg1:11	3L	12781349	12781474	1	2	2	2	Atg1	FBgn0260945	FBpp0075677|FBpp0289788	FBtr0075945|FBtr0300561	1	1	1	1	1	1	1	1	1	F_EtOH-F_RU486	0.902389	0	0	0	M_EtOH-M_RU486	0.27634	0	0	0	F_EtOH-M_EtOH	0.442262	0	0	0	F_RU486-M_RU486	0.951513	0	0	0	0	0	0	0	25.6089	31.6509
S28556_SI	FBgn0260945	FBgn0260945:12	Atg1:12	3L	12781641	12781728	1	2	2	2	Atg1	FBgn0260945	FBpp0075677|FBpp0289788	FBtr0075945|FBtr0300561	1	1	1	1	1	1	1	1	1	F_EtOH-F_RU486	0.682377	0	0	0	M_EtOH-M_RU486	0.557285	0	0	0	F_EtOH-M_EtOH	0.850825	0	0	0	F_RU486-M_RU486	0.38038	0	0	0	0	0	0	0	20.3558	19.3558
S28565_SI	FBgn0260945	FBgn0260945:13	Atg1:13	3L	12790783	12790956	1	2	2	2	Atg1	FBgn0260945	FBpp0075677|FBpp0289788	FBtr0075945|FBtr0300561	1	1	1	1	1	1	1	1	1	F_EtOH-F_RU486	0.999837	0	0	0	M_EtOH-M_RU486	0.349381	0	0	0	F_EtOH-M_EtOH	0.868186	0	0	0	F_RU486-M_RU486	0.677734	0	0	0	0	0	0	0	27.5905	32.8743
S28566_SI	FBgn0260945	FBgn0260945:14	Atg1:14	3L	12797455	12798216	1	2	2	2	Atg1	FBgn0260945	FBpp0075677|FBpp0289788	FBtr0075945|FBtr0300561	1	1	1	1	1	1	1	1	1	F_EtOH-F_RU486	0.830633	0	0	0	M_EtOH-M_RU486	0.251926	0	0	0	F_EtOH-M_EtOH	0.687806	0	0	0	F_RU486-M_RU486	0.887796	0	0	0	0	0	0	0	37.837	41.599
S28159_SI	FBgn0036255	FBgn0036255:1	Atg12:1	3L	12130067	12130191	1	1	1	1	Atg12	FBgn0036255	FBpp0289288	FBtr0300011	1	1	1	1	1	1	1	1	1	F_EtOH-F_RU486	0.576083	0	0	0	M_EtOH-M_RU486	0.367306	0	0	0	F_EtOH-M_EtOH	0.993095	0	0	0	F_RU486-M_RU486	0.825485	0	0	0	0	0	0	0	25.4577	24.4894
S28160_SI	FBgn0036255	FBgn0036255:2	Atg12:2	3L	12130259	12130395	1	1	1	1	Atg12	FBgn0036255	FBpp0289288	FBtr0300011	1	1	1	1	1	1	1	1	1	F_EtOH-F_RU486	0.905159	0	0	0	M_EtOH-M_RU486	0.166754	0	0	0	F_EtOH-M_EtOH	0.993939	0	0	0	F_RU486-M_RU486	0.422977	0	0	0	0	0	0	0	27.0507	31.8382
S50350_SI	FBgn0261108	FBgn0261108:1	Atg13:1	3R	4175537	4178539	1	1	1	1	Atg13	FBgn0261108	FBpp0081333	FBtr0081843	1	1	1	1	1	1	1	1	1	F_EtOH-F_RU486	0.941928	0	0	0	M_EtOH-M_RU486	8.67143e-05	1	1	1	F_EtOH-M_EtOH	0.900101	0	0	0	F_RU486-M_RU486	0.000267741	1	1	0	3	0	3	0	21.3409	24.9447
S61991_SI	FBgn0039636	FBgn0039636:1	CG11877:1	3R	24942113	24942494	1	1	1	1	Atg14	FBgn0039636	FBpp0084739	FBtr0085370	1	1	1	1	1	1	1	1	1	F_EtOH-F_RU486	0.934778	0	0	0	M_EtOH-M_RU486	0.0874332	0	0	0	F_EtOH-M_EtOH	0.688065	0	0	0	F_RU486-M_RU486	0.0776603	0	0	0	0	0	0	0	25.1871	27.9991
S61992_SI	FBgn0039636	FBgn0039636:2	CG11877:2	3R	24942567	24943618	1	1	1	1	Atg14	FBgn0039636	FBpp0084739	FBtr0085370	1	1	1	1	1	1	1	1	1	F_EtOH-F_RU486	0.354533	0	0	0	M_EtOH-M_RU486	0.81167	0	0	0	F_EtOH-M_EtOH	0.664914	0	0	0	F_RU486-M_RU486	0.036305	1	0	0	0	0	0	0	26.4077	32.944
F62364_SI	FBgn0039705	FBgn0039705:6|FBgn0039705:7	CG31033:6|CG31033:7	3R	25657637	25658094	2	4	4	3|1	Atg16	FBgn0039705	FBpp0084894|FBpp0084895|FBpp0084896|FBpp0308289	FBtr0085528|FBtr0085529|FBtr0085530|FBtr0339144	1	1	1	1	1	1	1	1	1	F_EtOH-F_RU486	0.476822	0	0	0	M_EtOH-M_RU486	0.613138	0	0	0	F_EtOH-M_EtOH	0.989219	0	0	0	F_RU486-M_RU486	0.47171	0	0	0	0	0	0	0	11.9572	16.7712
F62365_SI	FBgn0039705	FBgn0039705:8|FBgn0039705:9	CG31033:8|CG31033:9	3R	25658915	25659102	2	4	4	3|1	Atg16	FBgn0039705	FBpp0084894|FBpp0084895|FBpp0084896|FBpp0308289	FBtr0085528|FBtr0085529|FBtr0085530|FBtr0339144	0	1	1	1	0	1	0	1	1	F_EtOH-F_RU486	0.677142	0	0	0	M_EtOH-M_RU486	0.486019	0	0	0	F_EtOH-M_EtOH	0.846038	0	0	0	F_RU486-M_RU486	0.619396	0	0	0	0	0	0	0	4.80776	7.1358
S62359_SI	FBgn0039705	FBgn0039705:1	CG31033:1	3R	25653003	25653375	1	4	4	4	Atg16	FBgn0039705	FBpp0084894|FBpp0084895|FBpp0084896|FBpp0308289	FBtr0085528|FBtr0085529|FBtr0085530|FBtr0339144	1	1	1	1	1	1	1	1	1	F_EtOH-F_RU486	0.542497	0	0	0	M_EtOH-M_RU486	0.068926	0	0	0	F_EtOH-M_EtOH	0.988805	0	0	0	F_RU486-M_RU486	0.598233	0	0	0	0	0	0	0	13.0401	18.025
S62360_SI	FBgn0039705	FBgn0039705:2	CG31033:2	3R	25653572	25653715	1	4	4	4	Atg16	FBgn0039705	FBpp0084894|FBpp0084895|FBpp0084896|FBpp0308289	FBtr0085528|FBtr0085529|FBtr0085530|FBtr0339144	1	1	1	1	1	1	1	1	1	F_EtOH-F_RU486	0.967223	0	0	0	M_EtOH-M_RU486	0.688377	0	0	0	F_EtOH-M_EtOH	0.954151	0	0	0	F_RU486-M_RU486	0.783159	0	0	0	0	0	0	0	17.2644	18.9241
S62361_SI	FBgn0039705	FBgn0039705:3	CG31033:3	3R	25653795	25653879	1	4	4	4	Atg16	FBgn0039705	FBpp0084894|FBpp0084895|FBpp0084896|FBpp0308289	FBtr0085528|FBtr0085529|FBtr0085530|FBtr0339144	1	1	1	1	1	1	1	1	1	F_EtOH-F_RU486	0.876482	0	0	0	M_EtOH-M_RU486	0.306574	0	0	0	F_EtOH-M_EtOH	0.609418	0	0	0	F_RU486-M_RU486	0.777503	0	0	0	0	0	0	0	20.5698	24.7093
S62362_SI	FBgn0039705	FBgn0039705:4	CG31033:4	3R	25653948	25654248	1	4	4	4	Atg16	FBgn0039705	FBpp0084894|FBpp0084895|FBpp0084896|FBpp0308289	FBtr0085528|FBtr0085529|FBtr0085530|FBtr0339144	1	1	1	1	1	1	1	1	1	F_EtOH-F_RU486	0.73856	0	0	0	M_EtOH-M_RU486	0.368167	0	0	0	F_EtOH-M_EtOH	0.48205	0	0	0	F_RU486-M_RU486	0.356616	0	0	0	0	0	0	0	17.8985	22.4084
S62363_SI	FBgn0039705	FBgn0039705:5	CG31033:5	3R	25657412	25657554	1	4	4	4	Atg16	FBgn0039705	FBpp0084894|FBpp0084895|FBpp0084896|FBpp0308289	FBtr0085528|FBtr0085529|FBtr0085530|FBtr0339144	1	1	1	1	1	1	1	1	1	F_EtOH-F_RU486	0.970633	0	0	0	M_EtOH-M_RU486	0.217384	0	0	0	F_EtOH-M_EtOH	0.890487	0	0	0	F_RU486-M_RU486	0.547505	0	0	0	0	0	0	0	15.7292	18.9583
S62367_SI	FBgn0039705	FBgn0039705:11	CG31033:11	3R	25659655	25659817	1	2	2	2	Atg16	FBgn0039705	FBpp0084894|FBpp0308289	FBtr0085528|FBtr0339144	1	1	1	1	1	1	1	1	1	F_EtOH-F_RU486	0.376677	0	0	0	M_EtOH-M_RU486	0.36306	0	0	0	F_EtOH-M_EtOH	0.316762	0	0	0	F_RU486-M_RU486	0.526434	0	0	0	0	0	0	0	7.19919	12.2033
S62368_SI	FBgn0039705	FBgn0039705:12	CG31033:12	3R	25660083	25660344	1	2	2	2	Atg16	FBgn0039705	FBpp0084894|FBpp0308289	FBtr0085528|FBtr0339144	1	1	1	1	1	1	1	1	1	F_EtOH-F_RU486	0.844832	0	0	0	M_EtOH-M_RU486	0.108028	0	0	0	F_EtOH-M_EtOH	0.96269	0	0	0	F_RU486-M_RU486	0.102587	0	0	0	0	0	0	0	9.52471	11.5805
S62369_SI	FBgn0039705	FBgn0039705:13	CG31033:13	3R	25660468	25660823	1	2	2	2	Atg16	FBgn0039705	FBpp0084894|FBpp0308289	FBtr0085528|FBtr0339144	1	1	1	1	1	1	1	1	1	F_EtOH-F_RU486	0.706049	0	0	0	M_EtOH-M_RU486	0.208174	0	0	0	F_EtOH-M_EtOH	0.920944	0	0	0	F_RU486-M_RU486	0.133229	0	0	0	0	0	0	0	8.39402	11.9132
F26016_SI	FBgn0035850	FBgn0035850:1|FBgn0035850:2|FBgn0035850:3|FBgn0035850:4|FBgn0035850:5	Atg18:1|Atg18:2|Atg18:3|Atg18:4|Atg18:5	3L	8180095	8180676	5	6	6	3|1|1|1|5	Atg18	FBgn0035850	FBpp0076414|FBpp0076415|FBpp0076416|FBpp0302862|FBpp0302863|FBpp0302864	FBtr0076691|FBtr0076692|FBtr0076693|FBtr0321319|FBtr0321320|FBtr0321321	1	1	1	1	1	1	1	1	1	F_EtOH-F_RU486	0.443889	0	0	0	M_EtOH-M_RU486	0.562459	0	0	0	F_EtOH-M_EtOH	0.88449	0	0	0	F_RU486-M_RU486	0.656456	0	0	0	0	0	0	0	15.3579	19.972
F26018_SI	FBgn0035850	FBgn0035850:7|FBgn0035850:8	Atg18:7|Atg18:8	3L	8182387	8182545	2	6	6	4|2	Atg18	FBgn0035850	FBpp0076414|FBpp0076415|FBpp0076416|FBpp0302862|FBpp0302863|FBpp0302864	FBtr0076691|FBtr0076692|FBtr0076693|FBtr0321319|FBtr0321320|FBtr0321321	1	1	1	1	1	1	1	1	1	F_EtOH-F_RU486	0.528379	0	0	0	M_EtOH-M_RU486	0.00266785	1	1	0	F_EtOH-M_EtOH	0.304522	0	0	0	F_RU486-M_RU486	0.48869	0	0	0	4	0	0	0	35.65	45.4417
F26019_SI	FBgn0035850	FBgn0035850:10|FBgn0035850:11|FBgn0035850:12|FBgn0035850:13|FBgn0035850:9	Atg18:10|Atg18:11|Atg18:12|Atg18:13|Atg18:9	3L	8182942	8184065	5	6	6	3|1|1|1|2	Atg18	FBgn0035850	FBpp0076414|FBpp0076415|FBpp0076416|FBpp0302862|FBpp0302863|FBpp0302864	FBtr0076691|FBtr0076692|FBtr0076693|FBtr0321319|FBtr0321320|FBtr0321321	1	1	1	1	1	1	1	1	1	F_EtOH-F_RU486	0.299515	0	0	0	M_EtOH-M_RU486	0.000154976	1	1	0	F_EtOH-M_EtOH	0.979478	0	0	0	F_RU486-M_RU486	0.00456756	1	1	0	4	0	4	0	35.7114	47.8584
S26017_SI	FBgn0035850	FBgn0035850:6	Atg18:6	3L	8180913	8181680	1	6	6	6	Atg18	FBgn0035850	FBpp0076414|FBpp0076415|FBpp0076416|FBpp0302862|FBpp0302863|FBpp0302864	FBtr0076691|FBtr0076692|FBtr0076693|FBtr0321319|FBtr0321320|FBtr0321321	1	1	1	1	1	1	1	1	1	F_EtOH-F_RU486	0.715632	0	0	0	M_EtOH-M_RU486	0.00164788	1	1	0	F_EtOH-M_EtOH	0.206272	0	0	0	F_RU486-M_RU486	0.310285	0	0	0	4	0	0	0	39.707	48.0694
F23169_SI	FBgn0044452	FBgn0044452:1|FBgn0044452:2	Atg2:1|Atg2:2	3L	2774338	2774493	2	2	2	1|1	Atg2	FBgn0044452	FBpp0072840|FBpp0305632	FBtr0072970|FBtr0333441	1	1	1	1	1	1	1	1	1	F_EtOH-F_RU486	0.373445	0	0	0	M_EtOH-M_RU486	0.105969	0	0	0	F_EtOH-M_EtOH	0.510651	0	0	0	F_RU486-M_RU486	0.355632	0	0	0	0	0	0	0	10.6858	7.80467
S23170_SI	FBgn0044452	FBgn0044452:3	Atg2:3	3L	2774568	2780677	1	2	2	2	Atg2	FBgn0044452	FBpp0072840|FBpp0305632	FBtr0072970|FBtr0333441	1	1	1	1	1	1	1	1	1	F_EtOH-F_RU486	0.635569	0	0	0	M_EtOH-M_RU486	0.693885	0	0	0	F_EtOH-M_EtOH	0.366696	0	0	0	F_RU486-M_RU486	0.0841692	0	0	0	0	0	0	0	25.528	31.8808
S697_SI	FBgn0031298	FBgn0031298:1	Atg4:1	2L	1080911	1081427	1	2	2	2	Atg4	FBgn0031298	FBpp0077618|FBpp0304824	FBtr0077953|FBtr0332569	1	1	1	1	1	1	1	1	1	F_EtOH-F_RU486	0.0651363	0	0	0	M_EtOH-M_RU486	0.0647669	0	0	0	F_EtOH-M_EtOH	0.0150503	1	0	0	F_RU486-M_RU486	2.61338e-05	1	1	1	0	0	3	0	34.7793	48.4994
S698_SI	FBgn0031298	FBgn0031298:2	Atg4:2	2L	1081578	1081920	1	2	2	2	Atg4	FBgn0031298	FBpp0077618|FBpp0304824	FBtr0077953|FBtr0332569	1	1	1	1	1	1	1	1	1	F_EtOH-F_RU486	0.0234325	1	0	0	M_EtOH-M_RU486	0.489894	0	0	0	F_EtOH-M_EtOH	0.0668757	0	0	0	F_RU486-M_RU486	0.000101266	1	1	0	0	0	3	0	49.4457	77.8421
S699_SI	FBgn0031298	FBgn0031298:3	Atg4:3	2L	1081977	1082056	1	2	2	2	Atg4	FBgn0031298	FBpp0077618|FBpp0304824	FBtr0077953|FBtr0332569	1	1	1	1	1	1	1	1	1	F_EtOH-F_RU486	0.479046	0	0	0	M_EtOH-M_RU486	0.778713	0	0	0	F_EtOH-M_EtOH	0.337181	0	0	0	F_RU486-M_RU486	0.036025	1	0	0	0	0	0	0	39.5226	57.7325
S700_SI	FBgn0031298	FBgn0031298:4	Atg4:4	2L	1082120	1082665	1	2	2	2	Atg4	FBgn0031298	FBpp0077618|FBpp0304824	FBtr0077953|FBtr0332569	1	1	1	1	1	1	1	1	1	F_EtOH-F_RU486	0.00174725	1	1	0	M_EtOH-M_RU486	0.220476	0	0	0	F_EtOH-M_EtOH	0.00858503	1	1	0	F_RU486-M_RU486	1.67511e-05	1	1	1	2	0	5	0	49.4113	84.142
S14645_SI	FBgn0029943	FBgn0029943:1	Atg5:1	X	7208655	7209283	1	1	1	1	Atg5	FBgn0029943	FBpp0071023	FBtr0071065	1	1	1	1	1	1	1	1	1	F_EtOH-F_RU486	0.972818	0	0	0	M_EtOH-M_RU486	0.0643498	0	0	0	F_EtOH-M_EtOH	0.84099	0	0	0	F_RU486-M_RU486	0.260175	0	0	0	0	0	0	0	16.4688	19.0958
S14646_SI	FBgn0029943	FBgn0029943:2	Atg5:2	X	7216400	7216505	1	1	1	1	Atg5	FBgn0029943	FBpp0071023	FBtr0071065	1	1	1	1	1	1	1	1	1	F_EtOH-F_RU486	0.804264	0	0	0	M_EtOH-M_RU486	0.306814	0	0	0	F_EtOH-M_EtOH	0.650032	0	0	0	F_RU486-M_RU486	0.719695	0	0	0	0	0	0	0	14.6947	15.81
S14647_SI	FBgn0029943	FBgn0029943:3	Atg5:3	X	7216590	7216815	1	1	1	1	Atg5	FBgn0029943	FBpp0071023	FBtr0071065	1	1	1	1	1	1	1	1	1	F_EtOH-F_RU486	0.750201	0	0	0	M_EtOH-M_RU486	0.781343	0	0	0	F_EtOH-M_EtOH	0.626119	0	0	0	F_RU486-M_RU486	0.269132	0	0	0	0	0	0	0	15.815	19.8796
S14648_SI	FBgn0029943	FBgn0029943:4	Atg5:4	X	7217191	7217296	1	1	1	1	Atg5	FBgn0029943	FBpp0071023	FBtr0071065	1	1	1	1	1	1	1	1	1	F_EtOH-F_RU486	0.926748	0	0	0	M_EtOH-M_RU486	0.203276	0	0	0	F_EtOH-M_EtOH	0.618294	0	0	0	F_RU486-M_RU486	0.634507	0	0	0	0	0	0	0	13.8037	17.1059
S14649_SI	FBgn0029943	FBgn0029943:5	Atg5:5	X	7217379	7217478	1	1	1	1	Atg5	FBgn0029943	FBpp0071023	FBtr0071065	1	1	1	1	1	1	1	1	1	F_EtOH-F_RU486	0.907923	0	0	0	M_EtOH-M_RU486	0.704308	0	0	0	F_EtOH-M_EtOH	0.820324	0	0	0	F_RU486-M_RU486	0.849227	0	0	0	0	0	0	0	12.4752	16.0099
S14650_SI	FBgn0029943	FBgn0029943:6	Atg5:6	X	7217553	7217803	1	1	1	1	Atg5	FBgn0029943	FBpp0071023	FBtr0071065	1	1	1	1	1	1	1	1	1	F_EtOH-F_RU486	0.95293	0	0	0	M_EtOH-M_RU486	0.00471104	1	1	0	F_EtOH-M_EtOH	0.45366	0	0	0	F_RU486-M_RU486	0.108487	0	0	0	3	0	0	0	10.8386	12.2712
S59075_SI	FBgn0264325	FBgn0264325:1	Atg6:1	3R	19874902	19875086	1	1	1	1	Atg6	FBgn0264325	FBpp0083975	FBtr0084590	1	1	1	1	1	1	1	1	1	F_EtOH-F_RU486	0.924511	0	0	0	M_EtOH-M_RU486	0.00838982	1	1	0	F_EtOH-M_EtOH	0.638058	0	0	0	F_RU486-M_RU486	0.112301	0	0	0	4	4	0	0	6.74731	8.25986
S59076_SI	FBgn0264325	FBgn0264325:2	Atg6:2	3R	19875141	19876188	1	1	1	1	Atg6	FBgn0264325	FBpp0083975	FBtr0084590	1	1	1	1	1	1	1	1	1	F_EtOH-F_RU486	0.101985	0	0	0	M_EtOH-M_RU486	0.00239051	1	1	0	F_EtOH-M_EtOH	0.619066	0	0	0	F_RU486-M_RU486	0.0941131	0	0	0	4	0	0	0	25.6244	35.069
S43630_SI	FBgn0034366	FBgn0034366:1	Atg7:1	2R	14507971	14508279	1	2	2	2	Atg7	FBgn0034366	FBpp0085890|FBpp0085891	FBtr0086711|FBtr0086712	1	1	1	1	1	1	1	1	1	F_EtOH-F_RU486	0.954587	0	0	0	M_EtOH-M_RU486	0.0683804	0	0	0	F_EtOH-M_EtOH	0.700338	0	0	0	F_RU486-M_RU486	0.0576057	0	0	0	0	0	0	0	5.96774	7.14946
S43631_SI	FBgn0034366	FBgn0034366:2	Atg7:2	2R	14508344	14508460	1	2	2	2	Atg7	FBgn0034366	FBpp0085890|FBpp0085891	FBtr0086711|FBtr0086712	1	1	1	1	1	1	1	1	1	F_EtOH-F_RU486	0.876482	0	0	0	M_EtOH-M_RU486	0.248465	0	0	0	F_EtOH-M_EtOH	0.930747	0	0	0	F_RU486-M_RU486	0.157262	0	0	0	0	0	0	0	9.38418	9.77401
S43632_SI	FBgn0034366	FBgn0034366:3	Atg7:3	2R	14508544	14508837	1	2	2	2	Atg7	FBgn0034366	FBpp0085890|FBpp0085891	FBtr0086711|FBtr0086712	1	1	1	1	1	1	1	1	1	F_EtOH-F_RU486	0.292772	0	0	0	M_EtOH-M_RU486	0.561822	0	0	0	F_EtOH-M_EtOH	0.906021	0	0	0	F_RU486-M_RU486	0.0842362	0	0	0	0	0	0	0	11.1661	10.0734
S43636_SI	FBgn0034366	FBgn0034366:4	Atg7:4	2R	14510510	14510674	1	2	2	2	Atg7	FBgn0034366	FBpp0085890|FBpp0085891	FBtr0086711|FBtr0086712	1	1	1	1	1	1	1	1	1	F_EtOH-F_RU486	0.912016	0	0	0	M_EtOH-M_RU486	0.931667	0	0	0	F_EtOH-M_EtOH	0.930696	0	0	0	F_RU486-M_RU486	0.745006	0	0	0	0	0	0	0	8.56827	10.7149
S43637_SI	FBgn0034366	FBgn0034366:5	Atg7:5	2R	14510735	14511082	1	2	2	2	Atg7	FBgn0034366	FBpp0085890|FBpp0085891	FBtr0086711|FBtr0086712	1	1	1	1	1	1	1	1	1	F_EtOH-F_RU486	0.39372	0	0	0	M_EtOH-M_RU486	0.103733	0	0	0	F_EtOH-M_EtOH	0.251262	0	0	0	F_RU486-M_RU486	0.291753	0	0	0	0	0	0	0	7.60267	11.0936
S43638_SI	FBgn0034366	FBgn0034366:6	Atg7:6	2R	14511144	14511288	1	2	2	2	Atg7	FBgn0034366	FBpp0085890|FBpp0085891	FBtr0086711|FBtr0086712	1	1	1	1	1	1	1	1	1	F_EtOH-F_RU486	0.651742	0	0	0	M_EtOH-M_RU486	0.220238	0	0	0	F_EtOH-M_EtOH	0.661994	0	0	0	F_RU486-M_RU486	0.269202	0	0	0	0	0	0	0	7.1895	10.0023
S43639_SI	FBgn0034366	FBgn0034366:7	Atg7:7	2R	14511420	14511632	1	2	2	2	Atg7	FBgn0034366	FBpp0085890|FBpp0085891	FBtr0086711|FBtr0086712	1	1	1	1	1	1	1	1	1	F_EtOH-F_RU486	0.977873	0	0	0	M_EtOH-M_RU486	0.772806	0	0	0	F_EtOH-M_EtOH	0.717721	0	0	0	F_RU486-M_RU486	0.497702	0	0	0	0	0	0	0	7.97196	8.5405
S43640_SI	FBgn0034366	FBgn0034366:8	Atg7:8	2R	14511690	14512211	1	1	1	1	Atg7	FBgn0034366	FBpp0085891	FBtr0086712	1	1	1	1	1	1	1	1	1	F_EtOH-F_RU486	0.735985	0	0	0	M_EtOH-M_RU486	0.165335	0	0	0	F_EtOH-M_EtOH	0.973051	0	0	0	F_RU486-M_RU486	0.621372	0	0	0	0	0	0	0	8.01657	8.33078
S43641_SI	FBgn0034366	FBgn0034366:9	Atg7:9	2R	14512268	14512549	1	2	2	2	Atg7	FBgn0034366	FBpp0085890|FBpp0085891	FBtr0086711|FBtr0086712	1	1	1	1	1	1	1	1	1	F_EtOH-F_RU486	0.211742	0	0	0	M_EtOH-M_RU486	0.275578	0	0	0	F_EtOH-M_EtOH	0.767761	0	0	0	F_RU486-M_RU486	0.693827	0	0	0	0	0	0	0	7.05536	4.91284
S16090_SI	FBgn0052672	FBgn0052672:1	Atg8a:1	X	10658911	10659568	1	1	1	1	Atg8a	FBgn0052672	FBpp0071427	FBtr0071498	1	1	1	1	1	1	1	1	1	F_EtOH-F_RU486	0.474054	0	0	0	M_EtOH-M_RU486	0.000861882	1	1	0	F_EtOH-M_EtOH	0.748125	0	0	0	F_RU486-M_RU486	0.0396927	1	0	0	4	0	0	0	227.438	296.404
S16091_SI	FBgn0052672	FBgn0052672:2	Atg8a:2	X	10659638	10659835	1	1	1	1	Atg8a	FBgn0052672	FBpp0071427	FBtr0071498	1	1	1	1	1	1	1	1	1	F_EtOH-F_RU486	0.107476	0	0	0	M_EtOH-M_RU486	0.0027975	1	1	0	F_EtOH-M_EtOH	0.523485	0	0	0	F_RU486-M_RU486	0.994778	0	0	0	4	0	0	0	248.312	315.908
S16092_SI	FBgn0052672	FBgn0052672:3	Atg8a:3	X	10662014	10662368	1	1	1	1	Atg8a	FBgn0052672	FBpp0071427	FBtr0071498	1	1	1	1	1	1	1	1	1	F_EtOH-F_RU486	0.554981	0	0	0	M_EtOH-M_RU486	0.237485	0	0	0	F_EtOH-M_EtOH	0.898152	0	0	0	F_RU486-M_RU486	0.810936	0	0	0	0	0	0	0	146.591	176.73
S42099_SI	FBgn0034110	FBgn0034110:1	Atg9:1	2R	12181905	12184737	1	2	2	2	Atg9	FBgn0034110	FBpp0086285|FBpp0302990	FBtr0087141|FBtr0329958	1	1	1	1	1	1	1	1	1	F_EtOH-F_RU486	0.0649407	0	0	0	M_EtOH-M_RU486	0.00532609	1	1	0	F_EtOH-M_EtOH	0.855964	0	0	0	F_RU486-M_RU486	0.97297	0	0	0	4	0	0	0	23.8024	30.026
S32994_SI	FBgn0052446	FBgn0052446:1	Atox1:1	3L	21634095	21634295	1	2	2	2	Atox1	FBgn0052446	FBpp0078080|FBpp0303150	FBtr0078426|FBtr0330117	1	1	1	1	1	1	1	1	1	F_EtOH-F_RU486	0.746761	0	0	0	M_EtOH-M_RU486	0.00118033	1	1	0	F_EtOH-M_EtOH	0.274394	0	0	0	F_RU486-M_RU486	0.140335	0	0	0	3	0	0	0	72.4059	79.2937
S32995_SI	FBgn0052446	FBgn0052446:2	Atox1:2	3L	21634387	21634462	1	2	2	2	Atox1	FBgn0052446	FBpp0078080|FBpp0303150	FBtr0078426|FBtr0330117	1	1	1	1	1	1	1	1	1	F_EtOH-F_RU486	0.990223	0	0	0	M_EtOH-M_RU486	0.00835855	1	1	0	F_EtOH-M_EtOH	0.336733	0	0	0	F_RU486-M_RU486	0.209465	0	0	0	3	0	0	0	88.3247	102.693
S32996_SI	FBgn0052446	FBgn0052446:3	Atox1:3	3L	21635074	21635699	1	2	2	2	Atox1	FBgn0052446	FBpp0078080|FBpp0303150	FBtr0078426|FBtr0330117	1	1	1	1	1	1	1	1	1	F_EtOH-F_RU486	0.958026	0	0	0	M_EtOH-M_RU486	0.781733	0	0	0	F_EtOH-M_EtOH	0.349344	0	0	0	F_RU486-M_RU486	0.174717	0	0	0	0	0	0	0	70.2142	81.0803
F57180_SI	FBgn0002921	FBgn0002921:2|FBgn0002921:3	Atpalpha:2|Atpalpha:3	3R	16783456	16783889	2	4	4	1|3	Atpalpha	FBgn0002921	FBpp0088503|FBpp0088504|FBpp0088981|FBpp0088984	FBtr0089511|FBtr0089512|FBtr0089513|FBtr0089516	1	1	1	1	1	1	1	1	1	F_EtOH-F_RU486	0.368735	0	0	0	M_EtOH-M_RU486	0.0167678	1	0	0	F_EtOH-M_EtOH	0.411726	0	0	0	F_RU486-M_RU486	0.811449	0	0	0	0	0	0	0	172.164	169.333
F57187_SI	FBgn0002921	FBgn0002921:10|FBgn0002921:11|FBgn0002921:12	Atpalpha:10|Atpalpha:11|Atpalpha:12	3R	16792120	16792621	3	11	11	10|1|1	Atpalpha	FBgn0002921	FBpp0088501|FBpp0088502|FBpp0088503|FBpp0088504|FBpp0088981|FBpp0088982|FBpp0088983|FBpp0088984|FBpp0289428|FBpp0305516|FBpp0305517	FBtr0089509|FBtr0089510|FBtr0089511|FBtr0089512|FBtr0089513|FBtr0089514|FBtr0089515|FBtr0089516|FBtr0300191|FBtr0333324|FBtr0333325	1	1	1	1	1	1	1	1	1	F_EtOH-F_RU486	0.581708	0	0	0	M_EtOH-M_RU486	0.00725023	1	1	0	F_EtOH-M_EtOH	0.156113	0	0	0	F_RU486-M_RU486	0.86877	0	0	0	3	0	0	0	212.544	223.874
F57193_SI	FBgn0002921	FBgn0002921:18|FBgn0002921:19|FBgn0002921:20	Atpalpha:18|Atpalpha:19|Atpalpha:20	3R	16799533	16801961	3	11	11	1|9|1	Atpalpha	FBgn0002921	FBpp0088501|FBpp0088502|FBpp0088503|FBpp0088504|FBpp0088981|FBpp0088982|FBpp0088983|FBpp0088984|FBpp0289428|FBpp0305516|FBpp0305517	FBtr0089509|FBtr0089510|FBtr0089511|FBtr0089512|FBtr0089513|FBtr0089514|FBtr0089515|FBtr0089516|FBtr0300191|FBtr0333324|FBtr0333325	1	1	1	1	1	1	1	1	1	F_EtOH-F_RU486	0.80779	0	0	0	M_EtOH-M_RU486	0.985071	0	0	0	F_EtOH-M_EtOH	0.450366	0	0	0	F_RU486-M_RU486	0.123334	0	0	0	0	0	0	0	413.851	458.742
S57181_SI	FBgn0002921	FBgn0002921:4	Atpalpha:4	3R	16784959	16785102	1	2	2	2	Atpalpha	FBgn0002921	FBpp0088984|FBpp0305517	FBtr0089513|FBtr0333325	1	1	1	1	1	1	1	1	1	F_EtOH-F_RU486	0.799404	0	0	0	M_EtOH-M_RU486	0.000256484	1	1	0	F_EtOH-M_EtOH	0.596976	0	0	0	F_RU486-M_RU486	0.00550191	1	1	0	3	3	3	0	25.9264	26.4299
S57182_SI	FBgn0002921	FBgn0002921:5	Atpalpha:5	3R	16786448	16786547	1	7	7	7	Atpalpha	FBgn0002921	FBpp0088501|FBpp0088504|FBpp0088982|FBpp0088983|FBpp0289428|FBpp0305516|FBpp0305517	FBtr0089509|FBtr0089512|FBtr0089514|FBtr0089515|FBtr0300191|FBtr0333324|FBtr0333325	1	1	1	1	1	1	1	1	1	F_EtOH-F_RU486	0.662218	0	0	0	M_EtOH-M_RU486	0.0203955	1	0	0	F_EtOH-M_EtOH	0.494856	0	0	0	F_RU486-M_RU486	0.74028	0	0	0	0	0	0	0	100.337	98.0264
S57183_SI	FBgn0002921	FBgn0002921:6	Atpalpha:6	3R	16787937	16788017	1	2	2	2	Atpalpha	FBgn0002921	FBpp0088502|FBpp0088984	FBtr0089510|FBtr0089513	1	1	1	1	1	1	1	1	1	F_EtOH-F_RU486	0.347432	0	0	0	M_EtOH-M_RU486	0.00118647	1	1	0	F_EtOH-M_EtOH	0.891937	0	0	0	F_RU486-M_RU486	0.0231906	1	0	0	3	3	0	0	45.3537	36.5285
S57184_SI	FBgn0002921	FBgn0002921:7	Atpalpha:7	3R	16789447	16789578	1	11	11	11	Atpalpha	FBgn0002921	FBpp0088501|FBpp0088502|FBpp0088503|FBpp0088504|FBpp0088981|FBpp0088982|FBpp0088983|FBpp0088984|FBpp0289428|FBpp0305516|FBpp0305517	FBtr0089509|FBtr0089510|FBtr0089511|FBtr0089512|FBtr0089513|FBtr0089514|FBtr0089515|FBtr0089516|FBtr0300191|FBtr0333324|FBtr0333325	1	1	1	1	1	1	1	1	1	F_EtOH-F_RU486	0.552215	0	0	0	M_EtOH-M_RU486	0.0140407	1	0	0	F_EtOH-M_EtOH	0.658294	0	0	0	F_RU486-M_RU486	0.527137	0	0	0	0	0	0	0	223.043	225.987
S57185_SI	FBgn0002921	FBgn0002921:8	Atpalpha:8	3R	16789649	16789915	1	11	11	11	Atpalpha	FBgn0002921	FBpp0088501|FBpp0088502|FBpp0088503|FBpp0088504|FBpp0088981|FBpp0088982|FBpp0088983|FBpp0088984|FBpp0289428|FBpp0305516|FBpp0305517	FBtr0089509|FBtr0089510|FBtr0089511|FBtr0089512|FBtr0089513|FBtr0089514|FBtr0089515|FBtr0089516|FBtr0300191|FBtr0333324|FBtr0333325	1	1	1	1	1	1	1	1	1	F_EtOH-F_RU486	0.249674	0	0	0	M_EtOH-M_RU486	0.00253583	1	1	0	F_EtOH-M_EtOH	0.722514	0	0	0	F_RU486-M_RU486	0.32445	0	0	0	3	0	0	0	197.23	188.866
S57186_SI	FBgn0002921	FBgn0002921:9	Atpalpha:9	3R	16789980	16791761	1	11	11	11	Atpalpha	FBgn0002921	FBpp0088501|FBpp0088502|FBpp0088503|FBpp0088504|FBpp0088981|FBpp0088982|FBpp0088983|FBpp0088984|FBpp0289428|FBpp0305516|FBpp0305517	FBtr0089509|FBtr0089510|FBtr0089511|FBtr0089512|FBtr0089513|FBtr0089514|FBtr0089515|FBtr0089516|FBtr0300191|FBtr0333324|FBtr0333325	1	1	1	1	1	1	1	1	1	F_EtOH-F_RU486	0.395336	0	0	0	M_EtOH-M_RU486	0.00411689	1	1	0	F_EtOH-M_EtOH	0.496166	0	0	0	F_RU486-M_RU486	0.524258	0	0	0	3	0	0	0	301.634	297.531
S57188_SI	FBgn0002921	FBgn0002921:13	Atpalpha:13	3R	16792830	16792924	1	6	6	6	Atpalpha	FBgn0002921	FBpp0088501|FBpp0088502|FBpp0088503|FBpp0088984|FBpp0305516|FBpp0305517	FBtr0089509|FBtr0089510|FBtr0089511|FBtr0089513|FBtr0333324|FBtr0333325	1	1	1	1	1	1	1	1	1	F_EtOH-F_RU486	0.322783	0	0	0	M_EtOH-M_RU486	0.000626407	1	1	0	F_EtOH-M_EtOH	0.315395	0	0	0	F_RU486-M_RU486	0.250113	0	0	0	3	0	0	0	172.205	168.715
S57189_SI	FBgn0002921	FBgn0002921:14	Atpalpha:14	3R	16794114	16794208	1	2	2	2	Atpalpha	FBgn0002921	FBpp0088981|FBpp0088983	FBtr0089514|FBtr0089516	1	1	1	1	1	1	1	1	1	F_EtOH-F_RU486	0.848517	0	0	0	M_EtOH-M_RU486	0.0698804	0	0	0	F_EtOH-M_EtOH	0.371533	0	0	0	F_RU486-M_RU486	0.909241	0	0	0	0	0	0	0	74.0312	74.4722
S57190_SI	FBgn0002921	FBgn0002921:15	Atpalpha:15	3R	16796605	16796699	1	1	1	1	Atpalpha	FBgn0002921	FBpp0088982	FBtr0089515	1	1	1	1	1	1	1	1	1	F_EtOH-F_RU486	0.903336	0	0	0	M_EtOH-M_RU486	0.359476	0	0	0	F_EtOH-M_EtOH	0.0816984	0	0	0	F_RU486-M_RU486	0.0624716	0	0	0	0	0	0	0	171.073	191.135
S57191_SI	FBgn0002921	FBgn0002921:16	Atpalpha:16	3R	16798895	16799069	1	11	11	11	Atpalpha	FBgn0002921	FBpp0088501|FBpp0088502|FBpp0088503|FBpp0088504|FBpp0088981|FBpp0088982|FBpp0088983|FBpp0088984|FBpp0289428|FBpp0305516|FBpp0305517	FBtr0089509|FBtr0089510|FBtr0089511|FBtr0089512|FBtr0089513|FBtr0089514|FBtr0089515|FBtr0089516|FBtr0300191|FBtr0333324|FBtr0333325	1	1	1	1	1	1	1	1	1	F_EtOH-F_RU486	0.458437	0	0	0	M_EtOH-M_RU486	0.00622677	1	1	0	F_EtOH-M_EtOH	0.35604	0	0	0	F_RU486-M_RU486	0.809445	0	0	0	3	0	0	0	365.652	383.816
S57192_SI	FBgn0002921	FBgn0002921:17	Atpalpha:17	3R	16799228	16799460	1	11	11	11	Atpalpha	FBgn0002921	FBpp0088501|FBpp0088502|FBpp0088503|FBpp0088504|FBpp0088981|FBpp0088982|FBpp0088983|FBpp0088984|FBpp0289428|FBpp0305516|FBpp0305517	FBtr0089509|FBtr0089510|FBtr0089511|FBtr0089512|FBtr0089513|FBtr0089514|FBtr0089515|FBtr0089516|FBtr0300191|FBtr0333324|FBtr0333325	1	1	1	1	1	1	1	1	1	F_EtOH-F_RU486	0.590138	0	0	0	M_EtOH-M_RU486	0.00334178	1	1	0	F_EtOH-M_EtOH	0.317292	0	0	0	F_RU486-M_RU486	0.47172	0	0	0	3	0	0	0	378.084	406.259
S41012_SI	FBgn0012042	FBgn0012042:1	AttA:1	2R	10634867	10635158	1	1	1	1	AttA	FBgn0012042	FBpp0086567	FBtr0087437	1	1	1	1	1	1	1	1	1	F_EtOH-F_RU486	0.163052	0	0	0	M_EtOH-M_RU486	0.00101853	1	1	0	F_EtOH-M_EtOH	0.20121	0	0	0	F_RU486-M_RU486	0.00371493	1	1	0	4	4	4	4	23.6371	66.8601
[truncated: 38,336 more rows]
[truncated: 34 more columns]
