# Supplementary material for: Perturbation of IIS/TOR signaling alters the landscape of sex-differential gene expression in Drosophila
Source: BMC Genomics. 2018 Dec 10;19:893. doi: 10.1186/s12864-018-5308-3 (PMC6288939; doi:10.1186/s12864-018-5308-3)
Supplement: Supplementary file 4 — Within Sex Comparison Gene Level Categories. (XLSX 326 kb) [file 12864_2018_5308_MOESM4_ESM.xlsx]

## Sheet: README
Additional File 4: Gene categories for the within sex comparisons. Categories correspond to those in Figure 1B and Supplemental Table 1A-B. Categories are based on exon level assignments. In some cases the exons of a gene may be placed in different categories. For this reason, genes can belong to multiple categories on the basis of exon level assignments. If an exon had opposing effects in each s…	Tab 1: Downregulated in InRDN in males and females. Tab 2: Upregulated in InRDN in males and females. Tab 3: Downregulated in InRDN in females. Tab 4: Upregulated in InRDN in females. Tab 5: Downregulated in InRDN in males. Tab 6: Upregulated in InRDN in males.
Column	Description
Gene Symbol	The gene symbol (Release 5, FB5.51 annotation)
Chromosome	The chromosomal location
GO Biological Process	The Biological Process GO term names (descriptions) corresponding to the gene.
GO Cellular Component	The Cellular Compartment GO term names (descriptions) corresponding to the gene.
GO Molecular Function	The Molecular Function GO term names (descriptions) corresponding to the gene.
Two Fold (1 if true, 0 if false)	Genes with exons with significant (FDR < 0.01), two fold, differences (those greater than |ln(0.5)|) in the specified category for the within sex comparisons.

## Sheet: Downregulated in InRDN in M+F
Gene Symbol	Chromosome	GO Biological Process	GO Cellular Component	GO Molecular Function	Two Fold (1 if true, 0 if false)
Treh	2R	trehalose metabolic process	anchored to plasma membrane	alpha,alpha-trehalase activity|trehalase activity	1
AkhR	2L	G-protein coupled receptor signaling pathway|carbohydrate homeostasis|lipid homeostasis|triglyceride homeostasis	integral to plasma membrane|integral to membrane	gonadotropin-releasing hormone receptor activity|neuropeptide receptor activity|adipokinetic hormone receptor activity|adipokinetic hormone binding	1
CCHa2	3R	neuropeptide signaling pathway	extracellular space	neuropeptide hormone activity	1
CG10026	2L		intracellular	vitamin E binding|retinal binding	1
CG10237	2L		intracellular	vitamin E binding|retinal binding	1
CG10345	3R	cell adhesion	integral to plasma membrane|membrane	scavenger receptor activity	1
CG10553	3R				1
CG10560	3R			transferase activity, transferring phosphorus-containing groups	1
CG11200	2R	metabolic process		carbonyl reductase (NADPH) activity	1
CG13024	3L				1
CG1441	2R			fatty-acyl-CoA reductase (alcohol-forming) activity	1
CG15353	2L				1
CG16820	2L		extracellular space		1
CG17572	2L	proteolysis		serine-type endopeptidase activity	1
CG18302	2L	lipid metabolic process		hydrolase activity, acting on ester bonds	1
CG18522	3R	oxidation-reduction process		iron ion binding|oxidoreductase activity, acting on CH-OH group of donors|flavin adenine dinucleotide binding|2 iron, 2 sulfur cluster binding	1
CG30083	2R	proteolysis		serine-type endopeptidase activity	1
CG30427	2R	phagocytosis, engulfment|determination of adult lifespan		fatty-acyl-CoA reductase (alcohol-forming) activity	1
CG31321	3R	transmembrane transport	integral to membrane		1
CG31871	2L	lipid metabolic process|neuron projection morphogenesis		triglyceride lipase activity	1
CG32698	X		extracellular region	carbonate dehydratase activity|zinc ion binding	1
CG33080	X	carbohydrate metabolic process	glucosidase II complex		1
CG3394	2R	metabolic process		catalytic activity|long-chain fatty acid transporter activity	1
CG3513	2L			serine-type endopeptidase inhibitor activity	1
CG3597	2L	oxidation-reduction process		oxidoreductase activity	1
CG40006	2L	cell adhesion	membrane		1
CG4288	3R	transmembrane transport	integral to membrane	high affinity inorganic phosphate:sodium symporter activity	1
CG4914	3L	proteolysis		serine-type endopeptidase activity	1
CG5404	3R		integral to membrane	high affinity sulfate transmembrane transporter activity	1
CG5789	3R	transmembrane transport	integral to membrane	ATP binding|ATPase activity, coupled to transmembrane movement of substances	1
CG6074	3R			carbonate dehydratase activity|zinc ion binding	1
CG6125	3R		integral to membrane	high affinity sulfate transmembrane transporter activity	1
CG7777	2R	transmembrane transport	integral to membrane	water transmembrane transporter activity	1
CG9416	2R	proteolysis		peptidase activity	1
Cpr60D	2R			structural constituent of chitin-based cuticle	1
Cpr76Bc	3L			structural constituent of chitin-based cuticle	1
Cyp305a1	3L	oxidation-reduction process	membrane|intracellular membrane-bounded organelle	iron ion binding|oxidoreductase activity, acting on paired donors, with incorporation or reduction of molecular oxygen|heme binding	1
Ilp5	3L	insulin receptor signaling pathway|female mating behavior	extracellular region	insulin receptor binding|hormone activity	1
Jabba	2R		lipid particle		1
Lsd-1	3R	triglyceride mobilization|regulation of lipid storage|positive regulation of triglyceride catabolic process|lipid storage|neurogenesis|lipid particle organization|protein localization to lipid particle	lipid particle|protein-lipid complex		1
Nha1	2L	renal sodium ion transport|transmembrane transport	brush border|integral to membrane		1
Nplp4	2L	neuropeptide signaling pathway	extracellular region	neuropeptide hormone activity	1
Obp57a	2R	sensory perception of chemical stimulus	extracellular region	odorant binding	1
Ork1	X	regulation of heart rate|locomotor rhythm|potassium ion transmembrane transport	integral to membrane	potassium channel activity|potassium ion leak channel activity|protein homodimerization activity	1
alpha-Est2	3R		lipid particle		1
dsx	3R	spermatogenesis|central nervous system development|genital disc morphogenesis|imaginal disc-derived male genitalia development|imaginal disc-derived female genitalia development|sex determination|sex differentiation|courtship behavior|axon midline choice point recognition|somatic sex determination|female somatic sex determination|male somatic sex determination|genital disc development|genital dis…	nucleus	RNA polymerase II core promoter proximal region sequence-specific DNA binding transcription factor activity involved in positive regulation of transcription|RNA polymerase II core promoter proximal region sequence-specific DNA binding transcription factor activity involved in negative regulation of transcription|DNA binding|mRNA binding|zinc ion binding|protein homodimerization activity|sequence-…	1
fus	2R	epidermal growth factor receptor signaling pathway		nucleotide binding|nucleic acid binding|mRNA binding	1
ninaD	2L	cell adhesion|phototransduction|phototransduction, visible light|phototransduction, UV|rhodopsin biosynthetic process|carotenoid transport	integral to plasma membrane|membrane	scavenger receptor activity	1
proPO-A1	2R	metabolic process|dopamine metabolic process	extracellular region	catechol oxidase activity|monophenol monooxygenase activity|L-DOPA monooxygenase activity|dopamine monooxygenase activity	1
proPO45	2R	metabolic process|dopamine metabolic process	extracellular region|extracellular space	L-DOPA monooxygenase activity|dopamine monooxygenase activity	1
to	3R	mating behavior|rhythmic behavior|feeding behavior|adult feeding behavior|response to starvation|behavioral response to starvation	extracellular region|extracellular space		1
whd	2R	response to oxidative stress|response to metal ion|response to starvation	mitochondrion	carnitine O-palmitoyltransferase activity	1
yellow-e	3R	melanin biosynthetic process|cuticle pigmentation	extracellular region	isomerase activity	1
CG32425	3L				1
CG1640	X	biosynthetic process		L-alanine:2-oxoglutarate aminotransferase activity|pyridoxal phosphate binding	1
CG6084	3L	oxidation-reduction process		alditol:NADP+ 1-oxidoreductase activity	1
CG9717	3R		integral to membrane	high affinity sulfate transmembrane transporter activity	1
Gbs-76A	3L			protein phosphatase 1 binding|protein phosphatase type 1 regulator activity	1
Cyp4e3	2L	oxidation-reduction process	lipid particle|membrane|intracellular membrane-bounded organelle	iron ion binding|oxidoreductase activity, acting on paired donors, with incorporation or reduction of molecular oxygen|heme binding	1
P5CDh2	3R	glutamate biosynthetic process|proline catabolic process|oxidation-reduction process		1-pyrroline-5-carboxylate dehydrogenase activity|oxidoreductase activity, acting on the aldehyde or oxo group of donors, NAD or NADP as acceptor	1
Rootletin	3R		ciliary rootlet		1
CG10361	3L	biosynthetic process	mitochondrion	glycine C-acetyltransferase activity|pyridoxal phosphate binding	1
CG10516	3L				1
CG11378	X				1
CG11529	3L	proteolysis|neurogenesis		serine-type endopeptidase activity	1
CG11741	3R				1
CG12428	3R			carnitine O-octanoyltransferase activity	1
CG13360	X			transferase activity, transferring phosphorus-containing groups	1
CG13670	3L			structural constituent of chitin-based larval cuticle	1
CG14439	X	transmembrane transport	integral to membrane		1
CG14688	3R				1
CG15202	X		extracellular space		1
CG15347	X				1
CG15414	2L				1
CG16898	2R			transferase activity, transferring phosphorus-containing groups	1
CG2816	2L			serine-type endopeptidase inhibitor activity	1
CG32444	3L	hexose metabolic process		aldose 1-epimerase activity	1
CG32750	X	nitrogen compound metabolic process		hydrolase activity|pantetheine hydrolase activity	1
CG3609	2L	oxidation-reduction process		oxidoreductase activity	1
CG44006	3L				1
CG5162	X	multicellular organism reproduction	extracellular space	lipase activity	1
CG5707	3L				1
CG5867	2L		extracellular space		1
CG5945	2L		extracellular space		1
CG5991	3R	phospholipid biosynthetic process		phosphatidylserine decarboxylase activity	1
CG6126	3R	transmembrane transport	integral to membrane	organic cation transmembrane transporter activity	1
CG7203	2L				1
CG7778	2L				1
CG8654	2R	transmembrane transport	integral to membrane		1
CG9360	X	metabolic process		oxidoreductase activity, acting on CH-OH group of donors	1
CG9377	2L	proteolysis		serine-type endopeptidase activity	1
CG9664	2L	olfactory behavior	integral to membrane	ATP binding|ATPase activity, coupled to transmembrane movement of substances	1
Cpr49Ag	2R			structural constituent of chitin-based cuticle	1
Cpr65Au	3L			structural constituent of chitin-based cuticle	1
Cyp4ac1	2L	hormone metabolic process|insecticide catabolic process|oxidation-reduction process	membrane|intracellular membrane-bounded organelle	iron ion binding|oxidoreductase activity, acting on paired donors, with incorporation or reduction of molecular oxygen|heme binding	1
Cyp4ac2	2L	hormone metabolic process|insecticide catabolic process|oxidation-reduction process	membrane|intracellular membrane-bounded organelle	iron ion binding|oxidoreductase activity, acting on paired donors, with incorporation or reduction of molecular oxygen|heme binding	1
Cyp6t1	X	oxidation-reduction process	membrane|intracellular membrane-bounded organelle	iron ion binding|oxidoreductase activity, acting on paired donors, with incorporation or reduction of molecular oxygen|heme binding	1
Cyp9b2	2R	oxidation-reduction process	membrane|intracellular membrane-bounded organelle	monooxygenase activity|iron ion binding|oxidoreductase activity, acting on paired donors, with incorporation or reduction of molecular oxygen|heme binding	1
Gpdh	2L	carbohydrate metabolic process|glycerol-3-phosphate metabolic process|glycerophosphate shuttle|triglyceride metabolic process|flight behavior|glycerol-3-phosphate catabolic process|oxidation-reduction process	cytoplasm|lipid particle|glycerol-3-phosphate dehydrogenase complex|Z disc|M band	glycerol-3-phosphate dehydrogenase [NAD+] activity|protein homodimerization activity	1
Lcp65Ag2	3L			structural constituent of chitin-based cuticle|structural constituent of chitin-based larval cuticle	1
Lsp1beta	2L	lateral inhibition	extracellular region|larval serum protein complex|lipid particle	nutrient reservoir activity	1
Lsp2	3L		extracellular region|larval serum protein complex|lipid particle	nutrient reservoir activity	1
Npc2h	3R	sterol transport|hemolymph coagulation	extracellular region		1
Nplp3	3L	neuropeptide signaling pathway	extracellular region	neuropeptide hormone activity	1
Obp44a	2R	sensory perception of chemical stimulus	extracellular region	odorant binding	1
alpha-Est10	3R	imaginal disc-derived wing morphogenesis			1
ltd	2R	ommochrome biosynthetic process|eye pigment precursor transport|small GTPase mediated signal transduction|learning or memory|olfactory learning	intracellular|vesicle|synapse	GTPase activity|GTP binding	1
tobi	3R	carbohydrate metabolic process	glucosidase II complex		1
CG6145	2R	NADP biosynthetic process|NAD metabolic process|neuron projection morphogenesis		NAD+ kinase activity	0
Hnf4	2L	endoderm development|mesoderm development|lipid biosynthetic process|lipid oxidation|steroid hormone mediated signaling pathway	nucleus	steroid hormone receptor activity|ligand-activated sequence-specific DNA binding RNA polymerase II transcription factor activity|zinc ion binding|sequence-specific DNA binding	0
Fmo-2	2R	oxidation-reduction process	mitochondrion|cytosol|intracellular membrane-bounded organelle	monooxygenase activity|flavin adenine dinucleotide binding|NADP binding	0
Acsl	2R	synaptic transmission|nervous system development|metabolic process|positive regulation of sequestering of triglyceride|neurogenesis|segmentation	cytoplasm|endoplasmic reticulum|lipid particle	long-chain fatty acid-CoA ligase activity	0
Aldh	2L	acetaldehyde metabolic process|oxidation-reduction process	cytoplasm|mitochondrion|lipid particle	aldehyde dehydrogenase (NAD) activity|acetaldehyde dehydrogenase (acetylating) activity	0
Aldh-III	2R	cellular aldehyde metabolic process|oxidation-reduction process	lipid particle	aldehyde dehydrogenase [NAD(P)+] activity|oxidoreductase activity, acting on the aldehyde or oxo group of donors, NAD or NADP as acceptor	0
Ance	2L	proteolysis|spermatid nucleus differentiation|sperm individualization|response to symbiotic bacterium	extracellular region|extracellular space|membrane	metallopeptidase activity|peptidyl-dipeptidase activity|zinc ion binding	0
Arc42	3R	transcription initiation from RNA polymerase II promoter|dendrite morphogenesis|oxidation-reduction process		flavin adenine dinucleotide binding	0
Argk	3L	phosphorylation	extracellular region	arginine kinase activity	0
Btk29A	2L	protein phosphorylation|JNK cascade|ovarian nurse cell to oocyte transport|female germline ring canal formation|dorsal closure|open tracheal system development|salivary gland morphogenesis|imaginal disc-derived wing morphogenesis|imaginal disc-derived male genitalia development|courtship behavior|head involution|determination of adult lifespan|actin cytoskeleton organization|karyosome formation|o…	cytoplasm|germline ring canal	ATP binding|phospholipid binding	0
CG10175	3R	metabolic process			0
CG10178	2L	metabolic process			0
CG10211	2L	response to oxidative stress|oxidation-reduction process		heme binding	0
CG10550	3R			transferase activity, transferring phosphorus-containing groups	0
CG10562	3R			transferase activity, transferring phosphorus-containing groups	0
CG10602	2L	proteolysis|leukotriene biosynthetic process		leukotriene-A4 hydrolase activity|metallopeptidase activity|zinc ion binding	0
CG10863	3L	oxidation-reduction process		alditol:NADP+ 1-oxidoreductase activity	0
CG1124	3R		extracellular space		0
CG11309	3L				0
CG11550	3R				0
CG1213	3R	transmembrane transport	integral to membrane		0
CG12262	3L	fatty acid beta-oxidation	mitochondrion|lipid particle|microtubule associated complex	flavin adenine dinucleotide binding	0
CG13833	3R	metabolic process		oxidoreductase activity	0
CG14275	2L				0
CG14329	3R				0
CG14476	X	carbohydrate metabolic process	extracellular region|microtubule associated complex|glucosidase II complex		0
CG14880	3R	chitin metabolic process	extracellular region	chitin binding	0
CG15556	3R	G-protein coupled receptor signaling pathway	integral to membrane		0
CG17032	3L				0
CG17190	3R				0
CG17574	2R				0
CG17928	2L	lateral inhibition|oxidation-reduction process		iron ion binding|oxidoreductase activity, acting on paired donors, with oxidation of a pair of donors resulting in the reduction of molecular oxygen to two molecules of water|heme binding	0
CG1889	X				0
CG2107	3L			carnitine O-palmitoyltransferase activity	0
CG2781	3R	fatty acid elongation|very long-chain fatty acid biosynthetic process	integral to membrane	fatty acid elongase activity	0
CG2862	2L			nucleotidase activity	0
CG30499	2R	pentose-phosphate shunt		ribulose-phosphate 3-epimerase activity	0
CG3164	2L		integral to membrane	ATP binding|ATPase activity, coupled to transmembrane movement of substances	0
CG33120	2L				0
CG33523	3L	neurogenesis		structural molecule activity	0
CG33970	3R			ATP binding|ATPase activity, coupled to transmembrane movement of substances	0
CG3523	2L	biosynthetic process|oxidation-reduction process	lipid particle	fatty acid synthase activity|[acyl-carrier-protein] S-acetyltransferase activity|[acyl-carrier-protein] S-malonyltransferase activity|3-oxoacyl-[acyl-carrier-protein] synthase activity|3-oxoacyl-[acyl-carrier-protein] reductase (NADPH) activity|3-hydroxypalmitoyl-[acyl-carrier-protein] dehydratase activity|enoyl-[acyl-carrier-protein] reductase (NADPH, B-specific) activity|oleoyl-[acyl-carrier-pr…	0
CG3842	X	metabolic process		oxidoreductase activity, acting on CH-OH group of donors	0
CG3961	3L	metabolic process		long-chain fatty acid-CoA ligase activity	0
CG4000	3R				0
CG4019	2R	renal system process|transmembrane transport	integral to membrane	water channel activity	0
CG4462	3R	transmembrane transport	integral to membrane		0
CG4847	2R	proteolysis|multicellular organism reproduction	extracellular region|extracellular space	cysteine-type endopeptidase activity	0
CG4928	X				0
CG5009	2R	fatty acid beta-oxidation		palmitoyl-CoA oxidase activity|flavin adenine dinucleotide binding	0
CG5704	3L				0
CG5773	2R				0
CG5958	2L		lipid particle	retinal binding	0
CG5973	2L		Arp2/3 protein complex	retinal binding	0
CG6426	2R	multicellular organism reproduction	extracellular space	lysozyme activity	0
CG6435	2R			lysozyme activity	0
CG6836	3L				0
CG6845	3L		integral to membrane		0
CG6908	3R			transferase activity, transferring phosphorus-containing groups	0
CG7509	3L				0
CG7966	3R			selenium binding	0
CG8306	2R			fatty-acyl-CoA reductase (alcohol-forming) activity	0
CG9399	3R	mitochondrial pyruvate transport	integral to membrane|integral to mitochondrial inner membrane	pyruvate transmembrane transporter activity	0
CG9471	3R	multicellular organism reproduction		biliverdin reductase activity	0
CG9497	2L			transferase activity, transferring phosphorus-containing groups	0
CG9527	2L	fatty acid beta-oxidation|phagocytosis, engulfment		acyl-CoA oxidase activity|pristanoyl-CoA oxidase activity|flavin adenine dinucleotide binding	0
CG9657	X	transmembrane transport	membrane	sodium:iodide symporter activity	0
CG9812	2R				0
CG9990	3R			ATP binding|ATPase activity, coupled to transmembrane movement of substances	0
Cpr	2L	oxidation-reduction process	endoplasmic reticulum|lipid particle|cytosol	NADPH-hemoprotein reductase activity|iron ion binding|FMN binding|oxidoreductase activity, acting on paired donors, with incorporation or reduction of molecular oxygen, NAD(P)H as one donor, and incorporation of one atom of oxygen	0
Cpr47Ee	2R			structural constituent of chitin-based cuticle|structural constituent of chitin-based larval cuticle	0
Cpr49Ae	2R			structural constituent of chitin-based cuticle	0
Cyp12b2	2R	oxidation-reduction process	mitochondrion	iron ion binding|oxidoreductase activity, acting on paired donors, with incorporation or reduction of molecular oxygen|heme binding	0
Cyp28c1	X	oxidation-reduction process	membrane|intracellular membrane-bounded organelle	iron ion binding|oxidoreductase activity, acting on paired donors, with incorporation or reduction of molecular oxygen|heme binding	0
Cyp313a1	3R	oxidation-reduction process	membrane|intracellular membrane-bounded organelle	iron ion binding|oxidoreductase activity, acting on paired donors, with incorporation or reduction of molecular oxygen|heme binding	0
Cyp4d20	3L	oxidation-reduction process	membrane|intracellular membrane-bounded organelle	iron ion binding|oxidoreductase activity, acting on paired donors, with incorporation or reduction of molecular oxygen|heme binding	0
Cyp4e2	2R	oxidation-reduction process	membrane|intracellular membrane-bounded organelle	iron ion binding|oxidoreductase activity, acting on paired donors, with incorporation or reduction of molecular oxygen|heme binding	0
Cyp6a2	2R	response to insecticide|response to caffeine|oxidation-reduction process	membrane|intracellular membrane-bounded organelle	iron ion binding|oxidoreductase activity, acting on paired donors, with incorporation or reduction of molecular oxygen|heme binding	0
Cyp6a21	2R	oxidation-reduction process	membrane|intracellular membrane-bounded organelle	iron ion binding|oxidoreductase activity, acting on paired donors, with incorporation or reduction of molecular oxygen|heme binding	0
DOR	3L	regulation of autophagy|ecdysone receptor-mediated signaling pathway	nucleus	ligand-dependent nuclear receptor transcription coactivator activity|steroid hormone receptor binding	0
Dat	2R	catecholamine metabolic process|sleep|dopamine catabolic process|serotonin catabolic process|regulation of circadian sleep/wake cycle, sleep|octopamine catabolic process|developmental pigmentation		aralkylamine N-acetyltransferase activity|arylamine N-acetyltransferase activity|N-acetyltransferase activity	0
Eaat1	2L	synaptic transmission|determination of adult lifespan|larval locomotory behavior|regulation of excitatory postsynaptic membrane potential involved in skeletal muscle contraction|aspartate transport|L-glutamate transport	integral to membrane|neuromuscular junction|neuron projection|terminal bouton	L-glutamate transmembrane transporter activity|L-aspartate transmembrane transporter activity|sodium:dicarboxylate symporter activity	0
Fdh	3R	alcohol metabolic process|ethanol oxidation|visual learning|regulation of nitric oxide metabolic process|regulation of peptidyl-cysteine S-nitrosylation		alcohol dehydrogenase (NAD) activity|octanol dehydrogenase activity|zinc ion binding|S-(hydroxymethyl)glutathione dehydrogenase activity|S-nitrosoglutathione reductase activity	0
GlyP	2L	glycogen catabolic process|flight	protein complex	glycogen phosphorylase activity|pyridoxal phosphate binding|protein homodimerization activity	0
GstE12	2R	glutathione metabolic process	cytoplasm	glutathione transferase activity	0
Jheh1	2R	juvenile hormone catabolic process		epoxide hydrolase activity|juvenile hormone epoxide hydrolase activity|cis-stilbene-oxide hydrolase activity	0
Jheh2	2R	juvenile hormone catabolic process	intracellular membrane-bounded organelle	epoxide hydrolase activity|juvenile hormone epoxide hydrolase activity|cis-stilbene-oxide hydrolase activity	0
Lsd-2	X	lipid metabolic process|imaginal disc-derived wing morphogenesis|lipid storage|sequestering of triglyceride|lipid particle transport along microtubule|negative regulation of lipid catabolic process|regulation of transport	lipid particle|microtubule associated complex		0
Mfe2	X	metabolic process|fatty acid beta-oxidation using acyl-CoA oxidase		oxidoreductase activity|protein homodimerization activity|3R-hydroxyacyl-CoA dehydratase activity	0
Mgstl	X		mitochondrial outer membrane|lipid particle|intracellular membrane-bounded organelle	glutathione transferase activity	0
Mipp1	3L			acid phosphatase activity|phosphoprotein phosphatase activity	0
Mtpalpha	2L	fatty acid beta-oxidation|determination of adult lifespan|wound healing|response to starvation	mitochondrion|lipid particle|microtubule associated complex|mitochondrial fatty acid beta-oxidation multienzyme complex	3-hydroxyacyl-CoA dehydrogenase activity|long-chain-enoyl-CoA hydratase activity|long-chain-3-hydroxyacyl-CoA dehydrogenase activity|coenzyme binding	0
NtR	2R	ion transport	integral to membrane	extracellular ligand-gated ion channel activity|excitatory extracellular ligand-gated ion channel activity	0
PKD	3R	protein phosphorylation	cytoplasm	ATP binding|phospholipid binding|diacylglycerol binding	0
Papss	3L	imaginal disc-derived wing morphogenesis		adenylylsulfate kinase activity|sulfate adenylyltransferase (ATP) activity|ATP binding	0
Pmp70	X	peroxisome organization|transmembrane transport	integral to peroxisomal membrane	ATP binding|ATPase activity, coupled to transmembrane movement of substances	0
SP1173	3L				0
ScpX	2L	metabolic process|phospholipid transport	cytoplasm|mitochondrion|lipid particle	transferase activity, transferring acyl groups other than amino-acyl groups	0
Sply	2R	carboxylic acid metabolic process|sphingolipid catabolic process|lateral inhibition	integral to endoplasmic reticulum membrane	carboxy-lyase activity|pyridoxal phosphate binding	0
Ssk	3L	anterior midgut development|septate junction assembly|intestinal epithelial cell development|establishment of endothelial barrier	integral to plasma membrane|smooth septate junction		0
Thiolase	2R	fatty acid beta-oxidation|determination of adult lifespan	lipid particle|microtubule associated complex|mitochondrial fatty acid beta-oxidation multienzyme complex	acetyl-CoA C-acyltransferase activity|long-chain-3-hydroxyacyl-CoA dehydrogenase activity	0
Ugt35b	3R	metabolic process			0
Ugt36Bc	2L	metabolic process			0
Ugt86Da	3R	metabolic process		transferase activity, transferring hexosyl groups	0
aralar1	3R	mitochondrial transport|wound healing|transmembrane transport	mitochondrial envelope|mitochondrial inner membrane|lipid particle|integral to membrane	calcium ion binding	0
dlp	3L	smoothened signaling pathway|segment polarity determination|neuromuscular junction development|decapentaplegic signaling pathway|imaginal disc-derived wing margin morphogenesis|regulation of imaginal disc growth|wing disc dorsal/ventral pattern formation|detection of light stimulus involved in visual perception	extracellular region|proteinaceous extracellular matrix|membrane|neuromuscular junction|synapse	Wnt-protein binding|heparan sulfate proteoglycan binding	0
emp	2R	cell adhesion|salivary gland cell autophagic cell death|autophagic cell death	lysosome|integral to plasma membrane	scavenger receptor activity	0
l(2)34Fc	2L			serine-type endopeptidase activity	0
laccase2	2R	chitin-based cuticle development|oxidation-reduction process		copper ion binding|hydroquinone:oxygen oxidoreductase activity	0
mdy	2L	negative regulation of lipid storage|triglyceride biosynthetic process|wing disc development|regulation of nurse cell apoptotic process		diacylglycerol O-acyltransferase activity	0
rdhB	3R	rhodopsin biosynthetic process		oxidoreductase activity, acting on the CH-OH group of donors, NAD or NADP as acceptor	0
retm	2L		mitochondrion|integral to membrane	phosphatidylinositol transporter activity	0
wdp	2R	synaptic target recognition|trachea development	integral to membrane		0
yellow-d	2R	melanin biosynthetic process|cuticle pigmentation	extracellular region	isomerase activity	0
yip2	2L	fatty acid beta-oxidation	mitochondrion|lipid particle|microtubule associated complex	acetyl-CoA C-acyltransferase activity	0
Baldspot	3L	spermatogenesis	integral to membrane		0
alpha-Est9	3R			cholinesterase activity	0
AcCoAS	3L	metabolic process|acetyl-CoA biosynthetic process from acetate|behavioral response to ethanol	cytoplasm	acetate-CoA ligase activity|AMP binding	0
Akap200	2L	protein localization|salivary gland cell autophagic cell death|negative regulation of Ras protein signal transduction|autophagic cell death|behavioral response to ethanol|regulation of establishment of planar polarity	lipid particle	protein kinase A binding	0
CG11151	X		lipid particle	estradiol 17-beta-dehydrogenase activity	0
CG11211	2R			mannose binding	0
CG12177	X				0
CG14141	3L				0
CG14274	2L				0
CG15201	X		extracellular space		0
CG17027	3L	dephosphorylation		inositol monophosphate 1-phosphatase activity	0
CG17646	2L	triglyceride metabolic process	integral to membrane	ATP binding|ATPase activity, coupled to transmembrane movement of substances	0
CG31673	2L	oxidation-reduction process		glyoxylate reductase (NADP) activity	0
CG31689	2L		integral to membrane	ATP binding|ATPase activity, coupled to transmembrane movement of substances	0
CG3630	X				0
CG3812	X	phospholipid biosynthetic process	proteasome complex|membrane		0
CG4409	2R				0
CG4729	3L	metabolic process			0
CG4797	2R	transmembrane transport	integral to membrane		0
CG5037	2L	heme biosynthetic process|respiratory chain complex IV assembly|heme O biosynthetic process	integral to membrane|mitochondrial membrane	protoheme IX farnesyltransferase activity	0
CG5910	3L				0
CG6293	3R	transmembrane transport	membrane	L-ascorbate:sodium symporter activity	0
CG6726	3R		cytoplasm	aminoacylase activity	0
CG6959	3R				0
CG7272	3L		integral to membrane		0
CG7601	3R	metabolic process		oxidoreductase activity	0
CG8080	2R	NADP biosynthetic process|NAD metabolic process		NAD+ kinase activity	0
CG8814	2L	cellular acyl-CoA homeostasis		fatty-acyl-CoA binding|enzyme inhibitor activity|diazepam binding	0
CG9498	2L			transferase activity, transferring phosphorus-containing groups	0
CG9663	2L		integral to membrane	ATP binding|ATPase activity, coupled to transmembrane movement of substances	0
Cat	3L	response to oxidative stress|determination of adult lifespan|calcium-dependent cell-cell adhesion|regulation of hemocyte proliferation|response to hydrogen peroxide|oxidation-reduction process		antioxidant activity|heme binding	0
Cyp6a23	2R	oxidation-reduction process	membrane|intracellular membrane-bounded organelle	iron ion binding|oxidoreductase activity, acting on paired donors, with incorporation or reduction of molecular oxygen|heme binding	0
Cyp6d5	3R	oxidation-reduction process	membrane|intracellular membrane-bounded organelle	iron ion binding|oxidoreductase activity, acting on paired donors, with incorporation or reduction of molecular oxygen|heme binding	0
Fatp	2L	metabolic process|long-chain fatty acid transport|triglyceride homeostasis		catalytic activity|long-chain fatty acid transporter activity	0
Gpo-1	2R	glycerol metabolic process|glycerol-3-phosphate metabolic process|glycerophosphate shuttle|flight behavior|neurogenesis	mitochondrion|mitochondrial inner membrane|lipid particle|glycerol-3-phosphate dehydrogenase complex	glycerol-3-phosphate dehydrogenase activity|calcium ion binding	0
Hexo2	X	carbohydrate metabolic process|multicellular organism reproduction|negative regulation of growth of symbiont in host	extracellular space	beta-N-acetylhexosaminidase activity|beta-N-acetylglucosaminidase activity	0
Idgf4	X	carbohydrate metabolic process|chitin catabolic process|imaginal disc development	extracellular region	chitinase activity|imaginal disc growth factor receptor binding	0
Men	3R	malate metabolic process|determination of adult lifespan|regulation of cell death|sleep|oxidation-reduction process		malate dehydrogenase (oxaloacetate-decarboxylating) (NADP+) activity|metal ion binding	0
Mpc1	3R	mitochondrial pyruvate transport	mitochondrion|integral to mitochondrial inner membrane	pyruvate transmembrane transporter activity	0
Nup160	2L	mRNA export from nucleus|SMAD protein import into nucleus	nuclear pore outer ring	nucleocytoplasmic transporter activity	0
Obp19d	X	sensory perception of chemical stimulus	extracellular region	odorant binding|pheromone binding|phenylalkylamine binding	0
Obp57b	2R	sensory perception of chemical stimulus	extracellular region	odorant binding	0
Pgk	2L	synaptic transmission|muscle cell homeostasis	cytoplasm|Z disc|M band	phosphoglycerate kinase activity	0
Sc2	3L	lipid metabolic process	cytoplasm|integral to membrane	oxidoreductase activity, acting on the CH-CH group of donors	0
Tep4	2L	multicellular organism reproduction	extracellular space	endopeptidase inhibitor activity|peptidase inhibitor activity	0
a	2R		adherens junction|apical plasma membrane		0
cry	3R	protein import into nucleus, translocation|DNA repair|phototransduction|response to light stimulus|UV-A, blue light phototransduction|response to blue light|entrainment of circadian clock|blue light signaling pathway|regulation of circadian rhythm|entrainment of circadian clock by photoperiod|locomotor rhythm|magnetoreception|detection of light stimulus involved in magnetoreception|response to ma…	nucleus|cytoplasm|protein complex	DNA photolyase activity|photoreceptor activity|blue light photoreceptor activity|flavin adenine dinucleotide binding	0
cu	3R	nuclear-transcribed mRNA poly(A) tail shortening|response to light stimulus|locomotor rhythm	cytoplasm|lipid particle|CCR4-NOT complex		0
eas	X	response to hypoxia|phosphatidylethanolamine biosynthetic process|brain development|long-term memory|mechanosensory behavior|associative learning|response to mechanical stimulus|phosphorylation|mushroom body development|phosphatidylethanolamine metabolic process|glycerophospholipid biosynthetic process|habituation|asymmetric neuroblast division		choline kinase activity|ethanolamine kinase activity	0
gk	3L	sensory perception of smell|behavioral response to ethanol			0
grsm	3R	proteolysis	cytoplasm	aminopeptidase activity|metalloexopeptidase activity|manganese ion binding	0
kdn	X	tricarboxylic acid cycle	mitochondrion|microtubule associated complex	citrate (Si)-synthase activity	0
l(2)k09913	2R				0
nrv2	2L	open tracheal system development|sensory perception of sound|septate junction assembly|regulation of tube size, open tracheal system|regulation of tube diameter, open tracheal system|regulation of tube length, open tracheal system|establishment of glial blood-brain barrier	sodium:potassium-exchanging ATPase complex|septate junction	sodium:potassium-exchanging ATPase activity|cation transmembrane transporter activity	0
scu	X	fatty acid metabolic process|acyl-CoA metabolic process|steroid metabolic process|ecdysone metabolic process|androgen metabolic process|estrogen metabolic process	mitochondrion|lipid particle|cytosol|microtubule associated complex	3-hydroxyacyl-CoA dehydrogenase activity|estradiol 17-beta-dehydrogenase activity|steroid dehydrogenase activity|acetoacetyl-CoA reductase activity|7-beta-hydroxysteroid dehydrogenase (NADP+) activity|testosterone dehydrogenase (NAD+) activity|testosterone 17-beta-dehydrogenase (NAD+) activity	0
CG33494	3R				0
CG8539	3L	proteolysis		metallocarboxypeptidase activity|zinc ion binding	0
Obp99a	3R	sensory perception of chemical stimulus|response to pheromone|olfactory behavior	extracellular region	odorant binding	0
CG12001	3R				0
CG13082	2L				0
CG14153	3L				0
CG14277	2L				0
CG14661	3R				0
CG14687	3R			myosin light chain binding	0
CG15210	X				0
CG16885	2L				0
CG17386	2R			nucleotide binding	0
CG17896	X	pyrimidine nucleobase metabolic process|valine metabolic process|oxidation-reduction process	mitochondrion	methylmalonate-semialdehyde dehydrogenase (acylating) activity	0
CG17919	3R	multicellular organism reproduction	extracellular space	anion binding	0
CG2254	X	metabolic process	lipid particle	oxidoreductase activity	0
CG2604	3R	chaeta development|wing disc development|oxidation-reduction process	lipid particle	oxidoreductase activity	0
CG30431	2R		nucleus	nucleic acid binding|DNA binding|zinc ion binding	0
CG31751	2L			transferase activity, transferring phosphorus-containing groups	0
CG5130	3L	transmembrane transport	integral to membrane	zinc ion transmembrane transporter activity	0
CG5167	3R	oxidation-reduction process	lipid particle	oxidoreductase activity	0
CG5590	3R	metabolic process	lipid particle|microtubule associated complex	oxidoreductase activity, acting on the CH-OH group of donors, NAD or NADP as acceptor	0
CG5835	3R				0
CG7560	3L	methionine metabolic process|oxidation-reduction process			0
CG7829	3R	proteolysis		serine-type endopeptidase activity	0
CG8329	3L	proteolysis		serine-type endopeptidase activity	0
CG9521	X	alcohol metabolic process|oxidation-reduction process		choline dehydrogenase activity|flavin adenine dinucleotide binding	0
CG9676	X	proteolysis		serine-type endopeptidase activity	0
CR12628	2L				0
Cyp1	X	salivary gland cell autophagic cell death|autophagic cell death	cytoplasm|cytosol|microtubule associated complex|positive transcription elongation factor complex b|nuclear cyclin-dependent protein kinase holoenzyme complex		0
Cyp6w1	2R	oxidation-reduction process	membrane|intracellular membrane-bounded organelle	iron ion binding|oxidoreductase activity, acting on paired donors, with incorporation or reduction of molecular oxygen|heme binding	0
Dbi	3L	cellular acyl-CoA homeostasis		fatty-acyl-CoA binding|enzyme inhibitor activity|diazepam binding	0
Drak	X	morphogenesis of an epithelium|protein phosphorylation|cell adhesion|imaginal disc-derived wing morphogenesis|imaginal disc-derived leg morphogenesis		ATP binding	0
Gapdh1	2R	oxidation-reduction process	cytoplasm|lipid particle|Z disc|M band	glyceraldehyde-3-phosphate dehydrogenase (NAD+) (phosphorylating) activity|NADP binding	0
Gapdh2	X	oxidation-reduction process	cytoplasm|lipid particle|microtubule associated complex	glyceraldehyde-3-phosphate dehydrogenase (NAD+) (phosphorylating) activity|NADP binding	0
Gclm	3R	glutathione biosynthetic process|learning or memory|long-term memory|olfactory learning|positive regulation of glutamate-cysteine ligase activity|behavioral response to ethanol|detoxification of arsenic-containing substance	cytosol|glutamate-cysteine ligase complex	enzyme binding|enzyme regulator activity|glutamate-cysteine ligase catalytic subunit binding	0
Gs2	X	glutamine biosynthetic process|synapse assembly|neurotransmitter receptor metabolic process	cytoplasm	glutamate-ammonia ligase activity	0
GstE3	2R	glutathione metabolic process	cytoplasm	glutathione transferase activity	0
GstE5	2R	glutathione metabolic process	cytoplasm	glutathione transferase activity	0
GstE6	2R	glutathione metabolic process	cytoplasm	glutathione transferase activity	0
Hmgs	2R	embryonic development via the syncytial blastoderm|neurogenesis|lateral inhibition		hydroxymethylglutaryl-CoA synthase activity	0
Inx2	X	cell communication|germarium-derived egg chamber formation|foregut morphogenesis|intercellular transport|morphogenesis of embryonic epithelium|germarium-derived female germ-line cyst formation|olfactory behavior	gap junction|apical plasma membrane|apicolateral plasma membrane		0
Npc2g	3R	mesoderm development|sterol transport|hemolymph coagulation	extracellular region		0
Obp56d	2R	sensory perception of chemical stimulus|response to pheromone|olfactory behavior	extracellular region	odorant binding	0
Orct	3R	organic cation transport|transmembrane transport	integral to membrane	organic cation transmembrane transporter activity	0
Pdh	3L	phagocytosis, engulfment|retinol metabolic process|retinal metabolic process|oxidation-reduction process		alcohol dehydrogenase (NAD) activity|retinol dehydrogenase activity	0
Pepck	2R	gluconeogenesis	mitochondrion	phosphoenolpyruvate carboxykinase (GTP) activity|GTP binding	0
Rtnl1	2L	inter-male aggressive behavior|olfactory behavior	cytoplasm|smooth endoplasmic reticulum|lipid particle|endoplasmic reticulum part|fusome		0
asparagine-synthetase	3L	asparagine biosynthetic process		asparagine synthase (glutamine-hydrolyzing) activity	0
baz	X	morphogenesis of a polarized epithelium|morphogenesis of an epithelium|cell-cell junction assembly|border follicle cell migration|ovarian follicle cell-cell adhesion|germ-band extension|synapse assembly|asymmetric protein localization|asymmetric cell division|photoreceptor cell morphogenesis|establishment or maintenance of polarity of embryonic epithelium|border follicle cell delamination|establi…	adherens junction|cell-cell adherens junction|spot adherens junction|zonula adherens|cell cortex|apical plasma membrane|apicolateral plasma membrane|subapical complex|apical junction complex|apical part of cell|apical cortex	phosphatidylinositol binding	0
brk	X	transforming growth factor beta receptor signaling pathway|nervous system development|salivary gland boundary specification|wing disc morphogenesis|imaginal disc-derived wing morphogenesis|negative regulation of gene expression|regulation of BMP signaling pathway|negative regulation of transforming growth factor beta receptor signaling pathway|cell competition in a multicellular organism|posterio…	nucleus	RNA polymerase II distal enhancer sequence-specific DNA binding|sequence-specific DNA binding	0
fbl	3L	chromosome segregation|mitosis|meiosis|spermatogenesis|imaginal disc-derived wing morphogenesis|cellular membrane organization|locomotion|triglyceride homeostasis	cytoplasm|spindle	pantothenate kinase activity|ATP binding	0
l(2)08717	2R	response to hypoxia|wing disc dorsal/ventral pattern formation|transmembrane transport	integral to membrane	high affinity inorganic phosphate:sodium symporter activity	0
lectin-24Db	2L			galactose binding|mannose binding|fucose binding	0
se	3L	eye pigment biosynthetic process|pteridine biosynthetic process|glutathione metabolic process	cytoplasm	glutathione transferase activity|pyrimidodiazepine synthase activity|transferase activity, transferring sulfur-containing groups|protein homodimerization activity|glutathione dehydrogenase (ascorbate) activity	0
yellow-b	2L	melanin biosynthetic process|cuticle pigmentation	extracellular region	isomerase activity	0
yellow-c	2L	melanin biosynthetic process|cuticle pigmentation	extracellular region	isomerase activity	0

## Sheet: Upregulated in InRDN in M+F
Gene Symbol	Chromosome	GO Biological Process	GO Cellular Component	GO Molecular Function	Two Fold (1 if true, 0 if false)
Ama	3R	cell adhesion		antigen binding	1
CG10337	2L		integral to membrane		1
CG12826	2R				1
CG12880	3R				1
CG13532	2R		extracellular region		1
CG13575	2R	G-protein coupled receptor signaling pathway	integral to membrane	neuropeptide receptor activity|G-protein coupled peptide receptor activity	1
CG14131	3L				1
CG18031	X			fatty-acyl-CoA reductase (alcohol-forming) activity	1
CG30154	2R				1
CG33281	2L	monosaccharide transport|transmembrane transport	membrane|integral to membrane	monosaccharide transmembrane transporter activity	1
CG3770	2R	establishment of glial blood-brain barrier	septate junction		1
CG42867	2R				1
CG5195	3L				1
CG5196	3R	Golgi organization	endoplasmic reticulum	zinc ion binding|protein-cysteine S-palmitoleyltransferase activity	1
CG5953	2L	lateral inhibition			1
CG7059	3R			phosphoglycerate mutase activity	1
CG8503	2R	negative regulation of gene expression	cytoplasm	zinc ion binding|histone deacetylase binding	1
CR43653	3R				1
Cpr49Ac	2R	hemolymph coagulation	extracellular region	structural constituent of chitin-based cuticle|structural constituent of chitin-based larval cuticle	1
Cyp4ac3	2L	oxidation-reduction process	membrane|intracellular membrane-bounded organelle	iron ion binding|oxidoreductase activity, acting on paired donors, with incorporation or reduction of molecular oxygen|heme binding	1
InR	3R	embryonic development via the syncytial blastoderm|protein phosphorylation|response to oxidative stress|primary spermatocyte growth|vitellogenesis|germ-band shortening|dorsal closure|imaginal disc growth|response to nutrient|locomotory behavior|positive regulation of cell proliferation|insulin receptor signaling pathway|determination of adult lifespan|regulation of cell size|negative regulation o…	integral to plasma membrane|insulin receptor complex|cell-cell junction	insulin-activated receptor activity|insulin-like growth factor binding|ATP binding	1
Mdr50	2R	drug transport|response to methotrexate|transmembrane transport	integral to membrane	ATP binding|ATPase activity, coupled|ATPase activity, coupled to transmembrane movement of substances	1
Osi9	3R	imaginal disc-derived wing morphogenesis	integral to plasma membrane		1
Spn88Eb	3R	negative regulation of endopeptidase activity|chaeta development|regulation of proteolysis|negative regulation of proteolysis	extracellular space	serine-type endopeptidase inhibitor activity	1
spri	X	border follicle cell migration	cell cortex|endocytic vesicle	Ras GTPase binding|protein kinase binding|receptor tyrosine kinase binding	1
wb	2L	imaginal disc-derived wing morphogenesis|digestive tract mesoderm development|gonad development|regulation of cell adhesion|regulation of cell migration|regulation of embryonic development	basement membrane|basal lamina|laminin-1 complex	receptor binding	1
CG5955	3L	cellular metabolic process		UDP-glucose 4-epimerase activity|coenzyme binding	1
CG32795	X		integral to membrane		1
CG14752	2R				1
CG3376	2R	sphingomyelin catabolic process			1
CG10383	2L	determination of adult lifespan		hydrolase activity, acting on ester bonds	1
CG11425	3L	dephosphorylation	membrane		1
CG13067	3L				1
CG13068	3L				1
CG13305	3L				1
CG13748	2R			serine-type endopeptidase inhibitor activity	1
CG13840	3R				1
CG14636	3R	sensory perception of sound			1
CG16836	2R				1
CG17738	3R				1
CG17777	X				1
CG2016	3R		extracellular space		1
CG33470	2R				1
CG34136	2L				1
CG6188	3R			glycine N-methyltransferase activity	1
CG8501	2R				1
CG9150	2L	metabolic process		oxidoreductase activity, acting on CH-OH group of donors	1
CG9757	3R				1
CG9759	3R				1
CG9989	3R			nucleic acid binding|hydrolase activity|metal ion binding	1
CR44620	X				1
Cpr67Fb	3L	multicellular organism reproduction	extracellular space	structural constituent of chitin-based cuticle	1
Cyp304a1	3R	oxidation-reduction process	membrane|intracellular membrane-bounded organelle	iron ion binding|oxidoreductase activity, acting on paired donors, with incorporation or reduction of molecular oxygen|heme binding	1
Cyp6t3	2R	ecdysone biosynthetic process|regulation of developmental growth|oxidation-reduction process	membrane|intracellular membrane-bounded organelle	iron ion binding|oxidoreductase activity, acting on paired donors, with incorporation or reduction of molecular oxygen|heme binding	1
Ets21C	2L	dendrite morphogenesis	nucleus	DNA binding|sequence-specific DNA binding	1
Gadd45	2R	JNK cascade|regulation of oviposition	nucleus		1
GstD2	3R	glutathione metabolic process	cytoplasm	glutathione transferase activity	1
Hsp23	3L	response to hypoxia|cold acclimation	microtubule associated complex	actin binding	1
Hsp26	3L	determination of adult lifespan|cold acclimation	microtubule associated complex		1
Hsp70Aa	3R	response to hypoxia|heat shock-mediated polytene chromosome puffing	microtubule associated complex		1
Hsp70Ba	3R	response to hypoxia|heat shock-mediated polytene chromosome puffing	microtubule associated complex		1
Hsp70Bb	3R	response to hypoxia|heat shock-mediated polytene chromosome puffing	microtubule associated complex		1
Hsp70Bbb	3R	response to hypoxia|heat shock-mediated polytene chromosome puffing	lipid particle|microtubule associated complex		1
Hsp70Bc	3R	response to hypoxia|response to methotrexate|heat shock-mediated polytene chromosome puffing	microtubule associated complex		1
IM1	2R		extracellular region		1
IM10	2R	humoral immune response|Toll signaling pathway	extracellular region|extracellular space		1
IM2	2R		extracellular region		1
IM3	2R	Toll signaling pathway	extracellular region		1
Ir68a	3L	detection of chemical stimulus	membrane|integral to membrane	ionotropic glutamate receptor activity|extracellular-glutamate-gated ion channel activity|ligand-gated ion channel activity	1
Mal-B2	2L	carbohydrate metabolic process		cation binding	1
NimB1	2L		extracellular region		1
NimC4	2L	phagocytosis|phagocytosis, engulfment|apoptotic cell clearance	integral to membrane		1
Nmdmc	3R	carbohydrate metabolic process|10-formyltetrahydrofolate metabolic process|folic acid-containing compound biosynthetic process|oxidation-reduction process	mitochondrion|cytosol	magnesium ion binding|formate-tetrahydrofolate ligase activity|methenyltetrahydrofolate cyclohydrolase activity|methylenetetrahydrofolate dehydrogenase (NAD+) activity|methylenetetrahydrofolate dehydrogenase (NADP+) activity	1
Obp19b	X	sensory perception of chemical stimulus	extracellular region	odorant binding	1
bmm	3L	lipid metabolic process|triglyceride mobilization|determination of adult lifespan|positive regulation of lipid storage|triglyceride catabolic process|lipid homeostasis	lipid particle	triglyceride lipase activity	1
nord	2R	learning or memory|olfactory learning			1
pirk	2R	response to symbiotic bacterium|negative regulation of innate immune response|negative regulation of immune response|negative regulation of peptidoglycan recognition protein signaling pathway		receptor binding	1
sad	3R	ecdysone biosynthetic process|dorsal closure|central nervous system development|midgut development|motor neuron axon guidance|head involution|oxidation-reduction process	mitochondrion|membrane	iron ion binding|oxidoreductase activity, acting on paired donors, with incorporation or reduction of molecular oxygen|heme binding|ecdysteroid 2-hydroxylase activity	1
w	X	eye pigment biosynthetic process|ommochrome biosynthetic process|eye pigment precursor transport|memory|cellular biogenic amine biosynthetic process|eye pigment metabolic process|compound eye pigmentation|cGMP transport	integral to plasma membrane|cytoplasmic vesicle	eye pigment precursor transporter activity|ATP binding|ATPase activity, coupled to transmembrane movement of substances	1
ImpL2	3L	cell adhesion|determination of adult lifespan|negative regulation of insulin receptor signaling pathway	extracellular region|extracellular space	insulin-like growth factor binding	0
kay	3R	establishment of planar polarity|JNK cascade|germ cell development|ovarian follicle cell migration|border follicle cell migration|dorsal closure|R3/R4 cell fate commitment|second mitotic wave involved in compound eye morphogenesis|regulation of cyclin-dependent protein serine/threonine kinase activity involved in G2/M|wing disc development|wound healing|locomotor rhythm|imaginal disc fusion, thor…	nucleus|transcription factor complex|cytoplasm	sequence-specific DNA binding RNA polymerase II transcription factor activity|RNA polymerase II core promoter proximal region sequence-specific DNA binding transcription factor activity involved in positive regulation of transcription|DNA binding|transcription factor binding|sequence-specific DNA binding|protein heterodimerization activity|repressing transcription factor binding	0
kel	2L	ovarian follicle cell migration|ovarian nurse cell to oocyte transport|female germline ring canal formation|cytoplasmic transport, nurse cell to oocyte|actin cytoskeleton organization|karyosome formation|ovarian fusome organization	cell cortex|female germline ring canal inner rim|female germline ring canal|germline ring canal	actin binding	0
ALiX	3R	actin filament polymerization|positive regulation of JNK cascade			0
AdoR	3R	adenosine receptor signaling pathway|G-protein coupled receptor signaling pathway|synaptic transmission|associative learning|neurogenesis|negative regulation of calcium ion import	integral to membrane		0
CG10103	3L				0
CG11125	2R				0
CG1146	3L				0
CG1572	X	positive regulation of hemocyte proliferation	membrane		0
CG15861	2R				0
CG17121	3R	metabolic process		oxidoreductase activity, acting on the CH-OH group of donors, NAD or NADP as acceptor	0
CG2681	X	ubiquitin-dependent protein catabolic process|multicellular organismal development|protein ubiquitination	nucleus	zinc ion binding	0
CG30026	2R				0
CG31694	2L	positive regulation of JAK-STAT cascade			0
CG42666	X		intracellular	nucleic acid binding	0
CG42708	2R	glutamine metabolic process|imaginal disc-derived wing morphogenesis	mitochondrion	glutaminase activity	0
CG43202	2R				0
CG4733	3R	lateral inhibition		calcium ion binding|protein phosphatase type 2A regulator activity	0
CG5792	2L		microtubule associated complex		0
CG5921	X				0
CG7139	3L				0
CG9626	3R				0
Cct1	3L	phosphatidylcholine biosynthetic process|imaginal disc-derived wing morphogenesis|determination of adult lifespan|biosynthetic process|establishment of ommatidial planar polarity	nucleus	choline-phosphate cytidylyltransferase activity	0
Cyp4p1	2R	oxidation-reduction process	membrane|intracellular membrane-bounded organelle	iron ion binding|oxidoreductase activity, acting on paired donors, with incorporation or reduction of molecular oxygen|heme binding	0
Dgp-1	2R			GTPase activity|GTP binding	0
Fuca	3L	fucose metabolic process		alpha-L-fucosidase activity|fucose binding	0
Gfat2	3R		cytoplasm	glutamine-fructose-6-phosphate transaminase (isomerizing) activity	0
Idgf1	2L	carbohydrate metabolic process|chitin catabolic process|imaginal disc development	extracellular region	chitinase activity|imaginal disc growth factor receptor binding	0
Irc	3R	response to oxidative stress|oxidation-reduction process		heme binding	0
Mppe	2R	protein dephosphorylation	Golgi apparatus		0
Myo31DF	2L	determination of left/right symmetry|mesoderm development|imaginal disc-derived male genitalia morphogenesis|determination of digestive tract left/right asymmetry	cytoplasm|cell cortex|myosin complex	motor activity|actin binding|ATP binding|ATPase activity, coupled	0
Nep4	3R	proteolysis	integral to membrane	metalloendopeptidase activity	0
PGRP-LC	3L	regulation of humoral immune response|phagocytosis|immune response|positive regulation of antibacterial peptide biosynthetic process|positive regulation of biosynthetic process of antibacterial peptides active against Gram-negative bacteria|regulation of melanization defense response|defense response to Gram-negative bacterium|defense response to virus|peptidoglycan recognition protein signaling …	integral to plasma membrane|integral to membrane|apicolateral plasma membrane	zinc ion binding|pattern recognition receptor activity|N-acetylmuramoyl-L-alanine amidase activity|peptidoglycan receptor activity|peptidoglycan binding|protein dimerization activity	0
Rel	3R	immune response|positive regulation of antibacterial peptide biosynthetic process|positive regulation of biosynthetic process of antibacterial peptides active against Gram-negative bacteria|positive regulation of antifungal peptide biosynthetic process|Toll signaling pathway|positive regulation of gene expression|cellular response to amino acid starvation|positive regulation of innate immune resp…	nucleus|cytoplasm	sequence-specific DNA binding RNA polymerase II transcription factor activity|RNA polymerase II core promoter proximal region sequence-specific DNA binding transcription factor activity involved in positive regulation of transcription|DNA binding|sequence-specific DNA binding	0
Skp2	3R	mitotic cell cycle|ubiquitin-dependent protein catabolic process|endomitotic cell cycle	SCF ubiquitin ligase complex		0
Spn42De	2R	negative regulation of endopeptidase activity|regulation of proteolysis|negative regulation of proteolysis	extracellular space	serine-type endopeptidase inhibitor activity	0
Tina-1	2R			structural constituent of muscle	0
Tsp42Ed	2R		integral to membrane		0
b6	X			neuronal pentraxin receptor activity	0
cindr	3R	compound eye morphogenesis|actin filament organization|border follicle cell migration|intercellular bridge organization|lateral inhibition|positive regulation of receptor-mediated endocytosis	midbody|cleavage furrow|intercellular bridge	SH3/SH2 adaptor activity|SH3 domain binding	0
l(1)G0222	X	neurogenesis	cytoplasm|endoplasmic reticulum		0
moody	X	G-protein coupled receptor signaling pathway|ventral cord development|septate junction assembly|cortical actin cytoskeleton organization|behavioral response to nicotine|behavioral response to cocaine|behavioral response to ethanol|establishment of glial blood-brain barrier	pleated septate junction|integral to membrane	melatonin receptor activity	0
mthl10	3L	response to stress|G-protein coupled receptor signaling pathway|determination of adult lifespan	integral to membrane		0
ptc	2R	Bolwig's organ morphogenesis|proteolysis|smoothened signaling pathway|regulation of mitotic cell cycle|blastoderm segmentation|peripheral nervous system development|eye-antennal disc morphogenesis|imaginal disc-derived wing morphogenesis|gonad development|embryonic pattern specification|anterior/posterior pattern specification|dephosphorylation|ovarian follicle cell development|determination of g…	cytoplasm|integral to plasma membrane|integral to membrane|endocytic vesicle|fusome|perinuclear region of cytoplasm	hedgehog receptor activity|lipoprotein particle receptor activity	0
sima	3R	negative regulation of cell growth|cellular response to insulin stimulus|trachea development|cellular response to hypoxia	nucleus|cytoplasm	protein dimerization activity	0
vri	2L	multicellular organismal development|open tracheal system development|rhythmic behavior|chaeta morphogenesis|imaginal disc-derived wing hair organization|locomotor rhythm	nucleus	RNA polymerase II core promoter proximal region sequence-specific DNA binding transcription factor activity involved in negative regulation of transcription|protein homodimerization activity|sequence-specific DNA binding|protein heterodimerization activity	0
CG3625	2L		integral to membrane		0
Adk1	3L	ATP metabolic process	cytoplasm	adenylate kinase activity|uridine kinase activity|ATP binding	0
Ahcy13	X			adenosylhomocysteinase activity	0
Ahcy89E	3R			adenosylhomocysteinase activity	0
CAP	2R	sensory perception of sound|muscle attachment|sensory perception of mechanical stimulus		vinculin binding	0
CG10420	3R	SRP-dependent cotranslational protein targeting to membrane, translocation	endoplasmic reticulum		0
CG10433	2R	multicellular organism reproduction	extracellular space		0
CG10741	3L				0
CG11414	2R	mitosis		zinc ion binding	0
CG11537	3L	transmembrane transport	integral to membrane	carbohydrate transmembrane transporter activity	0
CG11658	3L				0
CG12994	X				0
CG1347	3R				0
CG1399	2R	cilium assembly		myosin I binding	0
CG15065	2R				0
CG18012	3R	protein glycosylation		beta-1,4-mannosyltransferase activity	0
CG1882	2R		lipid particle		0
CG3168	X	transmembrane transport	integral to membrane		0
CG31683	2L	lipid metabolic process		phospholipase activity|O-acyltransferase activity	0
CG32428	3L				0
CG34325	X			zinc ion binding	0
CG3505	3R	proteolysis	extracellular region	serine-type endopeptidase activity	0
CG42669	3L				0
CG4660	X				0
CG5073	3R				0
CG6191	2R	phagocytosis, engulfment|regulation of cell division			0
CG7149	2L	phagocytosis, engulfment|phospholipid biosynthetic process	membrane	diacylglycerol cholinephosphotransferase activity	0
CG7379	3R		Sin3-type complex	zinc ion binding	0
CG8249	2R	transmembrane transport	integral to membrane		0
CG8321	2R				0
CG9674	3L	glutamate biosynthetic process|oxidation-reduction process		glutamate synthase (NADPH) activity|iron ion binding|FMN binding|glutamate synthase (NADH) activity|flavin adenine dinucleotide binding|iron-sulfur cluster binding	0
CG9705	3L			DNA binding	0
Cp1	2R	proteolysis|protein catabolic process|salivary gland cell autophagic cell death|autophagic cell death	lysosome|fusome	cysteine-type endopeptidase activity	0
CrebA	3L	salivary gland development|salivary gland morphogenesis|larval chitin-based cuticle development|dorsal/ventral pattern formation|chitin-based larval cuticle pattern formation	nucleus	enhancer sequence-specific DNA binding|DNA binding|protein homodimerization activity|sequence-specific DNA binding	0
Cyp28a5	2L	oxidation-reduction process	membrane|intracellular membrane-bounded organelle	monooxygenase activity|iron ion binding|oxidoreductase activity, acting on paired donors, with incorporation or reduction of molecular oxygen|heme binding	0
Fem-1	2R				0
HLH106	3L	phagocytosis, engulfment|regulation of fatty acid biosynthetic process|fatty acid homeostasis	nucleus|endoplasmic reticulum membrane|membrane|nuclear membrane	RNA polymerase II core promoter proximal region sequence-specific DNA binding transcription factor activity involved in positive regulation of transcription|protein dimerization activity	0
Hph	3R	response to hypoxia|terminal branching, open tracheal system|protein localization|peptidyl-proline hydroxylation to 4-hydroxy-L-proline|positive regulation of cell growth|oxidation-reduction process|trachea morphogenesis|cellular response to hypoxia	nucleoplasm	iron ion binding|zinc ion binding|L-ascorbic acid binding|peptidyl-proline 4-dioxygenase activity	0
Idgf3	2L	carbohydrate metabolic process|chitin catabolic process|imaginal disc development	extracellular region	chitinase activity|imaginal disc growth factor receptor binding	0
Karybeta3	3R	protein import into nucleus	cytosol|microtubule associated complex	protein transmembrane transporter activity	0
Mct1	X	transmembrane transport	integral to membrane		0
NUCB1	3L	multicellular organism reproduction|defense response to Gram-negative bacterium	extracellular space|Golgi apparatus	DNA binding|calcium ion binding	0
Pkn	2R	protein phosphorylation|dorsal closure|wing disc morphogenesis|protein autophosphorylation	cytoplasm	ATP binding	0
Reg-5	2R				0
Rip11	X	rhabdomere development			0
Sesn	2R	mitochondrion degradation|inter-male aggressive behavior|cell cycle arrest|multicellular organismal aging|negative regulation of cell growth|regulation of reactive oxygen species metabolic process	nucleus		0
Shab	3L	regulation of action potential|synaptic transmission|regulation of heart contraction|larval locomotory behavior|neuron projection morphogenesis|protein homooligomerization|transmembrane transport|regulation of synaptic activity	voltage-gated potassium channel complex|integral to membrane	voltage-gated potassium channel activity|delayed rectifier potassium channel activity	0
Side	2L		nucleus	DNA binding|protein dimerization activity	0
Smg6	3R	nuclear-transcribed mRNA catabolic process, nonsense-mediated decay|neuromuscular synaptic transmission|RNA interference|gene silencing by miRNA|regulation of RNA stability|synapse organization		ribonuclease activity	0
Socs36E	2L	JAK-STAT cascade|haltere development|long-term memory|imaginal disc-derived wing vein morphogenesis|germ-line stem cell maintenance|negative regulation of epidermal growth factor receptor signaling pathway|negative regulation of R7 cell differentiation|negative regulation of sevenless signaling pathway|regulation of JAK-STAT cascade|negative regulation of JAK-STAT cascade|compound eye pigmentatio…			0
Sp212	3R	proteolysis		serine-type endopeptidase activity	0
SrpRbeta	3L	SRP-dependent cotranslational protein targeting to membrane|larval chitin-based cuticle development|neurogenesis|chitin-based larval cuticle pattern formation	signal recognition particle receptor complex	GTPase activity|signal recognition particle binding	0
Tsp42Eg	2R		integral to membrane		0
Tsp42Ek	2R		integral to membrane		0
Zasp52	2R	muscle structure development	muscle tendon junction|Z disc	zinc ion binding	0
alc	2R	maintenance of apical/basal cell polarity|neuron homeostasis		AMP-activated protein kinase activity	0
bw	2R	eye pigment biosynthetic process|ommochrome biosynthetic process|pteridine biosynthetic process|eye pigment precursor transport|sensory perception of sound	integral to plasma membrane	eye pigment precursor transporter activity|ATP binding|ATPase activity, coupled to transmembrane movement of substances	0
chico	2L	primary spermatocyte growth|growth of a germarium-derived egg chamber|vitellogenesis|metabolic process|insulin receptor signaling pathway|determination of adult lifespan|olfactory learning|regulation of cell size|positive regulation of cell growth|response to anoxia|regulation of tube length, open tracheal system|regulation of multicellular organism growth|positive regulation of multicellular org…		insulin receptor binding|phospholipid binding	0
emc	3L	startle response|inter-male aggressive behavior|spermatid development|dorsal closure|nervous system development|peripheral nervous system development|sensory organ development|progression of morphogenetic furrow involved in compound eye morphogenesis|imaginal disc-derived wing morphogenesis|midgut development|sex determination|sex determination, primary response to X:A ratio|head involution|cell …	nucleus|cytoplasm	protein binding transcription factor activity|transcription corepressor activity|protein heterodimerization activity	0
hoe2	2L	transmembrane transport	membrane|integral to membrane		0
klu	3L	positive regulation of neuroblast proliferation|tricarboxylic acid cycle|neuroblast development|sensory organ precursor cell fate determination|neurogenesis|larval feeding behavior|negative regulation of Ras protein signal transduction|positive regulation of compound eye retinal cell programmed cell death|neuronal stem cell maintenance|regulation of stem cell division	nucleus	nucleic acid binding|zinc ion binding	0
msk	3L	MAPK import into nucleus|protein import into nucleus|transmembrane receptor protein tyrosine kinase signaling pathway|epidermal growth factor receptor signaling pathway|imaginal disc-derived wing vein specification|imaginal disc-derived wing morphogenesis|cell proliferation|imaginal disc-derived wing vein morphogenesis|ommatidial rotation|wing cell fate specification|rhabdomere development|negati…	nucleus|cytoplasm|cell cortex|perinuclear region of cytoplasm	protein transmembrane transporter activity|Ran GTPase binding	0
p47	2R	nuclear envelope reassembly|rhabdomere development			0
prom	2R	rhabdomere development	integral to membrane		0
pst	3L	learning or memory|long-term memory|olfactory learning	lipid particle|cytosol		0
pyr	2R	hindgut morphogenesis|mesoderm development|mesoderm migration involved in gastrulation|larval visceral muscle development|larval somatic muscle development|fibroblast growth factor receptor signaling pathway|cardioblast differentiation|myoblast migration|positive regulation of glial cell proliferation		growth factor activity	0
rdgB	X	visual perception|phototransduction|sensory perception of smell|deactivation of rhodopsin mediated signaling|photoreceptor cell maintenance	intracellular|integral to plasma membrane|integral to membrane|subrhabdomeral cisterna	calcium-transporting ATPase activity|calcium ion binding|phosphatidylcholine transporter activity|phosphatidylinositol transporter activity|phosphatidylinositol binding|metal ion binding	0
stc	2L	nervous system development	nucleus	nucleic acid binding|zinc ion binding	0
zormin	3L			structural constituent of cytoskeleton	0
CG1637	X			acid phosphatase activity|metal ion binding	0
CG11842	3R	proteolysis		serine-type endopeptidase activity	0
CG16739	2R				0
CG18067	2R	multicellular organism reproduction	extracellular space		0
CG4325	X	regulation of antimicrobial peptide biosynthetic process		zinc ion binding	0
CG5527	3R	proteolysis		metalloendopeptidase activity	0
CG5778	3R				0
CG5966	X	imaginal disc-derived wing morphogenesis		triglyceride lipase activity|lipase activity	0
CG6767	3L	imaginal disc-derived wing morphogenesis|nucleoside metabolic process|ribonucleoside monophosphate biosynthetic process|nucleotide biosynthetic process		magnesium ion binding|ribose phosphate diphosphokinase activity	0
CG8358	3R	proteolysis		metalloendopeptidase activity	0
IM4	2R	immune response|humoral immune response	extracellular region|extracellular space		0
Adgf-D	3R	cell proliferation|purine ribonucleoside monophosphate biosynthetic process|hypoxanthine salvage|inosine biosynthetic process	extracellular space|cytosol	adenosine deaminase activity|growth factor activity	0
CG1104	3R				0
CG1299	3L	proteolysis		serine-type endopeptidase activity	0
CG13318	3R	proteolysis		serine-type endopeptidase activity	0
CG32549	X		cytosol	5'-nucleotidase activity	0
CG7556	X			DNA binding|chromatin binding	0
CG9008	2L	carbohydrate metabolic process|Golgi organization|lipid particle organization		isomerase activity	0
CG9689	X				0
Gtp-bp	X	GTP catabolic process|SRP-dependent cotranslational protein targeting to membrane|regulation of protein secretion	signal recognition particle receptor complex|endoplasmic reticulum membrane|lipid particle	mRNA binding|GTPase activity|signal recognition particle binding|GTP binding	0
ade5	X	inter-male aggressive behavior|'de novo' IMP biosynthetic process|imaginal disc-derived wing morphogenesis	cytoplasm	phosphoribosylaminoimidazole carboxylase activity|phosphoribosylaminoimidazolesuccinocarboxamide synthase activity|ATP binding|5-(carboxyamino)imidazole ribonucleotide mutase activity	0
cue	3L	primary spermatocyte growth|Wnt receptor signaling pathway involved in dorsal/ventral axis specification|canonical Wnt receptor signaling pathway		Wnt-protein binding|Wnt-activated receptor activity	0
l(1)G0320	X		signal recognition particle receptor complex|lipid particle|fusome		0
pncr016:2R	2R				0
pug	3R	folic acid-containing compound biosynthetic process|oxidation-reduction process	cytoplasm|lipid particle|cytosol	formate-tetrahydrofolate ligase activity|methenyltetrahydrofolate cyclohydrolase activity|methylenetetrahydrofolate dehydrogenase (NADP+) activity|ATP binding	0
7B2	3R	neuropeptide signaling pathway|positive regulation of peptidase activity|peptide hormone processing|positive regulation of proteolysis	secretory granule	peptidase activator activity	0
Aats-ala	2L	alanyl-tRNA aminoacylation	cytoplasm	nucleic acid binding|alanine-tRNA ligase activity|ATP binding	0
Aats-cys	2R	cysteinyl-tRNA aminoacylation	cytosol	cysteine-tRNA ligase activity|ATP binding	0
Act87E	3R	cytoskeleton organization	lipid particle|actin filament	structural constituent of cytoskeleton|ATP binding	0
Amy-p	2R	carbohydrate metabolic process	extracellular region	catalytic activity|alpha-amylase activity|cation binding	0
Bet1	3L	neurogenesis			0
Bx	X	inter-male aggressive behavior|phagocytosis, engulfment|imaginal disc-derived wing morphogenesis|chaeta development|leg disc development|imaginal disc-derived leg segmentation|response to cocaine|locomotor rhythm	nucleus	zinc ion binding	0
CG10077	3L		microtubule associated complex	nucleic acid binding|RNA helicase activity|ATP binding|ATP-dependent helicase activity	0
CG10151	2R				0
CG10877	3R	metabolic process		catalytic activity	0
CG11191	2R				0
CG11417	X	neurogenesis	nucleus		0
CG11592	2L	lateral inhibition			0
CG11652	3L	phagocytosis, engulfment|peptidyl-diphthamide biosynthetic process from peptidyl-histidine	cytoplasm		0
CG11796	3L	aromatic amino acid family metabolic process|oxidation-reduction process		4-hydroxyphenylpyruvate dioxygenase activity	0
CG11880	3R				0
CG11899	3R	L-serine biosynthetic process|pyridoxine biosynthetic process		pyridoxal phosphate binding	0
CG12014	3L	metabolic process		iduronate-2-sulfatase activity	0
CG12299	2L			nucleic acid binding|zinc ion binding	0
CG13654	3R				0
CG13902	3L				0
CG13928	3L			zinc ion binding	0
CG14109	3L				0
CG14200	X				0
CG14535	2L	microtubule-based movement|neuron projection morphogenesis	microtubule associated complex	microtubule motor activity|ATP binding	0
CG14567	3L				0
CG14608	3R	chitin metabolic process	extracellular region	chitin binding	0
CG14937	2L				0
CG15067	2R	neurogenesis			0
CG15100	2R	methionyl-tRNA aminoacylation|neurogenesis	cytoplasm|microtubule associated complex	methionine-tRNA ligase activity|ATP binding	0
CG15546	3R				0
CG16743	2L				0
CG17271	3R	multicellular organism reproduction	extracellular space	calcium ion binding	0
CG17982	X				0
CG2444	X		extracellular space		0
CG2680	X	metabolic process		4-nitrophenylphosphatase activity	0
CG2938	X	lateral inhibition			0
CG30158	2R	GTP catabolic process|small GTPase mediated signal transduction	membrane	GTPase activity|GTP binding	0
CG31678	2L	lateral inhibition			0
CG32813	X				0
CG33307	2L				0
CG3356	2R		nucleus|cytoplasm		0
CG3590	3R	purine nucleotide metabolic process|purine ribonucleotide biosynthetic process	cytosol	N6-(1,2-dicarboxyethyl)AMP AMP-lyase (fumarate-forming) activity	0
CG3604	2L			serine-type endopeptidase inhibitor activity	0
CG42368	2L				0
CG42808	2R				0
CG43737	X				0
CG44085	2L				0
CG44325	X				0
CG4658	2L				0
CG4666	X				0
CG5080	2L				0
CG5508	3R	plasma membrane organization|phospholipid biosynthetic process	mitochondrial outer membrane	glycerol-3-phosphate O-acyltransferase activity	0
CG6234	3R	gastrulation	vesicle		0
CG6409	3L		endoplasmic reticulum		0
CG7110	2L				0
CG7582	3R		integral to membrane		0
CG7987	3R			nucleic acid binding|zinc ion binding	0
CG8206	X			zinc ion binding	0
CG8317	2R				0
CG8468	2R	transmembrane transport	integral to membrane	secondary active monocarboxylate transmembrane transporter activity	0
CG8963	2R	startle response|inter-male aggressive behavior|RNA metabolic process|locomotion involved in locomotory behavior|olfactory behavior|brain morphogenesis		DNA binding|RNA binding	0
CG9796	3R				0
Dh44	3R	neuropeptide signaling pathway|body fluid secretion	extracellular region	hormone activity|neuropeptide hormone activity|diuretic hormone activity	0
Dip3	2R	immune response|antennal development|dorsal/ventral pattern formation|negative regulation of eye photoreceptor cell development|negative regulation of compound eye photoreceptor development	nuclear chromosome|nucleus|nuclear body	basal RNA polymerase II transcription machinery binding|DNA binding|transcription coactivator activity|protein homodimerization activity	0
DnaJ-1	3L		cytoplasm|microtubule associated complex	unfolded protein binding	0
GIIIspla2	X	phospholipid metabolic process		phospholipase A2 activity|calcium ion binding	0
Gcn5	3L	chromatin remodeling|axon target recognition|muscle organ development|histone acetylation|histone H3 acetylation|histone H4 acetylation|dendrite morphogenesis	histone acetyltransferase complex|SAGA complex|nucleus|polytene chromosome	chromatin binding|H3 histone acetyltransferase activity|H4 histone acetyltransferase activity	0
Grasp65	3L	Golgi organization|wing disc morphogenesis|morphogenesis of follicular epithelium	Golgi membrane|endoplasmic reticulum|Golgi apparatus|Golgi-associated vesicle		0
IM14	2R		extracellular region		0
MFS18	2L	transmembrane transport	integral to membrane	sodium-dependent phosphate transmembrane transporter activity	0
MICAL-like	3L			actin binding|zinc ion binding	0
PGRP-LE	X	immune response|determination of adult lifespan|positive regulation of innate immune response|defense response to Gram-negative bacterium|defense response to Gram-positive bacterium	extracellular region|integral to plasma membrane	zinc ion binding|N-acetylmuramoyl-L-alanine amidase activity|peptidoglycan receptor activity|peptidoglycan binding	0
Pdp	X	protein dephosphorylation	nucleus|cytoplasm|mitochondrion	phosphoprotein phosphatase activity	0
Pfrx	X	fructose metabolic process|fructose 2,6-bisphosphate metabolic process|imaginal disc-derived wing morphogenesis		6-phosphofructo-2-kinase activity|ATP binding	0
Pi3K92E	3R	larval development|instar larval development|response to oxidative stress|germ-band shortening|larval salivary gland morphogenesis|insulin receptor signaling pathway|regulation of cell size|phosphorylation|positive regulation of cell growth|larval feeding behavior|regulation of multicellular organism growth|negative regulation of epidermal growth factor receptor signaling pathway|regulation of ce…		lipid kinase activity|SH3 domain binding|phosphatidylinositol 3-kinase activity|1-phosphatidylinositol-4-phosphate 3-kinase activity|phosphatidylinositol-4,5-bisphosphate 3-kinase activity	0
Pmm45A	2R		cytosol	magnesium ion binding|phosphoglucomutase activity	0
RhoGAP68F	3L	ventral furrow formation|imaginal disc-derived leg morphogenesis	intracellular	Rho GTPase activator activity	0
SIFR	3R	G-protein coupled receptor signaling pathway|determination of adult lifespan	integral to membrane	neuropeptide Y receptor activity|olfactory receptor activity|neuropeptide receptor activity|G-protein coupled peptide receptor activity	0
Shal	3L	synaptic transmission|protein homooligomerization|transmembrane transport	voltage-gated potassium channel complex|integral to membrane	voltage-gated potassium channel activity|A-type (transient outward) potassium channel activity|delayed rectifier potassium channel activity	0
Spn27A	2L	Toll signaling pathway|dorsal/ventral axis specification|negative regulation of endopeptidase activity|melanization defense response|negative regulation of melanization defense response|melanotic encapsulation of foreign target|negative regulation of proteolysis|behavioral response to ethanol	extracellular region	enzyme inhibitor activity|serine-type endopeptidase inhibitor activity	0
Swim	2R	proteolysis|immune response|positive regulation of Wnt receptor signaling pathway by establishment of Wnt protein localization to extracellular region	extracellular space|chorion	cysteine-type endopeptidase activity|scavenger receptor activity|Wnt-protein binding|polysaccharide binding	0
TRAM	X	SRP-dependent cotranslational protein targeting to membrane|phagocytosis, engulfment	endoplasmic reticulum|lipid particle|integral to membrane		0
Tapdelta	2R	protein retention in ER lumen	Sec61 translocon complex|lipid particle|integral to membrane		0
Tig	2L	phagocytosis, engulfment|cell-substrate adhesion|cell adhesion mediated by integrin|regulation of cell adhesion mediated by integrin|substrate adhesion-dependent cell spreading	proteinaceous extracellular matrix|basement membrane|extracellular matrix		0
Tpc1	3R	thiamine pyrophosphate transport|transmembrane transport	mitochondrial envelope	thiamine pyrophosphate-transporting ATPase activity	0
Uhg5	2R				0
YT521-B	3L	RNA metabolic process	nuclear body	RNA binding	0
ade2	2L	'de novo' IMP biosynthetic process		phosphoribosylformylglycinamidine synthase activity	0
ade3	2L	'de novo' IMP biosynthetic process|purine nucleobase biosynthetic process	cytoplasm	phosphoribosylamine-glycine ligase activity|phosphoribosylformylglycinamidine cyclo-ligase activity|phosphoribosylglycinamide formyltransferase activity|ATP binding|metal ion binding	0
bif	X	imaginal disc-derived wing morphogenesis|female meiosis chromosome segregation|negative regulation of axon extension	cytoplasm	actin binding|microtubule binding|protein phosphatase 1 binding|actin filament binding	0
bnb	X	multicellular organismal development|gliogenesis			0
dmt	3R	mitotic spindle organization|mitotic sister chromatid cohesion|nervous system development|peripheral nervous system development	nucleus		0
dome	X	compound eye morphogenesis|morphogenesis of an epithelium|protein dephosphorylation|immune response|JAK-STAT cascade|border follicle cell migration|blastoderm segmentation|open tracheal system development|hindgut morphogenesis|long-term memory|positive regulation of cell proliferation|locomotor rhythm	apical plasma membrane|apicolateral plasma membrane	protein tyrosine phosphatase activity|protein heterodimerization activity	0
gl	3R	sensory perception of sound|entrainment of circadian clock|response to red light|ring gland development|compound eye photoreceptor development|entrainment of circadian clock by photoperiod	nucleus	DNA binding|RNA polymerase II distal enhancer sequence-specific DNA binding transcription factor activity|zinc ion binding	0
kermit	2R	determination of adult lifespan|locomotion involved in locomotory behavior			0
laza	3L	phototransduction|response to light intensity|dephosphorylation|thermotaxis	membrane		0
lid	2L	chromatin organization|histone H3-K4 demethylation|histone H3-K9 acetylation|locomotor rhythm|oxidation-reduction process	nucleus|Sin3-type complex	DNA binding|zinc ion binding|histone demethylase activity (H3-K4 specific)|histone demethylase activity (H3-trimethyl-K4 specific)|histone acetyltransferase activity (H3-K9 specific)	0
mbf1	3L	central nervous system development|open tracheal system development|dendrite morphogenesis	nucleus|cytoplasm	transcription coactivator activity|methyl-CpG binding|protein binding, bridging	0
mib2	2L	myoblast fusion|protein ubiquitination|muscle cell homeostasis	cytoplasm|Z disc|M band	zinc ion binding|myosin II light chain binding|myosin II heavy chain binding	0
ncm	2L	phagocytosis, engulfment|RNA metabolic process		DNA binding|RNA binding	0
nod	X	DNA repair|microtubule-based movement|mitotic spindle organization|spindle assembly involved in female meiosis I|positive regulation of microtubule polymerization|distributive segregation|meiotic chromosome segregation|establishment of meiotic spindle orientation	kinesin complex	DNA binding|microtubule motor activity|ATP binding|microtubule plus-end binding	0
numb	2L	cell fate determination|central nervous system development|ventral cord development|peripheral nervous system development|rhythmic behavior|protein localization|asymmetric cell division|regulation of Notch signaling pathway|regulation of asymmetric cell division|sensory organ precursor cell fate determination|embryonic heart tube development|muscle cell fate specification|sensory organ precursor …	nucleus|cytoplasm|cell cortex|basal part of cell|basal cortex	nucleic acid binding|Notch binding	0
pUf68	3L	alternative mRNA splicing, via spliceosome|regulation of alternative mRNA splicing, via spliceosome|regulation of cell growth|mRNA splice site selection|cystoblast division|neurogenesis	nucleus|protein complex|precatalytic spliceosome|catalytic step 2 spliceosome	nucleotide binding|mRNA binding|poly(U) RNA binding	0
roX1	X	dosage compensation|dosage compensation by hyperactivation of X chromosome|dosage compensation complex assembly involved in dosage compensation by hyperactivation of X chromosome	X chromosome|X chromosome located dosage compensation complex, transcription activating		0
scrib	3R	establishment of imaginal disc-derived wing hair orientation|morphogenesis of a polarized epithelium|positive regulation of antibacterial peptide biosynthetic process|pole cell migration|dorsal closure|R3/R4 cell fate commitment|wing disc morphogenesis|asymmetric protein localization|cell proliferation|negative regulation of cell proliferation|gonad development|morphogenesis of embryonic epitheli…	septate junction|basolateral plasma membrane|apicolateral plasma membrane|lateral plasma membrane|neuromuscular junction|fusome		0
spi	2L	G2/M transition of mitotic cell cycle|heart process|epidermal growth factor receptor signaling pathway|border follicle cell migration|stomatogastric nervous system development|peripheral nervous system development|open tracheal system development|salivary gland boundary specification|oenocyte development|imaginal disc-derived wing morphogenesis|positive regulation of cell proliferation|second mit…	extracellular region|endoplasmic reticulum|Golgi apparatus|integral to membrane	gurken receptor binding	0
tra	3L	spliceosomal complex assembly|sex determination|sex determination, primary response to X:A ratio|sex differentiation|somatic sex determination|female somatic sex determination|female sex determination|male courtship behavior, veined wing generated song production|female sex differentiation	nucleus|spliceosomal complex	pre-mRNA binding	0
wmd	2R	imaginal disc-derived wing morphogenesis	microtubule associated complex	receptor binding	0

## Sheet: Downregulated in InRDN in F
Gene Symbol	Chromosome	GO Biological Process	GO Cellular Component	GO Molecular Function	Two Fold (1 if true, 0 if false)
CG13936	3L				1
CG16718	3R				1
CG18327	2R		mitochondrial envelope		1
CG31465	3R				1
CG32425	3L				1
CG3348	3R	chitin metabolic process	extracellular region	chitin binding	1
CG33494	3R				1
CG42709	3L				1
CG6465	3R	proteolysis	cytoplasm	aminoacylase activity|metallopeptidase activity	1
CG8539	3L	proteolysis		metallocarboxypeptidase activity|zinc ion binding	1
Cyp4e3	2L	oxidation-reduction process	lipid particle|membrane|intracellular membrane-bounded organelle	iron ion binding|oxidoreductase activity, acting on paired donors, with incorporation or reduction of molecular oxygen|heme binding	1
Gk	3L	carbohydrate metabolic process|glycerol-3-phosphate biosynthetic process		glycerol kinase activity	1
Oat	3L	ornithine metabolic process|neurogenesis	mitochondrion	ornithine-oxo-acid transaminase activity|pyridoxal phosphate binding	1
Obp99a	3R	sensory perception of chemical stimulus|response to pheromone|olfactory behavior	extracellular region	odorant binding	1
P5CDh2	3R	glutamate biosynthetic process|proline catabolic process|oxidation-reduction process		1-pyrroline-5-carboxylate dehydrogenase activity|oxidoreductase activity, acting on the aldehyde or oxo group of donors, NAD or NADP as acceptor	1
Rootletin	3R		ciliary rootlet		1
rost	2L	myoblast fusion	membrane|integral to membrane		1
spin	2R	lysosome organization|peripheral nervous system development|courtship behavior|endosome to lysosome transport|regulation of synaptic growth at neuromuscular junction|cellular response to starvation|larval central nervous system remodeling|locomotion|nurse cell apoptotic process|regulation of nurse cell apoptotic process|transmembrane transport|negative regulation of decapentaplegic signaling path…	integral to membrane|vesicle		1
Adk3	3R	ADP biosynthetic process|nucleotide phosphorylation	mitochondrion	adenylate kinase activity|ATP binding|nucleoside triphosphate adenylate kinase activity	0
Baldspot	3L	spermatogenesis	integral to membrane		0
CAHbeta	3R		mitochondrion	carbonate dehydratase activity|zinc ion binding	0
CG11241	3L			alanine-glyoxylate transaminase activity|pyridoxal phosphate binding	0
CG11893	3R	chaeta development|wing disc development		transferase activity, transferring phosphorus-containing groups	0
CG15673	2R				0
CG1628	X	mitochondrial ornithine transport|amino acid transmembrane transport	mitochondrial envelope|mitochondrial inner membrane	L-ornithine transmembrane transporter activity	0
CG18135	3L	glycerol metabolic process|lipid metabolic process|multicellular organism reproduction	extracellular space	glycerophosphodiester phosphodiesterase activity|starch binding	0
CG3036	2L	phosphate ion transport|transmembrane transport	integral to membrane	sodium:phosphate symporter activity	0
CG32091	3L		integral to membrane	ATP binding|ATPase activity, coupled to transmembrane movement of substances	0
CG7607	3L				0
CG8745	3L	arginine catabolic process to glutamate|response to nicotine	mitochondrion	ornithine-oxo-acid transaminase activity|alanine-glyoxylate transaminase activity|pyridoxal phosphate binding	0
Fmo-2	2R	oxidation-reduction process	mitochondrion|cytosol|intracellular membrane-bounded organelle	monooxygenase activity|flavin adenine dinucleotide binding|NADP binding	0
Ih	2R	proboscis extension reflex|determination of adult lifespan|regulation of dopamine secretion|locomotor rhythm|positive regulation of circadian sleep/wake cycle, sleep|circadian sleep/wake cycle, sleep|transmembrane transport	membrane	intracellular cyclic nucleotide activated cation channel activity|voltage-gated ion channel activity|voltage-gated potassium channel activity	0
Ndae1	2L	chloride transport|bicarbonate transport|proton transport	integral to membrane	inorganic anion exchanger activity|sodium:bicarbonate symporter activity|bicarbonate transmembrane transporter activity	0
SpdS	3R	spermidine biosynthetic process		spermidine synthase activity	0
Treh	2R	trehalose metabolic process	anchored to plasma membrane	alpha,alpha-trehalase activity|trehalase activity	0
alpha-Est9	3R			cholinesterase activity	0
babos	2R	regulation of dendrite morphogenesis			0
cwo	3R	circadian regulation of gene expression|regulation of circadian rhythm	nucleus	DNA binding|protein dimerization activity	0
daw	2L	transforming growth factor beta receptor signaling pathway|activin receptor signaling pathway|positive regulation of activin receptor signaling pathway		transforming growth factor beta receptor binding|growth factor activity	0
tj	2L	male gonad development|gene expression|gonad morphogenesis	nucleus	sequence-specific DNA binding RNA polymerase II transcription factor activity|sequence-specific DNA binding|protein heterodimerization activity	0
p38c	3R	protein phosphorylation|regulation of adult chitin-containing cuticle pigmentation		ATP binding	1
CG13868	2R				0
CG12207	3R				0
CG8026	2R	mitochondrial transport|folic acid transport|transmembrane transport	mitochondrial envelope|mitochondrial inner membrane	folic acid transporter activity	0
Lip4	2L	lipid metabolic process		triglyceride lipase activity	0
rost	2L	myoblast fusion	membrane|integral to membrane		0
spin	2R	lysosome organization|peripheral nervous system development|courtship behavior|endosome to lysosome transport|regulation of synaptic growth at neuromuscular junction|cellular response to starvation|larval central nervous system remodeling|locomotion|nurse cell apoptotic process|regulation of nurse cell apoptotic process|transmembrane transport|negative regulation of decapentaplegic signaling path…	integral to membrane|vesicle		0
CG3036	2L	phosphate ion transport|transmembrane transport	integral to membrane	sodium:phosphate symporter activity	0
cwo	3R	circadian regulation of gene expression|regulation of circadian rhythm	nucleus	DNA binding|protein dimerization activity	0
CG42240	X				0
Dr	3R	pattern specification process|ectoderm development|central nervous system development|ventral cord development|brain development|dorsal/ventral pattern formation, imaginal disc|imaginal disc-derived wing morphogenesis|imaginal disc-derived male genitalia development|muscle organ development|dorsal/ventral pattern formation|negative regulation of gene expression|glial cell development|wing disc pa…	nucleus	DNA binding|sequence-specific DNA binding	0

## Sheet: Upregulated in InRDN in F
Gene Symbol	Chromosome	GO Biological Process	GO Cellular Component	GO Molecular Function	Two Fold (1 if true, 0 if false)
Amy-d	2R	carbohydrate metabolic process		alpha-amylase activity|calcium ion binding|cation binding	1
CG11842	3R	proteolysis		serine-type endopeptidase activity	1
CG14752	2R				1
CG15068	2R				1
CG16739	2R				1
CG18067	2R	multicellular organism reproduction	extracellular space		1
CG18563	2L	proteolysis		serine-type endopeptidase activity	1
CG31915	2L	lipopolysaccharide biosynthetic process		procollagen-lysine 5-dioxygenase activity	1
CG3376	2R	sphingomyelin catabolic process			1
CG42751	2L				1
CG4325	X	regulation of antimicrobial peptide biosynthetic process		zinc ion binding	1
CG4500	2L	mesoderm development|metabolic process		long-chain fatty acid-CoA ligase activity	1
CG4962	3L				1
CG5527	3R	proteolysis		metalloendopeptidase activity	1
CG5778	3R				1
CG5791	3R				1
CG5966	X	imaginal disc-derived wing morphogenesis		triglyceride lipase activity|lipase activity	1
CG6385	2R	glycine catabolic process|oxidation-reduction process	cytoplasm	aminomethyltransferase activity|sarcosine dehydrogenase activity	1
CG6767	3L	imaginal disc-derived wing morphogenesis|nucleoside metabolic process|ribonucleoside monophosphate biosynthetic process|nucleotide biosynthetic process		magnesium ion binding|ribose phosphate diphosphokinase activity	1
CG8358	3R	proteolysis		metalloendopeptidase activity	1
CG8665	2L	biosynthetic process|10-formyltetrahydrofolate catabolic process|oxidation-reduction process	cytoplasm	formyltetrahydrofolate dehydrogenase activity|oxidoreductase activity, acting on the aldehyde or oxo group of donors, NAD or NADP as acceptor|hydroxymethyl-, formyl- and related transferase activity	1
IM4	2R	immune response|humoral immune response	extracellular region|extracellular space		1
Ndg	2R	cell-matrix adhesion	basement membrane	calcium ion binding	1
Or63a	3L	sensory perception of smell	dendrite membrane	olfactory receptor activity|odorant binding	1
Spn43Ad	2R	negative regulation of endopeptidase activity|regulation of proteolysis	extracellular space	serine-type endopeptidase inhibitor activity	1
ACC	2R		cytoplasm|lipid particle	acetyl-CoA carboxylase activity|biotin carboxylase activity|ATP binding|metal ion binding	0
Adgf-D	3R	cell proliferation|purine ribonucleoside monophosphate biosynthetic process|hypoxanthine salvage|inosine biosynthetic process	extracellular space|cytosol	adenosine deaminase activity|growth factor activity	0
Ance-4	2R	proteolysis	membrane	metallopeptidase activity|peptidyl-dipeptidase activity	0
Atg4	2L	regulation of autophagy		cysteine-type endopeptidase activity	0
Bruce	3R	spermatid development|sperm individualization			0
CG10576	3L			aminopeptidase activity	0
CG10799	2R				0
CG1104	3R				0
CG1208	3R	transmembrane transport	integral to membrane		0
CG12643	X				0
CG12717	X	proteolysis|imaginal disc-derived wing morphogenesis|central nervous system projection neuron axonogenesis|dendritic spine morphogenesis	nucleus|cytoplasm	SUMO-specific protease activity	0
CG1299	3L	proteolysis		serine-type endopeptidase activity	0
CG13005	X				0
CG13283	2L	proteolysis		metalloendopeptidase activity	0
CG13318	3R	proteolysis		serine-type endopeptidase activity	0
CG14234	X				0
CG14762	2R	neuron projection morphogenesis			0
CG16719	3L	mesoderm development			0
CG1749	X	Mo-molybdopterin cofactor biosynthetic process|oxidation-reduction process		Mo-molybdopterin cofactor sulfurase activity|oxidoreductase activity, acting on the CH-OH group of donors, NAD or NADP as acceptor|cofactor binding	0
CG1824	X	transmembrane transport	mitochondrial inner membrane|integral to membrane	ATP binding|ATPase activity, coupled to transmembrane movement of substances	0
CG32549	X		cytosol	5'-nucleotidase activity	0
CG32695	X				0
CG34347	3R		cytoskeleton	actin binding|cytoskeletal protein binding	0
CG42672	2R				0
CG42748	2L			protein phosphatase 1 binding	0
CG43351	2R				0
CG4607	X	transmembrane transport	integral to membrane	substrate-specific transmembrane transporter activity	0
CG6910	3L	inositol catabolic process|oxidation-reduction process	cytoplasm	iron ion binding|inositol oxygenase activity	0
CG7280	X	sulfur compound metabolic process|protein catabolic process|oxidation-reduction process		sulfite oxidase activity|heme binding|molybdenum ion binding	0
CG7384	2L				0
CG7556	X			DNA binding|chromatin binding	0
CG7766	X	glycogen metabolic process	phosphorylase kinase complex	calmodulin binding|phosphorylase kinase regulator activity	0
CG8010	X				0
CG8389	2R	transmembrane transport	integral to membrane	secondary active monocarboxylate transmembrane transporter activity	0
CG8944	X			nucleic acid binding|zinc ion binding	0
CG9008	2L	carbohydrate metabolic process|Golgi organization|lipid particle organization		isomerase activity	0
CG9689	X				0
CG9837	3R				0
Cpr72Ec	3L			structural constituent of chitin-based cuticle	0
Cul-4	2R	mitotic G2 DNA damage checkpoint|eggshell chorion gene amplification|positive regulation of NFAT protein import into nucleus	nuclear ubiquitin ligase complex|cullin-RING ubiquitin ligase complex	ubiquitin protein ligase binding	0
Cyp12c1	3L	oxidation-reduction process	mitochondrion	iron ion binding|oxidoreductase activity, acting on paired donors, with incorporation or reduction of molecular oxygen|heme binding	0
Cyp4aa1	2R	hormone metabolic process|insecticide catabolic process|oxidation-reduction process	membrane|intracellular membrane-bounded organelle	monooxygenase activity|iron ion binding|oxidoreductase activity, acting on paired donors, with incorporation or reduction of molecular oxygen|heme binding	0
DAAM	X	open tracheal system development|actin cytoskeleton organization|cuticle pattern formation|regulation of tube architecture, open tracheal system|regulation of axonogenesis|regulation of filopodium assembly|positive regulation of filopodium assembly	axonal growth cone	actin binding	0
Dp1	2R	chromosome segregation|heterochromatin assembly	heterochromatin|nucleus|polytene chromosome chromocenter|lipid particle|ribonucleoprotein complex	satellite DNA binding|mRNA 3'-UTR binding	0
Gale	3L	galactose metabolic process|cellular metabolic process		UDP-glucose 4-epimerase activity|coenzyme binding	0
Gasp	3R	chitin metabolic process	extracellular region	chitin binding|structural constituent of peritrophic membrane	0
GstZ2	3R	L-phenylalanine catabolic process|tyrosine catabolic process|glutathione metabolic process|aromatic amino acid family metabolic process	cytoplasm	glutathione transferase activity	0
Gtp-bp	X	GTP catabolic process|SRP-dependent cotranslational protein targeting to membrane|regulation of protein secretion	signal recognition particle receptor complex|endoplasmic reticulum membrane|lipid particle	mRNA binding|GTPase activity|signal recognition particle binding|GTP binding	0
Idgf2	2L	carbohydrate metabolic process|chitin catabolic process|imaginal disc development	extracellular region	chitinase activity|imaginal disc growth factor receptor binding	0
Lint-1	X		polytene chromosome		0
PTP-ER	2R	inactivation of MAPK activity|mitotic cell cycle|protein dephosphorylation|Ras protein signal transduction|R7 cell fate commitment	cytoplasm	protein tyrosine phosphatase activity	0
Reg-2	3L	metabolic process		phosphoglycolate phosphatase activity	0
Rm62	3R	regulation of alternative mRNA splicing, via spliceosome|RNA interference|neurogenesis	nucleus|polytene chromosome|polytene chromosome puff|microtubule associated complex|precatalytic spliceosome|catalytic step 2 spliceosome	nucleic acid binding|mRNA binding|ATP-dependent RNA helicase activity|ATP binding	0
Sam-S	2L	S-adenosylmethionine biosynthetic process|chaeta development|wing disc development		methionine adenosyltransferase activity|ATP binding	0
Sec61alpha	2L	SRP-dependent cotranslational protein targeting to membrane, translocation|dorsal closure|cell death|head involution|negative regulation of autophagy|positive regulation of cell death|cuticle development|neuron projection morphogenesis	Sec61 translocon complex|rough endoplasmic reticulum|fusome		0
Sec61beta	2R	SRP-dependent cotranslational protein targeting to membrane, translocation|negative regulation of autophagy|neuron projection morphogenesis	Sec61 translocon complex		0
Sik2	X	protein phosphorylation|response to starvation		ATP binding	0
Spp	2L	signal peptide processing|open tracheal system development|cellular response to unfolded protein	endoplasmic reticulum|membrane|integral to membrane	aspartic endopeptidase activity, intramembrane cleaving	0
SsRbeta	3L	protein retention in ER lumen	endoplasmic reticulum|lipid particle|microtubule associated complex|integral to membrane		0
Sulf1	3R	pattern specification process|metabolic process|regulation of transforming growth factor beta receptor signaling pathway|negative regulation of epidermal growth factor receptor signaling pathway	endoplasmic reticulum	N-acetylglucosamine-6-sulfatase activity|alkyl sulfatase activity	0
Tm1	3R	muscle contraction|regulation of lamellipodium assembly|pole plasm oskar mRNA localization|dendrite morphogenesis	muscle thin filament tropomyosin|sarcomere|filamentous actin|investment cone	actin binding|actin filament binding	0
Tsp	2L	muscle organ development|muscle attachment|cell adhesion mediated by integrin	extracellular region|muscle tendon junction|extracellular matrix|protein complex	calcium ion binding|heparin binding	0
ade5	X	inter-male aggressive behavior|'de novo' IMP biosynthetic process|imaginal disc-derived wing morphogenesis	cytoplasm	phosphoribosylaminoimidazole carboxylase activity|phosphoribosylaminoimidazolesuccinocarboxamide synthase activity|ATP binding|5-(carboxyamino)imidazole ribonucleotide mutase activity	0
adp	2R	carbohydrate metabolic process|lipid metabolic process|response to desiccation|regulation of lipid storage|negative regulation of sequestering of triglyceride			0
cue	3L	primary spermatocyte growth|Wnt receptor signaling pathway involved in dorsal/ventral axis specification|canonical Wnt receptor signaling pathway		Wnt-protein binding|Wnt-activated receptor activity	0
fon	2L	hemolymph coagulation	extracellular region|lipid particle		0
kek4	2L	negative regulation of epidermal growth factor receptor signaling pathway	integral to plasma membrane		0
kel	2L	ovarian follicle cell migration|ovarian nurse cell to oocyte transport|female germline ring canal formation|cytoplasmic transport, nurse cell to oocyte|actin cytoskeleton organization|karyosome formation|ovarian fusome organization	cell cortex|female germline ring canal inner rim|female germline ring canal|germline ring canal	actin binding	0
l(1)G0320	X		signal recognition particle receptor complex|lipid particle|fusome		0
nec	2R	immune response|Toll signaling pathway|negative regulation of endopeptidase activity|regulation of proteolysis|negative regulation of Toll signaling pathway	extracellular space	serine-type endopeptidase inhibitor activity	0
olf186-M	2R				0
omd	3R	neurogenesis|snRNA 3'-end processing	integrator complex		0
pix	3L	mRNA metabolic process|negative regulation of neuron apoptotic process	cytoplasm|mitochondrion|eukaryotic translation initiation factor 3 complex	ATP binding|ribonuclease inhibitor activity|ribosomal small subunit binding|iron-sulfur cluster binding	0
pncr016:2R	2R				0
ppa	2R	ubiquitin-dependent protein catabolic process	nuclear ubiquitin ligase complex|SCF ubiquitin ligase complex		0
pug	3R	folic acid-containing compound biosynthetic process|oxidation-reduction process	cytoplasm|lipid particle|cytosol	formate-tetrahydrofolate ligase activity|methenyltetrahydrofolate cyclohydrolase activity|methylenetetrahydrofolate dehydrogenase (NADP+) activity|ATP binding	0
sbr	X	mRNA polyadenylation|mRNA export from nucleus|long-term memory|poly(A)+ mRNA export from nucleus|adult behavior|nuclear export	nucleoplasm|cytoplasm|nuclear membrane	nucleotide binding|RNA binding	0
stumps	3R	morphogenesis of a branching structure|gastrulation|open tracheal system development|tracheal outgrowth, open tracheal system|epithelial cell migration, open tracheal system|primary branching, open tracheal system|mesoderm development|mesoderm migration involved in gastrulation|mesodermal cell migration|fibroblast growth factor receptor signaling pathway	intracellular|cytoplasm		0
tok	3R	proteolysis|defasciculation of motor neuron axon|motor neuron axon guidance|imaginal disc-derived wing vein morphogenesis|negative regulation of gene expression		metalloendopeptidase activity|calcium ion binding|zinc ion binding	0
CG34166	2L				1
ACC	2R		cytoplasm|lipid particle	acetyl-CoA carboxylase activity|biotin carboxylase activity|ATP binding|metal ion binding	0
CG11841	3R	proteolysis		serine-type endopeptidase activity	0
CG7135	X			transferase activity, transferring phosphorus-containing groups	0
Cpr100A	3R			structural constituent of chitin-based cuticle	0
desat1	3R	cuticle hydrocarbon biosynthetic process|regulation of autophagy|regulation of lipid metabolic process|pheromone biosynthetic process|mating behavior, sex discrimination|oxidation-reduction process|male mating behavior	endoplasmic reticulum|lipid particle|cytoplasmic vesicle		0
hgo	2L	L-phenylalanine catabolic process|tyrosine metabolic process|tyrosine catabolic process|oxidation-reduction process		homogentisate 1,2-dioxygenase activity	0
v	X	tryptophan catabolic process|ommochrome biosynthetic process|tryptophan catabolic process to kynurenine|tryptophan catabolic process to acetyl-CoA|compound eye pigmentation		heme binding	0
Ance-4	2R	proteolysis	membrane	metallopeptidase activity|peptidyl-dipeptidase activity	0
CG16758	3L	nucleoside metabolic process		purine-nucleoside phosphorylase activity	0
CG3835	X	oxidation-reduction process		UDP-N-acetylmuramate dehydrogenase activity|flavin adenine dinucleotide binding	0
CG5793	3R	metabolic process		catalytic activity	0
Cyt-b5-r	2L	oxidation-reduction process	mitochondrion|lipid particle	iron ion binding|oxidoreductase activity, acting on paired donors, with oxidation of a pair of donors resulting in the reduction of molecular oxygen to two molecules of water|heme binding	0
Got1	2R	aspartate metabolic process|glutamate biosynthetic process|imaginal disc-derived wing morphogenesis		L-aspartate:2-oxoglutarate aminotransferase activity|pyridoxal phosphate binding	0
Idgf5	2R	carbohydrate metabolic process|chitin catabolic process|imaginal disc development	extracellular region	chitinase activity|imaginal disc growth factor receptor binding	0
NimB4	2L		extracellular region		0
Spn43Ab	2R	negative regulation of endopeptidase activity|regulation of proteolysis|multicellular organism reproduction	extracellular space	serine-type endopeptidase inhibitor activity	0
Tudor-SN	3L	gene silencing by RNA	lipid particle|microtubule associated complex|RNA-induced silencing complex	nucleic acid binding|transcription coactivator activity|hydrolase activity, acting on ester bonds	0
CG8665	2L	biosynthetic process|10-formyltetrahydrofolate catabolic process|oxidation-reduction process	cytoplasm	formyltetrahydrofolate dehydrogenase activity|oxidoreductase activity, acting on the aldehyde or oxo group of donors, NAD or NADP as acceptor|hydroxymethyl-, formyl- and related transferase activity	0
CG6910	3L	inositol catabolic process|oxidation-reduction process	cytoplasm	iron ion binding|inositol oxygenase activity	0
Gale	3L	galactose metabolic process|cellular metabolic process		UDP-glucose 4-epimerase activity|coenzyme binding	0
fon	2L	hemolymph coagulation	extracellular region|lipid particle		0
CG10824	3R				0
CG34424	2R	folic acid-containing compound biosynthetic process	cytosol	ATP binding	0
CG3775	X	proteolysis		metalloendopeptidase activity	0
CG4716	2R			methylenetetrahydrofolate dehydrogenase [NAD(P)+] activity	0
CG7322	X	metabolic process		oxidoreductase activity, acting on CH-OH group of donors	0
CG8910	2R			zinc ion binding	0
Got2	2L	aspartate metabolic process|glutamate biosynthetic process|synapse assembly|neurotransmitter receptor metabolic process	mitochondrion|lipid particle	L-aspartate:2-oxoglutarate aminotransferase activity|pyridoxal phosphate binding	0
Gs1	2L	glutamine metabolic process|glutamine biosynthetic process|mitochondrion organization	mitochondrion|lipid particle	glutamate-ammonia ligase activity|glutamate synthase activity	0
Ilp6	X	insulin receptor signaling pathway|positive regulation of multicellular organism growth	extracellular region	insulin receptor binding|hormone activity	0

## Sheet: Downregulated in InRDN in M
Gene Symbol	Chromosome	GO Biological Process	GO Cellular Component	GO Molecular Function	Two Fold (1 if true, 0 if false)
ACC	2R		cytoplasm|lipid particle	acetyl-CoA carboxylase activity|biotin carboxylase activity|ATP binding|metal ion binding	1
Gk	3L	carbohydrate metabolic process|glycerol-3-phosphate biosynthetic process		glycerol kinase activity	1
Fmo-2	2R	oxidation-reduction process	mitochondrion|cytosol|intracellular membrane-bounded organelle	monooxygenase activity|flavin adenine dinucleotide binding|NADP binding	1
Ih	2R	proboscis extension reflex|determination of adult lifespan|regulation of dopamine secretion|locomotor rhythm|positive regulation of circadian sleep/wake cycle, sleep|circadian sleep/wake cycle, sleep|transmembrane transport	membrane	intracellular cyclic nucleotide activated cation channel activity|voltage-gated ion channel activity|voltage-gated potassium channel activity	1
ACXD	3L	cyclic nucleotide biosynthetic process	integral to membrane	adenylate cyclase activity	1
AGBE	2R	glycogen biosynthetic process|determination of adult lifespan		1,4-alpha-glucan branching enzyme activity|cation binding	1
AQP	2R	water transport		water transmembrane transporter activity	1
ATPCL	2R	acetyl-CoA biosynthetic process|citrate metabolic process	cytoplasm|lipid particle	succinate-CoA ligase (ADP-forming) activity|ATP binding|cofactor binding	1
Aats-ala-m	3L	alanyl-tRNA aminoacylation	mitochondrion	nucleic acid binding|alanine-tRNA ligase activity|ATP binding	1
Aats-glupro	3R	glutamyl-tRNA aminoacylation|prolyl-tRNA aminoacylation	cytoplasm|aminoacyl-tRNA synthetase multienzyme complex	glutamate-tRNA ligase activity|proline-tRNA ligase activity|ATP binding	1
Ac3	2L	cAMP biosynthetic process|locomotor rhythm	integral to membrane	adenylate cyclase activity	1
Acer	2L	proteolysis|sleep|positive regulation of circadian sleep/wake cycle, sleep	extracellular region|extracellular space|membrane	metalloendopeptidase activity|peptidyl-dipeptidase activity|zinc ion binding	1
Acox57D-d	2R	fatty acid beta-oxidation		acyl-CoA oxidase activity|palmitoyl-CoA oxidase activity|flavin adenine dinucleotide binding	1
Acox57D-p	2R	fatty acid beta-oxidation		acyl-CoA oxidase activity|palmitoyl-CoA oxidase activity|flavin adenine dinucleotide binding	1
Acsl	2R	synaptic transmission|nervous system development|metabolic process|positive regulation of sequestering of triglyceride|neurogenesis|segmentation	cytoplasm|endoplasmic reticulum|lipid particle	long-chain fatty acid-CoA ligase activity	1
Adgf-A	3L	cell proliferation|purine ribonucleoside monophosphate biosynthetic process|hemocyte differentiation|hypoxanthine salvage|inosine biosynthetic process	extracellular space|cytosol	adenosine deaminase activity|growth factor activity	1
AkhR	2L	G-protein coupled receptor signaling pathway|carbohydrate homeostasis|lipid homeostasis|triglyceride homeostasis	integral to plasma membrane|integral to membrane	gonadotropin-releasing hormone receptor activity|neuropeptide receptor activity|adipokinetic hormone receptor activity|adipokinetic hormone binding	1
Ald	3R	mitotic G2 DNA damage checkpoint|mesoderm development	Z disc|M band	fructose-bisphosphate aldolase activity	1
Aldh	2L	acetaldehyde metabolic process|oxidation-reduction process	cytoplasm|mitochondrion|lipid particle	aldehyde dehydrogenase (NAD) activity|acetaldehyde dehydrogenase (acetylating) activity	1
Aldh-III	2R	cellular aldehyde metabolic process|oxidation-reduction process	lipid particle	aldehyde dehydrogenase [NAD(P)+] activity|oxidoreductase activity, acting on the aldehyde or oxo group of donors, NAD or NADP as acceptor	1
AlkB	X	oxidation-reduction process			1
Ance	2L	proteolysis|spermatid nucleus differentiation|sperm individualization|response to symbiotic bacterium	extracellular region|extracellular space|membrane	metallopeptidase activity|peptidyl-dipeptidase activity|zinc ion binding	1
Ance-5	2R	proteolysis	membrane	peptidase activity|metallopeptidase activity|peptidyl-dipeptidase activity	1
Apoltp	2L	sterol transport|acylglycerol transport	extracellular space|microtubule associated complex|basal part of cell	lipid transporter activity|lipid binding	1
Arc42	3R	transcription initiation from RNA polymerase II promoter|dendrite morphogenesis|oxidation-reduction process		flavin adenine dinucleotide binding	1
Argk	3L	phosphorylation	extracellular region	arginine kinase activity	1
Ark	2R	induction of apoptosis|activation of cysteine-type endopeptidase activity involved in apoptotic process|sperm individualization|sensory organ development|histolysis|activation of cysteine-type endopeptidase activity involved in apoptotic process by cytochrome c|response to gamma radiation|central nervous system formation|positive regulation of glial cell apoptotic process|salivary gland histolysi…		cysteine-type endopeptidase activator activity involved in apoptotic process|ADP binding	1
Atpalpha	3R	embryonic development via the syncytial blastoderm|tissue homeostasis|synaptic transmission|sensory perception of sound|locomotory behavior|jump response|determination of adult lifespan|adult locomotory behavior|response to temperature stimulus|response to mechanical stimulus|monovalent inorganic cation transport|septate junction assembly|regulation of tube architecture, open tracheal system|regu…	nucleus|sodium:potassium-exchanging ATPase complex|septate junction|basolateral plasma membrane	sodium:potassium-exchanging ATPase activity|ATP binding|cation transmembrane transporter activity|metal ion binding	1
B4	2L	imaginal disc development			1
Btk29A	2L	protein phosphorylation|JNK cascade|ovarian nurse cell to oocyte transport|female germline ring canal formation|dorsal closure|open tracheal system development|salivary gland morphogenesis|imaginal disc-derived wing morphogenesis|imaginal disc-derived male genitalia development|courtship behavior|head involution|determination of adult lifespan|actin cytoskeleton organization|karyosome formation|o…	cytoplasm|germline ring canal	ATP binding|phospholipid binding	1
CCHa2	3R	neuropeptide signaling pathway	extracellular space	neuropeptide hormone activity	1
CG10026	2L		intracellular	vitamin E binding|retinal binding	1
CG10062	2R	proteolysis		peptidase activity	1
CG10131	2R	fatty acid metabolic process|oxidation-reduction process		3-hydroxyacyl-CoA dehydrogenase activity|NAD+ binding	1
CG10144	3L			zinc ion binding	1
CG10175	3R	metabolic process			1
CG10178	2L	metabolic process			1
CG10200	2R				1
CG10208	3R				1
CG10211	2L	response to oxidative stress|oxidation-reduction process		heme binding	1
CG10226	3L	drug transport|response to methotrexate|transmembrane transport	integral to membrane	ATP binding|ATPase activity, coupled|ATPase activity, coupled to transmembrane movement of substances	1
CG10237	2L		intracellular	vitamin E binding|retinal binding	1
CG10345	3R	cell adhesion	integral to plasma membrane|membrane	scavenger receptor activity	1
CG10352	X	metabolic process		4-nitrophenylphosphatase activity	1
CG1041	3R		mitochondrion		1
CG10479	3L				1
CG10550	3R			transferase activity, transferring phosphorus-containing groups	1
CG10553	3R				1
CG10560	3R			transferase activity, transferring phosphorus-containing groups	1
CG10562	3R			transferase activity, transferring phosphorus-containing groups	1
CG10602	2L	proteolysis|leukotriene biosynthetic process		leukotriene-A4 hydrolase activity|metallopeptidase activity|zinc ion binding	1
CG10621	2L			homocysteine S-methyltransferase activity|selenocysteine methyltransferase activity	1
CG10631	2L			nucleic acid binding|zinc ion binding	1
CG10638	3L	cellular aldehyde metabolic process|oxidation-reduction process		alditol:NADP+ 1-oxidoreductase activity	1
CG10657	3L	lateral inhibition	intracellular	retinal binding	1
CG10660	3L				1
CG10863	3L	oxidation-reduction process		alditol:NADP+ 1-oxidoreductase activity	1
CG1092	3R	neurogenesis			1
CG10947	2L				1
CG11134	X	L-methionine salvage from methylthioadenosine	cytoplasm	metal ion binding	1
CG11147	2L	neurogenesis		ATP binding|ATPase activity, coupled to transmembrane movement of substances	1
CG11158	X				1
CG11200	2R	metabolic process		carbonyl reductase (NADPH) activity	1
CG11236	2L	oxidation-reduction process		D-amino-acid oxidase activity|D-aspartate oxidase activity	1
CG1124	3R		extracellular space		1
CG11255	3L	purine ribonucleoside salvage		adenosine kinase activity|phosphotransferase activity, alcohol group as acceptor	1
CG11309	3L				1
CG11319	2L	proteolysis	membrane	serine-type peptidase activity|dipeptidyl-peptidase activity	1
CG11334	3R	L-methionine salvage from methylthioadenosine|wing disc development	cytoplasm|eukaryotic translation initiation factor 2B complex	translation regulator activity|S-methyl-5-thioribose-1-phosphate isomerase activity	1
CG11337	3R	mRNA catabolic process		3'-5'-exoribonuclease activity|RNA binding|polyribonucleotide nucleotidyltransferase activity	1
CG11395	2R		extracellular region	cytokine activity	1
CG1140	3L	ketone body catabolic process		3-oxoacid CoA-transferase activity	1
CG11407	3R	metabolic process		catalytic activity|long-chain fatty acid transporter activity	1
CG11474	2R				1
CG11550	3R				1
CG11594	3L	carbohydrate metabolic process		phosphotransferase activity, alcohol group as acceptor	1
CG11668	3R	proteolysis		serine-type endopeptidase activity	1
CG11841	3R	proteolysis		serine-type endopeptidase activity	1
CG11851	3R	protein glycosylation	intrinsic to endoplasmic reticulum membrane	mannosyltransferase activity	1
CG11858	3R				1
CG11961	2R	proteolysis		peptidase activity	1
CG12075	X				1
CG1213	3R	transmembrane transport	integral to membrane		1
CG12224	3R			oxidoreductase activity	1
CG12262	3L	fatty acid beta-oxidation	mitochondrion|lipid particle|microtubule associated complex	flavin adenine dinucleotide binding	1
CG12268	3R			fatty-acyl-CoA reductase (alcohol-forming) activity	1
CG12581	3R				1
CG12811	3R				1
CG13003	X				1
CG13024	3L				1
CG13026	3L				1
CG13059	3L				1
CG13086	2L				1
CG13101	2L				1
CG1315	3R	argininosuccinate metabolic process|arginine biosynthetic process		argininosuccinate synthase activity|ATP binding	1
CG13375	X	GTP catabolic process|small GTPase mediated signal transduction	membrane	GTPase activity|GTP binding	1
CG13390	2L			magnesium ion binding|GTPase activity|GTP binding	1
CG13606	3R				1
CG13607	3R				1
CG13722	3L				1
CG13793	2L	neurotransmitter transport	integral to membrane	neurotransmitter transporter activity|neurotransmitter:sodium symporter activity	1
CG13833	3R	metabolic process		oxidoreductase activity	1
CG13890	3L	metabolic process|defense response to Gram-negative bacterium	lipid particle		1
CG13947	2L				1
CG14105	3L				1
CG14191	X				1
CG14259	3R		extracellular space		1
CG14275	2L				1
CG14298	3R			serine-type endopeptidase inhibitor activity|peptidase inhibitor activity	1
CG14329	3R				1
CG1441	2R			fatty-acyl-CoA reductase (alcohol-forming) activity	1
CG14476	X	carbohydrate metabolic process	extracellular region|microtubule associated complex|glucosidase II complex		1
CG14516	3R	proteolysis		aminopeptidase activity|metallopeptidase activity|zinc ion binding	1
CG14523	3R	proteolysis		metalloendopeptidase activity	1
CG14526	3R	proteolysis	extracellular region	metalloendopeptidase activity	1
CG14528	3R	proteolysis		metalloendopeptidase activity	1
CG14615	X			transferase activity, transferring acyl groups other than amino-acyl groups	1
CG14629	X				1
CG1468	X				1
CG14694	3R		membrane	folic acid binding|reduced folate carrier activity	1
CG14823	3L			lysozyme activity	1
CG14880	3R	chitin metabolic process	extracellular region	chitin binding	1
CG14946	2L	metabolic process		oxidoreductase activity	1
CG14984	3L				1
CG15021	3L				1
CG15096	2R	transmembrane transport	integral to membrane	high affinity inorganic phosphate:sodium symporter activity	1
CG15120	2R				1
CG1516	2R	gluconeogenesis	lipid particle|microtubule associated complex	DNA binding|biotin carboxylase activity|pyruvate carboxylase activity|ATP binding|metal ion binding	1
CG15279	2L	neurotransmitter transport	integral to membrane	neurotransmitter transporter activity|neurotransmitter:sodium symporter activity|cation:amino acid symporter activity	1
CG1532	X	neurogenesis			1
CG15353	2L				1
CG1544	3R	tricarboxylic acid cycle		oxoglutarate dehydrogenase (succinyl-transferring) activity|thiamine pyrophosphate binding	1
CG15556	3R	G-protein coupled receptor signaling pathway	integral to membrane		1
CG15695	3R	metabolic process		catalytic activity	1
CG15739	X	metabolic process		4-nitrophenylphosphatase activity	1
CG16700	X	amino acid transmembrane transport|neurogenesis	synaptic vesicle		1
CG16704	2L			serine-type endopeptidase inhibitor activity	1
CG1674	4				1
CG16756	X			lysozyme activity	1
CG1678	X	imaginal disc-derived wing morphogenesis			1
CG16798	2L				1
CG16820	2L		extracellular space		1
CG16826	2L				1
CG16926	2R				1
CG16947	2L			zinc ion binding	1
CG16985	3L				1
CG17026	3L	dephosphorylation		inositol monophosphate 1-phosphatase activity	1
CG17032	3L				1
CG17108	2L				1
CG17189	3R		extracellular space		1
CG17190	3R				1
CG17292	2L	lipid metabolic process		triglyceride lipase activity	1
CG1732	4	neurotransmitter transport	integral to membrane	neurotransmitter:sodium symporter activity|gamma-aminobutyric acid:sodium symporter activity	1
CG17324	2L	metabolic process		UDP-glycosyltransferase activity|transferase activity, transferring hexosyl groups	1
CG17544	2L	fatty acid beta-oxidation		pristanoyl-CoA oxidase activity|flavin adenine dinucleotide binding	1
CG17572	2L	proteolysis		serine-type endopeptidase activity	1
CG17574	2R				1
CG17597	2L	metabolic process		acetyl-CoA C-acyltransferase activity	1
CG1773	2R	proteolysis		serine-type endopeptidase activity	1
CG17839	3L				1
CG17841	X		integral to membrane		1
CG1791	X				1
CG17928	2L	lateral inhibition|oxidation-reduction process		iron ion binding|oxidoreductase activity, acting on paired donors, with oxidation of a pair of donors resulting in the reduction of molecular oxygen to two molecules of water|heme binding	1
CG18003	2R	oxidation-reduction process		glycolate oxidase activity|FMN binding	1
CG18249	3R				1
CG18302	2L	lipid metabolic process		hydrolase activity, acting on ester bonds	1
CG18522	3R	oxidation-reduction process		iron ion binding|oxidoreductase activity, acting on CH-OH group of donors|flavin adenine dinucleotide binding|2 iron, 2 sulfur cluster binding	1
CG18547	3R	oxidation-reduction process		oxidoreductase activity	1
CG1887	3L	cell adhesion	integral to plasma membrane|membrane	scavenger receptor activity	1
CG1889	X				1
CG1941	2R			transferase activity, transferring acyl groups other than amino-acyl groups	1
CG1942	2R	mesoderm development		transferase activity, transferring acyl groups other than amino-acyl groups	1
CG1965	3R		precatalytic spliceosome|catalytic step 2 spliceosome	DNA binding	1
CG1969	3R			glucosamine 6-phosphate N-acetyltransferase activity|N-acetyltransferase activity	1
CG1979	3R				1
CG2010	3R				1
CG2022	3R		peroxisomal membrane|integral to membrane		1
CG2107	3L			carnitine O-palmitoyltransferase activity	1
CG2121	2R	skeletal muscle contraction			1
CG2135	3R	carbohydrate metabolic process		beta-glucuronidase activity	1
CG2736	2R	cell adhesion	lipid particle|integral to plasma membrane|membrane	scavenger receptor activity	1
CG2781	3R	fatty acid elongation|very long-chain fatty acid biosynthetic process	integral to membrane	fatty acid elongase activity	1
CG2837	2L				1
CG2862	2L			nucleotidase activity	1
CG2930	X	oligopeptide transport	membrane	proton-dependent oligopeptide secondary active transmembrane transporter activity	1
CG30002	2R	proteolysis		serine-type endopeptidase activity	1
CG30046	2R				1
CG30083	2R	proteolysis		serine-type endopeptidase activity	1
CG30091	2R	proteolysis		serine-type endopeptidase activity|serine-type peptidase activity	1
CG30197	2R		extracellular region	peptidase inhibitor activity	1
CG30427	2R	phagocytosis, engulfment|determination of adult lifespan		fatty-acyl-CoA reductase (alcohol-forming) activity	1
CG30438	2R	metabolic process		transferase activity, transferring hexosyl groups	1
CG30440	2R	regulation of Rho protein signal transduction	intracellular	Rho guanyl-nucleotide exchange factor activity|phospholipid binding	1
CG30463	2R	protein O-linked glycosylation|multicellular organism reproduction	Golgi apparatus|integral to membrane	polypeptide N-acetylgalactosaminyltransferase activity	1
CG30499	2R	pentose-phosphate shunt		ribulose-phosphate 3-epimerase activity	1
CG31075	3R	oxidation-reduction process	mitochondrion	aldehyde dehydrogenase (NAD) activity	1
CG31100	3R	monosaccharide transport|transmembrane transport	integral to membrane	monosaccharide transmembrane transporter activity	1
CG31103	3R	transmembrane transport	integral to membrane		1
CG31183	3R	protein phosphorylation|cyclic nucleotide biosynthetic process	integral to membrane	guanylate cyclase activity|ATP binding|natriuretic peptide receptor activity	1
CG31189	3R		extracellular space		1
CG31205	3R	proteolysis		serine-type endopeptidase activity	1
CG31207	3R		extracellular space		1
CG31300	3R			transferase activity, transferring phosphorus-containing groups	1
CG31313	3R				1
CG31321	3R	transmembrane transport	integral to membrane		1
CG31414	3R	carbohydrate metabolic process|sphingolipid metabolic process		glucosylceramidase activity	1
CG31431	3R	fibroblast growth factor receptor signaling pathway	integral to membrane	fibroblast growth factor-activated receptor activity	1
CG31445	3R	proteolysis	integral to membrane	aminopeptidase activity|metallopeptidase activity|zinc ion binding	1
CG31472	3R	pyridoxine biosynthetic process|oxidation-reduction process		pyridoxamine-phosphate oxidase activity|FMN binding	1
CG31522	3R	very long-chain fatty acid metabolic process	integral to membrane		1
CG31547	3R	amino acid transmembrane transport	integral to membrane	sodium:potassium:chloride symporter activity	1
CG31619	2L	proteolysis	proteinaceous extracellular matrix	metalloendopeptidase activity|zinc ion binding	1
CG31636	2L		intracellular		1
CG3164	2L		integral to membrane	ATP binding|ATPase activity, coupled to transmembrane movement of substances	1
CG31663	2L				1
CG31664	2L				1
CG31826	2L		intracellular		1
CG31871	2L	lipid metabolic process|neuron projection morphogenesis		triglyceride lipase activity	1
CG31999	4	cell adhesion	proteinaceous extracellular matrix	calcium ion binding	1
CG32082	3L	filopodium assembly		cytoskeletal adaptor activity|SH3 domain binding	1
CG32191	3L	metabolic process		N-acetylgalactosamine-4-sulfatase activity	1
CG32206	3L	Wnt receptor signaling pathway involved in dorsal/ventral axis specification|lateral inhibition|canonical Wnt receptor signaling pathway		Wnt-protein binding|Wnt-activated receptor activity	1
CG32250	3L		mitochondrial envelope|integral to peroxisomal membrane		1
CG3239	X	proteolysis		metalloendopeptidase activity	1
CG32391	3L				1
CG32441	3L				1
CG3246	2L				1
CG32473	3R	proteolysis		aminopeptidase activity|metallopeptidase activity|zinc ion binding	1
CG32479	3L	ubiquitin-dependent protein catabolic process|positive regulation of Notch signaling pathway			1
CG32523	X	proteolysis		serine-type endopeptidase activity	1
CG32603	X				1
CG3267	2R	isoleucine catabolic process|leucine metabolic process|threonine catabolic process|valine catabolic process|regulation of eclosion|fatty acid catabolic process|methionine catabolic process		methylcrotonoyl-CoA carboxylase activity|propionyl-CoA carboxylase activity|CoA carboxylase activity	1
CG32698	X		extracellular region	carbonate dehydratase activity|zinc ion binding	1
CG3270	2R	oxidation-reduction process		oxidoreductase activity	1
CG3301	3R	metabolic process		oxidoreductase activity, acting on the CH-OH group of donors, NAD or NADP as acceptor	1
CG33080	X	carbohydrate metabolic process	glucosidase II complex		1
CG33110	3R	very long-chain fatty acid metabolic process	integral to membrane		1
CG33120	2L				1
CG33523	3L	neurogenesis		structural molecule activity	1
CG33679	2L				1
CG3394	2R	metabolic process		catalytic activity|long-chain fatty acid transporter activity	1
CG3397	3R	oxidation-reduction process	voltage-gated potassium channel complex	oxidoreductase activity	1
CG33970	3R			ATP binding|ATPase activity, coupled to transmembrane movement of substances	1
CG34056	3L	protein glycosylation|O-glycan processing	membrane	glycoprotein-N-acetylgalactosamine 3-beta-galactosyltransferase activity|beta-1,3-galactosyltransferase activity	1
CG34120	X			ATP binding|ATPase activity, coupled to transmembrane movement of substances	1
CG34172	2L		mitochondrial respiratory chain	cytochrome-c oxidase activity	1
CG34180	2L				1
CG34227	2R		extracellular space		1
CG34305	3R				1
CG34331	X				1
CG34355	3R				1
CG34371	2R				1
CG34417	X	mesoderm development	cytoskeleton|microtubule associated complex	actin binding|structural constituent of cytoskeleton	1
CG34454	3L	regulation of proteolysis		serine-type endopeptidase inhibitor activity	1
CG34455	3L	pyridoxal 5'-phosphate salvage	cytoplasm	pyridoxal kinase activity	1
CG3513	2L			serine-type endopeptidase inhibitor activity	1
CG3523	2L	biosynthetic process|oxidation-reduction process	lipid particle	fatty acid synthase activity|[acyl-carrier-protein] S-acetyltransferase activity|[acyl-carrier-protein] S-malonyltransferase activity|3-oxoacyl-[acyl-carrier-protein] synthase activity|3-oxoacyl-[acyl-carrier-protein] reductase (NADPH) activity|3-hydroxypalmitoyl-[acyl-carrier-protein] dehydratase activity|enoyl-[acyl-carrier-protein] reductase (NADPH, B-specific) activity|oleoyl-[acyl-carrier-pr…	1
CG3597	2L	oxidation-reduction process		oxidoreductase activity	1
CG3603	X	metabolic process		oxidoreductase activity, acting on CH-OH group of donors	1
CG3625	2L		integral to membrane		1
CG3638	X	inter-male aggressive behavior|phagocytosis, engulfment|mushroom body development			1
CG3655	X				1
CG3663	2R	metabolic process		catalytic activity	1
CG3699	X	metabolic process		oxidoreductase activity, acting on CH-OH group of donors	1
CG3823	X		intracellular	vitamin E binding	1
CG3829	2R	cell adhesion|salivary gland cell autophagic cell death|autophagic cell death	integral to plasma membrane|membrane	scavenger receptor activity	1
CG3842	X	metabolic process		oxidoreductase activity, acting on CH-OH group of donors	1
CG3902	3L	oxidation-reduction process	mitochondrion	short-branched-chain-acyl-CoA dehydrogenase activity|flavin adenine dinucleotide binding	1
CG3940	3R			carbonate dehydratase activity|zinc ion binding	1
CG3961	3L	metabolic process		long-chain fatty acid-CoA ligase activity	1
CG4000	3R				1
CG40006	2L	cell adhesion	membrane		1
CG4019	2R	renal system process|transmembrane transport	integral to membrane	water channel activity	1
CG4115	3R				1
CG42235	3R	vitamin transport|transmembrane transport	integral to membrane	sodium:iodide symporter activity|sodium-dependent multivitamin transmembrane transporter activity	1
CG42329	2L			transferase activity, transferring acyl groups other than amino-acyl groups	1
CG42343	X				1
CG42369	2L				1
CG42370	2L	proteolysis		metalloendopeptidase activity	1
CG42788	3R		cytoskeleton		1
CG42846	3L				1
CG4288	3R	transmembrane transport	integral to membrane	high affinity inorganic phosphate:sodium symporter activity	1
CG4306	3L	glutathione biosynthetic process|hemolymph coagulation	extracellular region	gamma-glutamylcyclotransferase activity	1
CG43091	3R				1
CG43093	3R				1
CG43094	3R				1
CG43114	2R				1
CG43129	2L				1
CG43313	X		Golgi cisterna membrane	transferase activity, transferring hexosyl groups	1
CG43340	2R	imaginal disc-derived wing morphogenesis			1
CG4335	3R	carnitine biosynthetic process|oxidation-reduction process		iron ion binding|gamma-butyrobetaine dioxygenase activity|L-ascorbic acid binding|trimethyllysine dioxygenase activity	1
CG43367	3L			sphingomyelin phosphodiesterase activator activity	1
CG43402	2L				1
CG4408	3R	proteolysis		metallocarboxypeptidase activity|zinc ion binding	1
CG44252	2R	fatty acid transport	integral to membrane	fatty acid transporter activity|very long-chain fatty acid-CoA ligase activity	1
CG4462	3R	transmembrane transport	integral to membrane		1
CG4542	X	protein N-linked glycosylation|oligosaccharide-lipid intermediate biosynthetic process	endoplasmic reticulum membrane	dolichyl pyrophosphate Glc1Man9GlcNAc2 alpha-1,3-glucosyltransferase activity	1
CG4592	2L	metabolic process	mitochondrion		1
CG4598	2L	metabolic process	mitochondrion		1
CG4630	2R	transmembrane transport	integral to membrane	carnitine transmembrane transporter activity	1
CG4752	2R			5-oxoprolinase (ATP-hydrolyzing) activity	1
CG4753	3L	metabolic process			1
CG4822	2L		integral to membrane	GTPase activity|ATP binding|GTP binding|ATPase activity, coupled to transmembrane movement of substances	1
CG4829	X	glutathione metabolic process|neuron projection morphogenesis		protein-glutamine gamma-glutamyltransferase activity|gamma-glutamyltransferase activity	1
CG4847	2R	proteolysis|multicellular organism reproduction	extracellular region|extracellular space	cysteine-type endopeptidase activity	1
CG4849	3R		U5 snRNP|cytosol|small nuclear ribonucleoprotein complex|precatalytic spliceosome|catalytic step 2 spliceosome	GTPase activity|GTP binding	1
CG4914	3L	proteolysis		serine-type endopeptidase activity	1
CG4927	2R	proteolysis		serine-type endopeptidase activity	1
CG4928	X				1
CG5009	2R	fatty acid beta-oxidation		palmitoyl-CoA oxidase activity|flavin adenine dinucleotide binding	1
CG5023	3R	actomyosin structure organization		actin binding	1
CG5171	2L	trehalose biosynthetic process		trehalose-phosphatase activity	1
CG5315	3R	hormone-mediated signaling pathway|fatty acid oxidation	integral to membrane	hormone binding	1
CG5322	2L	mannose metabolic process	lysosome	alpha-mannosidase activity|zinc ion binding	1
CG5326	3R	neurogenesis	integral to membrane		1
CG5381	2L				1
CG5390	2L	proteolysis	extracellular region	serine-type endopeptidase activity	1
CG5397	2L				1
CG5404	3R		integral to membrane	high affinity sulfate transmembrane transporter activity	1
CG5535	3L	amino acid transmembrane transport	membrane	cationic amino acid transmembrane transporter activity	1
CG5541	X				1
CG5599	X	tricarboxylic acid cycle|phagocytosis, engulfment|fatty-acyl-CoA biosynthetic process	mitochondrial oxoglutarate dehydrogenase complex	dihydrolipoamide branched chain acyltransferase activity|dihydrolipoyllysine-residue (2-methylpropanoyl)transferase activity|cofactor binding	1
CG5660	3L	valyl-tRNA aminoacylation	cytoplasm	aminoacyl-tRNA editing activity|valine-tRNA ligase activity|ATP binding	1
CG5687	3L	transmembrane transport	membrane	sodium:iodide symporter activity	1
CG5704	3L				1
CG5773	2R				1
CG5789	3R	transmembrane transport	integral to membrane	ATP binding|ATPase activity, coupled to transmembrane movement of substances	1
CG5840	3R	proline biosynthetic process|oxidation-reduction process		pyrroline-5-carboxylate reductase activity	1
CG5853	2L	phagocytosis, engulfment	integral to membrane	ATP binding|ATPase activity, coupled to transmembrane movement of substances	1
CG5948	3R	removal of superoxide radicals|oxidation-reduction process	nucleus|mitochondrion|cytosol	copper ion binding|zinc ion binding	1
CG5958	2L		lipid particle	retinal binding	1
CG5973	2L		Arp2/3 protein complex	retinal binding	1
CG6045	3R	oxidation-reduction process		xanthine dehydrogenase activity|iron ion binding|oxidoreductase activity, acting on CH-OH group of donors|flavin adenine dinucleotide binding|2 iron, 2 sulfur cluster binding	1
CG6067	X	proteolysis		serine-type endopeptidase activity	1
CG6074	3R			carbonate dehydratase activity|zinc ion binding	1
CG6125	3R		integral to membrane	high affinity sulfate transmembrane transporter activity	1
CG6144	2L	oxidation-reduction process			1
CG6225	3R	neurogenesis		aminopeptidase activity	1
CG6310	3L				1
CG6321	3L	biosynthetic process		catalytic activity|pyridoxal phosphate binding	1
CG6356	3R	transmembrane transport	integral to membrane		1
CG6426	2R	multicellular organism reproduction	extracellular space	lysozyme activity	1
CG6435	2R			lysozyme activity	1
CG6503	3R				1
CG6723	3R	transmembrane transport	membrane	sodium:iodide symporter activity	1
CG6739	2L				1
CG6830	3R			transferase activity, transferring phosphorus-containing groups	1
CG6834	3R			transferase activity, transferring phosphorus-containing groups	1
CG6836	3L				1
CG6845	3L		integral to membrane		1
CG6904	3R	glycogen biosynthetic process		glycogen (starch) synthase activity	1
CG6908	3R			transferase activity, transferring phosphorus-containing groups	1
CG7079	3R		extracellular space		1
CG7135	X			transferase activity, transferring phosphorus-containing groups	1
CG7227	2L	cell adhesion	integral to plasma membrane|membrane	scavenger receptor activity	1
CG7299	2L				1
CG7402	3L	metabolic process		N-acetylgalactosamine-4-sulfatase activity	1
CG7414	3L		cytoplasm|eukaryotic translation initiation factor 2 complex	tRNA binding	1
CG7461	2R	oxidation-reduction process	lipid particle|microtubule associated complex	very-long-chain-acyl-CoA dehydrogenase activity|flavin adenine dinucleotide binding	1
CG7466	2L		membrane	calcium ion binding	1
CG7470	3L	proline biosynthetic process|oxidation-reduction process	mitochondrion|mitochondrial inner membrane|lipid particle	glutamate 5-kinase activity|delta1-pyrroline-5-carboxylate synthetase activity	1
CG7497	3L	protein phosphorylation|actin filament organization|G-protein coupled receptor signaling pathway	integral to membrane		1
CG7509	3L				1
CG7627	2L	wound healing|transmembrane transport	integral to membrane	ATP binding|ATPase activity, coupled to transmembrane movement of substances	1
CG7724	3L	steroid biosynthetic process|oxidation-reduction process		3-beta-hydroxy-delta5-steroid dehydrogenase activity|oxidoreductase activity, acting on CH-OH group of donors	1
CG7777	2R	transmembrane transport	integral to membrane	water transmembrane transporter activity	1
CG7966	3R			selenium binding	1
CG7970	3L		cytosol|integral to membrane		1
CG7997	2R	oligosaccharide metabolic process|glycosylceramide catabolic process	cytoplasm	alpha-galactosidase activity	1
CG8031	3R				1
CG8036	3R	cytoplasmic microtubule organization|regulation of chromatin silencing	lipid particle|microtubule associated complex	transketolase activity	1
CG8051	X	transmembrane transport	integral to membrane	secondary active monocarboxylate transmembrane transporter activity	1
CG8086	2L	sensory perception of sound|neurogenesis			1
CG8128	X			hydrolase activity	1
CG8129	3R	metabolic process		L-threonine ammonia-lyase activity|amino acid binding	1
CG8147	3R	metabolic process|response to nicotine		alkaline phosphatase activity	1
CG8209	3L			zinc ion binding	1
CG8306	2R			fatty-acyl-CoA reductase (alcohol-forming) activity	1
CG8460	2L	carbohydrate metabolic process|chitin catabolic process		chitinase activity	1
CG8550	2R	proteolysis		metalloendopeptidase activity	1
CG8586	2R	proteolysis	extracellular region	serine-type endopeptidase activity	1
CG8630	3R	lipid metabolic process|oxidation-reduction process			1
CG8788	2R				1
CG8837	2L	transmembrane transport	integral to membrane		1
CG8858	2R		proteasome complex|nucleus|cytoplasm		1
CG8909	X			calcium ion binding	1
CG9086	X	protein ubiquitination|protein catabolic process	ubiquitin ligase complex	zinc ion binding	1
CG9119	3L		nucleus	zinc ion binding|hydrolase activity, acting on ester bonds	1
CG9134	3L				1
CG9238	3L	behavioral response to ethanol		protein phosphatase 1 binding|protein phosphatase type 1 regulator activity	1
CG9297	3R	calcium ion transport		GTPase activity|calcium ion binding|GTP binding	1
CG9331	2L	oxidation-reduction process	extracellular region	oxidoreductase activity, acting on the CH-OH group of donors, NAD or NADP as acceptor	1
CG9372	3L	proteolysis|neuron projection morphogenesis		serine-type endopeptidase activity|serine-type peptidase activity	1
CG9396	3R	mitochondrial pyruvate transport	integral to membrane|integral to mitochondrial inner membrane	pyruvate transmembrane transporter activity	1
CG9399	3R	mitochondrial pyruvate transport	integral to membrane|integral to mitochondrial inner membrane	pyruvate transmembrane transporter activity	1
CG9400	X		extracellular region		1
CG9413	X	amino acid transmembrane transport	membrane		1
CG9416	2R	proteolysis		peptidase activity	1
CG9436	2R	oxidation-reduction process		alditol:NADP+ 1-oxidoreductase activity	1
CG9471	3R	multicellular organism reproduction		biliverdin reductase activity	1
CG9485	2R	glycogen biosynthetic process|glycogen catabolic process	nucleus|cytoplasm	4-alpha-glucanotransferase activity|amylo-alpha-1,6-glucosidase activity|cation binding	1
CG9497	2L			transferase activity, transferring phosphorus-containing groups	1
CG9510	2L	arginine biosynthetic process via ornithine		argininosuccinate lyase activity	1
CG9512	X	alcohol metabolic process|oxidation-reduction process		choline dehydrogenase activity|flavin adenine dinucleotide binding	1
CG9519	X	alcohol metabolic process|oxidation-reduction process		choline dehydrogenase activity|flavin adenine dinucleotide binding	1
CG9527	2L	fatty acid beta-oxidation|phagocytosis, engulfment		acyl-CoA oxidase activity|pristanoyl-CoA oxidase activity|flavin adenine dinucleotide binding	1
CG9577	X	metabolic process	lipid particle	delta5-delta2,4-dienoyl-CoA isomerase activity	1
CG9634	X	proteolysis		metalloendopeptidase activity	1
CG9657	X	transmembrane transport	membrane	sodium:iodide symporter activity	1
CG9701	3L	carbohydrate metabolic process			1
CG9747	3R	lipid metabolic process|oxidation-reduction process		acyl-CoA delta11-desaturase activity	1
CG9782	X				1
CG9812	2R				1
CG9886	2L	protein phosphorylation	cytoplasm	glycerate kinase activity	1
CG9914	X	fatty acid metabolic process|oxidation-reduction process		3-hydroxyacyl-CoA dehydrogenase activity|NAD+ binding	1
CG9932	2L	chaeta development|wing disc development		zinc ion binding	1
CG9953	3L	proteolysis		serine-type carboxypeptidase activity|serine-type peptidase activity	1
CG9990	3R			ATP binding|ATPase activity, coupled to transmembrane movement of substances	1
CLIP-190	2L	microtubule-based process	Golgi apparatus|microtubule associated complex|spindle microtubule|cell cortex|microtubule plus end|fusome	actin binding|microtubule binding|microtubule plus-end binding	1
CR43417	2R				1
CR43452	3R				1
CR44089	3R				1
CR44170	2R				1
Ca-P60A	2R	calcium ion transport|cellular calcium ion homeostasis|neuromuscular synaptic transmission|flight behavior|stabilization of membrane potential|regulation of sequestering of calcium ion	endoplasmic reticulum|endoplasmic reticulum membrane|lipid particle|integral to membrane	nucleotide binding|calcium-transporting ATPase activity|metal ion binding	1
Cad87A	3R	homophilic cell adhesion|calcium-dependent cell-cell adhesion	integral to plasma membrane|integral to membrane	calcium ion binding	1
CadN2	2L	homophilic cell adhesion|ommatidial rotation|calcium-dependent cell-cell adhesion|R8 cell development|R7 cell development|axon extension involved in axon guidance	integral to plasma membrane	calcium ion binding|cell adhesion molecule binding	1
Cda5	2L	carbohydrate metabolic process|chitin metabolic process	extracellular region	chitin binding|hydrolase activity, acting on carbon-nitrogen (but not peptide) bonds	1
Cg25C	2L	dorsal closure|oviduct morphogenesis	collagen|collagen type IV|basement membrane	extracellular matrix structural constituent	1
Cht5	3R	carbohydrate metabolic process|chitin catabolic process	extracellular space	chitinase activity|chitin binding	1
CkIIbeta	X	protein phosphorylation|rhythmic behavior|eclosion rhythm|mushroom body development|neurogenesis|locomotor rhythm	nucleus|cytoplasm|cytosol|protein kinase CK2 complex	protein kinase regulator activity	1
ClC-a	3R	chloride transport|transmembrane transport	actin cytoskeleton|membrane	voltage-gated chloride channel activity|chloride channel activity	1
Clect27	2L				1
Cog7	3R		Golgi apparatus|Golgi transport complex		1
Cpr	2L	oxidation-reduction process	endoplasmic reticulum|lipid particle|cytosol	NADPH-hemoprotein reductase activity|iron ion binding|FMN binding|oxidoreductase activity, acting on paired donors, with incorporation or reduction of molecular oxygen, NAD(P)H as one donor, and incorporation of one atom of oxygen	1
Cpr100A	3R			structural constituent of chitin-based cuticle	1
Cpr11B	X			structural constituent of chitin-based cuticle|structural constituent of chitin-based larval cuticle	1
Cpr47Ea	2R			structural constituent of chitin-based cuticle	1
Cpr47Ee	2R			structural constituent of chitin-based cuticle|structural constituent of chitin-based larval cuticle	1
Cpr47Ef	2R			structural constituent of chitin-based cuticle|structural constituent of chitin-based larval cuticle	1
Cpr49Ae	2R			structural constituent of chitin-based cuticle	1
Cpr51A	2R	multicellular organism reproduction	extracellular space	structural constituent of chitin-based cuticle	1
Cpr60D	2R			structural constituent of chitin-based cuticle	1
Cpr73D	3L			structural constituent of chitin-based cuticle	1
Cpr76Bc	3L			structural constituent of chitin-based cuticle	1
Cpr97Eb	3R			structural constituent of chitin-based cuticle	1
Cralbp	3L		intracellular	retinal binding	1
CrzR	3L	G-protein coupled receptor signaling pathway	integral to plasma membrane|integral to membrane	gonadotropin-releasing hormone receptor activity|neuropeptide receptor activity|protein-hormone receptor activity|corazonin receptor activity|adipokinetic hormone receptor activity|adipokinetic hormone binding	1
Cyp12a4	3R	response to insecticide|oxidation-reduction process	mitochondrion	iron ion binding|oxidoreductase activity, acting on paired donors, with incorporation or reduction of molecular oxygen|heme binding	1
Cyp12b2	2R	oxidation-reduction process	mitochondrion	iron ion binding|oxidoreductase activity, acting on paired donors, with incorporation or reduction of molecular oxygen|heme binding	1
Cyp12e1	3R	oxidation-reduction process	mitochondrion	iron ion binding|oxidoreductase activity, acting on paired donors, with incorporation or reduction of molecular oxygen|heme binding	1
Cyp18a1	X	steroid biosynthetic process|chorion-containing eggshell formation|imaginal disc-derived leg morphogenesis|pupation|prepupal development|ecdysteroid catabolic process|oxidation-reduction process	membrane|intracellular membrane-bounded organelle	iron ion binding|oxidoreductase activity, acting on paired donors, with incorporation or reduction of molecular oxygen|heme binding	1
Cyp28c1	X	oxidation-reduction process	membrane|intracellular membrane-bounded organelle	iron ion binding|oxidoreductase activity, acting on paired donors, with incorporation or reduction of molecular oxygen|heme binding	1
Cyp28d1	2L	oxidation-reduction process	membrane|intracellular membrane-bounded organelle	iron ion binding|oxidoreductase activity, acting on paired donors, with incorporation or reduction of molecular oxygen|heme binding	1
Cyp305a1	3L	oxidation-reduction process	membrane|intracellular membrane-bounded organelle	iron ion binding|oxidoreductase activity, acting on paired donors, with incorporation or reduction of molecular oxygen|heme binding	1
Cyp309a1	2L	lateral inhibition|oxidation-reduction process	membrane|intracellular membrane-bounded organelle	iron ion binding|oxidoreductase activity, acting on paired donors, with incorporation or reduction of molecular oxygen|heme binding	1
Cyp309a2	2L	oxidation-reduction process	membrane|intracellular membrane-bounded organelle	iron ion binding|oxidoreductase activity, acting on paired donors, with incorporation or reduction of molecular oxygen|heme binding	1
Cyp311a1	X	oxidation-reduction process	membrane|intracellular membrane-bounded organelle	iron ion binding|oxidoreductase activity, acting on paired donors, with incorporation or reduction of molecular oxygen|heme binding	1
Cyp313a1	3R	oxidation-reduction process	membrane|intracellular membrane-bounded organelle	iron ion binding|oxidoreductase activity, acting on paired donors, with incorporation or reduction of molecular oxygen|heme binding	1
Cyp4d20	3L	oxidation-reduction process	membrane|intracellular membrane-bounded organelle	iron ion binding|oxidoreductase activity, acting on paired donors, with incorporation or reduction of molecular oxygen|heme binding	1
Cyp4d21	2L	mating|oxidation-reduction process	cytoplasm|membrane|intracellular membrane-bounded organelle	monooxygenase activity|iron ion binding|oxidoreductase activity, acting on paired donors, with incorporation or reduction of molecular oxygen|heme binding	1
Cyp4d8	3L	oxidation-reduction process	membrane|intracellular membrane-bounded organelle	iron ion binding|oxidoreductase activity, acting on paired donors, with incorporation or reduction of molecular oxygen|heme binding	1
Cyp4e1	2R	oxidation-reduction process	membrane|intracellular membrane-bounded organelle	iron ion binding|oxidoreductase activity, acting on paired donors, with incorporation or reduction of molecular oxygen|heme binding	1
Cyp4e2	2R	oxidation-reduction process	membrane|intracellular membrane-bounded organelle	iron ion binding|oxidoreductase activity, acting on paired donors, with incorporation or reduction of molecular oxygen|heme binding	1
Cyp4g1	X	lipid metabolic process|oxidation-reduction process	membrane|intracellular membrane-bounded organelle	iron ion binding|oxidoreductase activity, acting on paired donors, with incorporation or reduction of molecular oxygen|heme binding	1
Cyp4s3	X	oxidation-reduction process	membrane|intracellular membrane-bounded organelle	iron ion binding|oxidoreductase activity, acting on paired donors, with incorporation or reduction of molecular oxygen|heme binding	1
Cyp6a2	2R	response to insecticide|response to caffeine|oxidation-reduction process	membrane|intracellular membrane-bounded organelle	iron ion binding|oxidoreductase activity, acting on paired donors, with incorporation or reduction of molecular oxygen|heme binding	1
Cyp6a21	2R	oxidation-reduction process	membrane|intracellular membrane-bounded organelle	iron ion binding|oxidoreductase activity, acting on paired donors, with incorporation or reduction of molecular oxygen|heme binding	1
Cyp6a8	2R	response to caffeine|lauric acid metabolic process|oxidation-reduction process	membrane|intracellular membrane-bounded organelle	iron ion binding|heme binding	1
Cyt-c-p	2L	oxidative phosphorylation	mitochondrion|mitochondrial inner membrane	iron ion binding|heme binding|electron transporter, transferring electrons from CoQH2-cytochrome c reductase complex and cytochrome c oxidase complex activity	1
DNaseII	3R	DNA catabolic process|nurse cell apoptotic process		deoxyribonuclease II activity	1
DOR	3L	regulation of autophagy|ecdysone receptor-mediated signaling pathway	nucleus	ligand-dependent nuclear receptor transcription coactivator activity|steroid hormone receptor binding	1
Dat	2R	catecholamine metabolic process|sleep|dopamine catabolic process|serotonin catabolic process|regulation of circadian sleep/wake cycle, sleep|octopamine catabolic process|developmental pigmentation		aralkylamine N-acetyltransferase activity|arylamine N-acetyltransferase activity|N-acetyltransferase activity	1
Dcr-2	2R	mRNA cleavage|locomotory behavior|detection of virus|RNA interference|production of siRNA involved in RNA interference|targeting of mRNA for destruction involved in RNA interference|pre-miRNA processing|dsRNA transport|siRNA loading onto RISC involved in RNA interference|defense response to virus|heterochromatin organization involved in chromatin silencing	nucleus|cytoplasm|RNA-induced silencing complex	double-stranded RNA binding|helicase activity|ribonuclease III activity|ATP binding|ATP-dependent helicase activity|siRNA binding	1
Ddr	2L	protein phosphorylation|cell adhesion|transmembrane receptor protein tyrosine kinase signaling pathway	integral to membrane	transmembrane receptor protein tyrosine kinase activity|ATP binding	1
Ddx1	3L	spliceosomal complex assembly|embryonic development via the syncytial blastoderm|regulation of translational initiation		nucleic acid binding|helicase activity|ATP binding|ATP-dependent helicase activity	1
Dfd	3R	induction of apoptosis|specification of segmental identity, head|brain development|head development	nucleus	RNA polymerase II regulatory region sequence-specific DNA binding|RNA polymerase II distal enhancer sequence-specific DNA binding transcription factor activity|sequence-specific DNA binding	1
Dg	2R	regulation of glycolysis|cytoskeletal anchoring at plasma membrane|germarium-derived egg chamber formation|growth of a germarium-derived egg chamber|imaginal disc-derived wing vein specification|muscle attachment|establishment or maintenance of polarity of follicular epithelium|establishment or maintenance of apical/basal cell polarity|establishment or maintenance of epithelial cell apical/basal …	basal plasma membrane|dystrophin-associated glycoprotein complex|dystroglycan complex|Z disc|T-tubule|neuromuscular junction|sarcolemma	calcium ion binding|structural constituent of muscle	1
Dhc64C	3L	microtubule-based movement|spindle organization|mitotic spindle organization|mitosis|centrosome cycle|pole cell formation|cystoblast division|female germline ring canal formation|axon cargo transport|intracellular mRNA localization|mushroom body development|regulation of mitotic metaphase/anaphase transition|ovarian fusome organization|protein localization to kinetochore|melanotic encapsulation o…	cytoplasm|mitochondrion|Golgi apparatus|cytoplasmic dynein complex|microtubule associated complex|cell cortex|dynein complex|ribonucleoprotein complex|fusome|germline ring canal	motor activity|microtubule motor activity|ATP binding|ATPase activity, coupled	1
DhpD	3R	guanine catabolic process|eye pigment biosynthetic process|guanine metabolic process|dihydropteridine metabolic process		dihydropterin deaminase activity|zinc ion binding|guanine deaminase activity	1
Dip-B	3R	proteolysis	cytoplasm	aminopeptidase activity|metalloexopeptidase activity|dipeptidyl-peptidase activity|tripeptidyl-peptidase activity|manganese ion binding	1
Dl	3R	cell fate specification|establishment of planar polarity|actin filament organization|cell adhesion|border follicle cell migration|ectoderm development|nervous system development|central nervous system development|ventral cord development|peripheral nervous system development|sensory organ development|open tracheal system development|dorsal/ventral lineage restriction, imaginal disc|R3/R4 cell fat…	adherens junction|integral to membrane|endocytic vesicle|cytoplasmic vesicle|subapical complex	receptor binding|Notch binding|calcium ion binding	1
DppIII	3R	proteolysis	cytosol|membrane	dipeptidyl-peptidase activity	1
Drip	2R	renal system process|water transport|regulation of oviposition|transmembrane transport	integral to membrane	water transmembrane transporter activity|water channel activity	1
Drsl4	3L		extracellular region		1
Drsl5	3L		extracellular region		1
Duox	2L	mucosal immune response|response to oxidative stress|adult chitin-based cuticle development|wing disc development|oxidation-reduction process|reactive oxygen species metabolic process		calcium ion binding|superoxide-generating NADPH oxidase activity|heme binding	1
Dys	3R	neuromuscular synaptic transmission|imaginal disc-derived wing vein specification|muscle organ development|imaginal disc-derived wing vein morphogenesis|muscle cell homeostasis|regulation of neurotransmitter secretion|regulation of short-term neuronal synaptic plasticity	cytoplasm|cytoskeleton|dystrophin-associated glycoprotein complex	actin binding|structural molecule activity|structural constituent of cytoskeleton|calcium ion binding|cytoskeletal protein binding|zinc ion binding|structural constituent of muscle|WW domain binding	1
Eaat1	2L	synaptic transmission|determination of adult lifespan|larval locomotory behavior|regulation of excitatory postsynaptic membrane potential involved in skeletal muscle contraction|aspartate transport|L-glutamate transport	integral to membrane|neuromuscular junction|neuron projection|terminal bouton	L-glutamate transmembrane transporter activity|L-aspartate transmembrane transporter activity|sodium:dicarboxylate symporter activity	1
EcR	2R	cell adhesion|germ cell development|spermatid development|sperm individualization|border follicle cell migration|germ-band shortening|peripheral nervous system development|Malpighian tubule morphogenesis|regulation of rhodopsin gene expression|imaginal disc-derived wing morphogenesis|histoblast morphogenesis|muscle organ development|imaginal disc eversion|long-term memory|head involution|determin…	nucleus|polytene chromosome|cytoplasm|ecdysone receptor holocomplex|repressor ecdysone receptor complex|activator ecdysone receptor complex|dendrite	transcription regulatory region sequence-specific DNA binding|RNA polymerase II core promoter proximal region sequence-specific DNA binding transcription factor activity involved in positive regulation of transcription|RNA polymerase II transcription coactivator binding|DNA binding|ligand-activated sequence-specific DNA binding RNA polymerase II transcription factor activity|ecdysteroid hormone r…	1
Egfr	2R	G2/M transition of mitotic cell cycle|embryonic axis specification|cell fate determination|oenocyte differentiation|compound eye morphogenesis|compound eye photoreceptor cell differentiation|morphogenesis of an epithelium|heart process|protein phosphorylation|transmembrane receptor protein tyrosine kinase signaling pathway|epidermal growth factor receptor signaling pathway|border follicle cell mi…	integral to plasma membrane	ATP binding|gurken-activated receptor activity|protein domain specific binding	1
Eip71CD	3L	sulfur amino acid metabolic process|response to oxidative stress|determination of adult lifespan|cellular response to oxidative stress|salivary gland cell autophagic cell death|autophagic cell death|neuron projection morphogenesis|oxidation-reduction process			1
Est-6	3L	mating|courtship behavior|sexual reproduction|ovulation|multicellular organism reproduction|pheromone biosynthetic process|regulation of female receptivity, post-mating|regulation of oviposition|sperm competition|sperm storage	extracellular space		1
Est-Q	3L				1
Etf-QO	2R	oxidative phosphorylation|fatty acid beta-oxidation	mitochondrion|mitochondrial inner membrane|lipid particle|microtubule associated complex	electron-transferring-flavoprotein dehydrogenase activity	1
Fdh	3R	alcohol metabolic process|ethanol oxidation|visual learning|regulation of nitric oxide metabolic process|regulation of peptidyl-cysteine S-nitrosylation		alcohol dehydrogenase (NAD) activity|octanol dehydrogenase activity|zinc ion binding|S-(hydroxymethyl)glutathione dehydrogenase activity|S-nitrosoglutathione reductase activity	1
Fkbp13	2R	inter-male aggressive behavior|peptidyl-proline modification|muscle cell homeostasis	extracellular space|membrane	calcium ion binding|FK506 binding	1
Flo-2	X	cell adhesion|melanotic encapsulation of foreign target	flotillin complex	structural molecule activity	1
Fmo-1	2R	oxidation-reduction process	mitochondrion|cytosol|intracellular membrane-bounded organelle	monooxygenase activity|flavin adenine dinucleotide binding|NADP binding	1
Fmr1	3R	chemotaxis|synaptic transmission|neurotransmitter secretion|pole cell formation|germ cell development|sperm axoneme assembly|axonal fasciculation|synapse assembly|brain development|neuromuscular junction development|short-term memory|long-term memory|larval locomotory behavior|olfactory learning|regulation of synaptic growth at neuromuscular junction|regulation of mitotic cell cycle, embryonic|mu…	cytoplasm|lipid particle|RNA-induced silencing complex|micro-ribonucleoprotein complex	RNA binding|mRNA binding|protein self-association	1
Fpps	2R	germ cell migration|wing disc development|farnesyl diphosphate biosynthetic process		dimethylallyltranstransferase activity|geranyltranstransferase activity	1
GNBP3	3L	carbohydrate metabolic process		pattern recognition receptor activity	1
GV1	3L		nucleus|nuclear membrane	DNA binding	1
Gal	2L	carbohydrate metabolic process	lysosome	beta-galactosidase activity	1
Galk	3L	galactose metabolic process|carbohydrate phosphorylation	cytoplasm	galactokinase activity|ATP binding	1
Galt	2L	galactose metabolic process		UDP-glucose:hexose-1-phosphate uridylyltransferase activity|zinc ion binding	1
Gfat1	3RHet		cytoplasm	glutamine-fructose-6-phosphate transaminase (isomerizing) activity	1
Gld	3R	glucose metabolic process|alcohol metabolic process|pupal chitin-based cuticle development|cuticle development|sperm storage|oxidation-reduction process	extracellular region	choline dehydrogenase activity|flavin adenine dinucleotide binding	1
Glt	2L		basement membrane	calcium ion binding	1
Glut1	3L	transmembrane transport	integral to membrane		1
GlyP	2L	glycogen catabolic process|flight	protein complex	glycogen phosphorylase activity|pyridoxal phosphate binding|protein homodimerization activity	1
GstE11	2R	glutathione metabolic process|neurogenesis	cytoplasm	glutathione transferase activity	1
GstE12	2R	glutathione metabolic process	cytoplasm	glutathione transferase activity	1
GstE14	2R	glutathione metabolic process	cytoplasm	glutathione transferase activity	1
GstT1	2R	glutathione metabolic process	cytoplasm	glutathione transferase activity	1
Gyc88E	3R	response to reactive oxygen species|response to hypoxia|cGMP biosynthetic process|GTP catabolic process	guanylate cyclase complex, soluble	guanylate cyclase activity|oxygen binding|oxygen sensor activity|heme binding|protein homodimerization activity|protein heterodimerization activity|carbon monoxide binding|nitric oxide binding	1
HDAC6	X	tricarboxylic acid cycle|histone deacetylation|respiratory electron transport chain	cytoplasm	histone deacetylase activity|zinc ion binding	1
Hexo1	3L	carbohydrate metabolic process		beta-N-acetylhexosaminidase activity|beta-N-acetylglucosaminidase activity	1
Hml	3L	chitin metabolic process|cell adhesion|hemostasis|melanization defense response|wound healing|hemolymph coagulation	extracellular region	chitin binding|protein homodimerization activity	1
Hmu	3R	biosynthetic process	lipid particle	mRNA binding|serine-type endopeptidase activity|strictosidine synthase activity	1
Idh	3L	glyoxylate cycle|tricarboxylic acid cycle|isocitrate metabolic process	mitochondrion|lipid particle	magnesium ion binding|isocitrate dehydrogenase (NADP+) activity	1
Ilp5	3L	insulin receptor signaling pathway|female mating behavior	extracellular region	insulin receptor binding|hormone activity	1
ImpL2	3L	cell adhesion|determination of adult lifespan|negative regulation of insulin receptor signaling pathway	extracellular region|extracellular space	insulin-like growth factor binding	1
Indy	3L	determination of adult lifespan|regulation of sequestering of triglyceride|transmembrane transport		citrate transmembrane transporter activity|succinate transmembrane transporter activity|tricarboxylic acid transmembrane transporter activity	1
Invadolysin	3R	chromatin remodeling|proteolysis|mitotic spindle organization|mitotic chromosome condensation|mitotic centrosome separation|cell adhesion|brain development|imaginal disc development|germ cell migration|gonad development|positive regulation of mitotic metaphase/anaphase transition|centrosome duplication	cytoplasm|membrane|cell leading edge	metalloendopeptidase activity|peptidase activity|zinc ion binding	1
Inx3	3R	intercellular transport	gap junction|lateral plasma membrane		1
Ir75a	3L	sensory perception of sound|detection of chemical stimulus involved in sensory perception	membrane|integral to membrane	ionotropic glutamate receptor activity|extracellular-glutamate-gated ion channel activity|ligand-gated ion channel activity	1
Ir75b	3L	detection of chemical stimulus involved in sensory perception	membrane|integral to membrane	ionotropic glutamate receptor activity|extracellular-glutamate-gated ion channel activity|ligand-gated ion channel activity	1
Jabba	2R		lipid particle		1
Jafrac2	3L	induction of apoptosis|hydrogen peroxide catabolic process|oxidation-reduction process	extracellular region	antioxidant activity	1
Jhe	2R	juvenile hormone catabolic process|behavioral response to ethanol|male mating behavior	mitochondrion	juvenile-hormone esterase activity	1
Jheh1	2R	juvenile hormone catabolic process		epoxide hydrolase activity|juvenile hormone epoxide hydrolase activity|cis-stilbene-oxide hydrolase activity	1
Jheh2	2R	juvenile hormone catabolic process	intracellular membrane-bounded organelle	epoxide hydrolase activity|juvenile hormone epoxide hydrolase activity|cis-stilbene-oxide hydrolase activity	1
Jheh3	2R	juvenile hormone catabolic process	intracellular membrane-bounded organelle	epoxide hydrolase activity|juvenile hormone epoxide hydrolase activity|cis-stilbene-oxide hydrolase activity	1
Klp68D	3L	microtubule-based movement|sensory perception of smell|anterograde axon cargo transport|establishment or maintenance of microtubule cytoskeleton polarity	kinesin complex|plus-end kinesin complex|microtubule associated complex	motor activity|microtubule motor activity|ATP binding	1
Kul	3R	membrane protein ectodomain proteolysis|regulation of Notch signaling pathway	integral to membrane	metalloendopeptidase activity|zinc ion binding	1
LM408	2L	mannose metabolic process	extracellular region|lysosome	alpha-mannosidase activity|zinc ion binding	1
LRP1	2R			calcium ion binding	1
LanA	3L	startle response|inter-male aggressive behavior|central nervous system development|peripheral nervous system development|imaginal disc-derived wing morphogenesis|mesoderm development|organ morphogenesis|tissue development|female meiosis chromosome segregation|regulation of cell adhesion|regulation of cell migration|locomotion involved in locomotory behavior|dorsal trunk growth, open tracheal syst…	basement membrane|basal lamina|laminin-1 complex|presynaptic periactive zone	receptor binding	1
LanB1	2L	gonad development|organ morphogenesis|tissue development|cell migration|organ development|basement membrane assembly	basement membrane|basal lamina|extracellular matrix		1
LanB2	3L	organ morphogenesis|tissue development	basement membrane|basal lamina|extracellular matrix		1
Lgr1	3R	G-protein coupled receptor signaling pathway	integral to membrane	neuropeptide receptor activity|protein-hormone receptor activity	1
Lip2	2L	lipid metabolic process		triglyceride lipase activity	1
List	2R	neurotransmitter transport|response to lithium ion	integral to membrane	neurotransmitter transporter activity|neurotransmitter:sodium symporter activity|potassium:amino acid symporter activity	1
Lmpt	3L		nucleus	zinc ion binding	1
Lsd-1	3R	triglyceride mobilization|regulation of lipid storage|positive regulation of triglyceride catabolic process|lipid storage|neurogenesis|lipid particle organization|protein localization to lipid particle	lipid particle|protein-lipid complex		1
Lsd-2	X	lipid metabolic process|imaginal disc-derived wing morphogenesis|lipid storage|sequestering of triglyceride|lipid particle transport along microtubule|negative regulation of lipid catabolic process|regulation of transport	lipid particle|microtubule associated complex		1
Lsp1alpha	X		extracellular region|larval serum protein complex|lipid particle	nutrient reservoir activity	1
MRP	2L	response to methotrexate|transmembrane transport	integral to membrane	ATP binding|ATPase activity, coupled to transmembrane movement of substances|ATPase activity, coupled to movement of substances	1
Mdr65	3L	response to methotrexate|xenobiotic transport|transmembrane transport|establishment of glial blood-brain barrier	integral to plasma membrane|pleated septate junction|integral to membrane	ATP binding|efflux transmembrane transporter activity|ATPase activity, coupled to transmembrane movement of substances	1
Mesh1	3R	guanosine tetraphosphate catabolic process|response to starvation		guanosine-3',5'-bis(diphosphate) 3'-diphosphatase activity|metal ion binding	1
Mfe2	X	metabolic process|fatty acid beta-oxidation using acyl-CoA oxidase		oxidoreductase activity|protein homodimerization activity|3R-hydroxyacyl-CoA dehydratase activity	1
Mgstl	X		mitochondrial outer membrane|lipid particle|intracellular membrane-bounded organelle	glutathione transferase activity	1
Mhc	2L	muscle contraction|striated muscle contraction|border follicle cell migration|epithelial cell migration, open tracheal system|muscle organ development|adult somatic muscle development|myofibril assembly|skeletal muscle myosin thick filament assembly|myosin filament organization|locomotion|muscle cell differentiation|protein stabilization|flight	polytene chromosome puff|muscle myosin complex|striated muscle myosin thick filament|myosin complex|sarcomere|A band	microfilament motor activity|ATP binding|structural constituent of muscle|actin-dependent ATPase activity|ATPase activity, coupled|protein homodimerization activity	1
Mipp1	3L			acid phosphatase activity|phosphoprotein phosphatase activity	1
Msp-300	2L	cytoskeleton organization|actin filament organization|cytoplasmic transport, nurse cell to oocyte|mesoderm development|larval visceral muscle development|female germline ring canal stabilization|cell migration|regulation of Rab GTPase activity|regulation of Rho protein signal transduction|locomotion|establishment of nucleus localization|organelle localization|flight	cytoplasm|integrin complex|actin cytoskeleton|Z disc|nuclear membrane|perinuclear region of cytoplasm	double-stranded RNA binding|actin binding|Rho guanyl-nucleotide exchange factor activity|Rab GTPase activator activity|cytoskeletal protein binding	1
Mtor	2R	protein import into nucleus	nucleus|spindle|spindle midzone|mitotic spindle	ribonucleoprotein complex binding	1
Mtp	2L	triglyceride metabolic process|lipid transport|synaptic target recognition|lipoprotein metabolic process	lipid particle	phosphatidylcholine transporter activity|triglyceride binding	1
Mtpalpha	2L	fatty acid beta-oxidation|determination of adult lifespan|wound healing|response to starvation	mitochondrion|lipid particle|microtubule associated complex|mitochondrial fatty acid beta-oxidation multienzyme complex	3-hydroxyacyl-CoA dehydrogenase activity|long-chain-enoyl-CoA hydratase activity|long-chain-3-hydroxyacyl-CoA dehydrogenase activity|coenzyme binding	1
N	X	cell fate specification|establishment of imaginal disc-derived wing hair orientation|compound eye morphogenesis|actin filament organization|cell adhesion|heterophilic cell-cell adhesion|germarium-derived egg chamber formation|ovarian follicle cell migration|border follicle cell migration|regulation of mitotic cell cycle|dorsal closure|ectoderm development|ventral cord development|peripheral nervo…	intracellular|nucleus|cytoplasm|lysosome|late endosome|integral to plasma membrane|adherens junction|integral to membrane|cytoplasmic vesicle|subapical complex|protein complex	chromatin binding|calcium ion binding	1
NAAT1	X	neurotransmitter transport|neutral amino acid transport|L-amino acid transport|D-amino acid transport	integral to membrane	neurotransmitter transporter activity|neurotransmitter:sodium symporter activity|neutral amino acid transmembrane transporter activity|L-amino acid transmembrane transporter activity|potassium:amino acid symporter activity|D-amino acid transmembrane transporter activity	1
NT5E-2	2R	nucleotide catabolic process		nucleotide binding|5'-nucleotidase activity|metal ion binding	1
Nc73EF	3L	tricarboxylic acid cycle	microtubule associated complex|mitochondrial oxoglutarate dehydrogenase complex	oxoglutarate dehydrogenase (succinyl-transferring) activity|thiamine pyrophosphate binding	1
Ncc69	3L	amino acid transmembrane transport|chloride transport|rubidium ion transport	integral to membrane	sodium:potassium:chloride symporter activity|sodium:chloride symporter activity	1
Nep1	X	proteolysis	integral to membrane	metalloendopeptidase activity|metallopeptidase activity	1
Nha1	2L	renal sodium ion transport|transmembrane transport	brush border|integral to membrane		1
Nha2	3R	renal sodium ion transport|potassium ion transmembrane transport	Golgi apparatus|brush border|integral to membrane	solute:hydrogen antiporter activity|potassium ion antiporter activity	1
Nipped-A	2R	phagocytosis, engulfment|wing disc pattern formation|positive regulation of Notch signaling pathway	histone acetyltransferase complex|SAGA complex|nucleus|polytene chromosome|polytene chromosome puff|cytoplasm|microtubule associated complex	phosphotransferase activity, alcohol group as acceptor	1
Nmdar1	3R	ion transport|imaginal disc-derived wing morphogenesis|long-term memory|associative learning|olfactory learning|ionotropic glutamate receptor signaling pathway|sensory perception of touch|medium-term memory	ionotropic glutamate receptor complex|integral to membrane|outer membrane-bounded periplasmic space	N-methyl-D-aspartate selective glutamate receptor activity|extracellular-glutamate-gated ion channel activity	1
Nplp2	3L	humoral immune response|neuropeptide signaling pathway	extracellular region|extracellular space	neuropeptide hormone activity	1
Nplp4	2L	neuropeptide signaling pathway	extracellular region	neuropeptide hormone activity	1
NtR	2R	ion transport	integral to membrane	extracellular ligand-gated ion channel activity|excitatory extracellular ligand-gated ion channel activity	1
Nup154	2L		nucleus	structural constituent of nuclear pore	1
Nup358	3R	protein import into nucleus|NLS-bearing substrate import into nucleus|SMAD protein import into nucleus	lipid particle|microtubule associated complex	zinc ion binding|Ran GTPase binding	1
Oatp58Dc	2R	organic anion transport|response to methotrexate	integral to membrane	organic anion transmembrane transporter activity|sodium-independent organic anion transmembrane transporter activity	1
Oatp74D	3L	organic anion transport	membrane	organic anion transmembrane transporter activity|sodium-independent organic anion transmembrane transporter activity	1
Obp19c	X	sensory perception of chemical stimulus	extracellular region	odorant binding	1
Obp56a	2R	sensory perception of chemical stimulus|sensory perception of smell|response to pheromone|olfactory behavior	extracellular region	odorant binding	1
Obp57a	2R	sensory perception of chemical stimulus	extracellular region	odorant binding	1
Obp8a	X	sensory perception of chemical stimulus	extracellular region	odorant binding	1
Obp99b	3R	sensory perception of chemical stimulus|response to pheromone|salivary gland cell autophagic cell death|olfactory behavior|autophagic cell death	extracellular region	odorant binding	1
Obp99c	3R	sensory perception of chemical stimulus	extracellular region	odorant binding	1
Ork1	X	regulation of heart rate|locomotor rhythm|potassium ion transmembrane transport	integral to membrane	potassium channel activity|potassium ion leak channel activity|protein homodimerization activity	1
PKD	3R	protein phosphorylation	cytoplasm	ATP binding|phospholipid binding|diacylglycerol binding	1
PPP4R2r	X	mitotic cell cycle|neurogenesis|regulation of protein dephosphorylation	protein phosphatase 4 complex	protein phosphatase regulator activity	1
Papss	3L	imaginal disc-derived wing morphogenesis		adenylylsulfate kinase activity|sulfate adenylyltransferase (ATP) activity|ATP binding	1
PebIII	2R	response to virus	extracellular region		1
Pex6	2R	peroxisome organization		ATP binding|nucleoside-triphosphatase activity	1
Pgd	X	pentose-phosphate shunt		phosphogluconate dehydrogenase (decarboxylating) activity|NADP binding	1
Pi3K21B	2L	protein phosphorylation|insulin receptor signaling pathway|regulation of cell size|regulation of cell proliferation|positive regulation of cell size|positive regulation of growth|regulation of organ growth|lipid phosphorylation	phosphatidylinositol 3-kinase complex	kinase binding|phosphatidylinositol 3-kinase regulator activity	1
Pi4KIIalpha	3R	secretory granule localization	late endosome|trans-Golgi network	1-phosphatidylinositol 4-kinase activity	1
Picot	2R	phosphate ion transport|phosphate ion transmembrane transport	integral to membrane	high affinity inorganic phosphate:sodium symporter activity|phosphate ion transmembrane transporter activity	1
Pk1r	3R	G-protein coupled receptor signaling pathway|neuropeptide signaling pathway	integral to plasma membrane|integral to membrane	neuropeptide receptor activity|growth hormone-releasing hormone receptor activity	1
Plap	2L		fusome	phospholipase A2 activator activity	1
Pld	2R	Golgi organization|phototransduction|metabolic process|gastrulation involving germ band extension|positive regulation of Golgi vesicle fusion to target membrane	cytoplasmic vesicle	phospholipase D activity|phosphatidylinositol binding	1
Pmp70	X	peroxisome organization|transmembrane transport	integral to peroxisomal membrane	ATP binding|ATPase activity, coupled to transmembrane movement of substances	1
Ppn	3R	extracellular matrix organization	proteinaceous extracellular matrix|basement membrane	metalloendopeptidase activity|serine-type endopeptidase inhibitor activity|extracellular matrix structural constituent|zinc ion binding	1
Prestin	3L	bicarbonate transport|formate transport|oxalate transport|calcium ion transmembrane transport	integral to membrane	inorganic anion exchanger activity|calcium ion transmembrane transporter activity|bicarbonate transmembrane transporter activity|sulfate transmembrane transporter activity|high affinity sulfate transmembrane transporter activity|formate transmembrane transporter activity|oxalate transmembrane transporter activity	1
Prm	3L	mesoderm development|myofibril assembly	striated muscle myosin thick filament|myosin complex	motor activity|structural constituent of muscle	1
Prosap	2R	postsynaptic density assembly	postsynaptic density	GKAP/Homer scaffold activity	1
Prp8	2R	neurogenesis	spliceosomal complex|U5 snRNP|precatalytic spliceosome|catalytic step 2 spliceosome		1
Prx3	3R	phagocytosis, engulfment|determination of adult lifespan|hydrogen peroxide catabolic process|oxidation-reduction process	mitochondrion	antioxidant activity	1
RabX5	3L	small GTPase mediated signal transduction	vesicle|synapse	GTPase activity|GTP binding	1
Rfabg	4	lipid transport|smoothened signaling pathway	extracellular region|extracellular space|lipid particle|microtubule associated complex|endocytic vesicle|basal part of cell	receptor binding|structural molecule activity|lipid transporter activity|retinoid binding|fatty acid binding|microtubule binding|retinol binding|heme binding	1
Rgl	3L	activation of Ral GTPase activity|regulation of Ras protein signal transduction	intracellular	Ras GTPase binding	1
Rme-8	2R	receptor-mediated endocytosis|border follicle cell migration	microtubule associated complex|SNARE complex		1
Rpt4R	3L	protein catabolic process	cytoplasm|proteasome regulatory particle	ATP binding	1
Rya-r44F	2R	calcium ion transport|cellular calcium ion homeostasis|muscle contraction|regulation of hemocyte proliferation|calcium ion transmembrane transport	endoplasmic reticulum membrane|microtubule associated complex|integral to membrane	ryanodine-sensitive calcium-release channel activity|calcium ion binding	1
SP1173	3L				1
SPE	3R	proteolysis|humoral immune response|positive regulation of biosynthetic process of antibacterial peptides active against Gram-negative bacteria|Toll signaling pathway|zymogen activation|positive regulation of Toll signaling pathway|defense response to Gram-negative bacterium|defense response to Gram-positive bacterium	extracellular region	serine-type endopeptidase activity	1
SPoCk	3L	calcium ion transport|calcium-mediated signaling|fluid transport|sequestering of calcium ion	endoplasmic reticulum|Golgi apparatus|integral to membrane	nucleotide binding|calcium-transporting ATPase activity|manganese-transporting ATPase activity|metal ion binding	1
ScpX	2L	metabolic process|phospholipid transport	cytoplasm|mitochondrion|lipid particle	transferase activity, transferring acyl groups other than amino-acyl groups	1
Sdr	3R	protein phosphorylation|transmembrane receptor protein tyrosine kinase signaling pathway|negative regulation of multicellular organism growth|response to starvation	extracellular space|membrane	insulin-like growth factor-activated receptor activity|insulin-like growth factor binding|ATP binding	1
Sema-2a	2R	salivary gland development|flight behavior|visual behavior|synaptic target inhibition|adult behavior|drinking behavior|dendrite guidance	extracellular region|membrane		1
Sema-5c	3L	embryonic development via the syncytial blastoderm|startle response|locomotion involved in locomotory behavior|olfactory behavior|central complex development|brain morphogenesis			1
SerT	2R	serotonin transport|phagocytosis, engulfment|serotonin uptake	integral to plasma membrane|integral to membrane|axon|axon terminus	neurotransmitter:sodium symporter activity|serotonin transmembrane transporter activity	1
Slob	2L	protein phosphorylation|neuromuscular synaptic transmission|regulation of membrane potential|response to starvation|regulation of synaptic transmission	cytoplasm		1
Snmp1	3R	cell adhesion|cell surface receptor signaling pathway|response to pheromone	integral to plasma membrane|membrane|dendrite|neuronal cell body	scavenger receptor activity	1
Sodh-1	3R	oxidation-reduction process		L-iditol 2-dehydrogenase activity|zinc ion binding|oxidoreductase activity	1
Sply	2R	carboxylic acid metabolic process|sphingolipid catabolic process|lateral inhibition	integral to endoplasmic reticulum membrane	carboxy-lyase activity|pyridoxal phosphate binding	1
Ssk	3L	anterior midgut development|septate junction assembly|intestinal epithelial cell development|establishment of endothelial barrier	integral to plasma membrane|smooth septate junction		1
St1	2R	xenobiotic metabolic process|sulfation	cytosol	sulfotransferase activity	1
Stat92E	3R	humoral immune response|JAK-STAT cascade|border follicle cell migration|blastoderm segmentation|segment specification|nervous system development|open tracheal system development|hindgut morphogenesis|eye-antennal disc morphogenesis|imaginal disc-derived wing morphogenesis|sex determination|primary sex determination|long-term memory|positive regulation of cell proliferation|stem cell division|stem…	nucleus|cytoplasm	RNA polymerase II core promoter proximal region sequence-specific DNA binding transcription factor activity involved in positive regulation of transcription|DNA binding|calcium ion binding	1
Sucb	3L	tricarboxylic acid cycle	lipid particle	succinate-CoA ligase (GDP-forming) activity|ATP binding	1
T3dh	2R	oxidation-reduction process		oxidoreductase activity|metal ion binding	1
Tal	2R	pentose-phosphate shunt|pentose-phosphate shunt, non-oxidative branch	cytoplasm	sedoheptulose-7-phosphate:D-glyceraldehyde-3-phosphate glyceronetransferase activity	1
Tep3	2L	phagocytosis, engulfment|defense response to Gram-positive bacterium	extracellular space	endopeptidase inhibitor activity	1
Tequila	3L	chitin metabolic process|proteolysis|short-term memory|long-term memory	extracellular region|membrane	serine-type endopeptidase activity|scavenger receptor activity|chitin binding	1
Thiolase	2R	fatty acid beta-oxidation|determination of adult lifespan	lipid particle|microtubule associated complex|mitochondrial fatty acid beta-oxidation multienzyme complex	acetyl-CoA C-acyltransferase activity|long-chain-3-hydroxyacyl-CoA dehydrogenase activity	1
Top2	2L	resolution of meiotic recombination intermediates|sister chromatid segregation|DNA topological change|mitotic recombination|mitotic spindle organization|mitosis|mitotic chromosome condensation|mitotic G2 DNA damage checkpoint|meiosis|metaphase plate congression	nucleus|chromosome|nucleoid|ACF complex	rDNA binding|four-way junction DNA binding|DNA binding|satellite DNA binding|mRNA binding|DNA topoisomerase type II (ATP-hydrolyzing) activity|ATP binding	1
Tor	2L	regulation of cell growth|positive regulation of protein phosphorylation|response to nutrient|determination of adult lifespan|gonad development|detection of nutrient|negative regulation of macroautophagy|phosphorylation|positive regulation of cell growth|endocytic recycling|multicellular organism growth|positive regulation of multicellular organism growth|positive regulation of cell size|positive…		drug binding|phosphotransferase activity, alcohol group as acceptor|protein self-association	1
TotX	3R	response to stress|cellular response to oxidative stress|cellular response to heat	extracellular region|extracellular space		1
Tps1	2L	trehalose biosynthetic process	lipid particle	alpha,alpha-trehalose-phosphate synthase (UDP-forming) activity	1
Tret1-1	2R	trehalose transport|transmembrane transport	membrane|integral to membrane		1
Tsf1	X	cellular iron ion homeostasis|olfactory behavior	extracellular region	ferric iron binding	1
Tsf2	3L	cellular iron ion homeostasis|septate junction assembly	extracellular region|early endosome|septate junction|anchored to plasma membrane|recycling endosome	iron ion binding|ferric iron binding	1
Tsp29Fb	2L		integral to membrane		1
UGP	3L	metabolic process		UTP:glucose-1-phosphate uridylyltransferase activity	1
UK114	2L			deaminase activity	1
Ugt	3L	protein glycosylation	cytoplasm|endoplasmic reticulum|rough endoplasmic reticulum	UDP-glucose:glycoprotein glucosyltransferase activity	1
Ugt35a	3R	metabolic process		UDP-glycosyltransferase activity	1
Ugt35b	3R	metabolic process			1
Ugt36Bc	2L	metabolic process			1
Ugt58Fa	2R	metabolic process			1
Ugt86Da	3R	metabolic process		transferase activity, transferring hexosyl groups	1
Ugt86Dd	3R	metabolic process			1
Ulp1	X	proteolysis|central nervous system projection neuron axonogenesis|dendritic spine morphogenesis|cellular response to hypoxia	nucleus|nuclear inner membrane|cytoplasm	ubiquitin-specific protease activity|peptidase activity|SUMO-specific protease activity	1
Unc-89	2R	protein phosphorylation|adult somatic muscle development|regulation of Rho protein signal transduction	M band	Rho guanyl-nucleotide exchange factor activity|ATP binding	1
Vago	X	defense response to virus	extracellular space		1
Wnk	3L	protein phosphorylation		ATP binding	1
Xpd	2R	promoter clearance from RNA polymerase II promoter|transcriptional open complex formation at RNA polymerase II promoter|transcription initiation from RNA polymerase II promoter|regulation of mitosis|response to UV|negative regulation of G2/M transition of mitotic cell cycle|regulation of chromosome segregation	core TFIIH complex|nucleus|holo TFIIH complex|polytene chromosome|polytene chromosome puff|polytene chromosome interband|cytoplasm	core RNA polymerase binding transcription factor activity|DNA binding|helicase activity|ATP binding	1
Zw	X	glucose metabolic process|pentose-phosphate shunt|oxidation-reduction process		glucose-6-phosphate dehydrogenase activity|NADP binding	1
alpha-Est1	3R				1
alpha-Est2	3R		lipid particle		1
alpha-Est5	3R				1
alpha-Est7	3R	determination of adult lifespan|lipid storage|response to organophosphorus	cytoplasm|lipid particle		1
amd	2L	catecholamine metabolic process|chitin-based cuticle development|dopamine metabolic process		carboxy-lyase activity|deaminase activity|pyridoxal phosphate binding	1
antdh	X	metabolic process		carbonyl reductase (NADPH) activity	1
ap	2R	nervous system development|dorsal/ventral pattern formation, imaginal disc|dorsal/ventral lineage restriction, imaginal disc|wing disc morphogenesis|imaginal disc-derived wing morphogenesis|leg disc proximal/distal pattern formation|haltere disc morphogenesis|muscle organ development|larval somatic muscle development|histolysis|leg disc development|imaginal disc-derived leg segmentation|cell fate…	nucleus	RNA polymerase II regulatory region sequence-specific DNA binding|zinc ion binding	1
app	3L	establishment of imaginal disc-derived wing hair orientation|pattern specification process|imaginal disc-derived leg morphogenesis|regulation of cell proliferation|establishment of body hair or bristle planar orientation	endoplasmic reticulum|apical cortex	zinc ion binding|protein-cysteine S-palmitoleyltransferase activity	1
aralar1	3R	mitochondrial transport|wound healing|transmembrane transport	mitochondrial envelope|mitochondrial inner membrane|lipid particle|integral to membrane	calcium ion binding	1
aret	2L	regulation of alternative mRNA splicing, via spliceosome|inter-male aggressive behavior|mRNA polyadenylation|germ cell development|spermatid development|negative regulation of oskar mRNA translation|imaginal disc-derived wing morphogenesis|germarium-derived female germ-line cyst formation|positive regulation of exit from mitosis|regulation of oskar mRNA translation	nucleus	nucleotide binding|RNA binding|mRNA binding|mRNA 3'-UTR binding	1
armi	3L	nuclear-transcribed mRNA catabolic process, nonsense-mediated decay|embryonic axis specification|regulation of pole plasm oskar mRNA localization|negative regulation of oskar mRNA translation|long-term memory|RNA interference|microtubule organizing center organization|dorsal appendage formation	cytoplasm|axon|dendrite|neuronal cell body|synapse|Yb body		1
arr	2R	compound eye morphogenesis|protein targeting to lysosome|nervous system development|Wnt receptor signaling pathway involved in dorsal/ventral axis specification|regulation of compound eye pigmentation|canonical Wnt receptor signaling pathway	early endosome|late endosome	Wnt-protein binding|Wnt-activated receptor activity	1
axo	3L	neuron recognition|transmission of nerve impulse	extracellular region	serine-type endopeptidase inhibitor activity	1
bbg	3L	imaginal disc development	nucleus		1
bgm	2L	long-chain fatty acid metabolic process		long-chain fatty acid-CoA ligase activity	1
bond	3R	meiotic spindle organization|cytokinesis after meiosis I|cytokinesis after meiosis II|male meiosis cytokinesis	integral to membrane		1
bsf	2L		cytoplasm|RNA cap binding complex	mRNA 3'-UTR binding	1
btl	3L	activation of MAPK activity|morphogenesis of a branching structure|protein phosphorylation|transmembrane receptor protein tyrosine kinase signaling pathway|border follicle cell migration|central nervous system development|open tracheal system development|tracheal outgrowth, open tracheal system|epithelial cell migration, open tracheal system|primary branching, open tracheal system|secondary branc…	integral to plasma membrane	ephrin receptor activity|fibroblast growth factor-activated receptor activity|ATP binding	1
btsz	3R	actin filament organization|gastrulation involving germ band extension|morphogenesis of embryonic epithelium|positive regulation of multicellular organism growth|establishment of planar polarity of embryonic epithelium|apical junction assembly|positive regulation of cell size	synaptic vesicle|membrane		1
c12.2	X			ATP binding	1
ca	3R	ommochrome biosynthetic process|eye pigment precursor transport|negative regulation of gene silencing by RNA	intracellular	Rab guanyl-nucleotide exchange factor activity	1
caps	3L	cell adhesion|homophilic cell adhesion|open tracheal system development|imaginal disc-derived wing morphogenesis|motor neuron axon guidance|cell migration|branch fusion, open tracheal system|lateral inhibition|photoreceptor cell axon guidance	membrane|cell projection		1
capu	2L	actin filament organization|chorion-containing eggshell formation|actin filament-based process|actin nucleation|pole plasm oskar mRNA localization	cytoplasm|cell cortex|actin cytoskeleton	actin binding|microtubule binding	1
cd	3R	ommochrome biosynthetic process|response to oxidative stress|oxidation-reduction process|negative regulation of gene silencing by RNA	lysosome	heme binding	1
chas	X	imaginal disc-derived wing morphogenesis|establishment of body hair or bristle planar orientation	muscle tendon junction|apical plasma membrane		1
ck	2L	actin filament organization|sensory organ development|antennal development|sensory perception of sound|chaeta morphogenesis|imaginal disc-derived wing vein morphogenesis|actin filament-based movement|chitin-based larval cuticle pattern formation|imaginal disc-derived wing hair organization|antennal morphogenesis	microvillus|myosin complex|myosin VII complex|apical cortex	motor activity|actin binding|ATP binding|actin-dependent ATPase activity|myosin light chain binding|ATPase activity, coupled	1
ckn	2R	transmembrane receptor protein tyrosine phosphatase signaling pathway	cytoplasm|axon	protein phosphatase binding|signaling adaptor activity	1
cln3	3L	response to oxidative stress|vacuolar transport|lysosome organization|determination of adult lifespan|regulation of Notch signaling pathway|arginine transport|regulation of JNK cascade|regulation of intracellular pH	lysosome|late endosome|integral to organelle membrane|vesicle		1
clt	2R	imaginal disc-derived wing morphogenesis|male mating behavior			1
clu	2R	intracellular distribution of mitochondria|mitochondrion localization	cytoplasm|eukaryotic translation initiation factor 3 complex		1
comm2	3L				1
crc	2L	trehalose metabolic process|triglyceride metabolic process|molting cycle, chitin-based cuticle|pupariation|pupation|response to starvation	nucleus	RNA polymerase II distal enhancer sequence-specific DNA binding|RNA polymerase II activating transcription factor binding|RNA polymerase II transcription coactivator activity|protein heterodimerization activity	1
cv-d	3R	lipid transport|imaginal disc-derived wing vein specification|positive regulation of BMP signaling pathway	extracellular space	lipid transporter activity|BMP binding|heparan sulfate proteoglycan binding	1
d4	2R	muscle organ development|dendrite morphogenesis	nucleus	zinc ion binding	1
dally	3L	transforming growth factor beta receptor signaling pathway|nervous system development|wing disc morphogenesis|imaginal disc-derived wing morphogenesis|imaginal disc-derived leg morphogenesis|sensory organ boundary specification|decapentaplegic signaling pathway|meiotic G2/MI transition|chaeta morphogenesis|imaginal disc-derived wing vein morphogenesis|chaeta development|regulation of BMP signalin…	extracellular region|proteinaceous extracellular matrix|membrane	heparan sulfate proteoglycan binding	1
desat1	3R	cuticle hydrocarbon biosynthetic process|regulation of autophagy|regulation of lipid metabolic process|pheromone biosynthetic process|mating behavior, sex discrimination|oxidation-reduction process|male mating behavior	endoplasmic reticulum|lipid particle|cytoplasmic vesicle		1
disp	3R	smoothened signaling pathway|pole cell migration	membrane|integral to membrane	hedgehog receptor activity	1
dj-1beta	3R	response to oxidative stress|adult locomotory behavior			1
dlp	3L	smoothened signaling pathway|segment polarity determination|neuromuscular junction development|decapentaplegic signaling pathway|imaginal disc-derived wing margin morphogenesis|regulation of imaginal disc growth|wing disc dorsal/ventral pattern formation|detection of light stimulus involved in visual perception	extracellular region|proteinaceous extracellular matrix|membrane|neuromuscular junction|synapse	Wnt-protein binding|heparan sulfate proteoglycan binding	1
dmGlut	2L	glutamine metabolic process|mitochondrion organization|sodium-dependent phosphate transport|L-glutamate import|transmembrane transport	integral to membrane	high-affinity glutamate transmembrane transporter activity|high affinity inorganic phosphate:sodium symporter activity|sodium:inorganic phosphate symporter activity|sodium-dependent phosphate transmembrane transporter activity	1
dob	X	lipid metabolic process			1
drd	X	digestion|response to salt stress|digestive system process|defecation|chitin-based cuticle development	integral to membrane	transferase activity, transferring acyl groups other than amino-acyl groups	1
drm	2L	foregut morphogenesis|hindgut morphogenesis|imaginal disc-derived leg joint morphogenesis|digestive tract development|embryonic foregut morphogenesis|embryonic hindgut morphogenesis		nucleic acid binding|zinc ion binding	1
dsx	3R	spermatogenesis|central nervous system development|genital disc morphogenesis|imaginal disc-derived male genitalia development|imaginal disc-derived female genitalia development|sex determination|sex differentiation|courtship behavior|axon midline choice point recognition|somatic sex determination|female somatic sex determination|male somatic sex determination|genital disc development|genital dis…	nucleus	RNA polymerase II core promoter proximal region sequence-specific DNA binding transcription factor activity involved in positive regulation of transcription|RNA polymerase II core promoter proximal region sequence-specific DNA binding transcription factor activity involved in negative regulation of transcription|DNA binding|mRNA binding|zinc ion binding|protein homodimerization activity|sequence-…	1
ea	3R	proteolysis|Toll signaling pathway|dorsal/ventral axis specification|zymogen activation	extracellular region	serine-type endopeptidase activity|peptidase activity|serine-type peptidase activity	1
emp	2R	cell adhesion|salivary gland cell autophagic cell death|autophagic cell death	lysosome|integral to plasma membrane	scavenger receptor activity	1
exu	2R	embryonic development via the syncytial blastoderm|spermatogenesis|ovarian nurse cell to oocyte transport|regulation of pole plasm oskar mRNA localization|regulation of bicoid mRNA localization|anterior/posterior axis specification, embryo|bicoid mRNA localization|pole plasm oskar mRNA localization|lateral inhibition	cytoplasmic mRNA processing body|cytoplasm|precatalytic spliceosome		1
fat-spondin	2R		extracellular region	serine-type endopeptidase inhibitor activity	1
fbp	2L	carbohydrate metabolic process		fructose 1,6-bisphosphate 1-phosphatase activity	1
for	2L	protein phosphorylation|short-term memory|long-term memory|feeding behavior|regulation of heart contraction|larval locomotory behavior|response to sucrose stimulus|larval feeding behavior|regulation of response to food|habituation		cyclic nucleotide-dependent protein kinase activity|cGMP-dependent protein kinase activity|ATP binding	1
form3	3L	open tracheal system development|actin cytoskeleton organization|branch fusion, open tracheal system		actin binding	1
fus	2R	epidermal growth factor receptor signaling pathway		nucleotide binding|nucleic acid binding|mRNA binding	1
fusl	2L	neuron-neuron synaptic transmission|neuromuscular synaptic transmission|clustering of voltage-gated calcium channels	presynaptic membrane|terminal bouton		1
fw	X	cell adhesion|sensory organ development|imaginal disc-derived wing morphogenesis			1
fz2	3L	vasculature development|receptor-mediated endocytosis|cellular component movement|brain development|salivary gland morphogenesis|chaeta morphogenesis|imaginal disc-derived wing margin morphogenesis|retinal ganglion cell axon guidance|regulation of hemocyte proliferation|synapse organization|canonical Wnt receptor signaling pathway	early endosome|late endosome|integral to membrane|endocytic vesicle|cell projection	Wnt-protein binding|PDZ domain binding|Wnt-activated receptor activity	1
gig	3L	lipid metabolic process|phagocytosis, engulfment|response to nutrient|negative regulation of cell proliferation|determination of adult lifespan|negative regulation of cell growth|negative regulation of TOR signaling cascade|regulation of phosphorylation|protein kinase B signaling cascade|positive regulation of GTPase activity|negative regulation of cell size|lateral inhibition|negative regulation…	nucleus|cytoplasm|TSC1-TSC2 complex	GTPase activator activity|kinase binding	1
hgo	2L	L-phenylalanine catabolic process|tyrosine metabolic process|tyrosine catabolic process|oxidation-reduction process		homogentisate 1,2-dioxygenase activity	1
hoe1	2L	transmembrane transport	membrane|integral to membrane		1
hyd	3R	male meiosis cytokinesis|germ cell development|spermatogenesis|spermatid nucleus differentiation|imaginal disc development|imaginal disc growth|eye-antennal disc morphogenesis|regulation of proteolysis|regulation of cell proliferation	nucleus|cytoplasm	RNA binding|zinc ion binding|ubiquitin binding	1
if	X	cell adhesion|heterophilic cell-cell adhesion|cell-matrix adhesion|border follicle cell migration|axonal defasciculation|tracheal outgrowth, open tracheal system|epithelial cell migration, open tracheal system|salivary gland development|salivary gland morphogenesis|apposition of dorsal and ventral imaginal disc-derived wing surfaces|imaginal disc-derived wing morphogenesis|midgut development|sens…	integrin complex|sarcolemma	cell adhesion molecule binding	1
ine	2L	neurotransmitter transport|transmission of nerve impulse|perineurial glial growth|regulation of response to osmotic stress	integral to membrane	osmosensor activity|neurotransmitter:sodium symporter activity|photoreceptor activity	1
jar	3R	actin filament organization|spindle organization|spermatogenesis|spermatid development|sperm individualization|ovarian follicle cell migration|border follicle cell migration|dorsal closure|protein localization|larval chitin-based cuticle development|cellular membrane organization|morphogenesis of follicular epithelium|cytoskeleton-dependent cytoplasmic transport, nurse cell to oocyte|actin cytosk…	cytoplasm|microtubule associated complex|cell cortex|myosin complex|endocytic vesicle|myosin VI complex|filamentous actin|protein complex|germline ring canal|basal part of cell|sperm individualization complex|investment cone	motor activity|actin binding|calmodulin binding|ATP binding|microtubule binding|myosin light chain binding|ATPase activity, coupled|actin filament binding|myosin VI light chain binding	1
ko	3L	motor neuron axon guidance			1
kst	3L	plasma membrane organization|regulation of multivesicular body size involved in endosome transport|ovarian follicle cell development|endosome transport via multivesicular body sorting pathway|wound healing|zonula adherens assembly	adherens junction|spectrin|apical plasma membrane|apicolateral plasma membrane	actin binding|phospholipid binding|microtubule binding|cytoskeletal protein binding	1
l(1)G0196	X			acid phosphatase activity	1
l(2)01289	2R				1
l(2)34Fc	2L			serine-type endopeptidase activity	1
l(3)72Ab	3L	regulation of alternative mRNA splicing, via spliceosome|mitosis	nucleus|spliceosomal complex|U5 snRNP|small nuclear ribonucleoprotein complex|precatalytic spliceosome|catalytic step 2 spliceosome	nucleic acid binding|RNA helicase activity|ATP-dependent RNA helicase activity|ATP binding	1
laccase2	2R	chitin-based cuticle development|oxidation-reduction process		copper ion binding|hydroquinone:oxygen oxidoreductase activity	1
larp	3R	mitochondrion inheritance|spindle assembly involved in male meiosis|mitotic chromosome condensation|male meiosis|salivary gland cell autophagic cell death|syncytial blastoderm mitotic cell cycle|autophagic cell death|centrosome separation	cytoplasm|mitochondrion|cytosol		1
lcs	X				1
lox2	2R	cellular protein modification process|cell adhesion|oxidation-reduction process	membrane	scavenger receptor activity|copper ion binding	1
mav	4	transforming growth factor beta receptor signaling pathway		transforming growth factor beta receptor binding|growth factor activity	1
mbc	3R	cytoskeleton organization|border follicle cell migration|dorsal closure|central nervous system development|myoblast fusion|larval visceral muscle development|actin cytoskeleton organization|activation of Rac GTPase activity|cell competition in a multicellular organism|anterior Malpighian tubule development	ruffle|cytoplasm	Rho guanyl-nucleotide exchange factor activity	1
mdy	2L	negative regulation of lipid storage|triglyceride biosynthetic process|wing disc development|regulation of nurse cell apoptotic process		diacylglycerol O-acyltransferase activity	1
mgl	X	regulation of endocytosis|chitin-based cuticle development|regulation of adult chitin-containing cuticle pigmentation	apical plasma membrane	calcium ion binding	1
mid	2L	heart process|segment polarity determination|nervous system development|ganglion mother cell fate determination|central nervous system development|negative regulation of gene expression|neuroblast fate specification|neuroblast development|embryonic heart tube development|leg disc pattern formation|regulation of cell fate specification|cardioblast cell fate commitment|neuron fate specification|reg…	nucleus	RNA polymerase II regulatory region sequence-specific DNA binding|RNA polymerase II transcription corepressor binding|RNA polymerase II transcription regulatory region sequence-specific DNA binding transcription factor activity involved in negative regulation of transcription	1
milt	2L	Nebenkern assembly|axon transport of mitochondrion|sperm mitochondrion organization|mitochondrion distribution	mitochondrion	kinesin-associated mitochondrial adaptor activity	1
mol	2L	response to oxidative stress|learning or memory|long-term memory|asymmetric protein localization|olfactory learning	endoplasmic reticulum membrane|integral to membrane|basal part of cell		1
mtd	3R	imaginal disc-derived wing morphogenesis|defense response to Gram-negative bacterium	nucleus|cytoplasm		1
nAcRalpha-80B	3L	ion transport	acetylcholine-gated channel complex|postsynaptic membrane		1
nahoda	2R				1
nemy	2R	imaginal disc-derived wing morphogenesis|memory|locomotory behavior	integral to membrane|transport vesicle		1
ninaD	2L	cell adhesion|phototransduction|phototransduction, visible light|phototransduction, UV|rhodopsin biosynthetic process|carotenoid transport	integral to plasma membrane|membrane	scavenger receptor activity	1
obst-A	X	chitin metabolic process|negative regulation of extracellular matrix disassembly|chitin-based cuticle development	extracellular space	chitin binding|structural constituent of peritrophic membrane	1
obst-B	2L	chitin metabolic process	extracellular region	chitin binding|structural constituent of peritrophic membrane	1
obst-E	2L	chitin metabolic process	extracellular region	chitin binding|structural constituent of peritrophic membrane	1
olf413	3L	catecholamine metabolic process|oxidation-reduction process	extracellular space	dopamine beta-monooxygenase activity|copper ion binding	1
pdm3	2R	axon target recognition|sensory perception of smell	nucleus	sequence-specific DNA binding	1
pigs	X	cell cycle arrest|ovarian follicle cell development|ovarian follicle cell stalk formation|negative regulation of Notch signaling pathway	cytoplasmic microtubule|actin cytoskeleton		1
pio	2R	open tracheal system development|apposition of dorsal and ventral imaginal disc-derived wing surfaces|chitin-based embryonic cuticle biosynthetic process|chitin-based cuticle attachment to epithelium	apical part of cell		1
plx	3R	regulation of Rab GTPase activity|cell adhesion mediated by integrin	intracellular	Rab GTPase activator activity|integrin binding	1
pncr008:3L	3L				1
proPO-A1	2R	metabolic process|dopamine metabolic process	extracellular region	catechol oxidase activity|monophenol monooxygenase activity|L-DOPA monooxygenase activity|dopamine monooxygenase activity	1
proPO45	2R	metabolic process|dopamine metabolic process	extracellular region|extracellular space	L-DOPA monooxygenase activity|dopamine monooxygenase activity	1
px	2R	inter-male aggressive behavior|imaginal disc-derived wing vein morphogenesis	nucleoplasm|nuclear matrix		1
pyd	3R	compound eye morphogenesis|JNK cascade|dorsal closure|cell-cell adhesion|chaeta development|regulation of cell adhesion|branch fusion, open tracheal system|fusion cell fate specification|wing disc development|nephrocyte diaphragm assembly|regulation of JNK cascade|lateral inhibition|neuron projection morphogenesis|trachea morphogenesis	adherens junction|cell-cell adherens junction|nephrocyte diaphragm|basolateral plasma membrane|axon|apical part of cell	guanylate kinase activity|cell adhesion molecule binding	1
r	X	'de novo' pyrimidine nucleobase biosynthetic process|glutamine metabolic process|glutamine catabolic process|carbamoyl phosphate biosynthetic process	cytoplasm	aspartate carbamoyltransferase activity|carbamoyl-phosphate synthase (ammonia) activity|carbamoyl-phosphate synthase (glutamine-hydrolyzing) activity|dihydroorotase activity|ATP binding|amino acid binding|metal ion binding|glutamine binding	1
rdhB	3R	rhodopsin biosynthetic process		oxidoreductase activity, acting on the CH-OH group of donors, NAD or NADP as acceptor	1
regucalcin	X	multicellular organism reproduction	extracellular region|extracellular space|lipid particle		1
retm	2L		mitochondrion|integral to membrane	phosphatidylinositol transporter activity	1
rhea	3L	phagocytosis, engulfment|cytoskeletal anchoring at plasma membrane|cell adhesion|border follicle cell migration|terminal branching, open tracheal system|apposition of dorsal and ventral imaginal disc-derived wing surfaces|larval somatic muscle development|muscle attachment|maintenance of epithelial integrity, open tracheal system|trachea morphogenesis	ruffle|actin cytoskeleton	actin binding|insulin receptor binding|integrin binding|structural constituent of cytoskeleton	1
robo	2R	startle response|outflow tract morphogenesis|epithelial cell migration, open tracheal system|salivary gland boundary specification|neuron recognition|motor neuron axon guidance|gonad development|entrainment of circadian clock|axon midline choice point recognition|positive regulation of cell-cell adhesion|locomotion involved in locomotory behavior|embryonic heart tube development|Roundabout signal…	integral to plasma membrane|axon|dendrite|vesicle|neuronal cell body|protein complex|axonal growth cone|Slit-Robo signaling complex	heparin binding	1
rtet	3R	transmembrane transport	integral to membrane	sugar transmembrane transporter activity	1
sas	3R	instar larval development	integral to plasma membrane|apical plasma membrane		1
scaf	2R	proteolysis|imaginal disc-derived male genitalia morphogenesis	extracellular space	serine-type endopeptidase activity	1
sea	3R	mitochondrial citrate transport|citrate transport	mitochondrion|mitochondrial envelope|lipid particle|Nebenkern		1
sec10	3R	neurotransmitter secretion|synaptic vesicle targeting|synaptic vesicle docking involved in exocytosis|vesicle docking	exocyst|cytoplasm		1
serp	3L	carbohydrate metabolic process|chitin metabolic process|open tracheal system development|regulation of tube length, open tracheal system	extracellular region|cytoplasm|late endosome	chitin deacetylase activity|chitin binding	1
sev	X	protein phosphorylation|transmembrane receptor protein tyrosine kinase signaling pathway|R7 cell fate commitment|torso signaling pathway|anterior/posterior axis specification, embryo|peptidyl-tyrosine phosphorylation|establishment of ommatidial planar polarity|R8 cell fate specification|R7 cell differentiation|R7 cell development|positive regulation of R7 cell differentiation	integral to plasma membrane	transmembrane receptor protein tyrosine kinase activity|ATP binding|boss receptor activity	1
shf	X	smoothened signaling pathway|synaptic target recognition|protein stabilization	extracellular region|proteinaceous extracellular matrix		1
shot	2R	microtubule cytoskeleton organization|microtubule-based process|negative regulation of microtubule depolymerization|cell cycle arrest|sensory organ development|open tracheal system development|apposition of dorsal and ventral imaginal disc-derived wing surfaces|muscle organ development|axon midline choice point recognition|muscle attachment|determination of muscle attachment site|mushroom body de…	astral microtubule|cytoskeleton|microtubule|adherens junction|growth cone|fusome	actin binding|calcium ion binding|microtubule binding|cytoskeletal protein binding	1
slif	3L	amino acid transmembrane transport|lipid metabolic process	membrane	cationic amino acid transmembrane transporter activity	1
slo	3R	male courtship behavior, veined wing generated song production|circadian behavior|potassium ion transmembrane transport	voltage-gated potassium channel complex|membrane|neuron projection|neuronal cell body	voltage-gated potassium channel activity|calcium-activated potassium channel activity	1
slow	3L	synaptic target recognition|muscle attachment	muscle tendon junction	calcium ion binding	1
sls	3L	sister chromatid cohesion|mitotic chromosome condensation|mesoderm development|muscle organ development|myoblast fusion|muscle attachment|regulation of hemocyte proliferation|locomotion	condensed nuclear chromosome|microtubule associated complex|sarcomere|Z disc	nucleic acid binding|actin binding|myosin light chain kinase activity|structural constituent of muscle	1
smp-30	3R	cold acclimation|negative regulation of imaginal disc-derived wing size|regulation of cell proliferation involved in imaginal disc-derived wing morphogenesis	cytosol	calcium ion binding	1
spoon	X	tricarboxylic acid cycle|RNA localization|border follicle cell migration|long-term memory|dorsal/ventral axis specification, ovarian follicular epithelium|maternal determination of dorsal/ventral axis, ovarian follicular epithelium, germ-line encoded|protein localization|intracellular mRNA localization|negative regulation of actin filament polymerization|dorsal appendage formation|centripetally m…	mitochondrion|Golgi apparatus	RNA binding|protein kinase A binding	1
spz5	3L	nervous system development|motor neuron axon guidance|Toll signaling pathway|regulation of cell death|central nervous system formation|regulation of neuronal synaptic plasticity in response to neurotrophin	extracellular region	Toll binding|growth factor activity	1
squ	2L	gene silencing by RNA|dorsal appendage formation			1
srp	3R	embryonic development via the syncytial blastoderm|endoderm formation|cell fate determination|mesodermal cell fate commitment|phagocytosis, engulfment|germ-band shortening|dorsal closure|salivary gland morphogenesis|endoderm development|midgut development|fat body development|hemocyte development|head involution|germ cell migration|hemopoiesis|embryonic heart tube development|embryonic hemopoiesi…	nucleus	RNA polymerase II core promoter proximal region sequence-specific DNA binding transcription factor activity involved in positive regulation of transcription|DNA binding|zinc ion binding|sequence-specific DNA binding|transcription regulatory region DNA binding	1
st	3L	eye pigment biosynthetic process|ommochrome biosynthetic process|eye pigment precursor transport	integral to plasma membrane	eye pigment precursor transporter activity|ATP binding|ATPase activity, coupled to transmembrane movement of substances	1
stl	2R	ovarian follicle development|proteolysis|ovarian follicle cell stalk formation		metalloendopeptidase activity|zinc ion binding	1
su(w[a])	X		nucleus|spliceosomal complex	RNA binding	1
sug	2R	cellular response to nutrient|response to starvation|insulin-like growth factor receptor signaling pathway	nuclear speck	nucleic acid binding|zinc ion binding	1
sxe2	3R			phospholipase activity	1
tefu	3R	meiotic DNA double-strand break processing|telomere maintenance|chromatin silencing at telomere|mitotic G2 DNA damage checkpoint|response to ionizing radiation|telomere capping|phosphorylation|histone phosphorylation|karyosome formation|G2 DNA damage checkpoint|photoreceptor cell maintenance|replicative senescence			1
tho2	2L	mRNA export from nucleus|mRNA export from nucleus in response to heat stress	THO complex|nucleus		1
to	3R	mating behavior|rhythmic behavior|feeding behavior|adult feeding behavior|response to starvation|behavioral response to starvation	extracellular region|extracellular space		1
trol	X	maintenance of epithelial cell apical/basal polarity|asymmetric neuroblast division|response to anesthetic	proteinaceous extracellular matrix|basement membrane|lipid particle		1
tsl	3R	terminal region determination|torso signaling pathway|anterior/posterior axis specification, embryo|embryonic pattern specification	extracellular region	torso binding	1
twin	3R	nuclear-transcribed mRNA catabolic process, deadenylation-dependent decay|nuclear-transcribed mRNA poly(A) tail shortening	cytoplasm|CCR4-NOT complex		1
v	X	tryptophan catabolic process|ommochrome biosynthetic process|tryptophan catabolic process to kynurenine|tryptophan catabolic process to acetyl-CoA|compound eye pigmentation		heme binding	1
vkg	2L	Malpighian tubule morphogenesis|anterior Malpighian tubule development	collagen|collagen type IV|lipid particle	extracellular matrix structural constituent	1
vn	3L	epidermal growth factor receptor signaling pathway|cell-cell signaling|border follicle cell migration|brain development|peripheral nervous system development|imaginal disc-derived wing vein specification|imaginal disc-derived wing morphogenesis|notum development|leg disc proximal/distal pattern formation|haltere development|midgut development|positive regulation of cell proliferation|imaginal dis…	extracellular region	heparin binding	1
wac	3L	mitotic spindle organization|female meiosis|cytoplasmic microtubule organization|cell division	spindle|microtubule associated complex|protein complex|HAUS complex	microtubule binding	1
wal	2R	morphogenesis of an epithelium|oxidative phosphorylation|open tracheal system development|Malpighian tubule morphogenesis|head involution|ectodermal digestive tract morphogenesis	lipid particle|mitochondrial electron transfer flavoprotein complex	flavin adenine dinucleotide binding	1
wbl	2R	protein targeting to Golgi|Toll signaling pathway|embryo development ending in birth or egg hatching|dorsal/ventral axis specification|regulation of multicellular organism growth	endoplasmic reticulum	protein homodimerization activity	1
wdp	2R	synaptic target recognition|trachea development	integral to membrane		1
whd	2R	response to oxidative stress|response to metal ion|response to starvation	mitochondrion	carnitine O-palmitoyltransferase activity	1
wrapper	2R	nervous system development|gliogenesis			1
yellow-d	2R	melanin biosynthetic process|cuticle pigmentation	extracellular region	isomerase activity	1
yellow-e	3R	melanin biosynthetic process|cuticle pigmentation	extracellular region	isomerase activity	1
yellow-f2	3R	melanin biosynthetic process from tyrosine|indole-containing compound biosynthetic process|melanin biosynthetic process|developmental pigmentation|cuticle pigmentation	extracellular region		1
yellow-h	4	melanin biosynthetic process|cuticle pigmentation	extracellular region	isomerase activity	1
yip2	2L	fatty acid beta-oxidation	mitochondrion|lipid particle|microtubule associated complex	acetyl-CoA C-acyltransferase activity	1
zfh2	4	nervous system development|central nervous system development|imaginal disc-derived wing morphogenesis	nucleus	RNA polymerase II regulatory region sequence-specific DNA binding|DNA binding|zinc ion binding	1
zip	2R	establishment of planar polarity|muscle contraction|ovarian follicle cell migration|border follicle cell migration|dorsal closure|dorsal closure, spreading of leading edge cells|salivary gland morphogenesis|Malpighian tubule morphogenesis|anterior midgut development|head involution|anatomical structure morphogenesis|muscle attachment|neurogenesis|myofibril assembly|myosin II filament assembly|cut…	cytoskeleton|cell cortex|myosin complex|myosin II complex|Z disc|cleavage furrow|apical cortex	motor activity|ATP binding|myosin light chain binding|ATPase activity, coupled	1
zyd	XHet	transmembrane transport	integral to membrane	calcium, potassium:sodium antiporter activity	1
Ance-4	2R	proteolysis	membrane	metallopeptidase activity|peptidyl-dipeptidase activity	0
CG14762	2R	neuron projection morphogenesis			0
CG42672	2R				0
CG42748	2L			protein phosphatase 1 binding	0
CG7280	X	sulfur compound metabolic process|protein catabolic process|oxidation-reduction process		sulfite oxidase activity|heme binding|molybdenum ion binding	0
CG7766	X	glycogen metabolic process	phosphorylase kinase complex	calmodulin binding|phosphorylase kinase regulator activity	0
Cul-4	2R	mitotic G2 DNA damage checkpoint|eggshell chorion gene amplification|positive regulation of NFAT protein import into nucleus	nuclear ubiquitin ligase complex|cullin-RING ubiquitin ligase complex	ubiquitin protein ligase binding	0
GstZ2	3R	L-phenylalanine catabolic process|tyrosine catabolic process|glutathione metabolic process|aromatic amino acid family metabolic process	cytoplasm	glutathione transferase activity	0
Idgf2	2L	carbohydrate metabolic process|chitin catabolic process|imaginal disc development	extracellular region	chitinase activity|imaginal disc growth factor receptor binding	0
Reg-2	3L	metabolic process		phosphoglycolate phosphatase activity	0
Sec61alpha	2L	SRP-dependent cotranslational protein targeting to membrane, translocation|dorsal closure|cell death|head involution|negative regulation of autophagy|positive regulation of cell death|cuticle development|neuron projection morphogenesis	Sec61 translocon complex|rough endoplasmic reticulum|fusome		0
Tm1	3R	muscle contraction|regulation of lamellipodium assembly|pole plasm oskar mRNA localization|dendrite morphogenesis	muscle thin filament tropomyosin|sarcomere|filamentous actin|investment cone	actin binding|actin filament binding	0
Tsp	2L	muscle organ development|muscle attachment|cell adhesion mediated by integrin	extracellular region|muscle tendon junction|extracellular matrix|protein complex	calcium ion binding|heparin binding	0
tok	3R	proteolysis|defasciculation of motor neuron axon|motor neuron axon guidance|imaginal disc-derived wing vein morphogenesis|negative regulation of gene expression		metalloendopeptidase activity|calcium ion binding|zinc ion binding	0
CG16718	3R				0
CG32425	3L				0
CG42709	3L				0
CG6465	3R	proteolysis	cytoplasm	aminoacylase activity|metallopeptidase activity	0
Baldspot	3L	spermatogenesis	integral to membrane		0
CG7607	3L				0
Ndae1	2L	chloride transport|bicarbonate transport|proton transport	integral to membrane	inorganic anion exchanger activity|sodium:bicarbonate symporter activity|bicarbonate transmembrane transporter activity	0
alpha-Est9	3R			cholinesterase activity	0
14-3-3epsilon	3R	DNA damage checkpoint|regulation of mitosis|mitotic G2 DNA damage checkpoint|Ras protein signal transduction|pole cell migration|imaginal disc development|determination of adult lifespan|response to radiation|response to UV|regulation of growth|positive regulation of growth|nonassociative learning|wing disc dorsal/ventral pattern formation	nucleus|chromosome|cytoplasm|microtubule associated complex|germline ring canal	protein domain specific binding|protein heterodimerization activity	0
14-3-3zeta	2R	compound eye photoreceptor cell differentiation|activation of tryptophan 5-monooxygenase activity|chromosome segregation|Ras protein signal transduction|learning or memory|cell proliferation|olfactory learning|mitotic cell cycle, embryonic|protein stabilization	nucleus|microtubule associated complex|germline ring canal	tryptophan hydroxylase activator activity|protein domain specific binding|protein homodimerization activity|protein heterodimerization activity	0
18w	2R	immune response|cell adhesion|multicellular organismal development|anatomical structure morphogenesis	cytoplasm|integral to membrane		0
26-29-p	3L	proteolysis	lipid particle|microtubule associated complex	cysteine-type endopeptidase activity	0
312	3L				0
5-HT1A	2R	adenylate cyclase-inhibiting serotonin receptor signaling pathway|phospholipase C-activating serotonin receptor signaling pathway|serotonin receptor signaling pathway|anesthesia-resistant memory|regulation of circadian sleep/wake cycle, sleep	integral to plasma membrane|integral to membrane	Gi/o-coupled serotonin receptor activity|G-protein coupled amine receptor activity	0
5-HT1B	2R	adenylate cyclase-inhibiting serotonin receptor signaling pathway|phospholipase C-activating serotonin receptor signaling pathway|serotonin receptor signaling pathway|behavior|entrainment of circadian clock|adrenergic receptor signaling pathway	integral to plasma membrane|integral to membrane	Gi/o-coupled serotonin receptor activity|adrenergic receptor activity|G-protein coupled amine receptor activity	0
5-HT2	3R	G-protein coupled receptor signaling pathway|serotonin receptor signaling pathway|germ-band extension|behavior	integral to plasma membrane|integral to membrane	Gq/11-coupled serotonin receptor activity|G-protein coupled amine receptor activity	0
AIF	2L	induction of apoptosis|mitochondrion organization|oxidation-reduction process	nucleus|mitochondrion	oxidoreductase activity|flavin adenine dinucleotide binding	0
AP-1-2beta	X	vesicle coating|neurotransmitter secretion|synaptic vesicle coating	coated pit|synaptic vesicle|AP-type membrane coat adaptor complex|AP-1 adaptor complex|clathrin-coated vesicle		0
AP-2alpha	2L	vesicle coating|neurotransmitter secretion|protein localization|asymmetric cell division|synaptic vesicle coating|neurogenesis|regulation of endocytosis|positive regulation of endocytosis	synaptic vesicle|AP-2 adaptor complex		0
AP-2mu	3R	vesicle coating|neurotransmitter secretion|synaptic vesicle coating|dsRNA transport	synaptic vesicle|AP-2 adaptor complex		0
ASPP	2R	positive regulation of protein tyrosine kinase activity	adherens junction	protein tyrosine kinase activator activity	0
ATP7	X	larval development|copper ion transport|cellular copper ion homeostasis|developmental pigmentation|metal ion homeostasis	cytoplasm|integral to membrane	nucleotide binding|copper-exporting ATPase activity|copper ion binding	0
ATPsyn-Cf6	3R	ATP synthesis coupled proton transport|proton transport|lateral inhibition	mitochondrial proton-transporting ATP synthase complex, coupling factor F(o)|mitochondrial proton-transporting ATP synthase, central stalk	hydrogen-exporting ATPase activity, phosphorylative mechanism	0
ATPsyn-b	3L	phagocytosis, engulfment|ATP synthesis coupled proton transport|proton transport	mitochondrial proton-transporting ATP synthase complex, coupling factor F(o)|lipid particle	hydrogen-exporting ATPase activity, phosphorylative mechanism|proton-transporting ATP synthase activity, rotational mechanism	0
ATPsyn-beta	4	ATP synthesis coupled proton transport|ATP hydrolysis coupled proton transport|proton transport|lateral inhibition	mitochondrial proton-transporting ATP synthase complex, catalytic core F(1)|mitochondrion|lipid particle	ATP binding|hydrogen-exporting ATPase activity, phosphorylative mechanism|proton-transporting ATP synthase activity, rotational mechanism	0
ATPsyn-d	3R	ATP synthesis coupled proton transport|proton transport	mitochondrial proton-transporting ATP synthase complex, coupling factor F(o)|mitochondrion|lipid particle|microtubule associated complex	hydrogen-exporting ATPase activity, phosphorylative mechanism	0
ATPsyn-gamma	3R	phagocytosis, engulfment|ATP synthesis coupled proton transport|proton transport	mitochondrial proton-transporting ATP synthase complex, catalytic core F(1)|lipid particle	hydrogen-exporting ATPase activity, phosphorylative mechanism|proton-transporting ATP synthase activity, rotational mechanism|proton-transporting ATPase activity, rotational mechanism	0
Aats-leu	3L	leucyl-tRNA aminoacylation	mitochondrion	aminoacyl-tRNA editing activity|leucine-tRNA ligase activity|ATP binding	0
Aats-met	3R	methionyl-tRNA aminoacylation	mitochondrion	methionine-tRNA ligase activity|ATP binding	0
Aats-phe	2R	phenylalanyl-tRNA aminoacylation|tRNA processing	mitochondrion	tRNA binding|magnesium ion binding|phenylalanine-tRNA ligase activity|ATP binding	0
AcCoAS	3L	metabolic process|acetyl-CoA biosynthetic process from acetate|behavioral response to ethanol	cytoplasm	acetate-CoA ligase activity|AMP binding	0
Acn	2L	protein targeting to lysosome|regulation of autophagy	nucleus|cytoplasm|precatalytic spliceosome|catalytic step 2 spliceosome	nucleotide binding	0
Acon	2L	tricarboxylic acid cycle	mitochondrion|lipid particle	aconitate hydratase activity|4 iron, 4 sulfur cluster binding	0
Act57B	2R	cytoskeleton organization|centrosome organization|positive regulation of NFAT protein import into nucleus	microtubule associated complex|actin filament	structural constituent of cytoskeleton|ATP binding	0
Act5C	X	inter-male aggressive behavior|phagocytosis, engulfment|cytoskeleton organization|sperm individualization|mushroom body development|maintenance of protein location in cell	lipid particle|microtubule associated complex|actin filament|Ino80 complex	structural constituent of cytoskeleton|ATP binding	0
Act79B	3L	cytoskeleton organization	actin filament	structural constituent of cytoskeleton|ATP binding	0
Actn	X	cytoskeletal anchoring at plasma membrane|flight behavior|actin crosslink formation	Z disc	actin binding|calcium ion binding|actin filament binding	0
Adam	2R	neurogenesis	eukaryotic translation initiation factor 3 complex		0
Adar	X	response to hypoxia|adenosine to inosine editing|locomotory behavior|adult locomotory behavior|adult behavior|regulation of membrane potential|regulation of circadian rhythm|locomotor rhythm		double-stranded RNA binding	0
Adk2	2R	ADP biosynthetic process|neurogenesis|nucleotide phosphorylation	mitochondrion|lipid particle	adenylate kinase activity|ATP binding	0
Akap200	2L	protein localization|salivary gland cell autophagic cell death|negative regulation of Ras protein signal transduction|autophagic cell death|behavioral response to ethanol|regulation of establishment of planar polarity	lipid particle	protein kinase A binding	0
AlCR2	3L	G-protein coupled receptor signaling pathway	integral to membrane	olfactory receptor activity|somatostatin receptor activity|neuropeptide receptor activity|allatostatin receptor activity	0
Alg10	3L	protein N-linked glycosylation	endoplasmic reticulum|integral to membrane	oligosaccharyl transferase activity|glucosyltransferase activity	0
Amph	2R	regulation of muscle contraction|neurotransmitter secretion|protein localization|rhabdomere development|rhabdomere membrane biogenesis	cytoplasm|synapse		0
Ank	4	cytoskeletal anchoring at plasma membrane	fusome|spectrosome	structural constituent of cytoskeleton|cytoskeletal protein binding	0
Aos1	3R	regulation of mitotic cell cycle|neurogenesis|positive regulation of NF-kappaB transcription factor activity	nucleus|SUMO activating enzyme complex		0
Aprt	3L	purine ribonucleoside salvage|adenine salvage|nucleoside metabolic process	cytoplasm	adenine phosphoribosyltransferase activity	0
Aps	3L	nucleotide metabolic process|inositol phosphate metabolic process	nucleus|cytoplasm	diphosphoinositol-polyphosphate diphosphatase activity	0
Arf51F	2R	protein ADP-ribosylation|male meiosis cytokinesis|small GTPase mediated signal transduction|neurotransmitter secretion|spermatogenesis|myoblast fusion|endosomal transport|actin cytoskeleton organization|behavioral response to ethanol	early endosome|cytosol|adherens junction|recycling endosome	GTPase activity|NAD(P)+-protein-arginine ADP-ribosyltransferase activity|GTP binding	0
Arr1	2L	phototransduction|deactivation of rhodopsin mediated signaling|metarhodopsin inactivation|photoreceptor cell maintenance	cytoplasm|rhabdomere		0
Art4	3R	histone methylation|peptidyl-arginine methylation, to asymmetrical-dimethyl arginine|induction of programmed cell death by ecdysone	nucleus|cytoplasm|histone methyltransferase complex	protein-arginine N-methyltransferase activity|protein-arginine omega-N monomethyltransferase activity|protein-arginine omega-N asymmetric methyltransferase activity|histone methyltransferase activity	0
Asph	2R	peptidyl-amino acid modification		peptide-aspartate beta-dioxygenase activity	0
Ate1	2R	ubiquitin-dependent protein catabolic process			0
Atf6	2R			protein homodimerization activity|sequence-specific DNA binding	0
Atg13	3R	regulation of autophagy			0
Atg5	X	salivary gland cell autophagic cell death|autophagic cell death	cytoplasm		0
Atox1	3L	metal ion transport|copper ion homeostasis		metal ion binding	0
B-H1	X	compound eye photoreceptor cell differentiation|eye-antennal disc morphogenesis|leg disc proximal/distal pattern formation|sensory organ boundary specification|chaeta morphogenesis	nucleus	DNA binding|RNA polymerase II distal enhancer sequence-specific DNA binding transcription factor activity|sequence-specific DNA binding	0
B52	3R	regulation of alternative mRNA splicing, via spliceosome|mRNA splice site selection|mitosis	nucleus|polytene chromosome|nuclear speck|omega speckle|transcriptionally active chromatin|precatalytic spliceosome|catalytic step 2 spliceosome	nucleotide binding|nucleic acid binding|mRNA binding	0
BM-40-SPARC	3R	cell adhesion|ventral cord development|Malpighian tubule morphogenesis|mesoderm development|trachea development|anterior Malpighian tubule development|extracellular matrix constituent secretion	proteinaceous extracellular matrix|basement membrane|extracellular space	calcium ion binding	0
BRWD3	3R	phagocytosis, engulfment|mitotic G2 DNA damage checkpoint|positive regulation of JAK-STAT cascade			0
Bap55	2R	chromatin remodeling|mitosis|muscle organ development|dendrite morphogenesis|dendrite guidance|positive regulation of gene silencing by miRNA	brahma complex	transcription coactivator activity	0
Bap60	X	muscle organ development|positive regulation of gene expression|positive regulation of heterochromatin assembly|neuron development|dendrite morphogenesis	nucleus|brahma complex	RNA polymerase II transcription factor binding|DNA binding|transcription coactivator activity|transcription factor binding	0
Best2	3L		integral to membrane	anion channel activity	0
Buffy	2R	induction of apoptosis|regulation of apoptotic process			0
CAH2	3L			carbonate dehydratase activity	0
CD98hc	3R	carbohydrate metabolic process|leucine import		catalytic activity|cation binding	0
CG10031	2L			serine-type endopeptidase inhibitor activity	0
CG10098	3R				0
CG10132	2L		microtubule associated complex		0
CG10171	3L		integral to membrane		0
CG10176	2L				0
CG10184	3R			threonine aldolase activity|pyridoxal phosphate binding	0
CG10205	2R				0
CG10249	2R	neuron projection morphogenesis			0
CG10311	3R				0
CG10320	2R	mitochondrial electron transport, NADH to ubiquinone|RNA import into nucleus		NADH dehydrogenase activity|NADH dehydrogenase (ubiquinone) activity	0
CG10333	2L	neurogenesis	spliceosomal complex|U5 snRNP|small nuclear ribonucleoprotein complex|precatalytic spliceosome|catalytic step 2 spliceosome	nucleic acid binding|ATP-dependent RNA helicase activity|ATP binding	0
CG10338	2L				0
CG10340	3R	protein complex assembly	mitochondrion		0
CG10343	2L				0
CG10348	2L			nucleic acid binding|zinc ion binding	0
CG10353	X				0
CG10417	2R	protein dephosphorylation			0
CG10424	3L				0
CG10428	2L				0
CG10444	2R	transmembrane transport	membrane	sodium-dependent multivitamin transmembrane transporter activity	0
CG10512	3L	oxidation-reduction process		oxidoreductase activity	0
CG10590	3L		endosome|integral to membrane		0
CG10639	2L	oxidation-reduction process	lipid particle	oxidoreductase activity	0
CG10672	3L	metabolic process		oxidoreductase activity, acting on CH-OH group of donors	0
CG10680	2L				0
CG10737	2R			diacylglycerol binding	0
CG10830	3R	protein homooligomerization			0
CG10932	X	mitotic spindle organization	mitochondrion|lipid particle|microtubule associated complex	acetyl-CoA C-acetyltransferase activity	0
CG10949	2L			DNA binding	0
CG10960	3L	positive regulation of JAK-STAT cascade|transmembrane transport	integral to membrane		0
CG1105	3R				0
CG11050	2L			metal ion binding	0
CG11070	2L	ubiquitin-dependent protein catabolic process|protein ubiquitination	ubiquitin ligase complex	ubiquitin-ubiquitin ligase activity	0
CG11073	2R				0
CG11107	2R	neurogenesis	spliceosomal complex|precatalytic spliceosome|catalytic step 2 spliceosome	nucleic acid binding|RNA helicase activity|ATP-dependent RNA helicase activity|ATP binding|ATP-dependent helicase activity	0
CG11148	4		centrosome|mitotic spindle		0
CG11151	X		lipid particle	estradiol 17-beta-dehydrogenase activity	0
CG11163	2R	transmembrane transport	integral to membrane	zinc ion transmembrane transporter activity	0
CG11190	X	attachment of GPI anchor to protein	endoplasmic reticulum|GPI-anchor transamidase complex		0
CG11208	2R			magnesium ion binding|oxalyl-CoA decarboxylase activity|thiamine pyrophosphate binding	0
CG11211	2R			mannose binding	0
CG11266	2L	regulation of alternative mRNA splicing, via spliceosome	nucleus|spliceosomal complex|precatalytic spliceosome|catalytic step 2 spliceosome	nucleotide binding|RNA binding|mRNA binding	0
CG11267	3L	'de novo' protein folding	mitochondrion|lipid particle	unfolded protein binding	0
CG11284	X			carbonate dehydratase activity	0
CG11294	X		nucleus	sequence-specific DNA binding	0
CG11306	3L	biosynthetic process|neurogenesis		alpha-1,2-mannosyltransferase activity	0
CG11317	3R	neurogenesis		zinc ion binding	0
CG11321	2L		LUBAC complex	zinc ion binding	0
CG11357	3L	protein glycosylation	membrane	UDP-galactose:beta-N-acetylglucosamine beta-1,3-galactosyltransferase activity	0
CG11368	X				0
CG11377	2L			calcium ion binding	0
CG11400	2R				0
CG1143	3L				0
CG11601	2L		integral to membrane		0
CG11655	X		membrane	bile acid:sodium symporter activity	0
CG11665	2R	transmembrane transport	integral to membrane		0
CG11679	X				0
CG11710	X		nucleus	zinc ion binding|ligand-dependent nuclear receptor binding	0
CG11737	3R				0
CG11739	3R	transmembrane transport	membrane	cation transmembrane transporter activity	0
CG11771	3R	proteolysis		metalloendopeptidase activity	0
CG11779	3R	cellular response to hypoxia	mitochondrial inner membrane presequence translocase complex	P-P-bond-hydrolysis-driven protein transmembrane transporter activity	0
CG11807	2R	cell communication		phosphatidylinositol binding	0
CG11852	3R		extracellular space		0
CG11876	3R	acetyl-CoA biosynthetic process from pyruvate|cytoplasmic microtubule organization	mitochondrion|lipid particle|microtubule associated complex	pyruvate dehydrogenase (acetyl-transferring) activity	0
CG11892	3R			transferase activity, transferring phosphorus-containing groups	0
CG11902	3R		nucleus	nucleic acid binding|zinc ion binding	0
CG11980	3R				0
CG12006	3L		endoplasmic reticulum membrane|intrinsic to endoplasmic reticulum membrane	mannosyltransferase activity	0
CG12025	3L				0
CG12065	X	nucleoside metabolic process|lateral inhibition		catalytic activity	0
CG12079	3L	oxidation-reduction process	mitochondrion	NADH dehydrogenase activity|NADH dehydrogenase (ubiquinone) activity	0
CG12082	3L	ubiquitin-dependent protein catabolic process|neuron projection morphogenesis		omega peptidase activity|zinc ion binding	0
CG12084	3L				0
CG12090	3L				0
CG12096	X			protein binding involved in protein folding	0
CG12107	2R				0
CG12116	X	metabolic process		sepiapterin reductase activity	0
CG12119	X	negative regulation of gene expression	nucleus|cytoplasm	histone deacetylase binding	0
CG12121	X		integral to membrane		0
CG12125	X				0
CG12129	2R		cytoplasm	RNA binding|catalytic activity	0
CG12177	X				0
CG12203	X	electron transport chain		NADH dehydrogenase (ubiquinone) activity	0
CG12207	3R				0
CG12213	3R	positive regulation of JAK-STAT cascade			0
CG12263	2R	metabolic process		catalytic activity	0
CG12269	3R				0
CG12279	3R			thiosulfate sulfurtransferase activity|unfolded protein binding	0
CG12333	3R	lateral inhibition			0
CG12338	2R	oxidation-reduction process		D-amino-acid oxidase activity|D-aspartate oxidase activity	0
CG12344	2R	ion transport	glycine-gated chloride channel complex|postsynaptic membrane		0
CG1236	3R	oxidation-reduction process		phosphoglycerate dehydrogenase activity	0
CG12375	2L			hydrolase activity	0
CG12391	2R		nucleus	DNA binding|zinc ion binding	0
CG1240	3L			DNA binding	0
CG12484	2R	lateral inhibition			0
CG12512	2L	metabolic process	microtubule associated complex	long-chain fatty acid-CoA ligase activity	0
CG12547	2R				0
CG12567	2LHet			thiamine diphosphokinase activity|hydrolase activity	0
CG12582	3R	carbohydrate metabolic process		beta-mannosidase activity	0
CG1275	3L		integral to membrane|transport vesicle		0
CG12795	2L			zinc ion binding	0
CG12859	2R	mitochondrial electron transport, NADH to ubiquinone	mitochondrion	NADH dehydrogenase activity|NADH dehydrogenase (ubiquinone) activity	0
CG12877	3R		intracellular	nucleic acid binding	0
CG12913	2R	chondroitin sulfate biosynthetic process|wound healing	Golgi cisterna membrane	acetylgalactosaminyltransferase activity|transferase activity, transferring hexosyl groups	0
CG12926	2R		intracellular	vitamin E binding	0
CG12942	2R		nucleus	nucleic acid binding|zinc ion binding	0
CG1309	3L				0
CG1311	3L				0
CG1316	3L			nucleotide binding|nucleic acid binding|mRNA binding	0
CG13163	2R				0
CG1317	3L			zinc ion binding	0
CG13192	2R				0
CG13197	2R	protein dephosphorylation		protein tyrosine phosphatase activity|protein tyrosine/serine/threonine phosphatase activity	0
CG13220	2R				0
CG13248	3L	amino acid transmembrane transport	membrane	cationic amino acid transmembrane transporter activity	0
CG13252	3L				0
CG13280	2L			oxidoreductase activity	0
CG13284	2L	phagocytosis, engulfment|Golgi organization|metabolic process|negative regulation of cell proliferation	endoplasmic reticulum	steroid dehydrogenase activity	0
CG13315	3L				0
CG13397	2L			alpha-N-acetylglucosaminidase activity	0
CG13531	2R				0
CG13551	2R	negative regulation of nucleotide metabolic process|defense response to Gram-positive bacterium	mitochondrion	enzyme inhibitor activity	0
CG13601	3R				0
CG13604	3R	RNA metabolic process	intracellular	catalytic activity	0
CG13630	3R	proteolysis		aminopeptidase activity|metalloexopeptidase activity	0
CG13650	3R	proteolysis		metalloendopeptidase activity	0
CG13671	3L				0
CG13707	3L				0
CG1371	2R				0
CG13743	2R	amino acid transmembrane transport			0
CG13784	2L				0
CG13795	2L	neurotransmitter transport	integral to membrane	neurotransmitter transporter activity|neurotransmitter:sodium symporter activity	0
CG13841	3R				0
CG13850	3R				0
CG13865	X				0
CG13907	3L	transmembrane transport	integral to membrane	secondary active monocarboxylate transmembrane transporter activity	0
CG13912	3L				0
CG13937	3L		integral to membrane	HNK-1 sulfotransferase activity	0
CG13957	X		WASH complex		0
CG13965	2L	multicellular organism reproduction	extracellular space		0
CG14015	2L			mannan endo-1,6-alpha-mannosidase activity	0
CG14043	2L				0
CG14141	3L				0
CG14180	3L				0
CG14184	3L	regulation of receptor recycling|endosome organization|lysosome organization|positive regulation of TOR signaling cascade|cholesterol homeostasis|positive regulation of MAPK cascade|cellular response to amino acid stimulus	lysosome|late endosome membrane|membrane raft		0
CG14194	X				0
CG14196	X	transmembrane transport	integral to membrane	secondary active monocarboxylate transmembrane transporter activity	0
CG14274	2L				0
CG14322	3R				0
CG14372	3R				0
CG1440	X	proteolysis		cysteine-type endopeptidase activity	0
CG14407	X				0
CG14408	X			SH3 domain binding	0
CG1443	3R			fatty-acyl-CoA reductase (alcohol-forming) activity	0
CG1444	X	metabolic process		steroid dehydrogenase activity	0
CG14459	3L				0
CG14495	2R				0
CG14529	3R	proteolysis		metalloendopeptidase activity	0
CG14562	3L				0
CG1458	3R		intracellular membrane-bounded organelle	2 iron, 2 sulfur cluster binding	0
CG1461	X	biosynthetic process|aromatic amino acid family metabolic process		L-tyrosine:2-oxoglutarate aminotransferase activity|pyridoxal phosphate binding	0
CG14613	X				0
CG14619	X	ubiquitin-dependent protein catabolic process|protein ubiquitination		ubiquitin-specific protease activity	0
CG14641	3R	regulation of alternative mRNA splicing, via spliceosome	nucleus|precatalytic spliceosome|catalytic step 2 spliceosome	nucleotide binding|nucleic acid binding|mRNA binding|zinc ion binding	0
CG14647	3R	protein homooligomerization			0
CG14669	3R	GTP catabolic process|small GTPase mediated signal transduction	membrane	GTPase activity|GTP binding	0
CG14715	3R	peptidyl-proline modification	membrane	FK506 binding	0
CG14764	2R				0
CG14786	X	oxidation-reduction process	exon-exon junction complex	oxidoreductase activity|transition metal ion binding	0
CG14805	X				0
CG14869	3R	proteolysis	proteinaceous extracellular matrix	metalloendopeptidase activity|zinc ion binding	0
CG14892	3R	proteolysis		serine-type endopeptidase activity	0
CG14898	3R		mitochondrion		0
CG1492	X	glutathione metabolic process		gamma-glutamyltransferase activity	0
CG14945	2L			glycosylphosphatidylinositol diacylglycerol-lyase activity	0
CG14997	3L	oxidation-reduction process		oxidoreductase activity	0
CG15087	2R				0
CG15111	2R				0
CG15117	2R	carbohydrate metabolic process|multicellular organism reproduction	extracellular space	beta-glucuronidase activity	0
CG15118	2R				0
CG15141	2L			zinc ion binding	0
CG1518	X	protein glycosylation|chaeta development|wing disc development	membrane	oligosaccharyl transferase activity	0
CG15201	X		extracellular space		0
CG15211	X		membrane		0
CG15270	2L				0
CG15282	2L				0
CG15293	2L		extracellular region		0
CG15312	X	imaginal disc-derived wing morphogenesis			0
CG15506	3R				0
CG15535	3R				0
CG15618	X				0
CG15651	2R				0
CG15661	2R	metabolic process			0
CG15771	X	metabolic process		phosphoglycolate phosphatase activity	0
CG15908	2R				0
CG15916	X				0
CG1597	X	oligosaccharide metabolic process		mannosyl-oligosaccharide glucosidase activity	0
CG1607	3R	amino acid transmembrane transport	membrane		0
CG1636	X				0
CG1637	X			acid phosphatase activity|metal ion binding	0
CG1640	X	biosynthetic process		L-alanine:2-oxoglutarate aminotransferase activity|pyridoxal phosphate binding	0
CG16717	3L			hydrolase activity	0
CG16758	3L	nucleoside metabolic process		purine-nucleoside phosphorylase activity	0
CG1677	X	neurogenesis	nucleus|precatalytic spliceosome|catalytic step 2 spliceosome	nucleic acid binding|zinc ion binding	0
CG16771	2L	metabolic process		alkaline phosphatase activity	0
CG16817	3R	Golgi organization	nucleus|endoplasmic reticulum|nuclear membrane		0
CG16854	2L	metabolic process		catalytic activity	0
CG16857	2L	cell adhesion			0
CG16896	2R	regulation of Rab GTPase activity	intracellular	Rab GTPase activator activity	0
CG16940	3L		nuclear exosome (RNase complex)|cytoplasmic exosome (RNase complex)	RNA binding|exoribonuclease II activity	0
CG16952	X				0
CG16972	2L				0
CG16974	2L	neuron projection morphogenesis			0
CG16979	3L			thiolester hydrolase activity	0
CG16986	3L				0
CG17027	3L	dephosphorylation		inositol monophosphate 1-phosphatase activity	0
CG17029	3L	dephosphorylation		inositol monophosphate 1-phosphatase activity	0
CG1707	2R			lactoylglutathione lyase activity|metal ion binding	0
CG17078	2L				0
CG17107	2L				0
CG17111	3R		integral to membrane		0
CG17124	2L	regulation of phosphorylation	cytoplasm	protein phosphatase inhibitor activity	0
CG1718	X			ATP binding|ATPase activity, coupled to transmembrane movement of substances	0
CG17209	X	transcription from RNA polymerase III promoter	DNA-directed RNA polymerase III complex	DNA binding|zinc ion binding|ribonucleoside binding	0
CG17221	2L	mushroom body development|oxidation-reduction process	mitochondrion	zinc ion binding|oxidoreductase activity	0
CG17224	2L	nucleoside metabolic process|nucleotide catabolic process	cytoplasm	uridine phosphorylase activity	0
CG17233	3L				0
CG17244	3R			cytokine activity	0
CG17279	3R		extracellular space		0
CG17322	2L	metabolic process		2-hydroxyacylsphingosine 1-beta-galactosyltransferase activity	0
CG17333	X	pentose-phosphate shunt		6-phosphogluconolactonase activity	0
CG17337	2R	proteolysis	extracellular region	metallopeptidase activity|dipeptidase activity|tripeptidase activity	0
CG1746	3R	ATP synthesis coupled proton transport|ATP hydrolysis coupled proton transport|proton transport	mitochondrial proton-transporting ATP synthase complex, coupling factor F(o)	hydrogen-exporting ATPase activity, phosphorylative mechanism	0
CG17490	2L				0
CG17494	2L				0
CG17508	2R				0
CG17528	2R	protein phosphorylation|microtubule-based process	microtubule associated complex	ATP binding|microtubule binding	0
CG17549	2L				0
CG17593	2L		cytoplasm		0
CG1764	X		cytoplasm	dimethylargininase activity	0
CG17646	2L	triglyceride metabolic process	integral to membrane	ATP binding|ATPase activity, coupled to transmembrane movement of substances	0
CG17683	2R	neurogenesis			0
CG17691	U	fatty-acyl-CoA biosynthetic process		3-methyl-2-oxobutanoate dehydrogenase (2-methylpropanoyl-transferring) activity	0
CG17734	3R	behavioral response to ethanol			0
CG17739	2R		extracellular region	serine-type endopeptidase inhibitor activity	0
CG17765	2R			calcium ion binding	0
CG17840	2L			phosphoric ester hydrolase activity	0
CG17912	2L			DNA binding|zinc ion binding	0
CG17922	2R	ion transport|transmembrane transport	intracellular cyclic nucleotide activated cation channel complex	intracellular cyclic nucleotide activated cation channel activity	0
CG1812	X			actin binding	0
CG1827	2R			N4-(beta-N-acetylglucosaminyl)-L-asparaginase activity	0
CG18304	2L				0
CG1832	2L			nucleic acid binding|zinc ion binding	0
CG18347	3R	transmembrane transport	mitochondrial envelope		0
CG1847	X			aryl hydrocarbon receptor binding	0
CG18507	2L				0
CG18809	X	mitochondrial electron transport, cytochrome c to oxygen|determination of adult lifespan		cytochrome-c oxidase activity	0
CG18812	2R				0
CG18815	3L		cytoplasm		0
CG1888	2R				0
CG1902	2R				0
CG1907	3R	mitochondrial transport|alpha-ketoglutarate transport|malate transport	mitochondrion|mitochondrial envelope|mitochondrial inner membrane|lipid particle	oxoglutarate:malate antiporter activity	0
CG1910	3R	long-term memory			0
CG1951	3R	protein phosphorylation|multicellular organism reproduction		ATP binding	0
CG1970	4	mitochondrial electron transport, NADH to ubiquinone|lateral inhibition|neuron projection morphogenesis	mitochondrion	NADH dehydrogenase activity|NADH dehydrogenase (ubiquinone) activity|quinone binding	0
CG1971	3R				0
CG2004	X			transferase activity, transferring phosphorus-containing groups	0
CG2025	X	proteolysis		metalloendopeptidase activity|metal ion binding	0
CG2091	3R	deadenylation-dependent decapping of nuclear-transcribed mRNA|lateral inhibition		hydrolase activity	0
CG2100	3R	neurogenesis|tRNA 3'-end processing	mitochondrion	RNA binding|polynucleotide adenylyltransferase activity|tRNA nucleotidyltransferase activity	0
CG2124	X				0
CG2126	3R				0
CG2144	2R	metabolic process		catalytic activity	0
CG2145	X			serine-type peptidase activity|hydrolase activity, acting on ester bonds	0
CG2162	3L			nucleotide binding|nucleic acid binding	0
CG2201	2L	phosphorylation|glycerophospholipid biosynthetic process		choline kinase activity|ethanolamine kinase activity	0
CG2225	2L				0
CG2233	X				0
CG2246	3R	nucleotide biosynthetic process		magnesium ion binding|ribose phosphate diphosphokinase activity	0
CG2269	2R				0
CG2316	4	transmembrane transport	integral to membrane	ATP binding|ATPase activity, coupled to transmembrane movement of substances	0
CG2469	3L				0
CG2519	3R				0
CG2543	X	tetrahydrofolylpolyglutamate biosynthetic process	cytoplasm|mitochondrion	tetrahydrofolylpolyglutamate synthase activity|ATP binding	0
CG2641	3R				0
CG2767	3R	chaeta development|wing disc development|oxidation-reduction process		alcohol dehydrogenase (NADP+) activity	0
CG2790	2R			nucleic acid binding|zinc ion binding	0
CG2811	2R				0
CG2846	3R	riboflavin biosynthetic process	cytoplasm	riboflavin kinase activity	0
CG2924	X			acid-amino acid ligase activity	0
CG2943	3R		ER membrane protein complex		0
CG2972	X	neurogenesis			0
CG2974	X				0
CG30069	2R				0
CG30118	2R				0
CG30122	2R		precatalytic spliceosome	mRNA binding	0
CG30185	2R		microtubule associated complex		0
CG3033	X	attachment of GPI anchor to protein	endoplasmic reticulum|GPI-anchor transamidase complex		0
CG30355	2R				0
CG30382	2R	ubiquitin-dependent protein catabolic process	proteasome core complex, alpha-subunit complex	threonine-type endopeptidase activity	0
CG30389	2R		integral to membrane		0
CG30415	2R				0
CG30493	2R	ubiquinone biosynthetic process			0
CG3088	3L	proteolysis		serine-type endopeptidase activity	0
CG3091	X		intracellular	vitamin E binding	0
CG31030	3R	ATP hydrolysis coupled proton transport	proton-transporting V-type ATPase, V1 domain	proton-transporting ATP synthase activity, rotational mechanism|proton-transporting ATPase activity, rotational mechanism	0
CG31038	3R				0
CG3107	2R	proteolysis		metalloendopeptidase activity|metal ion binding	0
CG31098	3R			transferase activity, transferring phosphorus-containing groups	0
CG31108	3R	cellular protein modification process		tubulin-tyrosine ligase activity	0
CG31126	3R	neuron projection morphogenesis			0
CG31195	3R				0
CG31199	3R	proteolysis		serine-type endopeptidase activity	0
CG31200	3R	proteolysis		serine-type endopeptidase activity	0
CG31224	3R		nucleus	nucleic acid binding|zinc ion binding	0
CG31326	3R	proteolysis		serine-type endopeptidase activity	0
CG31344	3R	neurogenesis			0
CG31368	3R		precatalytic spliceosome|catalytic step 2 spliceosome	pre-mRNA intronic binding	0
CG31548	3R	metabolic process		oxidoreductase activity	0
CG3160	X	myo-inositol transport	endoplasmic reticulum	nuclease activity|phosphoric ester hydrolase activity	0
CG31637	2L			sulfotransferase activity	0
CG31638	2L		myosin complex		0
CG31673	2L	oxidation-reduction process		glyoxylate reductase (NADP) activity	0
CG31676	2L				0
CG31689	2L		integral to membrane	ATP binding|ATPase activity, coupled to transmembrane movement of substances	0
CG31708	2L				0
CG31731	2L			ATP binding|ATPase activity, coupled to transmembrane movement of substances	0
CG31739	2L	aspartyl-tRNA aminoacylation	cytoplasm	nucleic acid binding|aspartate-tRNA ligase activity|ATP binding	0
CG31769	2L				0
CG31778	2L			serine-type endopeptidase inhibitor activity	0
CG31793	2L	transmembrane transport	integral to membrane	ATP binding|ATPase activity, coupled to transmembrane movement of substances	0
CG31809	2L	steroid metabolic process		steroid dehydrogenase activity	0
CG31814	2L				0
CG31849	2L	protein N-linked glycosylation	membrane	beta-1,4-mannosylglycoprotein 4-beta-N-acetylglucosaminyltransferase activity	0
CG3192	X	mitochondrial electron transport, NADH to ubiquinone		NADH dehydrogenase activity|NADH dehydrogenase (ubiquinone) activity	0
CG31997	4		extracellular space		0
CG32016	4				0
CG32017	4				0
CG32032	3L				0
CG32043	3L				0
CG32113	3L		microtubule associated complex		0
CG3214	2L	mitochondrial electron transport, NADH to ubiquinone		NADH dehydrogenase activity|NADH dehydrogenase (ubiquinone) activity	0
CG32221	3L				0
CG32230	3L	mitochondrial electron transport, NADH to ubiquinone		NADH dehydrogenase activity	0
CG32406	3L				0
CG32407	3L				0
CG32500	X	iron-sulfur cluster assembly	cytoplasm	nucleic acid binding|iron ion binding|ATP binding|ATP-dependent helicase activity|iron-sulfur cluster binding	0
CG32521	X				0
CG3262	2L			nucleotide binding|ATP binding	0
CG32645	X			transferase activity, transferring acyl groups other than amino-acyl groups	0
CG32647	X				0
CG32649	X	mitochondrial electron transport, ubiquinol to cytochrome c	mitochondrion	transferase activity, transferring phosphorus-containing groups	0
CG32694	X		lipid particle		0
CG32732	X	lateral inhibition			0
CG32795	X		integral to membrane		0
CG32803	X				0
CG32855	3R				0
CG3303	3R			serine-type endopeptidase activity|hydrolase activity, acting on ester bonds	0
CG3308	3R			endodeoxyribonuclease activity, producing 5'-phosphomonoesters	0
CG33090	2L	glucosylceramide catabolic process|bile acid metabolic process	integral to membrane	glucosylceramidase activity	0
CG33096	3R				0
CG33111	3R				0
CG33129	2L		lipid particle		0
CG33144	2R			zinc ion binding	0
CG33145	2R	protein glycosylation	membrane	UDP-galactose:beta-N-acetylglucosamine beta-1,3-galactosyltransferase activity	0
CG33156	2R	NADP biosynthetic process|NAD metabolic process		NAD+ kinase activity	0
CG33178	X				0
CG33203	3R	lateral inhibition	integral to membrane		0
CG3321	3R	ATP synthesis coupled proton transport|proton transport	mitochondrial proton-transporting ATP synthase complex, coupling factor F(o)|lipid particle	hydrogen-exporting ATPase activity, phosphorylative mechanism	0
CG33296	2L	neurotransmitter transport	integral to membrane	neurotransmitter:sodium symporter activity	0
CG33298	2L	Golgi organization|phospholipid transport	integral to membrane	magnesium ion binding|ATP binding|cation-transporting ATPase activity	0
CG33303	2L	protein glycosylation	oligosaccharyltransferase complex|integral to membrane	dolichyl-diphosphooligosaccharide-protein glycotransferase activity	0
CG3337	3R				0
CG3338	2L				0
CG33506	2R				0
CG33521	4			zinc ion binding	0
CG3362	2R	ribonucleoside monophosphate catabolic process|guanosine-containing compound catabolic process	cytosol	magnesium ion binding|5'-nucleotidase activity	0
CG3368	3R				0
CG33978	4				0
CG3409	2R	transmembrane transport	integral to membrane		0
CG3420	2R		intracellular membrane-bounded organelle	2 iron, 2 sulfur cluster binding	0
CG34215	2R				0
CG34330	X	neurogenesis			0
CG34340	2L	muscle organ development|dendrite morphogenesis	nucleus	sequence-specific DNA binding	0
CG34367	2L		nucleus	transcription regulatory region sequence-specific DNA binding	0
CG34394	2L				0
CG34398	2L				0
CG34408	X	regulation of small GTPase mediated signal transduction		GTPase activator activity	0
CG3446	X	mitochondrial electron transport, NADH to ubiquinone		NADH dehydrogenase activity	0
CG3534	3R	carbohydrate metabolic process		xylulokinase activity	0
CG3589	2R			catalytic activity	0
CG3608	2R	protein phosphorylation		ATP binding	0
CG3621	X	mitochondrial electron transport, NADH to ubiquinone		NADH dehydrogenase activity|NADH dehydrogenase (ubiquinone) activity	0
CG3626	X	glycine catabolic process|oxidation-reduction process	mitochondrial pyruvate dehydrogenase (lipoamide) phosphatase complex	aminomethyltransferase activity|oxidoreductase activity|[pyruvate dehydrogenase (lipoamide)] phosphatase regulator activity	0
CG3630	X				0
CG3631	3R		endoplasmic reticulum|Golgi apparatus		0
CG3651	2L				0
CG3678	3R		microtubule associated complex		0
CG3683	2R	mitochondrial electron transport, NADH to ubiquinone		NADH dehydrogenase activity|NADH dehydrogenase (ubiquinone) activity	0
CG3702	2L				0
CG3714	2L	nicotinate nucleotide salvage	cytoplasm	nicotinate-nucleotide diphosphorylase (carboxylating) activity|nicotinate phosphoribosyltransferase activity	0
CG3731	3R	mitochondrial electron transport, ubiquinol to cytochrome c|proteolysis|cytoplasmic microtubule organization	mitochondrion|lipid particle|microtubule associated complex|mitochondrial processing peptidase complex	metalloendopeptidase activity|ubiquinol-cytochrome-c reductase activity|metal ion binding	0
CG3760	2R				0
CG3764	3L				0
CG3792	2L	protein glycosylation	integral to membrane		0
CG3797	3L	metabolic process			0
CG3812	X	phospholipid biosynthetic process	proteasome complex|membrane		0
CG3835	X	oxidation-reduction process		UDP-N-acetylmuramate dehydrogenase activity|flavin adenine dinucleotide binding	0
CG3847	X			nucleic acid binding|zinc ion binding	0
CG3860	2R			oxysterol binding	0
CG3967	3L	behavioral response to ethanol|alpha-tubulin acetylation		tubulin N-acetyltransferase activity	0
CG3984	3R				0
CG3987	3R	mesoderm development			0
CG40042	2LHet				0
CG40160	3LHet	proteolysis	extracellular region	serine-type endopeptidase activity	0
CG40378	U				0
CG40472	3LHet				0
CG40485	X	metabolic process|neurogenesis		oxidoreductase activity	0
CG4049	2R	DNA repair		DNA binding|helicase activity|ATP binding	0
CG4050	2R		protein N-acetylglucosaminyltransferase complex		0
CG4065	2R		cytoplasm		0
CG4089	3R	cellular protein modification process		tubulin-tyrosine ligase activity	0
CG4096	X	proteolysis|negative regulation of epidermal growth factor receptor signaling pathway	proteinaceous extracellular matrix	metalloendopeptidase activity|zinc ion binding	0
CG41099	3RHet			metal ion binding	0
CG41520	U				0
CG4165	X	ubiquitin-dependent protein catabolic process		zinc ion binding	0
CG4169	3L	mitochondrial electron transport, ubiquinol to cytochrome c	mitochondrion|lipid particle|microtubule associated complex	ubiquinol-cytochrome-c reductase activity|metal ion binding	0
CG42271	X			phospholipid binding	0
CG42321	2R	phospholipid transport	integral to membrane	magnesium ion binding|ATP binding|ATPase activity, coupled to transmembrane movement of ions, phosphorylative mechanism|cation-transporting ATPase activity	0
CG42326	2R	multicellular organism reproduction	extracellular space		0
CG42342	3R				0
CG42346	X				0
CG4238	2L		nucleus|cytoplasm		0
CG42388	X				0
CG42399	2L				0
CG42402	3RHet				0
CG42404	3R				0
CG42514	3L	transmembrane transport	integral to membrane	adenylate cyclase activity	0
CG42562	2R				0
CG42575	3L	sodium-dependent phosphate transport	membrane	phosphate ion transmembrane transporter activity|sodium-dependent phosphate transmembrane transporter activity	0
CG42663	2R	determination of adult lifespan			0
CG42668	3R			phospholipid binding|oxysterol binding	0
CG42678	2R				0
CG42700	2R				0
CG42711	2L				0
CG42724	3R	DNA-dependent transcription, elongation	nucleus|precatalytic spliceosome|catalytic step 2 spliceosome		0
CG42813	3R			hydrolase activity, acting on acid anhydrides, in phosphorus-containing anhydrides|metal ion binding	0
CG4287	3R				0
CG4293	X			arginase activity	0
CG4294	2R				0
CG4300	3L	spermine biosynthetic process|spermidine biosynthetic process		spermidine synthase activity|spermine synthase activity	0
CG4302	2R	metabolic process			0
CG43066	2R	neurotransmitter transport	integral to membrane	neurotransmitter transporter activity|neurotransmitter:sodium symporter activity	0
CG43092	3R				0
CG4332	X				0
CG43322	2L				0
CG43341	2R				0
CG43343	3R	carbohydrate metabolic process|glycerol-3-phosphate metabolic process|glycerol-3-phosphate catabolic process|oxidation-reduction process	cytosol|glycerol-3-phosphate dehydrogenase complex	DNA binding|glycerol-3-phosphate dehydrogenase [NAD+] activity|protein homodimerization activity	0
CG43394	2L				0
CG4341	2L				0
CG4365	3L	glutathione biosynthetic process	microtubule associated complex	hydroxyacylglutathione hydrolase activity|zinc ion binding	0
CG43693	3L				0
CG43897	3L	mesoderm development|lateral inhibition			0
CG4390	3R	formaldehyde catabolic process		S-formylglutathione hydrolase activity	0
CG4406	X	proteolysis		GPI-anchor transamidase activity|cysteine-type endopeptidase activity	0
CG4407	X	metabolic process		FMN adenylyltransferase activity	0
CG4409	2R				0
CG44242	2R				0
CG44254	3R	oxidation-reduction process		iron ion binding|L-ascorbic acid binding	0
CG4476	3L	neurotransmitter transport|visual behavior	integral to membrane	neurotransmitter transporter activity|neurotransmitter:sodium symporter activity|potassium:amino acid symporter activity	0
CG4497	2L				0
CG4502	2L			acid-amino acid ligase activity	0
CG4511	3R			ATP binding	0
CG4576	3R			transferase activity, transferring acyl groups other than amino-acyl groups	0
CG4585	2R	phospholipid biosynthetic process	membrane	phosphotransferase activity, for other substituted phosphate groups	0
CG4615	X	phagocytosis, engulfment|cytolysis|neurogenesis	integral to membrane		0
CG4619	2L				0
CG4629	2L	protein phosphorylation|cell adhesion		ATP binding	0
CG4678	X	proteolysis		metallocarboxypeptidase activity|serine-type carboxypeptidase activity|zinc ion binding	0
CG4679	2R				0
CG4692	2R	proton transport|lateral inhibition	mitochondrial proton-transporting ATP synthase complex, coupling factor F(o)|lipid particle	hydrogen-exporting ATPase activity, phosphorylative mechanism	0
CG4721	3R	compound eye morphogenesis|proteolysis		metalloendopeptidase activity	0
CG4723	3R	proteolysis		metalloendopeptidase activity	0
CG4725	3R	proteolysis	extracellular region	metalloendopeptidase activity	0
CG4729	3L	metabolic process			0
CG4751	2L				0
CG4766	X	cell fate commitment			0
CG4769	3L	oxidative phosphorylation|mitochondrial electron transport, ubiquinol to cytochrome c	lipid particle	iron ion binding|heme binding|electron transporter, transferring electrons within CoQH2-cytochrome c reductase complex activity	0
CG4785	2L				0
CG4797	2R	transmembrane transport	integral to membrane		0
CG4802	2R	nucleoside metabolic process|phosphorylation		phosphorylase activity|S-methyl-5-thioadenosine phosphorylase activity	0
CG4825	3L	phosphatidylserine biosynthetic process|neurogenesis		CDP-diacylglycerol-serine O-phosphatidyltransferase activity	0
CG4842	3L	neuron projection morphogenesis|oxidation-reduction process		alcohol dehydrogenase (NAD) activity	0
CG4853	2R	mushroom body development|regulation of small GTPase mediated signal transduction	intracellular	Ras guanyl-nucleotide exchange factor activity	0
CG4880	X				0
CG4887	2L		precatalytic spliceosome	nucleotide binding|nucleic acid binding|mRNA binding|zinc ion binding	0
CG4896	2L		intracellular	nucleotide binding|nucleic acid binding|mRNA binding|zinc ion binding	0
CG4945	2R	protein phosphorylation|mesoderm development		receptor signaling protein serine/threonine kinase activity|ATP binding	0
CG4972	2L		membrane		0
CG4991	X	amino acid transmembrane transport			0
CG4996	2R				0
CG5026	3L	dephosphorylation		protein tyrosine/serine/threonine phosphatase activity	0
CG5027	3L		integral to membrane	calcium ion binding	0
CG5028	3R	tricarboxylic acid cycle	mitochondrion|microtubule associated complex	magnesium ion binding|isocitrate dehydrogenase (NAD+) activity	0
CG5037	2L	heme biosynthetic process|respiratory chain complex IV assembly|heme O biosynthetic process	integral to membrane|mitochondrial membrane	protoheme IX farnesyltransferase activity	0
CG5045	2L	proteolysis	mitochondrion	serine-type endopeptidase activity	0
CG5065	2R			fatty-acyl-CoA reductase (alcohol-forming) activity	0
CG5087	3L		nucleus|cytoplasm		0
CG5126	2L			transferase activity, transferring phosphorus-containing groups	0
CG5131	2L			metalloendopeptidase activity	0
CG5142	2L	cilium assembly			0
CG5174	2R				0
CG5177	2L	trehalose biosynthetic process	extracellular region	trehalose-phosphatase activity	0
CG5210	2R	carbohydrate metabolic process|chitin catabolic process|cuticle chitin catabolic process	extracellular region|extracellular space	chitinase activity|chitin binding	0
CG5214	3R	tricarboxylic acid cycle	lipid particle|microtubule associated complex|mitochondrial oxoglutarate dehydrogenase complex	dihydrolipoyllysine-residue succinyltransferase activity	0
CG5261	2L	acetyl-CoA biosynthetic process from pyruvate	lipid particle|mitochondrial pyruvate dehydrogenase complex	dihydrolipoyllysine-residue acetyltransferase activity	0
CG5270	3R			metal ion binding	0
CG5316	3R	single strand break repair	nucleus|precatalytic spliceosome	damaged DNA binding|catalytic activity	0
CG5321	X	oxidation-reduction process		gamma-butyrobetaine dioxygenase activity	0
CG5323	2R				0
CG5355	2L	proteolysis		serine-type endopeptidase activity|serine-type exopeptidase activity	0
CG5384	2L	ubiquitin-dependent protein catabolic process|protein ubiquitination	microtubule associated complex		0
CG5412	3R				0
CG5414	3L	isoleucyl-tRNA aminoacylation	cytoplasm	aminoacyl-tRNA editing activity|isoleucine-tRNA ligase activity|ATP binding	0
CG5482	2R	peptidyl-proline modification	membrane	FK506 binding	0
CG5510	3R		membrane		0
CG5549	2R	neurotransmitter transport	integral to membrane	neurotransmitter transporter activity|neurotransmitter:sodium symporter activity	0
CG5567	3L	metabolic process		4-nitrophenylphosphatase activity	0
CG5569	2R	neurogenesis			0
CG5577	3L	metabolic process		4-nitrophenylphosphatase activity	0
CG5613	X		cytoplasm	mannosyl-glycoprotein endo-beta-N-acetylglucosaminidase activity	0
CG5618	3L	proteolysis|carboxylic acid metabolic process	cytoplasm	sulfinoalanine decarboxylase activity|dipeptidyl-peptidase activity|pyridoxal phosphate binding	0
CG5630	3R				0
CG5641	3R	immune response	nucleus|nucleolus|precatalytic spliceosome|catalytic step 2 spliceosome	DNA binding|double-stranded RNA binding|ATP binding|transferase activity	0
CG5674	2L	lateral inhibition			0
CG5721	2R				0
CG5758	2L	synaptic target recognition			0
CG5793	3R	metabolic process		catalytic activity	0
CG5830	3L				0
CG5844	3R	phagocytosis, engulfment|metabolic process|cellular response to hypoxia			0
CG5883	3L	chitin metabolic process	extracellular region	chitin binding|structural constituent of peritrophic membrane	0
CG5895	3L	lipid metabolic process			0
CG5902	3R				0
CG5903	3R				0
CG5910	3L				0
CG5916	3R	regulation of Rab GTPase activity	intracellular	Rab GTPase activator activity	0
CG5938	3R				0
CG5946	3L	inter-male aggressive behavior|oxidation-reduction process		cytochrome-b5 reductase activity, acting on NAD(P)H	0
CG6020	3L	mitochondrial electron transport, NADH to ubiquinone		NADH dehydrogenase activity|NADH dehydrogenase (ubiquinone) activity|coenzyme binding	0
CG6028	3R	metabolic process		catalytic activity	0
CG6040	3R				0
CG6084	3L	oxidation-reduction process		alditol:NADP+ 1-oxidoreductase activity	0
CG6094	2L				0
CG6123	X				0
CG6145	2R	NADP biosynthetic process|NAD metabolic process|neuron projection morphogenesis		NAD+ kinase activity	0
CG6178	3R	long-chain fatty acid metabolic process|acyl-CoA metabolic process|fatty-acyl-CoA biosynthetic process		fatty-acyl-CoA synthase activity|long-chain fatty acid-CoA ligase activity|luciferin monooxygenase activity	0
CG6194	3R	proteolysis|salivary gland cell autophagic cell death|autophagic cell death		cysteine-type endopeptidase activity	0
CG6218	3R				0
CG6230	2L		integral to membrane	nucleotide binding|ATPase activity, coupled to transmembrane movement of ions, phosphorylative mechanism|cation-transporting ATPase activity|metal ion binding	0
CG6231	3R	transmembrane transport	integral to membrane		0
CG6282	3L	lipid metabolic process	cytoplasm|integral to membrane	oxidoreductase activity, acting on the CH-CH group of donors	0
CG6290	X				0
CG6293	3R	transmembrane transport	membrane	L-ascorbate:sodium symporter activity	0
CG6330	3R	nucleoside metabolic process|nucleotide catabolic process	cytoplasm	uridine phosphorylase activity	0
CG6357	2R			cysteine-type endopeptidase activity	0
CG6364	3R	phagocytosis, engulfment|metabolic process		uridine kinase activity|ATP binding|phosphotransferase activity, alcohol group as acceptor	0
CG6404	3L	respiratory chain complex IV assembly|protein insertion into membrane	mitochondrial envelope|mitochondrial inner membrane|integral to membrane		0
CG6415	2L	glycine catabolic process	lipid particle	aminomethyltransferase activity	0
CG6421	2R			lysozyme activity	0
CG6422	3R				0
CG6439	3R	tricarboxylic acid cycle	mitochondrion|microtubule associated complex	magnesium ion binding|isocitrate dehydrogenase (NAD+) activity	0
CG6453	2L	lateral inhibition	glucosidase II complex	calcium ion binding	0
CG6455	3R	neurogenesis	mitochondrion|mitochondrial inner membrane		0
CG6463	3L	mitochondrial electron transport, NADH to ubiquinone		NADH dehydrogenase activity|NADH dehydrogenase (ubiquinone) activity	0
CG6543	2R	fatty acid beta-oxidation	mitochondrion|lipid particle|microtubule associated complex		0
CG6565	2L			phosphatidylcholine transporter activity	0
CG6567	3R				0
CG6619	3L				0
CG6656	3R			acid phosphatase activity	0
CG6659	X		integral to membrane		0
CG6664	3L				0
CG6674	3L				0
CG6707	3L				0
CG6726	3R		cytoplasm	aminoacylase activity	0
CG6750	2L	wound healing	membrane		0
CG6805	2R	dephosphorylation		inositol trisphosphate phosphatase activity	0
CG6812	3L	DNA repair|transmembrane transport	membrane	DNA binding|cation transmembrane transporter activity	0
CG6852	3L	neurogenesis			0
CG6867	X				0
CG6878	3L				0
CG6912	3R				0
CG6950	3R	biosynthetic process		kynurenine-oxoglutarate transaminase activity|pyridoxal phosphate binding	0
CG6954	3R				0
CG6959	3R				0
CG6983	3L				0
CG6985	3R				0
CG7028	3L	protein phosphorylation|cell adhesion|neurogenesis	precatalytic spliceosome|catalytic step 2 spliceosome	ATP binding	0
CG7084	3R	neurogenesis|transmembrane transport	integral to membrane		0
CG7120	3L	metabolic process		catalytic activity	0
CG7166	3L		extracellular region		0
CG7168	3R				0
CG7185	3L	regulation of alternative mRNA splicing, via spliceosome|mRNA cleavage	nucleus|mRNA cleavage factor complex	nucleotide binding|nucleic acid binding|mRNA binding	0
CG7261	2L	negative regulation of microtubule polymerization|positive regulation of GTPase activity		GTPase activator activity|beta-tubulin binding	0
CG7272	3L		integral to membrane		0
CG7289	2L				0
CG7324	3L	regulation of Rab GTPase activity	intracellular	Rab GTPase activator activity|calcium ion binding	0
CG7328	3L			ketohexokinase activity	0
CG7408	3L	metabolic process		N-acetylgalactosamine-4-sulfatase activity	0
CG7430	3L	tricarboxylic acid cycle|glycine catabolic process|lipoamide metabolic process	lipid particle|mitochondrial alpha-ketoglutarate dehydrogenase complex	dihydrolipoyl dehydrogenase activity|flavin adenine dinucleotide binding	0
CG7433	3L	gamma-aminobutyric acid metabolic process	mitochondrion	4-aminobutyrate transaminase activity|pyridoxal phosphate binding	0
CG7441	3L	tryptophanyl-tRNA aminoacylation	cytoplasm	tryptophan-tRNA ligase activity|ATP binding	0
CG7510	3L	transmembrane transport	integral to membrane		0
CG7580	3L	mitochondrial electron transport, ubiquinol to cytochrome c	lipid particle	ubiquinol-cytochrome-c reductase activity|ubiquinone binding	0
CG7589	3L	ion transport|phagocytosis, engulfment	integral to membrane|postsynaptic membrane	extracellular-glycine-gated ion channel activity	0
CG7593	3R	phagocytosis, engulfment		N-acetyltransferase activity	0
CG7601	3R	metabolic process		oxidoreductase activity	0
CG7603	3L	neurogenesis			0
CG7609	3R	peroxisome organization|protein import into peroxisome matrix		peroxisome matrix targeting signal-2 binding	0
CG7611	3L		cytoplasm		0
CG7630	3L		lipid particle		0
CG7638	3L				0
CG7639	2R		outer membrane		0
CG7692	3L				0
CG7720	3R	transmembrane transport	membrane	sodium:iodide symporter activity	0
CG7781	2L				0
CG7791	2R	proteolysis	mitochondrion	metalloendopeptidase activity	0
CG7834	3R	oxidative phosphorylation	mitochondrion|lipid particle|microtubule associated complex|mitochondrial electron transfer flavoprotein complex		0
CG7841	3L				0
CG7900	3R				0
CG7903	3R			nucleotide binding|nucleic acid binding|mRNA binding	0
CG7918	3R	G-protein coupled acetylcholine receptor signaling pathway	integral to membrane		0
CG7920	3R	acetyl-CoA metabolic process|neurogenesis	lipid particle	4-hydroxybutyrate CoA-transferase activity	0
CG7943	3R		mitochondrial envelope		0
CG7946	3R				0
CG7979	3L	cellular metabolic process		dTDP-glucose 4,6-dehydratase activity|coenzyme binding	0
CG7985	3R	carbohydrate metabolic process			0
CG8008	2R	transmembrane transport	integral to membrane		0
CG8012	3L				0
CG8032	3R	oxidation-reduction process		oxidoreductase activity	0
CG8034	X	transmembrane transport	integral to membrane		0
CG8067	2R	metabolic process			0
CG8080	2R	NADP biosynthetic process|NAD metabolic process		NAD+ kinase activity	0
CG8090	2R				0
CG8108	3L	positive regulation of JAK-STAT cascade			0
CG8111	3L				0
CG8116	3R				0
CG8157	2R				0
CG8176	3R				0
CG8180	2R				0
CG8187	2R				0
CG8199	3R	fatty-acyl-CoA biosynthetic process		3-methyl-2-oxobutanoate dehydrogenase (2-methylpropanoyl-transferring) activity	0
CG8290	2R		nucleus		0
CG8298	2R	carbohydrate metabolic process|glycerol-3-phosphate metabolic process		glycerol kinase activity	0
CG8301	3R		nucleus	nucleic acid binding|zinc ion binding	0
CG8311	2R	dolichyl monophosphate biosynthetic process	integral to endoplasmic reticulum membrane	dolichol kinase activity	0
CG8312	3R				0
CG8323	2R		mitochondrial envelope		0
CG8331	2R				0
CG8334	3L	ubiquitin-dependent protein catabolic process		ubiquitin-specific protease activity|calcium ion binding	0
CG8343	2R			mannose binding	0
CG8369	3R	wing disc dorsal/ventral pattern formation			0
CG8370	2R				0
CG8386	2R	lateral inhibition			0
CG8405	2R	wing disc dorsal/ventral pattern formation			0
CG8417	3R	carbohydrate metabolic process|GDP-mannose biosynthetic process		mannose-6-phosphate isomerase activity|zinc ion binding	0
CG8451	2L	transmembrane transport	membrane	sodium-dependent multivitamin transmembrane transporter activity	0
CG8455	2L			hydrolase activity	0
CG8485	2R	protein phosphorylation		ATP binding|SAP kinase activity	0
CG8507	3R		endoplasmic reticulum|microtubule associated complex	heparin binding|low-density lipoprotein particle receptor binding	0
CG8516	3R				0
CG8520	2R			ATP binding	0
CG8531	2R				0
CG8596	3L	transmembrane transport	integral to membrane		0
CG8613	2R	mannose metabolic process		mannose-6-phosphate isomerase activity	0
CG8646	2R	metabolic process		N-acetylgalactosamine-4-sulfatase activity	0
CG8668	2L	protein glycosylation|synaptic target recognition	membrane	UDP-galactose:beta-N-acetylglucosamine beta-1,3-galactosyltransferase activity	0
CG8671	2L	dsRNA transport			0
CG8728	2R	proteolysis		metalloendopeptidase activity|metal ion binding	0
CG8778	2R	metabolic process|cold acclimation	microtubule associated complex	AU-rich element binding	0
CG8814	2L	cellular acyl-CoA homeostasis		fatty-acyl-CoA binding|enzyme inhibitor activity|diazepam binding	0
CG8839	2R		lipid particle		0
CG8861	3R				0
CG8929	2R				0
CG8949	X				0
CG8950	2R				0
CG9005	2R				0
CG9059	X	proteolysis	membrane	serine-type peptidase activity|dipeptidyl-peptidase activity	0
CG9090	2R	phosphate ion transport	mitochondrial envelope	phosphate ion transmembrane transporter activity	0
CG9114	X				0
CG9132	X		membrane		0
CG9135	2L		microtubule associated complex		0
CG9140	2L	mitochondrial electron transport, NADH to ubiquinone		NADH dehydrogenase activity|NADH dehydrogenase (ubiquinone) activity|FMN binding|4 iron, 4 sulfur cluster binding	0
CG9149	3L	metabolic process	cytosol	acetyl-CoA C-acetyltransferase activity	0
CG9170	X				0
CG9186	3L		lipid particle		0
CG9205	3L			phospholipid binding	0
CG9220	X	chondroitin sulfate biosynthetic process	Golgi cisterna membrane	acetylglucosaminyltransferase activity|transferase activity, transferring hexosyl groups	0
CG9231	3L				0
CG9246	2L	neurogenesis			0
CG9248	2L	metabolic process		catalytic activity	0
CG9253	2L			nucleic acid binding|ATP-dependent RNA helicase activity|ATP binding	0
CG9267	2L				0
CG9279	3L	microtubule-based movement	dynactin complex		0
CG9281	X			ATP binding|ATPase activity, coupled to transmembrane movement of substances	0
CG9302	2L	glycerol ether metabolic process			0
CG9304	2R	G-protein coupled receptor signaling pathway|response to pheromone			0
CG9306	2L	mitochondrial electron transport, NADH to ubiquinone		NADH dehydrogenase activity|NADH dehydrogenase (ubiquinone) activity	0
CG9312	3R				0
CG9318	2L		integral to membrane		0
CG9319	2L	metabolic process		alpha-methylacyl-CoA racemase activity	0
CG9323	2L			G-quadruplex RNA binding|ATP-dependent RNA helicase activity|helicase activity|ATP binding|ATP-dependent helicase activity	0
CG9338	2L				0
CG9346	2R			nucleotide binding|RNA binding|mRNA binding	0
CG9350	2R				0
CG9368	3L				0
CG9391	3L	dephosphorylation		inositol monophosphate 1-phosphatase activity	0
CG9395	2L				0
CG9449	3L	phagocytosis, engulfment		acid phosphatase activity	0
CG9451	3L			acid phosphatase activity	0
CG9467	3R	protein homooligomerization|oxidation-reduction process		oxidoreductase activity, acting on the aldehyde or oxo group of donors, NAD or NADP as acceptor	0
CG9486	2L			N-acetyltransferase activity	0
CG9498	2L			transferase activity, transferring phosphorus-containing groups	0
CG9507	2L	proteolysis		metalloendopeptidase activity	0
CG9572	X				0
CG9631	3R	proteolysis		serine-type endopeptidase activity	0
CG9663	2L		integral to membrane	ATP binding|ATPase activity, coupled to transmembrane movement of substances	0
CG9717	3R		integral to membrane	high affinity sulfate transmembrane transporter activity	0
CG9760	3L				0
CG9780	3R	proteolysis		metallopeptidase activity	0
CG9813	3R				0
CG9853	3R				0
CG9866	2L		SAGA complex|nucleus|SAGA-type complex		0
CG9902	X				0
CG9915	X		nucleus	DNA binding	0
CG9917	X				0
CG9935	4	ion transport|regulation of synaptic activity		extracellular-glutamate-gated ion channel activity|kainate selective glutamate receptor activity	0
CG9940	X			NAD+ synthase (glutamine-hydrolyzing) activity|ATP binding|hydrolase activity, acting on carbon-nitrogen (but not peptide) bonds	0
CG9977	3L			adenosylhomocysteinase activity	0
CG9986	3R				0
CG9987	2L	tRNA splicing, via endonucleolytic cleavage and ligation|neurogenesis	tRNA-splicing ligase complex	RNA ligase (ATP) activity	0
CHORD	3R	centrosome duplication		zinc ion binding	0
CHOp24	X	wing disc development|regulation of post-mating oviposition|positive regulation of Wnt protein secretion|positive regulation of protein exit from endoplasmic reticulum|positive regulation of canonical Wnt receptor signaling pathway	integral to membrane		0
CLS	3R	mitochondrial membrane organization|phospholipid biosynthetic process	membrane|integral to membrane	CDP-alcohol phosphatidyltransferase activity	0
CR18854	2L			inositol-1,4,5-trisphosphate 3-kinase activity	0
CR42491	X				0
CR43259	3R				0
CR43361	4				0
CR43461	X				0
CR43480	XHet				0
CR43641	3R				0
CR43696	3R				0
CR44024	4				0
CRMP	3R	'de novo' pyrimidine nucleobase biosynthetic process|pyrimidine nucleobase catabolic process|Ras protein signal transduction|memory	cytoplasm	dihydropyrimidinase activity	0
CSN1b	3L	mitotic G2 DNA damage checkpoint|regulation of G-protein coupled receptor protein signaling pathway|neurogenesis|lateral inhibition|protein stabilization	signalosome		0
CSN5	3R	protein deneddylation|compound eye photoreceptor cell differentiation|mitotic G2 DNA damage checkpoint|multicellular organismal development|negative regulation of proteasomal ubiquitin-dependent protein catabolic process|positive regulation of cell cycle|protein stabilization	cytoplasm|signalosome		0
Ca-alpha1D	2L	calcium ion transport|muscle contraction|epithelial fluid transport|calcium ion transmembrane transport	voltage-gated calcium channel complex|basolateral plasma membrane|apical plasma membrane		0
CaMKI	4	protein phosphorylation	cytosol	calmodulin binding|ATP binding	0
CaMKII	4	protein phosphorylation|synaptic transmission|neuromuscular junction development|learning or memory|long-term memory|courtship behavior|regulation of filopodium assembly|regulation of ovulation	calcium- and calmodulin-dependent protein kinase complex|axon|dendrite|postsynaptic membrane|presynaptic active zone	calmodulin binding|ATP binding	0
Cad86C	3R	homophilic cell adhesion|calcium-dependent cell-cell adhesion	integral to plasma membrane|integral to membrane|subapical complex	calcium ion binding	0
Cad99C	3R	cell adhesion|homophilic cell adhesion|smoothened signaling pathway|chorion-containing eggshell formation|vitelline membrane formation involved in chorion-containing eggshell formation|calcium-dependent cell-cell adhesion|follicle cell microvillus organization|regulation of follicle cell microvillus length|wing disc anterior/posterior pattern formation	integral to plasma membrane|microvillus|integral to membrane|apical plasma membrane	calcium ion binding	0
Caf1	3R	DNA repair|nucleosome assembly|DNA replication-dependent nucleosome assembly|eggshell chorion gene amplification|regulation of mitotic cell cycle|segment specification|muscle organ development|positive regulation of cell proliferation|histone methylation|histone acetylation|nucleosome positioning|chromatin assembly|nucleosome mobilization|neuron development|neuron projection morphogenesis|dendrit…	nucleus|transcription factor complex|polytene chromosome|NuRD complex|NURF complex|ACF complex|Myb complex|CAF-1 complex|histone methyltransferase complex|ESC/E(Z) complex|Sin3-type complex	chromatin binding|nucleosome binding|histone acetyltransferase binding|histone methyltransferase activity|histone binding|protein homodimerization activity|histone deacetylase binding|histone methyltransferase activity (H3-K9 specific)|histone methyltransferase activity (H3-K27 specific)	0
Cals	4	homophilic cell adhesion|synaptic transmission|calcium-dependent cell-cell adhesion	extracellular region|integral to plasma membrane|postsynaptic membrane	calcium ion binding	0
Cam	2R	detection of calcium ion|protein phosphorylation|mitotic spindle organization|centriole replication|sensory perception of sound|deactivation of rhodopsin mediated signaling|metarhodopsin inactivation|regulation of light-activated channel activity|adaptation of rhodopsin mediated signaling|actin filament-based movement|rhabdomere development|lateral inhibition|muscle cell homeostasis|kinetochore o…	cytoplasm|centriole|spindle|microtubule associated complex|rhabdomere|midbody|myosin V complex|myosin VI complex	calcium ion binding|calmodulin binding|myosin V binding|myosin heavy chain binding|myosin VI head/neck binding	0
CanB2	2R	protein dephosphorylation|meiosis|neurotransmitter secretion|skeletal muscle myosin thick filament assembly|sleep	calcineurin complex|synaptic vesicle	calcium ion binding|calmodulin binding|calcium-dependent protein serine/threonine phosphatase regulator activity	0
Cand1	2L	regulation of protein stability|negative regulation of protein neddylation		transcription factor binding	0
Cap	X	establishment of imaginal disc-derived wing hair orientation|sister chromatid cohesion|imaginal disc-derived wing morphogenesis|neurogenesis|lateral inhibition		ATP binding	0
Capr	3L	regulation of mitotic cell cycle, embryonic	cytoplasm|lipid particle|ribonucleoprotein complex	RNA binding	0
Cas	2L	protein import into nucleus|phagocytosis, engulfment|neurogenesis|positive regulation of NFAT protein import into nucleus	nucleus|cytoplasm	importin-alpha export receptor activity	0
Cat	3L	response to oxidative stress|determination of adult lifespan|calcium-dependent cell-cell adhesion|regulation of hemocyte proliferation|response to hydrogen peroxide|oxidation-reduction process		antioxidant activity|heme binding	0
Cbp53E	2R	cellular calcium ion homeostasis		calcium ion binding	0
Cbp80	X	neurogenesis|production of siRNA involved in RNA interference|gene silencing by miRNA|negative regulation of viral genome replication|mRNA cis splicing, via spliceosome|mRNA transport	nucleus|nuclear cap binding complex|precatalytic spliceosome|catalytic step 2 spliceosome	RNA cap binding|DNA binding	0
Cdk12	3L	protein phosphorylation|phagocytosis, engulfment|neurogenesis	polytene chromosome|polytene chromosome puff	ATP binding|RNA polymerase II carboxy-terminal domain kinase activity	0
Cdk4	2R	regulation of cell growth|protein phosphorylation|mitochondrion organization|cell cycle|JAK-STAT cascade|blastoderm segmentation|open tracheal system development|cell proliferation		ATP binding|cyclin binding	0
CdsA	3L	terminal branching, open tracheal system|phototransduction|regulation of lipid storage|CDP-diacylglycerol biosynthetic process|thermotaxis|trachea morphogenesis	endoplasmic reticulum|smooth endoplasmic reticulum|integral to plasma membrane	phosphatidate cytidylyltransferase activity	0
Cerk	3R	ceramide metabolic process|protein kinase C-activating G-protein coupled receptor signaling pathway|pole cell migration|imaginal disc-derived wing morphogenesis|phototransduction|salivary gland cell autophagic cell death|autophagic cell death		ceramide kinase activity|diacylglycerol kinase activity|D-erythro-sphingosine kinase activity	0
Chc	X	synaptic transmission|neurotransmitter secretion|sperm individualization|puparial adhesion|synaptic vesicle exocytosis|synaptic vesicle coating|extracellular matrix organization|dsRNA transport|secretory granule organization|liquid clearance, open tracheal system|regulation of tube length, open tracheal system|regulation of growth|positive regulation of Notch signaling pathway|positive regulation…	trans-Golgi network|lipid particle|coated pit|synaptic vesicle|clathrin vesicle coat|clathrin coat of synaptic vesicle|clathrin coat of trans-Golgi network vesicle|clathrin coat of coated pit|clathrin-coated vesicle|secretory granule|cytoplasmic vesicle|plasma membrane part|perinuclear region of cytoplasm	structural molecule activity	0
Cht2	3L	carbohydrate metabolic process|cuticle chitin catabolic process		chitinase activity	0
Cip4	3L	mesoderm development|regulation of synaptic growth at neuromuscular junction|imaginal disc-derived wing hair organization|negative regulation of synaptic growth at neuromuscular junction			0
Cirl	2R	G-protein coupled receptor signaling pathway|neuropeptide signaling pathway|neurotransmitter secretion	synaptic vesicle|membrane|integral to membrane	latrotoxin receptor activity	0
CkIIalpha-i3	3L				0
ClC-c	3L	chloride transport|transmembrane transport	membrane	voltage-gated chloride channel activity|chloride channel activity	0
Clbn	3R				0
Clic	X	chloride transport|response to oxidative stress|determination of adult lifespan|response to alcohol		chloride channel activity|calcium ion binding|lipid binding	0
Cnx99A	3R	retina homeostasis|regulation of calcium ion transport into cytosol|rhodopsin biosynthetic process	endoplasmic reticulum|perinuclear endoplasmic reticulum	calcium ion binding|unfolded protein binding	0
CoRest	X	positive regulation of transcription of Notch receptor target|positive regulation of Notch signaling pathway|negative regulation of histone H3-K27 methylation|negative regulation of histone H4-K16 acetylation	nucleus|transcriptional repressor complex	DNA binding|chromatin binding|transcription corepressor activity	0
CoVIII	3L	mitochondrial electron transport, cytochrome c to oxygen		cytochrome-c oxidase activity	0
CoVa	3R	mitochondrial electron transport, cytochrome c to oxygen|positive regulation of cell cycle	mitochondrion|mitochondrial inner membrane|lipid particle	cytochrome-c oxidase activity	0
CoVb	2L	mitochondrial electron transport, cytochrome c to oxygen	mitochondrion|lipid particle	cytochrome-c oxidase activity	0
Con	3L	cell adhesion|homophilic cell adhesion|axonal fasciculation|synaptic target attraction	neuromuscular junction|axonal growth cone		0
Cont	3R	cell adhesion|septate junction assembly|nerve maturation|establishment or maintenance of epithelial cell apical/basal polarity|establishment of glial blood-brain barrier	septate junction|pleated septate junction		0
Coprox	2L	heme biosynthetic process|oxidation-reduction process	mitochondrion	coproporphyrinogen oxidase activity	0
Coq2	3R	ubiquinone metabolic process|ubiquinone biosynthetic process|determination of adult lifespan|insulin-like growth factor receptor signaling pathway|defense response to Gram-negative bacterium|defense response to Gram-positive bacterium	integral to membrane		0
Cp110	X	centriole replication	centriole		0
Cpr62Bb	3L			structural constituent of chitin-based cuticle	0
Crc	3R	startle response|central nervous system development|peripheral nervous system development|imaginal disc-derived wing morphogenesis|neurogenesis|sleep|locomotion involved in locomotory behavior|olfactory behavior|brain morphogenesis	extracellular space|lipid particle|fusome	calcium ion binding|unfolded protein binding	0
Csas	3L	CMP-N-acetylneuraminate biosynthetic process|lipopolysaccharide biosynthetic process		N-acylneuraminate cytidylyltransferase activity	0
Ctr1A	X	regulation of heart rate|copper ion transport|cellular copper ion homeostasis|plasma membrane copper ion transport	integral to membrane	copper uptake transmembrane transporter activity	0
Ctr1B	3R	copper ion transport|cellular copper ion homeostasis|response to metal ion	integral to membrane	copper uptake transmembrane transporter activity	0
Cul-2	2L	ubiquitin-dependent protein catabolic process|growth of a germarium-derived egg chamber|regulation of synaptic growth at neuromuscular junction|neurogenesis	nuclear ubiquitin ligase complex|cullin-RING ubiquitin ligase complex	ubiquitin protein ligase binding	0
Cul-3	2L	compound eye morphogenesis|ubiquitin-dependent protein catabolic process|activation of cysteine-type endopeptidase activity involved in apoptotic process|sperm individualization|sensory organ development|imaginal disc-derived wing morphogenesis|protein ubiquitination|regulation of proteolysis|sleep|regulation of circadian sleep/wake cycle, sleep|locomotor rhythm|dendrite morphogenesis	nuclear ubiquitin ligase complex|cytoplasm|SCF ubiquitin ligase complex|Cul3-RING ubiquitin ligase complex|female germline ring canal	ubiquitin protein ligase binding	0
Cul-5	3R	ubiquitin-dependent protein catabolic process|germarium-derived egg chamber formation|growth of a germarium-derived egg chamber|neuromuscular junction development|negative regulation of cell proliferation|regulation of synaptic growth at neuromuscular junction|sensory organ precursor cell fate determination	cullin-RING ubiquitin ligase complex	ubiquitin protein ligase binding	0
CycG	3R	negative regulation of S phase of mitotic cell cycle|epithelium development|negative regulation of G1/S transition of mitotic cell cycle	polytene chromosome		0
Cyp317a1	2R	oxidation-reduction process	membrane|intracellular membrane-bounded organelle	iron ion binding|oxidoreductase activity, acting on paired donors, with incorporation or reduction of molecular oxygen|heme binding	0
Cyp4c3	3R	oxidation-reduction process	membrane|intracellular membrane-bounded organelle	iron ion binding|oxidoreductase activity, acting on paired donors, with incorporation or reduction of molecular oxygen|heme binding	0
Cyp4d1	X	oxidation-reduction process	lipid particle|membrane|intracellular membrane-bounded organelle	iron ion binding|oxidoreductase activity, acting on paired donors, with incorporation or reduction of molecular oxygen|heme binding	0
Cyp6a13	2R	oxidation-reduction process	membrane|intracellular membrane-bounded organelle	iron ion binding|oxidoreductase activity, acting on paired donors, with incorporation or reduction of molecular oxygen|heme binding	0
Cyp6a14	2R		intracellular membrane-bounded organelle		0
Cyp6a17	2R	thermosensory behavior|oxidation-reduction process	membrane|intracellular membrane-bounded organelle	iron ion binding|oxidoreductase activity, acting on paired donors, with incorporation or reduction of molecular oxygen|heme binding	0
Cyp6a22	2R	oxidation-reduction process	membrane|intracellular membrane-bounded organelle	iron ion binding|oxidoreductase activity, acting on paired donors, with incorporation or reduction of molecular oxygen|heme binding	0
Cyp6a23	2R	oxidation-reduction process	membrane|intracellular membrane-bounded organelle	iron ion binding|oxidoreductase activity, acting on paired donors, with incorporation or reduction of molecular oxygen|heme binding	0
Cyp6d2	2R	oxidation-reduction process|response to camptothecin	membrane|intracellular membrane-bounded organelle	iron ion binding|oxidoreductase activity, acting on paired donors, with incorporation or reduction of molecular oxygen|heme binding	0
Cyp6d4	3R	chaeta development|wing disc development|oxidation-reduction process	membrane|intracellular membrane-bounded organelle	iron ion binding|oxidoreductase activity, acting on paired donors, with incorporation or reduction of molecular oxygen|heme binding	0
Cyp6d5	3R	oxidation-reduction process	membrane|intracellular membrane-bounded organelle	iron ion binding|oxidoreductase activity, acting on paired donors, with incorporation or reduction of molecular oxygen|heme binding	0
Cyp6g1	2R	response to insecticide|response to DDT|response to organophosphorus|response to mercury ion|insecticide catabolic process|oxidation-reduction process	membrane|intracellular membrane-bounded organelle	iron ion binding|oxidoreductase activity, acting on paired donors, with incorporation or reduction of molecular oxygen|heme binding	0
Cyp6v1	X	oxidation-reduction process	membrane|intracellular membrane-bounded organelle	iron ion binding|oxidoreductase activity, acting on paired donors, with incorporation or reduction of molecular oxygen|heme binding	0
Cyp9b1	2R	oxidation-reduction process	membrane|intracellular membrane-bounded organelle	monooxygenase activity|iron ion binding|oxidoreductase activity, acting on paired donors, with incorporation or reduction of molecular oxygen|heme binding	0
Cyp9f2	3R	wing disc development|oxidation-reduction process	membrane|intracellular membrane-bounded organelle	iron ion binding|oxidoreductase activity, acting on paired donors, with incorporation or reduction of molecular oxygen|heme binding	0
Cyp9f3Psi	3R				0
Cyt-b5	2R	instar larval development|regulation of hemocyte proliferation|regulation of hemocyte differentiation	lipid particle|membrane|intracellular membrane-bounded organelle	heme binding	0
Cyt-b5-r	2L	oxidation-reduction process	mitochondrion|lipid particle	iron ion binding|oxidoreductase activity, acting on paired donors, with oxidation of a pair of donors resulting in the reduction of molecular oxygen to two molecules of water|heme binding	0
D1	3R		nucleus	AT DNA binding|double-stranded DNA binding|satellite DNA binding	0
DAT	2R	neurotransmitter transport|dopamine transport|sleep|circadian sleep/wake cycle	integral to plasma membrane|integral to membrane	dopamine transmembrane transporter activity|dopamine:sodium symporter activity|cocaine binding	0
DIP2	3L	metabolic process	nucleus	catalytic activity|transcription factor binding	0
Dbp80	3LHet		nuclear pore cytoplasmic filaments	nucleic acid binding|ATP-dependent RNA helicase activity|ATP binding|ATP-dependent helicase activity	0
Dd	X	imaginal disc-derived wing vein specification|negative regulation of BMP signaling pathway			0
Dek	2R	mRNA processing	nucleus	DNA binding	0
Den1	2R	protein deneddylation|proteolysis|positive regulation of apoptotic process		NEDD8-specific protease activity	0
Df31	2L	chromatin organization|nucleosome assembly		histone binding	0
Dhfr	3R	'de novo' IMP biosynthetic process|glycine biosynthetic process|folic acid-containing compound metabolic process|nucleotide biosynthetic process|pyrimidine deoxyribonucleotide interconversion|oxidation-reduction process		dihydrofolate reductase activity|NADP binding	0
Dhpr	3L	metabolic process		6,7-dihydropteridine reductase activity	0
Dic1	3R	thiosulfate transport|oxaloacetate transport|phosphate ion transmembrane transport|succinate transmembrane transport|malate transmembrane transport	mitochondrion|mitochondrial envelope	sulfate transmembrane transporter activity|thiosulfate transmembrane transporter activity|oxaloacetate transmembrane transporter activity|malate transmembrane transporter activity|succinate transmembrane transporter activity	0
Dif	2L	antifungal peptide production|immune response|positive regulation of antifungal peptide biosynthetic process|Toll signaling pathway|positive regulation of gene expression|salivary gland histolysis|lamellocyte differentiation|regulation of hemocyte proliferation|plasmatocyte differentiation|peripheral nervous system neuron development|defense response to Gram-positive bacterium	nucleus|cytoplasm	RNA polymerase II core promoter proximal region sequence-specific DNA binding transcription factor activity involved in positive regulation of transcription|DNA binding|sequence-specific DNA binding	0
Dll	2R	proximal/distal pattern formation, imaginal disc|antennal development|leg disc proximal/distal pattern formation|imaginal disc-derived leg morphogenesis|imaginal disc-derived male genitalia development|analia development|imaginal disc-derived wing margin morphogenesis|specification of organ identity|negative regulation of gene expression|mushroom body development|olfactory nerve development|imagi…	nucleus	transcription regulatory region sequence-specific DNA binding	0
Dmn	2R	microtubule-based movement|spindle organization|mitotic spindle organization|neurogenesis|centrosome localization|positive regulation of retrograde axon cargo transport	mitochondrion|dynactin complex		0
Dnz1	2L	lateral inhibition	endoplasmic reticulum	zinc ion binding|protein-cysteine S-palmitoleyltransferase activity	0
Doa	3R	MAPK cascade|regulation of alternative mRNA splicing, via spliceosome|startle response|protein phosphorylation|blastoderm segmentation|nervous system development|central nervous system development|sex differentiation|chitin-based embryonic cuticle biosynthetic process|chaeta morphogenesis|karyosome formation|locomotion involved in locomotory behavior|salivary gland cell autophagic cell death|comp…	nucleus|cytoplasm|endoplasmic reticulum|microtubule associated complex	protein serine/threonine/tyrosine kinase activity|ATP binding	0
DopR2	3R	adenylate cyclase-activating dopamine receptor signaling pathway|dopamine receptor signaling pathway|adrenergic receptor signaling pathway	integral to plasma membrane|integral to membrane	adrenergic receptor activity|dopamine neurotransmitter receptor activity|G-protein coupled amine receptor activity	0
Dpck	3R			dephospho-CoA kinase activity|ATP binding	0
Dph5	3R	peptidyl-diphthamide biosynthetic process from peptidyl-histidine		diphthine synthase activity	0
Dredd	X	proteolysis|immune response|positive regulation of antibacterial peptide biosynthetic process|sperm individualization|peripheral nervous system neuron development|defense response to Gram-negative bacterium|peptidoglycan recognition protein signaling pathway	cytoplasm	cysteine-type endopeptidase activity|apoptotic protease activator activity	0
Drep-3	2R	neurogenesis	intracellular		0
Dsk	3R	regulation of smooth muscle contraction|response to stress|neuropeptide signaling pathway|neuromuscular junction development|larval locomotory behavior		hormone activity|neuropeptide hormone activity	0
ERp60	2R	glycerol ether metabolic process	endoplasmic reticulum|lipid particle|microtubule associated complex		0
Eaat2	2L	taurine transport	membrane	taurine:sodium symporter activity|L-aspartate transmembrane transporter activity|sodium:dicarboxylate symporter activity	0
Ect4	3L	regulation of neuron death	neuron projection|neuronal cell body		0
Edem1	X	determination of adult lifespan|ER-associated protein catabolic process|endoplasmic reticulum unfolded protein response	membrane	mannosyl-oligosaccharide 1,2-alpha-mannosidase activity|calcium ion binding	0
Edem2	2L	ER-associated protein catabolic process|endoplasmic reticulum unfolded protein response	membrane	mannosyl-oligosaccharide 1,2-alpha-mannosidase activity|calcium ion binding|unfolded protein binding	0
Ef2b	2L	mitotic spindle elongation|mitotic spindle organization	cytoplasm|lipid particle|cytosol|microtubule associated complex	GTPase activity|GTP binding	0
EfTuM	2R	mitotic cell cycle|Golgi organization|cell proliferation	mitochondrion	GTPase activity|GTP binding	0
Efr	X	heparan sulfate proteoglycan biosynthetic process|CMP-N-acetylneuraminate transport|GDP-fucose transport|GDP-mannose transport|UDP-glucose transport|UDP-glucuronic acid transport|UDP-N-acetylglucosamine transport|UDP-xylose transport|protein O-linked fucosylation|GDP-fucose import into endoplasmic reticulum lumen|transmembrane transport	endoplasmic reticulum|integral to membrane	CMP-N-acetylneuraminate transmembrane transporter activity|GDP-fucose transmembrane transporter activity|GDP-mannose transmembrane transporter activity|UDP-glucose transmembrane transporter activity|UDP-glucuronic acid transmembrane transporter activity|UDP-N-acetylglucosamine transmembrane transporter activity|UDP-xylose transmembrane transporter activity	0
Eip78C	3L	instar larval or pupal development|steroid hormone mediated signaling pathway	nucleus	steroid hormone receptor activity|ligand-activated sequence-specific DNA binding RNA polymerase II transcription factor activity|zinc ion binding|sequence-specific DNA binding	0
Ela	3R	response to nicotine			0
Elk	2R	phosphorelay signal transduction system|transmembrane transport	voltage-gated potassium channel complex	phosphorelay sensor kinase activity|voltage-gated potassium channel activity|potassium channel activity|voltage-gated cation channel activity	0
Elongin-B	3R		microtubule associated complex|transcription elongation factor complex		0
Eno	2L		phosphopyruvate hydratase complex|lipid particle	magnesium ion binding|phosphopyruvate hydratase activity	0
Eogt	2L	larval chitin-based cuticle development|protein O-GlcNAcylation via threonine		protein O-GlcNAc transferase activity	0
Eph	4	protein phosphorylation|peripheral nervous system development|mushroom body development|melanotic encapsulation of foreign target|ephrin receptor signaling pathway	integral to plasma membrane	transmembrane receptor protein tyrosine kinase activity|ephrin receptor activity|ATP binding	0
Eps-15	2R	receptor-mediated endocytosis|neurotransmitter secretion|regulation of synaptic growth at neuromuscular junction|negative regulation of Notch signaling pathway	synaptic vesicle	calcium ion binding	0
Etl1	2L			DNA binding|ATP-dependent DNA helicase activity|ATP binding	0
Ets65A	3L		nucleus	DNA binding|sequence-specific DNA binding	0
Ets98B	3R	germ cell migration	nucleus	DNA binding|sequence-specific DNA binding	0
Exn	3L	imaginal disc-derived leg morphogenesis|melanotic encapsulation of foreign target|regulation of Rho protein signal transduction|regulation of neurotransmitter secretion	U2 snRNP|small nuclear ribonucleoprotein complex|neuromuscular junction|presynaptic membrane	Rho guanyl-nucleotide exchange factor activity|phospholipid binding	0
Exp6	X				0
FK506-bp1	3R	histone peptidyl-prolyl isomerization|negative regulation of autophagy|negative regulation of macroautophagy|peptidyl-proline modification|juvenile hormone mediated signaling pathway	nucleus|nucleolus|microtubule associated complex|membrane	FK506 binding|juvenile hormone response element binding	0
FK506-bp2	2R	peptidyl-proline modification	cytoplasm|membrane	FK506 binding	0
FKBP59	2L	peripheral nervous system development|peptidyl-proline modification|detection of light stimulus involved in visual perception|regulation of calcium ion transport	inaD signaling complex	FK506 binding	0
FLASH	2R	histone mRNA 3'-end processing	histone locus body		0
Faa	3L	aromatic amino acid family metabolic process		fumarylacetoacetase activity	0
Fak	2R	protein phosphorylation|cytoskeletal anchoring at plasma membrane|signal complex assembly|integrin-mediated signaling pathway|negative regulation of synaptic growth at neuromuscular junction	cytoskeleton|type Ib terminal bouton|type Is terminal bouton	non-membrane spanning protein tyrosine kinase activity|ATP binding	0
Fas2	X	Bolwig's organ morphogenesis|homophilic cell adhesion|axonal fasciculation|neuromuscular junction development|learning or memory|learning|short-term memory|neuron recognition|olfactory learning|regulation of synaptic growth at neuromuscular junction|mushroom body development|regulation of tube architecture, open tracheal system|regulation of tube diameter, open tracheal system|regulation of tube …	cytoplasm|postsynaptic density|integral to membrane|axon|neuromuscular junction|presynaptic periactive zone|presynaptic membrane|cell projection|postsynaptic membrane		0
Fatp	2L	metabolic process|long-chain fatty acid transport|triglyceride homeostasis		catalytic activity|long-chain fatty acid transporter activity	0
Fcp1	2R	neurogenesis	nucleus|polytene chromosome	CTD phosphatase activity	0
Fit2	3L			phospholipid binding	0
Fs(2)Ket	2L	protein import into nucleus, docking|protein import into nucleus|NLS-bearing substrate import into nucleus|actin filament organization|mitosis|chorion-containing eggshell formation|positive regulation of NFAT protein import into nucleus	cytoplasm|lipid particle|microtubule associated complex	protein transmembrane transporter activity	0
FucT6	X	protein glycosylation|protein glycosylation in Golgi	integral to membrane|integral to Golgi membrane|Golgi cisterna membrane	fucosyltransferase activity|glycoprotein 6-alpha-L-fucosyltransferase activity|galactoside 6-L-fucosyltransferase activity|alpha-(1->6)-fucosyltransferase activity	0
Fur2	X	protein phosphorylation|proteolysis|transmembrane receptor protein tyrosine kinase signaling pathway		serine-type endopeptidase activity|transmembrane receptor protein tyrosine kinase activity|ATP binding	0
GABA-B-R3	2L	G-protein coupled receptor signaling pathway	integral to membrane	G-protein coupled GABA receptor activity	0
GLaz	2R	determination of adult lifespan|cellular response to starvation|cellular response to oxidative stress	extracellular space		0
GNBP1	3L	carbohydrate metabolic process|immune response|defense response to Gram-negative bacterium|defense response to Gram-positive bacterium		lipopolysaccharide binding|pattern recognition receptor activity|polysaccharide binding|peptidoglycan binding	0
Gad1	3L	synapse assembly|neuromuscular junction development|larval locomotory behavior|olfactory learning|gamma-aminobutyric acid biosynthetic process|response to mechanical stimulus|neurotransmitter biosynthetic process|neurotransmitter receptor metabolic process		glutamate decarboxylase activity|pyridoxal phosphate binding	0
GalNAc-T1	2R	oligosaccharide biosynthetic process		polypeptide N-acetylgalactosaminyltransferase activity	0
GalNAc-T2	X	oligosaccharide biosynthetic process		polypeptide N-acetylgalactosaminyltransferase activity	0
Galphaq	2R	mucosal immune response|GTP catabolic process|G-protein coupled receptor signaling pathway|adenylate cyclase-modulating G-protein coupled receptor signaling pathway|activation of phospholipase C activity|phototransduction|sensory perception of smell|flight behavior|metarhodopsin inactivation|axon midline choice point recognition|stabilization of membrane potential|thermotaxis|negative regulation …	heterotrimeric G-protein complex|inaD signaling complex|rhabdomere|extrinsic to internal side of plasma membrane	G-protein coupled receptor binding|GTPase activity|GTP binding|G-protein beta/gamma-subunit complex binding	0
Gbs-76A	3L			protein phosphatase 1 binding|protein phosphatase type 1 regulator activity	0
Gcn2	3R	protein phosphorylation|positive regulation of cell size	cytosol|precatalytic spliceosome|catalytic step 2 spliceosome	elongation factor-2 kinase activity|eukaryotic translation initiation factor 2alpha kinase activity|ATP binding	0
Gdh	3R	NADH oxidation|glutamate metabolic process|aerobic respiration|glutamate catabolic process to 2-oxoglutarate|sperm storage	mitochondrion	glutamate dehydrogenase (NAD+) activity|glutamate dehydrogenase [NAD(P)+] activity|identical protein binding	0
Gdi	2L	neurotransmitter secretion	microtubule associated complex|synaptic vesicle	GDP-dissociation inhibitor activity|Rab GDP-dissociation inhibitor activity	0
Gel	3R	phagocytosis, engulfment	extracellular region|cytosol|actin filament	actin binding	0
Gem3	3L	neuromuscular junction development|ribonucleoprotein complex assembly	cytoplasm|Cajal body|cytoplasmic U snRNP body	nucleic acid binding|RNA helicase activity|ATP-dependent RNA helicase activity|ATP binding	0
Gga	X	post-Golgi vesicle-mediated transport	cytoplasm|trans-Golgi network|cytosol|clathrin adaptor complex|perinuclear region of cytoplasm	clathrin heavy chain binding	0
Ggamma1	2R	actin filament organization|cell adhesion|G-protein coupled receptor signaling pathway|proboscis extension reflex|neurogenesis|embryonic heart tube development|apical protein localization|asymmetric neuroblast division	heterotrimeric G-protein complex	GTPase activity	0
Ggt-1	X	glutathione metabolic process|multicellular organism reproduction	extracellular space	gamma-glutamyltransferase activity	0
Gie	3R	sister chromatid segregation|small GTPase mediated signal transduction	lysosome	GTP binding	0
GlcAT-P	3L	glycosphingolipid biosynthetic process|peripheral nervous system development|glycoprotein biosynthetic process|proteoglycan biosynthetic process	membrane	galactosylgalactosylxylosylprotein 3-beta-glucuronosyltransferase activity|N-acetyllactosamine beta-1,3-glucuronosyltransferase activity|asioloorosomucoid beta-1,3-glucuronosyltransferase activity|galactosyl beta-1,3 N-acetylgalactosamine beta-1,3-glucuronosyltransferase activity	0
Glg1	3L		Golgi cis cisterna|Golgi trans cisterna|Golgi membrane|Golgi medial cisterna|integral to membrane		0
Gli	2L	border follicle cell migration|synapse assembly|synaptic target recognition|establishment of blood-nerve barrier|female meiosis chromosome segregation|septate junction assembly|regulation of tube size, open tracheal system|maintenance of imaginal disc-derived wing hair orientation	integral to plasma membrane|septate junction|synapse		0
GluRIA	3L		ionotropic glutamate receptor complex|integral to membrane	alpha-amino-3-hydroxy-5-methyl-4-isoxazole propionate selective glutamate receptor activity|extracellular ligand-gated ion channel activity|extracellular-glutamate-gated ion channel activity	0
Glycogenin	2R	glycogen biosynthetic process			0
Got1	2R	aspartate metabolic process|glutamate biosynthetic process|imaginal disc-derived wing morphogenesis		L-aspartate:2-oxoglutarate aminotransferase activity|pyridoxal phosphate binding	0
Gp150	2R	inter-male aggressive behavior|transmembrane receptor protein tyrosine phosphatase signaling pathway			0
Gp210	2R	protein import into nucleus|nuclear pore organization|learning or memory|olfactory learning	integral to membrane|nuclear pore inner ring|nuclear pore nuclear basket|nuclear pore transmembrane ring		0
Gpo-1	2R	glycerol metabolic process|glycerol-3-phosphate metabolic process|glycerophosphate shuttle|flight behavior|neurogenesis	mitochondrion|mitochondrial inner membrane|lipid particle|glycerol-3-phosphate dehydrogenase complex	glycerol-3-phosphate dehydrogenase activity|calcium ion binding	0
Grd	3L	ion transport	integral to membrane|postsynaptic membrane	GABA-A receptor activity|extracellular ligand-gated ion channel activity|ligand-gated ion channel activity|extracellular-glycine-gated ion channel activity	0
Gs1l	2L	wound healing		hydrolase activity	0
GstE1	2R	glutathione metabolic process|response to oxidative stress	cytoplasm	glutathione transferase activity	0
GstE13	2R	glutathione metabolic process	cytoplasm	glutathione transferase activity	0
GstE2	2R	glutathione metabolic process	cytoplasm	glutathione transferase activity	0
GstO1	3L	glutathione metabolic process	cytoplasm	glutathione transferase activity|pyrimidodiazepine synthase activity|transferase activity, transferring sulfur-containing groups|glutathione dehydrogenase (ascorbate) activity	0
GstO2	3L	glutathione metabolic process|response to oxidative stress|determination of adult lifespan	cytoplasm	glutathione transferase activity|pyrimidodiazepine synthase activity|transferase activity, transferring sulfur-containing groups|glutathione dehydrogenase (ascorbate) activity	0
GstO3	3L	glutathione metabolic process	cytoplasm	glutathione transferase activity|pyrimidodiazepine synthase activity|transferase activity, transferring sulfur-containing groups|glutathione dehydrogenase (ascorbate) activity	0
GstS1	2R	glutathione metabolic process|response to oxidative stress	cytoplasm	glutathione transferase activity	0
GstT2	2R	glutathione metabolic process	cytoplasm	glutathione transferase activity	0
GstT3	X	glutathione metabolic process	cytoplasm	glutathione transferase activity	0
GstZ1	3R	L-phenylalanine catabolic process|tyrosine catabolic process|glutathione metabolic process|aromatic amino acid family metabolic process	cytoplasm	glutathione transferase activity	0
Gycalpha99B	3R	cGMP biosynthetic process	cytoplasm|guanylate cyclase complex, soluble	guanylate cyclase activity|heme binding	0
Gycbeta100B	3R	cGMP biosynthetic process	guanylate cyclase complex, soluble	guanylate cyclase activity|heme binding	0
Gyk	3L	carbohydrate metabolic process|glycerol-3-phosphate biosynthetic process		glycerol kinase activity	0
HIP	X	chaperone cofactor-dependent protein refolding	cytosol|protein complex	heat shock protein binding|chaperone binding	0
HIP-R	X	chaperone cofactor-dependent protein refolding	cytosol|protein complex	heat shock protein binding|chaperone binding	0
HPS4	2R	miRNA loading onto RISC involved in gene silencing by miRNA|negative regulation of gene silencing by RNA|siRNA loading onto RISC involved in chromatin silencing by small RNA	lysosomal membrane|late endosome membrane		0
Haspin	2RHet	protein phosphorylation		ATP binding	0
Hdac3	3R	histone deacetylation	nucleus|cytoplasm	histone deacetylase activity	0
Hel25E	2L	regulation of alternative mRNA splicing, via spliceosome|chromatin remodeling|mRNA export from nucleus|mitotic spindle organization	nucleus|spliceosomal complex|polytene chromosome|microtubule associated complex	nucleic acid binding|RNA helicase activity|ATP-dependent RNA helicase activity|ATP binding	0
Hem	3L	oocyte growth|neuron migration|phagocytosis, engulfment|cytoskeleton organization|central nervous system development|myoblast fusion|neuromuscular junction development|chaeta morphogenesis|cell projection assembly|actin cytoskeleton organization|cortical actin cytoskeleton organization	cytoplasm|SCAR complex		0
Hexo2	X	carbohydrate metabolic process|multicellular organism reproduction|negative regulation of growth of symbiont in host	extracellular space	beta-N-acetylhexosaminidase activity|beta-N-acetylglucosaminidase activity	0
Hf	2L				0
Hil	2R			zinc ion binding	0
His2Av	3R	chromatin assembly or disassembly|nucleosome assembly|protein localization to chromatin	nucleus|chromosome|polytene chromosome|lipid particle	DNA binding|protein heterodimerization activity	0
His3.3B	X	chromatin assembly or disassembly|nucleosome assembly|male meiosis		DNA binding|protein heterodimerization activity	0
Hmt-1	3R	heme transport|response to cadmium ion|cadmium ion transmembrane transport|detoxification of cadmium ion	mitochondrial inner membrane|vacuolar membrane|integral to membrane	ATP binding|cadmium ion transmembrane transporter activity|heme transporter activity|ATPase activity, coupled to transmembrane movement of substances	0
Hn	3L	L-phenylalanine catabolic process|eye pigment biosynthetic process|phagocytosis, engulfment|long-term memory|oxidation-reduction process	lipid particle	phenylalanine 4-monooxygenase activity|tryptophan 5-monooxygenase activity|iron ion binding	0
Hnf4	2L	endoderm development|mesoderm development|lipid biosynthetic process|lipid oxidation|steroid hormone mediated signaling pathway	nucleus	steroid hormone receptor activity|ligand-activated sequence-specific DNA binding RNA polymerase II transcription factor activity|zinc ion binding|sequence-specific DNA binding	0
Hpr1	3R	mRNA export from nucleus|mRNA export from nucleus in response to heat stress	THO complex|nucleus|nucleoplasm|protein complex		0
Hrb87F	3R	regulation of alternative mRNA splicing, via spliceosome|compound eye morphogenesis|mitosis|neurogenesis	nucleus|nucleoplasm|polytene chromosome puff|ribonucleoprotein complex|omega speckle	nucleotide binding|mRNA binding|sequence-specific DNA binding	0
Hrb98DE	3R	regulation of alternative mRNA splicing, via spliceosome|compound eye morphogenesis|negative regulation of RNA splicing|female germ-line stem cell maintenance	nucleus|polytene chromosome puff|ribonucleoprotein complex	nucleotide binding|mRNA binding|sequence-specific DNA binding|mRNA 5'-UTR binding	0
Hs2st	2L	open tracheal system development	integral to membrane	heparan sulfate 2-O-sulfotransferase activity	0
Hsc70-4	3R	embryonic development via the syncytial blastoderm|neurotransmitter secretion|nervous system development|axonal fasciculation|RNA interference	nucleus|perichromatin fibrils|cytoplasm|mitochondrion|mitochondrial inner membrane|lipid particle|microtubule associated complex|Z disc|precatalytic spliceosome|catalytic step 2 spliceosome	unfolded protein binding|chaperone binding	0
Hsc70-5	2R		mitochondrion|lipid particle|microtubule associated complex	ATP binding|unfolded protein binding	0
Hsc70Cb	3L			chaperone binding	0
Hsp60	X	'de novo' protein folding|mitochondrion organization|cellular response to heat|protein refolding	mitochondrion|mitochondrial inner membrane|lipid particle|microtubule associated complex	ATP binding|unfolded protein binding	0
HtrA2	3R	proteolysis|mitochondrion organization|regulation of apoptotic process|compound eye pigmentation	mitochondrion	serine-type endopeptidase activity|peptidase activity	0
Hydr1	2R	lipid metabolic process		lipase activity	0
Hydr2	2L	lipid metabolic process|chaeta development|wing disc development		lipase activity	0
Ide	3L	proteolysis|determination of adult lifespan|negative regulation of growth|regulation of oviposition|regulation of trehalose metabolic process		metalloendopeptidase activity|zinc ion binding|metal ion binding	0
Idgf4	X	carbohydrate metabolic process|chitin catabolic process|imaginal disc development	extracellular region	chitinase activity|imaginal disc growth factor receptor binding	0
Idgf5	2R	carbohydrate metabolic process|chitin catabolic process|imaginal disc development	extracellular region	chitinase activity|imaginal disc growth factor receptor binding	0
IntS4	X	snRNA processing|neurogenesis|snRNA 3'-end processing	integrator complex		0
IntS6	X	snRNA processing|snRNA 3'-end processing	integrator complex		0
IntS9	3L	mRNA polyadenylation|mRNA cleavage|snRNA processing|snRNA 3'-end processing	mRNA cleavage and polyadenylation specificity factor complex|integrator complex	hydrolase activity	0
Irk2	3R	wing disc development|regulation of membrane potential|neuron projection morphogenesis|negative regulation of decapentaplegic signaling pathway	integral to membrane	inward rectifier potassium channel activity	0
Irp-1A	3R	regulation of translational initiation by iron		mRNA binding|aconitate hydratase activity|iron ion binding|iron-responsive element binding|4 iron, 4 sulfur cluster binding	0
Irp-1B	3R	regulation of translational initiation by iron|metabolic process		mRNA binding|aconitate hydratase activity|iron ion binding|iron-responsive element binding|4 iron, 4 sulfur cluster binding	0
Iswi	2R	chromatin organization|chromatin assembly or disassembly|nucleosome assembly|chromatin remodeling|muscle organ development|nucleosome positioning|nuclear speck organization|ecdysone receptor-mediated signaling pathway|regulation of circadian rhythm|nucleosome mobilization|ATP-dependent chromatin remodeling|dendrite morphogenesis	nuclear chromatin|nucleus|transcription factor complex|polytene chromosome|NURF complex|ACF complex|RSF complex|brahma complex	nucleotide binding|DNA binding|helicase activity|ATP binding|transcription factor binding|nucleosome binding|nucleosome-dependent ATPase activity	0
JIL-1	3L	chromatin organization|protein phosphorylation|female meiosis chromosome segregation|histone phosphorylation	nuclear chromatin|polytene chromosome|X chromosome located dosage compensation complex, transcription activating	ATP binding	0
Jafrac1	X	response to oxidative stress|cell adhesion|germ cell development|determination of adult lifespan|germ cell migration|response to starvation|hydrogen peroxide catabolic process|oxidation-reduction process	cytosol|microtubule associated complex	antioxidant activity	0
KCNQ	2R	embryonic development via the syncytial blastoderm|regulation of heart rate|transmembrane transport|cardiac muscle contraction	voltage-gated potassium channel complex|integral to membrane	voltage-gated potassium channel activity|delayed rectifier potassium channel activity|voltage-gated cation channel activity	0
KFase	2L	tryptophan catabolic process to kynurenine	prefoldin complex	arylformamidase activity	0
KLHL18	3R	imaginal disc fusion, thorax closure	Cul3-RING ubiquitin ligase complex	actin binding	0
Kal1	3R		extracellular region|proteinaceous extracellular matrix|external side of plasma membrane	peptidase inhibitor activity|cell surface binding	0
Kap-alpha1	3L	protein import into nucleus	cytoplasm	protein transmembrane transporter activity	0
Kap-alpha3	3R	protein import into nucleus|mitotic G2 DNA damage checkpoint|response to UV|positive regulation of NFAT protein import into nucleus	cytoplasm	protein transmembrane transporter activity	0
Kap3	X	microtubule-based movement|sperm axoneme assembly|sensory perception of sound|sensory perception of smell|anterograde axon cargo transport|establishment or maintenance of microtubule cytoskeleton polarity|nonmotile primary cilium assembly	kinesin complex|kinesin II complex	microtubule motor activity|kinesin binding	0
Khc	2R	eye photoreceptor cell differentiation|microtubule-based movement|neurotransmitter secretion|cytoplasmic transport, nurse cell to oocyte|regulation of pole plasm oskar mRNA localization|axon cargo transport|microtubule-based transport|cytoplasmic transport|neuronal action potential propagation|establishment of nucleus localization|pole plasm oskar mRNA localization|mitochondrion transport along m…	cytoplasm|mitochondrion|kinesin complex|microtubule associated complex|microtubule plus end	motor activity|microtubule motor activity|ATP binding|microtubule binding|plus-end-directed microtubule motor activity	0
Kif3C	4	microtubule-based movement|neuron projection morphogenesis	kinesin complex	microtubule motor activity|ATP binding|minus-end-directed microtubule motor activity	0
Lam	2L	compound eye morphogenesis|nuclear envelope organization|mitotic nuclear envelope reassembly|nuclear migration|central nervous system development|terminal branching, open tracheal system|cell aging|adult locomotory behavior|nuclear pore distribution|gonad morphogenesis|chitin-based cuticle development|lateral inhibition|centrosome organization|nuclear membrane organization|protein localization to…	nucleus|lamin filament|nuclear lamina|lipid particle|centrosome|microtubule associated complex|mitotic spindle	structural molecule activity	0
Lamp1	2L	neuron projection morphogenesis	membrane		0
Lapsyn	2R	nervous system development	presynaptic membrane|neuronal cell body		0
Las	3L		mitochondrion	4 iron, 4 sulfur cluster binding	0
Lin29	4			nucleic acid binding|zinc ion binding	0
Liprin-gamma	2R	axon target recognition|negative regulation of synaptic growth at neuromuscular junction	protein complex	protein homodimerization activity	0
Lk	3L	neuropeptide signaling pathway|body fluid secretion|calcium-mediated signaling		hormone activity|neuropeptide hormone activity|diuretic hormone activity	0
Lon	3L	response to hypoxia|misfolded or incompletely synthesized protein catabolic process|mitochondrion organization|cellular response to oxidative stress|protein homooligomerization|oxidation-dependent protein catabolic process	mitochondrion|mitochondrial nucleoid	serine-type endopeptidase activity|ATP binding|mitochondrial light strand promoter anti-sense binding	0
Lrrk	3R	protein phosphorylation|small GTPase mediated signal transduction|lysosome localization|synapse organization	lysosomal membrane|late endosome membrane	ATP binding|GTP binding	0
Lrt	2R	negative regulation of muscle cell chemotaxis toward tendon cell|Roundabout signaling pathway involved in muscle cell chemotaxis toward tendon cell	muscle tendon junction|integral to membrane|protein complex		0
M6	3L	compound eye morphogenesis	integral to membrane		0
MED14	3L	transcription initiation from RNA polymerase II promoter	nucleus		0
MED17	3R	transcription initiation from RNA polymerase II promoter|mitotic G2 DNA damage checkpoint|sex comb development	nucleus	transcription coactivator activity	0
MED18	X		nucleus		0
MED26	4	transcription initiation from RNA polymerase II promoter|phagocytosis, engulfment	nucleus	DNA binding	0
MESK2	2R	positive regulation of Ras protein signal transduction			0
MESR6	3L	negative regulation of Ras protein signal transduction			0
MSBP	X			heme binding|ecdysone binding	0
Mad1	2R	mitotic spindle assembly checkpoint|spindle checkpoint	nucleoplasm|mitotic spindle		0
Mal-A1	2R	carbohydrate metabolic process|glucose metabolic process		catalytic activity|cation binding	0
Mal-A5	2R	carbohydrate metabolic process		catalytic activity|cation binding	0
Mapmodulin	2R	microtubule-based process	nucleus|cytoplasm|endoplasmic reticulum|microtubule associated complex|perinuclear region of cytoplasm	microtubule binding|phosphatase inhibitor activity	0
Mbs	3L	dorsal closure|epidermis development|germline ring canal formation|imaginal disc-derived wing hair organization|regulation of compound eye photoreceptor development	myosin phosphatase complex|apical junction complex|apical part of cell|apical cortex	myosin binding	0
Mdh1	2L	malate metabolic process|lateral inhibition|oxidation-reduction process	cytoplasm|lipid particle|cytosol	L-malate dehydrogenase activity	0
Mdh2	3R	tricarboxylic acid cycle|malate metabolic process|activation of cysteine-type endopeptidase activity involved in apoptotic process|salivary gland histolysis|pupal development	mitochondrion|lipid particle	malate dehydrogenase activity|L-malate dehydrogenase activity	0
Mef2	2R	anterior midgut development|mesoderm development|myoblast fusion|regulation of gene expression|regulation of striated muscle tissue development|ovarian follicle cell development|locomotor rhythm|muscle fiber development	nucleus	RNA polymerase II core promoter proximal region sequence-specific DNA binding transcription factor activity involved in positive regulation of transcription|DNA binding|protein dimerization activity	0
Men	3R	malate metabolic process|determination of adult lifespan|regulation of cell death|sleep|oxidation-reduction process		malate dehydrogenase (oxaloacetate-decarboxylating) (NADP+) activity|metal ion binding	0
Men-b	3R	malate metabolic process|oxidation-reduction process	mitochondrion	malate dehydrogenase (oxaloacetate-decarboxylating) (NADP+) activity|metal ion binding	0
Mf	3R	chaeta development|skeletal muscle myosin thick filament assembly|wing disc development	A band		0
Mgat1	2R	protein N-linked glycosylation|determination of adult lifespan|adult locomotory behavior|mushroom body development|protein N-linked glycosylation via asparagine|encapsulation of foreign target	Golgi membrane|Golgi medial cisterna	alpha-1,3-mannosylglycoprotein 2-beta-N-acetylglucosaminyltransferase activity|acetylglucosaminyltransferase activity	0
Mgat2	3R	protein N-linked glycosylation|oligosaccharide biosynthetic process	Golgi medial cisterna|integral to membrane	acetylglucosaminyltransferase activity|alpha-1,6-mannosylglycoprotein 2-beta-N-acetylglucosaminyltransferase activity	0
Mhcl	3R		myosin complex	microfilament motor activity|ATP binding|actin-dependent ATPase activity|ATPase activity, coupled|actin filament binding	0
Mipp2	X	TOR signaling cascade	TORC1 complex	acid phosphatase activity	0
Mitf	4	compound eye morphogenesis		protein dimerization activity	0
Mkrn1	3L			nucleic acid binding|zinc ion binding	0
Mlc1	3R	muscle contraction|mesoderm development	muscle myosin complex|myosin complex	microfilament motor activity|calcium ion binding	0
Mlc2	3R	muscle system process|myofibril assembly|flight	muscle myosin complex|myosin complex|myofibril	microfilament motor activity|calcium ion binding	0
Mlf	2R	protein stabilization|regulation of cell proliferation involved in compound eye morphogenesis	nucleus|polytene chromosome interband|cytoplasm|perinuclear region of cytoplasm		0
Mlp60A	2R	regulation of striated muscle tissue development|muscle tissue development	nucleus|cytoplasm|actin cytoskeleton	zinc ion binding	0
Mlp84B	3R	cell differentiation|muscle tissue development|regulation of establishment of planar polarity	nucleus|cytoplasm|actin cytoskeleton|Z disc	zinc ion binding|structural constituent of muscle	0
Mms19	3R	DNA repair			0
Moca-cyp	3R		nucleus|precatalytic spliceosome|catalytic step 2 spliceosome		0
Mocs1	3L	Mo-molybdopterin cofactor biosynthetic process		catalytic activity|metal ion binding|4 iron, 4 sulfur cluster binding	0
Mpc1	3R	mitochondrial pyruvate transport	mitochondrion|integral to mitochondrial inner membrane	pyruvate transmembrane transporter activity	0
Mpcp	3L	phosphate ion transport|wing disc dorsal/ventral pattern formation	mitochondrion|mitochondrial envelope|mitochondrial inner membrane|lipid particle	phosphate ion transmembrane transporter activity	0
Msr-110	3L		integral to membrane		0
Mtch	3L		mitochondrion		0
Mul1	3L			zinc ion binding|acid-amino acid ligase activity	0
Myo10A	X	dorsal closure|filopodium assembly	myosin complex|neuronal cell body	motor activity|ATP binding|ATPase activity, coupled	0
Myo95E	3R		myosin complex	motor activity|ATP binding|ATPase activity, coupled	0
ND23	3R	mitochondrial electron transport, NADH to ubiquinone	mitochondrion	NADH dehydrogenase activity|NADH dehydrogenase (ubiquinone) activity|4 iron, 4 sulfur cluster binding	0
ND42	3R	mitochondrial electron transport, NADH to ubiquinone	mitochondrion|lipid particle	NADH dehydrogenase activity|ATP binding|NADH dehydrogenase (ubiquinone) activity|phosphotransferase activity, alcohol group as acceptor	0
ND75	X	ATP synthesis coupled electron transport|cellular respiration	mitochondrion	NADH dehydrogenase activity|NADH dehydrogenase (ubiquinone) activity|iron-sulfur cluster binding	0
NLaz	2L	response to oxidative stress|determination of adult lifespan|multicellular organism reproduction|carbohydrate homeostasis|triglyceride homeostasis	extracellular space	lipid binding|pigment binding	0
NP15.6	3R	respiratory electron transport chain			0
Nat1	X	neurogenesis	mitotic spindle	peptide alpha-N-acetyltransferase activity	0
Ndc1	3R	neurogenesis|nuclear pore complex assembly		structural constituent of nuclear pore	0
Neb-cGP	X	regulation of growth	extracellular space	hormone activity	0
Nep2	3R	proteolysis	extracellular space	metalloendopeptidase activity|metallopeptidase activity	0
Nep3	X	proteolysis	integral to membrane	metalloendopeptidase activity|metallopeptidase activity	0
Nhe2	2L	cellular ion homeostasis|regulation of pH|transmembrane transport	integral to membrane		0
NimB4	2L		extracellular region		0
NimB5	2L		extracellular region		0
Nipsnap	X				0
Nmt	3L	N-terminal protein myristoylation|dorsal closure|neurogenesis			0
NnaD	X	larval development|neural retina development|proteolysis|mitochondrion organization	mitochondrion	metallocarboxypeptidase activity|zinc ion binding|purine nucleotide binding	0
Npc1a	2L	sperm individualization|molting cycle, chitin-based cuticle|sterol metabolic process|cholesterol transport|regulation of cholesterol transport|ecdysteroid biosynthetic process	lysosomal membrane|integral to membrane	hedgehog receptor activity	0
Npc2b	3R	sterol transport|multicellular organism reproduction|ecdysteroid biosynthetic process	extracellular space		0
Nplp1	2R	neuropeptide signaling pathway	extracellular region	neuropeptide hormone activity	0
Nrg	X	neuron cell-cell adhesion|epidermal growth factor receptor signaling pathway|female courtship behavior|mushroom body development|septate junction assembly|nerve maturation|melanotic encapsulation of foreign target|regulation of tube size, open tracheal system|central complex development|neuron projection morphogenesis|dendrite morphogenesis|synapse organization|establishment of glial blood-brain …	septate junction|pleated septate junction|lateral plasma membrane	calcium ion binding	0
Nrx-IV	3L	cell adhesion|dorsal closure|synaptic target recognition|establishment of blood-nerve barrier|protein localization|synaptic vesicle targeting|synaptic vesicle docking involved in exocytosis|septate junction assembly|nerve maturation|regulation of tube size, open tracheal system|cell-cell junction organization|establishment of glial blood-brain barrier	integral to plasma membrane|septate junction|pleated septate junction|integral to membrane		0
Nsf2	3R	intra-Golgi vesicle-mediated transport|neurotransmitter secretion|neuromuscular synaptic transmission|regulation of synaptic growth at neuromuscular junction|synaptic vesicle priming	cytoplasm|SNARE complex	ATP binding|nucleoside-triphosphatase activity	0
Nup107	2L	mRNA export from nucleus|SMAD protein import into nucleus	nuclear pore outer ring	nucleocytoplasmic transporter activity	0
Nup133	3R	mRNA export from nucleus|SMAD protein import into nucleus	nuclear pore outer ring	nucleocytoplasmic transporter activity	0
Nup160	2L	mRNA export from nucleus|SMAD protein import into nucleus	nuclear pore outer ring	nucleocytoplasmic transporter activity	0
Nup205	X	nuclear pore organization|SMAD protein import into nucleus|neurogenesis|centrosome organization	cytoplasm|nuclear pore inner ring	structural constituent of nuclear pore	0
Nup75	2R	mRNA export from nucleus|NLS-bearing substrate import into nucleus|SMAD protein import into nucleus	nuclear pore outer ring	structural constituent of nuclear pore	0
Nup93-2	3R	nuclear pore organization	nuclear pore nuclear basket	structural constituent of nuclear pore	0
Nurf-38	2R	chromatin remodeling|phosphate-containing compound metabolic process|ecdysone receptor-mediated signaling pathway|regulation of hemocyte proliferation|nucleosome mobilization|positive regulation of Notch signaling pathway	nucleus|cytoplasm|NURF complex	magnesium ion binding|inorganic diphosphatase activity	0
Oatp30B	2L	organic anion transport	integral to membrane	organic anion transmembrane transporter activity	0
Obp19d	X	sensory perception of chemical stimulus	extracellular region	odorant binding|pheromone binding|phenylalkylamine binding	0
Obp56g	2R	sensory perception of chemical stimulus|multicellular organism reproduction	extracellular region|extracellular space	odorant binding	0
Obp57b	2R	sensory perception of chemical stimulus	extracellular region	odorant binding	0
Obp57c	2R	sensory perception of chemical stimulus	extracellular region	odorant binding	0
Oct-TyrR	3L	octopamine or tyramine signaling pathway|sensory perception of smell	integral to plasma membrane|integral to membrane	octopamine receptor activity|tyramine receptor activity|G-protein coupled amine receptor activity	0
Odc1	2R	polyamine biosynthetic process		ornithine decarboxylase activity	0
Or45b	2R	sensory perception of smell|detection of chemical stimulus involved in sensory perception of smell	membrane|integral to membrane	olfactory receptor activity|odorant binding	0
Oscillin	2L	carbohydrate metabolic process|N-acetylglucosamine metabolic process		glucosamine-6-phosphate deaminase activity	0
Oscp	3R	ATP synthesis coupled proton transport|proton transport	mitochondrion|mitochondrial proton-transporting ATP synthase, central stalk|lipid particle	hydrogen-exporting ATPase activity, phosphorylative mechanism|proton-transporting ATP synthase activity, rotational mechanism	0
Ost48	X	protein N-linked glycosylation|Golgi organization|protein N-linked glycosylation via asparagine|neurogenesis|lipid particle organization	endoplasmic reticulum membrane|lipid particle	dolichyl-diphosphooligosaccharide-protein glycotransferase activity	0
OstDelta	2R	protein N-linked glycosylation via asparagine|encapsulation of foreign target	oligosaccharyltransferase complex	dolichyl-diphosphooligosaccharide-protein glycotransferase activity	0
OstStt3	3R	protein glycosylation	oligosaccharyltransferase complex	oligosaccharyl transferase activity	0
P32	2R	neuromuscular synaptic transmission|regulation of calcium-mediated signaling	mitochondrion		0
P5CDh1	3L	proline metabolic process|proline biosynthetic process|mitochondrion organization|oxidation-reduction process	mitochondrion	1-pyrroline-5-carboxylate dehydrogenase activity|oxidoreductase activity, acting on the aldehyde or oxo group of donors, NAD or NADP as acceptor	0
P5cr	3R	proline biosynthetic process|oxidation-reduction process		pyrroline-5-carboxylate reductase activity	0
PDCD-5	3L			DNA binding	0
PDZ-GEF	2L	MAPK cascade|substrate-dependent cell migration, cell extension|axon target recognition|imaginal disc-derived wing morphogenesis|imaginal disc-derived male genitalia development|regulation of embryonic cell shape|cell migration|regulation of cell adhesion|germ-line stem cell maintenance|hemocyte migration|spermathecum morphogenesis|regulation of compound eye photoreceptor development|regulation o…	intracellular	cyclic nucleotide-dependent guanyl-nucleotide exchange factor activity	0
PH4alphaEFB	3R	peptidyl-proline hydroxylation to 4-hydroxy-L-proline|oxidation-reduction process	endoplasmic reticulum|procollagen-proline 4-dioxygenase complex	procollagen-proline 4-dioxygenase activity|iron ion binding|oxidoreductase activity, acting on single donors with incorporation of molecular oxygen, incorporation of two atoms of oxygen|L-ascorbic acid binding	0
PICK1	2L	regulated secretory pathway	neuronal cell body	protein domain specific binding	0
PMCA	4	cellular calcium ion homeostasis|calcium ion transmembrane transport	integral to membrane	calcium-transporting ATPase activity|ATP binding|metal ion binding	0
PP2A-B'	3R	protein dephosphorylation|neuromuscular synaptic transmission|neuromuscular junction development|sex comb development|triglyceride homeostasis	protein phosphatase type 2A complex	protein phosphatase type 2A regulator activity	0
PRL-1	2L	protein dephosphorylation		prenylated protein tyrosine phosphatase activity|protein tyrosine/serine/threonine phosphatase activity	0
Pal1	2R	peptide metabolic process|oxidation-reduction process	membrane|neuronal cell body	peptidylglycine monooxygenase activity|peptidylamidoglycolate lyase activity|copper ion binding	0
Pal2	2R	cellular metabolic process	extracellular region	peptidylamidoglycolate lyase activity	0
Papst2	3L	heparan sulfate proteoglycan biosynthetic process|transmembrane transport	Golgi cis cisterna|endoplasmic reticulum	3'-phosphoadenosine 5'-phosphosulfate transmembrane transporter activity	0
Past1	3R	sperm individualization|imaginal disc-derived wing vein specification|imaginal disc-derived wing margin morphogenesis		GTPase activity|calcium ion binding|GTP binding	0
Patj	3L	establishment of planar polarity|morphogenesis of an epithelium|cell-cell junction assembly|photoreceptor cell morphogenesis|establishment or maintenance of polarity of embryonic epithelium|morphogenesis of follicular epithelium|establishment or maintenance of polarity of follicular epithelium|adherens junction organization|adherens junction maintenance|establishment or maintenance of apical/basa…	cytoplasm|microtubule associated complex|adherens junction|septate junction|apical plasma membrane|apicolateral plasma membrane|subapical complex|apical cortex	myosin II light chain binding	0
Pax	2L	cytoskeletal anchoring at plasma membrane|regulation of autophagy|regulation of Rho GTPase activity|leg disc development|wing disc development		zinc ion binding	0
Pcd	3R	tetrahydrobiopterin biosynthetic process		4-alpha-hydroxytetrahydrobiopterin dehydratase activity	0
Pde6	3R	negative regulation of nucleobase-containing compound transport|cGMP metabolic process	apical plasma membrane	3',5'-cyclic-nucleotide phosphodiesterase activity	0
Pdfr	X	G-protein coupled receptor signaling pathway|neuropeptide signaling pathway|circadian sleep/wake cycle|regulation of circadian sleep/wake cycle|locomotor rhythm|circadian behavior	integral to membrane|neuron projection|neuronal cell body	calcitonin receptor activity|neuropeptide receptor activity	0
Pdk	2R			pyruvate dehydrogenase (acetyl-transferring) kinase activity|ATP binding	0
Pep	3L		nucleus|polytene chromosome puff|microtubule associated complex|precatalytic spliceosome|catalytic step 2 spliceosome	DNA binding|zinc ion binding	0
Pex1	3L	protein targeting to peroxisome|peroxisome organization|central nervous system development|peripheral nervous system development|glial cell development|spermatocyte division	peroxisomal membrane	ATP binding|ATPase activity, coupled	0
Pex11	2R	peroxisome organization|peroxisome fission	integral to peroxisomal membrane		0
Pex14	3L	protein targeting to peroxisome|peroxisome organization|protein import into peroxisome matrix	peroxisomal membrane	transcription corepressor activity	0
Pex16	3L	peroxisome organization|spermatogenesis|spermatocyte division			0
Pex19	2L	peroxisome organization|nervous system development			0
Pex3	3L	peroxisome organization	integral to peroxisomal membrane		0
Pfk	2R	fructose 6-phosphate metabolic process	6-phosphofructokinase complex	6-phosphofructokinase activity	0
Pgi	2R	gluconeogenesis	cytoplasm|lipid particle	glucose-6-phosphate isomerase activity|phosphogluconate dehydrogenase (decarboxylating) activity	0
Pgk	2L	synaptic transmission|muscle cell homeostasis	cytoplasm|Z disc|M band	phosphoglycerate kinase activity	0
Pglym78	3R		Z disc|M band	phosphoglycerate mutase activity	0
Pgm	3L	glycogen biosynthetic process|trehalose biosynthetic process|galactose catabolic process|lateral inhibition|flight	cytosol	magnesium ion binding|phosphoglucomutase activity|phosphoglycerate mutase activity	0
PhKgamma	X	glycogen biosynthetic process|glucose catabolic process|protein phosphorylation	phosphorylase kinase complex	calmodulin binding|ATP binding	0
Pino	2L	olfactory behavior|regulation of response to DNA damage stimulus			0
Pkc53E	2R	protein phosphorylation|regulation of hemocyte proliferation		calcium-dependent protein kinase C activity|ATP binding|zinc ion binding|diacylglycerol binding	0
Pkcdelta	X	protein phosphorylation		ATP binding|diacylglycerol binding	0
Pkg21D	2L	protein phosphorylation		cGMP-dependent protein kinase activity|ATP binding|cyclic nucleotide binding	0
Plc21C	2L	diacylglycerol biosynthetic process|flight behavior		phosphatidylinositol phospholipase C activity|calcium ion binding	0
Plod	3L	growth of a germarium-derived egg chamber|oxidation-reduction process	extracellular space|endoplasmic reticulum|perinuclear region of cytoplasm	iron ion binding|procollagen-lysine 5-dioxygenase activity|L-ascorbic acid binding	0
Pngl	2R	glycoprotein catabolic process	cytoplasm|cytosol	peptide-N4-(N-acetyl-beta-glucosaminyl)asparagine amidase activity	0
Pomp	2L	mitotic spindle elongation|proteolysis|mitotic spindle organization|cell proliferation|positive regulation of proteasomal ubiquitin-dependent protein catabolic process	proteasome complex		0
Pp1alpha-96A	3R	protein dephosphorylation	protein phosphatase type 1 complex	hydrolase activity	0
Pp2A-29B	2L	protein dephosphorylation|phagocytosis, engulfment|mitotic spindle organization|chromosome segregation|centrosome cycle|neurogenesis|centrosome organization|centrosome duplication	protein phosphatase type 2A complex|cytoplasm|centriole|protein serine/threonine phosphatase complex	protein phosphatase type 2A regulator activity	0
Pp2B-14D	X	protein dephosphorylation|meiosis|female meiosis|sleep|wing disc development	calcineurin complex	calmodulin binding|hydrolase activity	0
PpD3	3R	mitotic cell cycle|protein dephosphorylation	nucleus|cytoplasm		0
Ppat-Dpck	3L	ovarian follicle cell migration|cytoplasmic transport, nurse cell to oocyte|imaginal disc-derived wing morphogenesis|triglyceride homeostasis		dephospho-CoA kinase activity|pantetheine-phosphate adenylyltransferase activity|ATP binding	0
Ppcs	3R	ovarian follicle cell migration|cytoplasmic transport, nurse cell to oocyte|imaginal disc-derived wing morphogenesis|chaeta development|actin cytoskeleton organization|germarium-derived female germ-line cyst encapsulation|ovarian follicle cell stalk formation|dorsal appendage formation|phospholipid homeostasis|triglyceride homeostasis		phosphopantothenate--cysteine ligase activity	0
Prat2	3L	'de novo' IMP biosynthetic process|purine nucleobase biosynthetic process|nucleoside metabolic process		amidophosphoribosyltransferase activity	0
Proc-R	X	G-protein coupled receptor signaling pathway	integral to membrane	neuropeptide receptor activity|G-protein coupled peptide receptor activity|proctolin receptor activity	0
Prosalpha2	3R	mitotic spindle elongation|proteolysis|ubiquitin-dependent protein catabolic process|mitotic spindle organization|cell proliferation|proteasomal ubiquitin-dependent protein catabolic process	proteasome complex|proteasome core complex, alpha-subunit complex	threonine-type endopeptidase activity	0
Prosalpha4	X	proteolysis|ubiquitin-dependent protein catabolic process|proteasomal ubiquitin-dependent protein catabolic process	proteasome complex|microtubule associated complex|proteasome core complex, alpha-subunit complex	threonine-type endopeptidase activity	0
Prosalpha5	2R	proteolysis|ubiquitin-dependent protein catabolic process|proteasomal ubiquitin-dependent protein catabolic process	proteasome complex|proteasome core complex, alpha-subunit complex	threonine-type endopeptidase activity	0
Prosalpha6	2L	proteolysis|ubiquitin-dependent protein catabolic process|proteasomal ubiquitin-dependent protein catabolic process	proteasome complex|nucleus|cytoplasm|microtubule associated complex|proteasome core complex, alpha-subunit complex	threonine-type endopeptidase activity	0
Prosbeta2	3L	proteasomal ubiquitin-dependent protein catabolic process|proteolysis involved in cellular protein catabolic process		threonine-type endopeptidase activity	0
Prosbeta5	2R	mitotic spindle elongation|mitotic spindle organization|cell proliferation|neurogenesis|proteasomal ubiquitin-dependent protein catabolic process|centrosome organization|proteolysis involved in cellular protein catabolic process		threonine-type endopeptidase activity	0
Prosbeta7	3R	mitotic spindle elongation|proteolysis|ubiquitin-dependent protein catabolic process|mitotic spindle organization|cell proliferation|neurogenesis|proteasomal ubiquitin-dependent protein catabolic process|centrosome organization|proteolysis involved in cellular protein catabolic process	nucleus|cytoplasm	threonine-type endopeptidase activity	0
Psn	3L	membrane protein ectodomain proteolysis|calcium ion transport|cytoskeleton organization|Notch receptor processing|regulation of Notch signaling pathway|cell-cell adhesion|amyloid precursor protein catabolic process|lateral inhibition|wing disc dorsal/ventral pattern formation|neuron projection morphogenesis|beta-amyloid metabolic process	nucleus|cytoplasm|mitochondrial inner membrane|lysosomal membrane|integral to plasma membrane|cell cortex|apical plasma membrane|Z disc|axon|growth cone|neuromuscular junction|ciliary rootlet|neuronal cell body|dendritic shaft|membrane raft|perinuclear region of cytoplasm	aspartic-type endopeptidase activity|protein homodimerization activity	0
Ptp10D	X	protein dephosphorylation|central nervous system development|open tracheal system development|long-term memory|motor neuron axon guidance	axon|apical part of cell	phosphoprotein phosphatase activity|protein tyrosine phosphatase activity|receptor signaling protein tyrosine phosphatase activity|transmembrane receptor protein tyrosine phosphatase activity	0
Ptp69D	3L	protein dephosphorylation|axonal defasciculation|defasciculation of motor neuron axon|motor neuron axon guidance|lateral inhibition|dendrite morphogenesis	axon	protein tyrosine phosphatase activity|receptor signaling protein tyrosine phosphatase activity|transmembrane receptor protein tyrosine phosphatase activity	0
Ptpmeg	3L	protein dephosphorylation|mushroom body development|salivary gland cell autophagic cell death|central complex development|autophagic cell death|axon extension involved in axon guidance	cytoskeleton	protein tyrosine phosphatase activity|cytoskeletal protein binding	0
[truncated: 573 more rows]

## Sheet: Upregulated in InRDN in M
Gene Symbol	Chromosome	GO Biological Process	GO Cellular Component	GO Molecular Function	Two Fold (1 if true, 0 if false)
CG13606	3R				1
ImpL2	3L	cell adhesion|determination of adult lifespan|negative regulation of insulin receptor signaling pathway	extracellular region|extracellular space	insulin-like growth factor binding	1
twin	3R	nuclear-transcribed mRNA catabolic process, deadenylation-dependent decay|nuclear-transcribed mRNA poly(A) tail shortening	cytoplasm|CCR4-NOT complex		1
GstS1	2R	glutathione metabolic process|response to oxidative stress	cytoplasm	glutathione transferase activity	1
P32	2R	neuromuscular synaptic transmission|regulation of calcium-mediated signaling	mitochondrion		1
SNF4Agamma	3R	protein phosphorylation|lipid metabolic process|cellular response to starvation|sequestering of triglyceride|behavioral response to starvation|cholesterol homeostasis|positive regulation of cell cycle|regulation of response to DNA damage stimulus	nucleus|cytoplasm	AMP-activated protein kinase activity	1
SPR	X	G-protein coupled receptor signaling pathway|negative regulation of female receptivity, post-mating|regulation of post-mating oviposition	integral to membrane	neuropeptide receptor activity	1
TER94	2R	microtubule cytoskeleton organization|ATP catabolic process|proteolysis|ubiquitin-dependent protein catabolic process|endoplasmic reticulum organization|Golgi organization|regulation of pole plasm oskar mRNA localization|protein localization|endoplasmic reticulum membrane fusion|ER-associated protein catabolic process|positive regulation of proteasomal ubiquitin-dependent protein catabolic proces…	proteasome complex|cytoplasm|endoplasmic reticulum|lipid particle|microtubule associated complex|fusome	ATP binding|nucleoside-triphosphatase activity	1
betaTub56D	2R	GTP catabolic process|microtubule-based process|muscle attachment|protein polymerization|centrosome duplication	microtubule|tubulin complex	GTPase activity|structural constituent of cytoskeleton|GTP binding	1
bt	4	protein phosphorylation|mesoderm development	cytoplasm|Z disc	myosin light chain kinase activity|structural constituent of cytoskeleton|ATP binding|structural constituent of muscle	1
kay	3R	establishment of planar polarity|JNK cascade|germ cell development|ovarian follicle cell migration|border follicle cell migration|dorsal closure|R3/R4 cell fate commitment|second mitotic wave involved in compound eye morphogenesis|regulation of cyclin-dependent protein serine/threonine kinase activity involved in G2/M|wing disc development|wound healing|locomotor rhythm|imaginal disc fusion, thor…	nucleus|transcription factor complex|cytoplasm	sequence-specific DNA binding RNA polymerase II transcription factor activity|RNA polymerase II core promoter proximal region sequence-specific DNA binding transcription factor activity involved in positive regulation of transcription|DNA binding|transcription factor binding|sequence-specific DNA binding|protein heterodimerization activity|repressing transcription factor binding	1
CG18563	2L	proteolysis		serine-type endopeptidase activity	1
CG42751	2L				1
kel	2L	ovarian follicle cell migration|ovarian nurse cell to oocyte transport|female germline ring canal formation|cytoplasmic transport, nurse cell to oocyte|actin cytoskeleton organization|karyosome formation|ovarian fusome organization	cell cortex|female germline ring canal inner rim|female germline ring canal|germline ring canal	actin binding	1
ALiX	3R	actin filament polymerization|positive regulation of JNK cascade			1
Aats-asp	2R	aspartyl-tRNA aminoacylation|neurogenesis	cytoplasm|microtubule associated complex	nucleic acid binding|aspartate-tRNA ligase activity|ATP binding	1
AdoR	3R	adenosine receptor signaling pathway|G-protein coupled receptor signaling pathway|synaptic transmission|associative learning|neurogenesis|negative regulation of calcium ion import	integral to membrane		1
Ama	3R	cell adhesion		antigen binding	1
Arc2	2R				1
Atg6	3R	salivary gland cell autophagic cell death|autophagic cell death			1
AttA	2R	humoral immune response|defense response to Gram-negative bacterium|defense response to Gram-positive bacterium	extracellular space		1
AttB	2R	humoral immune response|defense response to Gram-positive bacterium	extracellular region|extracellular space		1
AttC	2R	humoral immune response|defense response to Gram-positive bacterium	extracellular region|extracellular space		1
AttD	3R	defense response to Gram-positive bacterium	extracellular region|SNARE complex		1
Atx-1	X	imaginal disc-derived wing vein specification|photoreceptor cell maintenance		RNA binding	1
CG10103	3L				1
CG10157	3R	oxidation-reduction process		oxidoreductase activity, acting on a sulfur group of donors	1
CG10337	2L		integral to membrane		1
CG10814	2R	oxidation-reduction process		gamma-butyrobetaine dioxygenase activity	1
CG10959	X			nucleic acid binding|zinc ion binding	1
CG11034	2L	proteolysis	membrane	serine-type peptidase activity|dipeptidyl-peptidase activity	1
CG11044	2R				1
CG11069	3R			ATP binding|ATPase activity, coupled to transmembrane movement of substances	1
CG11125	2R				1
CG1137	3R			peptidase activity	1
CG1146	3L				1
CG11619	3L	glycerol metabolic process|lipid metabolic process		glycerophosphodiester phosphodiesterase activity|starch binding	1
CG11825	2R				1
CG12112	X				1
CG12655	X				1
CG12814	3R				1
CG12826	2R				1
CG12880	3R				1
CG13215	2R				1
CG13306	3L				1
CG13337	2R				1
CG13422	2R	defense response to Gram-negative bacterium			1
CG13532	2R		extracellular region		1
CG13575	2R	G-protein coupled receptor signaling pathway	integral to membrane	neuropeptide receptor activity|G-protein coupled peptide receptor activity	1
CG13624	3R			protein homodimerization activity|sequence-specific DNA binding	1
CG13749	2R				1
CG13868	2R				1
CG14022	2L			acylphosphatase activity	1
CG14044	2L				1
CG14082	3L				1
CG14131	3L				1
CG14518	3R				1
CG14642	3R	proteolysis		serine-type endopeptidase activity	1
CG14655	3R			nucleic acid binding|zinc ion binding	1
CG14907	3R				1
CG14949	3L				1
CG15046	X	proteolysis		serine-type endopeptidase activity	1
CG1537	X				1
CG15464	X				1
CG15465	X				1
CG1572	X	positive regulation of hemocyte proliferation	membrane		1
CG15861	2R				1
CG1673	X	branched-chain amino acid biosynthetic process	cytoplasm|mitochondrion	branched-chain-amino-acid transaminase activity	1
CG17121	3R	metabolic process		oxidoreductase activity, acting on the CH-OH group of donors, NAD or NADP as acceptor	1
CG17278	3R				1
CG17754	X	phagocytosis, engulfment			1
CG18031	X			fatty-acyl-CoA reductase (alcohol-forming) activity	1
CG18473	3R	catabolic process		aryldialkylphosphatase activity|zinc ion binding|hydrolase activity	1
CG18619	2L			sequence-specific DNA binding|protein dimerization activity	1
CG18858	2L	lipid metabolic process		O-acyltransferase activity	1
CG2681	X	ubiquitin-dependent protein catabolic process|multicellular organismal development|protein ubiquitination	nucleus	zinc ion binding	1
CG2991	2L			zinc ion binding	1
CG30026	2R				1
CG30098	2R	proteolysis|defense response to Gram-positive bacterium		serine-type endopeptidase activity	1
CG30109	2R				1
CG30154	2R				1
CG30181	2R		integral to membrane	sodium channel activity	1
CG30269	2R				1
CG30273	2R				1
CG30334	2R				1
CG30497	2R				1
CG31121	3R			ATP binding|ATPase activity, coupled to transmembrane movement of substances	1
CG31324	3R				1
CG3165	2L			nucleic acid binding	1
CG31675	2L				1
CG31694	2L	positive regulation of JAK-STAT cascade			1
CG32369	3L	proteolysis		zinc ion binding	1
CG32512	X				1
CG32581	X			zinc ion binding	1
CG32626	X	IMP biosynthetic process		AMP deaminase activity	1
CG32702	X			calcium ion binding	1
CG32755	X	proteolysis		serine-type endopeptidase activity	1
CG32809	X				1
CG33181	X			cation transmembrane transporter activity	1
CG33225	2R	proteolysis		serine-type endopeptidase activity	1
CG33232	3L	cytoskeleton organization		actin binding	1
CG33281	2L	monosaccharide transport|transmembrane transport	membrane|integral to membrane	monosaccharide transmembrane transporter activity	1
CG33468	2R				1
CG33469	2R				1
CG34054	2R				1
CG34183	2L				1
CG34256	3L				1
CG34265	3L				1
CG34349	3R				1
CG34423	2R	negative regulation of nucleotide metabolic process	mitochondrion	enzyme inhibitor activity	1
CG34449	X			zinc ion binding	1
CG3770	2R	establishment of glial blood-brain barrier	septate junction		1
CG3838	2L			DNA binding	1
CG4038	2R	neurogenesis|rRNA pseudouridine synthesis|snRNA pseudouridine synthesis	small nucleolar ribonucleoprotein complex|small nuclear ribonucleoprotein complex|box H/ACA snoRNP complex	snoRNA binding|rRNA pseudouridylation guide activity	1
CG42259	X				1
CG42322	3R				1
CG42541	X	GTP catabolic process|phagocytosis, engulfment|small GTPase mediated signal transduction	membrane	GTPase activity|GTP binding	1
CG42666	X		intracellular	nucleic acid binding	1
CG4269	2R				1
CG42708	2R	glutamine metabolic process|imaginal disc-derived wing morphogenesis	mitochondrion	glutaminase activity	1
CG42807	2R				1
CG42867	2R				1
CG43062	3R				1
CG43071	2R				1
CG43095	3R				1
CG43110	2R				1
CG43175	3R				1
CG43202	2R				1
CG43236	2R				1
CG43674	3R			DNA binding|zinc ion binding	1
CG44774	X				1
CG4733	3R	lateral inhibition		calcium ion binding|protein phosphatase type 2A regulator activity	1
CG5195	3L				1
CG5196	3R	Golgi organization	endoplasmic reticulum	zinc ion binding|protein-cysteine S-palmitoleyltransferase activity	1
CG5346	3R	oxidation-reduction process			1
CG5399	3R				1
CG5498	3L				1
CG5792	2L		microtubule associated complex		1
CG5849	3R	proteolysis		aminopeptidase activity|metallopeptidase activity|zinc ion binding	1
CG5921	X				1
CG5953	2L	lateral inhibition			1
CG6006	3R	transmembrane transport	integral to membrane	carnitine transmembrane transporter activity	1
CG6891	X		intracellular	actin binding	1
CG7059	3R			phosphoglycerate mutase activity	1
CG7139	3L				1
CG7337	2L				1
CG7530	3R		integral to membrane		1
CG7824	3R				1
CG8046	2R	glycerol-3-phosphate metabolic process|transmembrane transport|oxidation-reduction process	glycerol-3-phosphate dehydrogenase complex|integral to membrane	glycerol-3-phosphate dehydrogenase activity	1
CG8353	2L	cytidine deamination		cytidine deaminase activity|zinc ion binding	1
CG8483	3R		extracellular region		1
CG8503	2R	negative regulation of gene expression	cytoplasm	zinc ion binding|histone deacetylase binding	1
CG8605	3L	neurogenesis			1
CG8678	2L	autophagic vacuole assembly	autophagic vacuole membrane|cytoplasm|cytosol|pre-autophagosomal structure membrane	phosphatidylinositol-3-phosphate binding|phosphatidylinositol-3,5-bisphosphate binding	1
CG8736	2R				1
CG8907	3R				1
CG8965	2L				1
CG9425	3L			nucleotide binding|nucleic acid binding|zinc ion binding|nucleoside-triphosphatase activity	1
CG9626	3R				1
CG9934	2L	ubiquitin-dependent protein catabolic process|protein ubiquitination	ubiquitin ligase complex	ubiquitin-ubiquitin ligase activity	1
CR43653	3R				1
CR43700	2L				1
CR43887	3L				1
CR43920	2R				1
CR44138	3R				1
CR44404	2R				1
CanA1	3R	protein dephosphorylation|neurotransmitter secretion|sleep|medium-term memory	calcineurin complex|synaptic vesicle	hydrolase activity	1
Cct1	3L	phosphatidylcholine biosynthetic process|imaginal disc-derived wing morphogenesis|determination of adult lifespan|biosynthetic process|establishment of ommatidial planar polarity	nucleus	choline-phosphate cytidylyltransferase activity	1
CecA1	3R	humoral immune response|salivary gland cell autophagic cell death|autophagic cell death|defense response to Gram-negative bacterium|defense response to Gram-positive bacterium	extracellular region|extracellular space		1
CecA2	3R	humoral immune response|defense response to Gram-negative bacterium|defense response to Gram-positive bacterium	extracellular space		1
CecB	3R	humoral immune response|salivary gland cell autophagic cell death|autophagic cell death|defense response to Gram-negative bacterium|defense response to Gram-positive bacterium	extracellular region|extracellular space		1
CecC	3R	humoral immune response|defense response to Gram-negative bacterium|defense response to Gram-positive bacterium	extracellular region|extracellular space		1
Cpr49Ac	2R	hemolymph coagulation	extracellular region	structural constituent of chitin-based cuticle|structural constituent of chitin-based larval cuticle	1
Cpr66D	3L			structural constituent of chitin-based cuticle|structural constituent of chitin-based larval cuticle	1
Cyp4ac3	2L	oxidation-reduction process	membrane|intracellular membrane-bounded organelle	iron ion binding|oxidoreductase activity, acting on paired donors, with incorporation or reduction of molecular oxygen|heme binding	1
Cyp4p1	2R	oxidation-reduction process	membrane|intracellular membrane-bounded organelle	iron ion binding|oxidoreductase activity, acting on paired donors, with incorporation or reduction of molecular oxygen|heme binding	1
DJ-1alpha	2R	response to oxidative stress			1
Def	2R	humoral immune response|positive regulation of biosynthetic process of antibacterial peptides active against Gram-positive bacteria|defense response to Gram-positive bacterium	extracellular space		1
Dgp-1	2R			GTPase activity|GTP binding	1
Dpt	2R	defense response to Gram-negative bacterium	extracellular region		1
DptB	2R	humoral immune response|defense response to Gram-positive bacterium	extracellular space		1
Drat	2R	response to hypoxia|oxidation-reduction process|cellular response to ethanol		zinc ion binding|oxidoreductase activity	1
Dro	2R	defense response to Gram-negative bacterium|defense response to Gram-positive bacterium	extracellular region		1
Drs	3L	defense response to protozoan|defense response to Gram-negative bacterium	extracellular region		1
ETHR	3R	G-protein coupled receptor signaling pathway|neurogenesis|neuron projection morphogenesis	integral to membrane	neuropeptide receptor activity|G-protein coupled amine receptor activity|G-protein coupled peptide receptor activity|ecdysis-triggering hormone receptor activity	1
Edg91	3R			structural constituent of pupal chitin-based cuticle	1
Eip74EF	3L	cell death|salivary gland cell autophagic cell death|regulation of development, heterochronic	nucleus	RNA polymerase II core promoter proximal region sequence-specific DNA binding transcription factor activity involved in positive regulation of transcription|sequence-specific DNA binding	1
Eip93F	3R	phagocytosis, engulfment|activation of cysteine-type endopeptidase activity involved in apoptotic process|hormone-mediated apoptotic signaling pathway|larval midgut histolysis|salivary gland cell autophagic cell death|ecdysone-mediated induction of salivary gland cell autophagic cell death|autophagic cell death|cellular response to ecdysone|cellular response to hypoxia	nucleus|polytene chromosome|transcriptionally active chromatin	DNA binding	1
Elp1	3R	RNA interference	cytoplasm|transcription elongation factor complex	phosphorylase kinase regulator activity	1
Ero1L	3L	chaperone mediated protein folding requiring cofactor|oxidation-reduction process	endoplasmic reticulum|endoplasmic reticulum membrane	oxidoreductase activity|oxidoreductase activity, acting on a sulfur group of donors, disulfide as acceptor|flavin adenine dinucleotide binding	1
Fas3	2L	homophilic cell adhesion|axonal fasciculation|imaginal disc-derived wing morphogenesis|learning or memory|synaptic target recognition|olfactory learning|synaptic target attraction|calcium-dependent cell-cell adhesion|ovarian follicle cell development	septate junction|smooth septate junction|integral to membrane|basolateral plasma membrane|lateral plasma membrane|neuromuscular junction		1
Fuca	3L	fucose metabolic process		alpha-L-fucosidase activity|fucose binding	1
Galphaf	3L	G-protein coupled receptor signaling pathway|adenylate cyclase-activating dopamine receptor signaling pathway|mesoderm development|sensory perception of chemical stimulus|positive regulation of hemocyte proliferation	heterotrimeric G-protein complex|extrinsic to internal side of plasma membrane	G-protein coupled receptor binding|GTPase activity|guanyl nucleotide binding|G-protein beta/gamma-subunit complex binding	1
Gfat2	3R		cytoplasm	glutamine-fructose-6-phosphate transaminase (isomerizing) activity	1
GluRIB	3L		ionotropic glutamate receptor complex	ionotropic glutamate receptor activity|alpha-amino-3-hydroxy-5-methyl-4-isoxazole propionate selective glutamate receptor activity|extracellular ligand-gated ion channel activity|extracellular-glutamate-gated ion channel activity	1
Glut4EF	3R	imaginal disc-derived wing morphogenesis		zinc ion binding	1
Grip	X	protein import into nucleus, translocation|muscle attachment|determination of muscle attachment site|muscle organ morphogenesis|synapse organization	Golgi-associated vesicle|neuromuscular junction|terminal bouton	receptor binding	1
HDAC4	X	chromatin modification	histone deacetylase complex|nucleus|cytoplasm	histone deacetylase activity	1
HP1D3csd	X			chromatin binding	1
Hayan	X	proteolysis|regulation of melanization defense response		serine-type endopeptidase activity	1
Hey	2R	negative regulation of Notch signaling pathway	nucleus	DNA binding|protein dimerization activity	1
Hsp27	3L	imaginal disc-derived wing morphogenesis|determination of adult lifespan|protein refolding|behavioral response to starvation	microtubule associated complex		1
IM23	2R	Toll signaling pathway|defense response to Gram-positive bacterium	extracellular region		1
IP3K1	2L	response to oxidative stress		calmodulin binding|inositol-1,4,5-trisphosphate 3-kinase activity	1
Idgf1	2L	carbohydrate metabolic process|chitin catabolic process|imaginal disc development	extracellular region	chitinase activity|imaginal disc growth factor receptor binding	1
Imp	X	spermatogenesis|nervous system development|synaptic growth at neuromuscular junction	precatalytic spliceosome|catalytic step 2 spliceosome	nucleotide binding|mRNA binding	1
InR	3R	embryonic development via the syncytial blastoderm|protein phosphorylation|response to oxidative stress|primary spermatocyte growth|vitellogenesis|germ-band shortening|dorsal closure|imaginal disc growth|response to nutrient|locomotory behavior|positive regulation of cell proliferation|insulin receptor signaling pathway|determination of adult lifespan|regulation of cell size|negative regulation o…	integral to plasma membrane|insulin receptor complex|cell-cell junction	insulin-activated receptor activity|insulin-like growth factor binding|ATP binding	1
Ipk2	2L	inositol phosphate biosynthetic process|positive regulation of JAK-STAT cascade	nucleoplasm	inositol-1,4,5-trisphosphate 6-kinase activity|inositol-1,4,5-trisphosphate 3-kinase activity|inositol tetrakisphosphate 5-kinase activity	1
Irc	3R	response to oxidative stress|oxidation-reduction process		heme binding	1
Itgbetanu	2L	cell adhesion|heterophilic cell-cell adhesion|cell-matrix adhesion|imaginal disc-derived wing morphogenesis|cell-cell adhesion|melanotic encapsulation of foreign target|olfactory behavior|negative regulation of synaptic growth at neuromuscular junction|muscle cell homeostasis	integrin complex	cell adhesion molecule binding	1
KrT95D	3R	protein targeting to Golgi			1
LKR	2L	regulation of histone methylation|histone arginine methylation|oxidation-reduction process		saccharopine dehydrogenase (NAD+, L-lysine-forming) activity	1
Listericin	2R	defense response to Gram-negative bacterium|defense response to Gram-positive bacterium|peptidoglycan recognition protein signaling pathway|positive regulation of peptidoglycan recognition protein signaling pathway			1
LpR1	3R	receptor-mediated endocytosis|cholesterol metabolic process|lipoprotein transport	membrane	calcium ion binding	1
LpR2	3R	neuron projection morphogenesis		calcium ion binding	1
Lpin	2R	imaginal disc-derived wing vein specification|regulation of cellular ketone metabolic process|triglyceride biosynthetic process|negative regulation of BMP signaling pathway|response to starvation|lipid homeostasis	nucleus|cytoplasm|female germline ring canal inner rim	transcription coactivator activity	1
Max	3L		nucleus	protein heterodimerization activity	1
Mdr50	2R	drug transport|response to methotrexate|transmembrane transport	integral to membrane	ATP binding|ATPase activity, coupled|ATPase activity, coupled to transmembrane movement of substances	1
Mec2	X		nephrocyte diaphragm|membrane		1
Mi-2	3L	chromatin assembly or disassembly|muscle organ development|nucleosome mobilization|dendrite morphogenesis	nucleus|polytene chromosome|NuRD complex	DNA binding|chromatin binding|ATP-dependent DNA helicase activity|helicase activity|ATP binding|ATP-dependent helicase activity|zinc ion binding|nucleosome binding|nucleosome-dependent ATPase activity	1
Mob2	3L	learning or memory|long-term memory|olfactory learning|rhabdomere development	nucleus|cytoplasm|rhabdomere		1
Mppe	2R	protein dephosphorylation	Golgi apparatus		1
Mtk	2R	defense response to Gram-negative bacterium|defense response to Gram-positive bacterium	extracellular region		1
Myo31DF	2L	determination of left/right symmetry|mesoderm development|imaginal disc-derived male genitalia morphogenesis|determination of digestive tract left/right asymmetry	cytoplasm|cell cortex|myosin complex	motor activity|actin binding|ATP binding|ATPase activity, coupled	1
Myo61F	3L	determination of left/right symmetry|mesoderm development|microvillus organization|imaginal disc-derived male genitalia morphogenesis	cytoplasm|brush border|cell cortex|myosin complex	motor activity|actin binding|ATP binding|ATPase activity, coupled	1
NK7.1	3R		nucleus	sequence-specific DNA binding	1
Nc	3L	embryonic development via the syncytial blastoderm|proteolysis|activation of cysteine-type endopeptidase activity involved in apoptotic process|sperm individualization|central nervous system development|sensory organ development|hemocyte development|head involution|negative regulation of cell proliferation|determination of adult lifespan|developmental programmed cell death|regulation of cell deat…	cytoplasm|mitochondrion	cysteine-type endopeptidase activity|protein homodimerization activity	1
Nep4	3R	proteolysis	integral to membrane	metalloendopeptidase activity	1
NimB3	2L		extracellular region		1
Nlg1	3R	synapse assembly|neuromuscular junction development	integral to plasma membrane|neuromuscular junction		1
Ogg1	X	DNA repair|base-excision repair	nucleus	damaged DNA binding|DNA-(apurinic or apyrimidinic site) lyase activity	1
Or45a	2R	sensory perception of smell|detection of chemical stimulus involved in sensory perception of smell	membrane|integral to membrane	olfactory receptor activity|odorant binding	1
Osi9	3R	imaginal disc-derived wing morphogenesis	integral to plasma membrane		1
PGRP-LB	3R	immune response|defense response to Gram-positive bacterium|negative regulation of peptidoglycan recognition protein signaling pathway	extracellular region|integral to plasma membrane	amidase activity|zinc ion binding|N-acetylmuramoyl-L-alanine amidase activity|peptidoglycan binding	1
PGRP-LC	3L	regulation of humoral immune response|phagocytosis|immune response|positive regulation of antibacterial peptide biosynthetic process|positive regulation of biosynthetic process of antibacterial peptides active against Gram-negative bacteria|regulation of melanization defense response|defense response to Gram-negative bacterium|defense response to virus|peptidoglycan recognition protein signaling …	integral to plasma membrane|integral to membrane|apicolateral plasma membrane	zinc ion binding|pattern recognition receptor activity|N-acetylmuramoyl-L-alanine amidase activity|peptidoglycan receptor activity|peptidoglycan binding|protein dimerization activity	1
PGRP-LF	3L	determination of adult lifespan|negative regulation of JNK cascade|peptidoglycan recognition protein signaling pathway	integral to plasma membrane|external side of cell outer membrane	zinc ion binding|N-acetylmuramoyl-L-alanine amidase activity|peptidoglycan binding	1
PGRP-SA	X	immune response|positive regulation of biosynthetic process of antibacterial peptides active against Gram-positive bacteria|Toll signaling pathway|regulation of Toll signaling pathway|response to peptidoglycan|defense response to Gram-positive bacterium	extracellular region|integral to plasma membrane	zinc ion binding|pattern recognition receptor activity|N-acetylmuramoyl-L-alanine amidase activity|peptidoglycan receptor activity|muramyl dipeptide binding|peptidoglycan binding	1
PGRP-SB1	3L	immune response	extracellular region|microtubule associated complex|integral to plasma membrane	zinc ion binding|N-acetylmuramoyl-L-alanine amidase activity|peptidoglycan binding	1
PGRP-SC2	2R	immune response|negative regulation of innate immune response	extracellular region|integral to plasma membrane	zinc ion binding|N-acetylmuramoyl-L-alanine amidase activity|peptidoglycan binding	1
Pde9	X	cyclic nucleotide metabolic process|neurogenesis		3',5'-cyclic-nucleotide phosphodiesterase activity	1
Pex7	3L	phagocytosis, engulfment|peroxisome organization|protein import into peroxisome matrix		peroxisome matrix targeting signal-2 binding	1
Pka-C3	3L	protein phosphorylation|imaginal disc-derived wing morphogenesis	cAMP-dependent protein kinase complex	ATP binding	1
Poc1	3L	centrosome organization			1
Pvf2	2L	salivary gland morphogenesis|hemocyte migration|hemocyte proliferation|vascular endothelial growth factor receptor signaling pathway	membrane	vascular endothelial growth factor receptor binding|growth factor activity	1
QC	3L	proteolysis|peptidyl-pyroglutamic acid biosynthetic process, using glutaminyl-peptide cyclotransferase	extracellular region	peptidase activity|glutaminyl-peptide cyclotransferase activity	1
RNaseMRP:RNA	3R				1
Rab19	3L	small GTPase mediated signal transduction	vesicle|neuronal cell body|synapse	Rab GTPase activator activity|GTP binding	1
Rab7	3R	small GTPase mediated signal transduction|endosome to lysosome transport|endosomal transport|dsRNA transport|salivary gland cell autophagic cell death|negative regulation of growth of symbiont in host|autophagic cell death|wing disc dorsal/ventral pattern formation	late endosome|lipid particle|vesicle|neuronal cell body|synapse	GTPase activity|GTP binding	1
Rcd5	3L	mitotic G2 DNA damage checkpoint|centriole replication	nucleus|nucleolus		1
Rcd6	2R	centrosome organization	pericentriolar material		1
Rdl	3L	ion transport|response to mechanical stimulus|sleep|regulation of circadian sleep/wake cycle|response to cyclodiene|negative regulation of synaptic transmission|regulation of olfactory learning	integral to membrane|axon|dendrite|postsynaptic membrane	GABA-A receptor activity|extracellular ligand-gated ion channel activity	1
Rel	3R	immune response|positive regulation of antibacterial peptide biosynthetic process|positive regulation of biosynthetic process of antibacterial peptides active against Gram-negative bacteria|positive regulation of antifungal peptide biosynthetic process|Toll signaling pathway|positive regulation of gene expression|cellular response to amino acid starvation|positive regulation of innate immune resp…	nucleus|cytoplasm	sequence-specific DNA binding RNA polymerase II transcription factor activity|RNA polymerase II core promoter proximal region sequence-specific DNA binding transcription factor activity involved in positive regulation of transcription|DNA binding|sequence-specific DNA binding	1
RhoGAP15B	X	imaginal disc-derived leg morphogenesis	intracellular	small GTPase regulator activity|phospholipid binding	1
RhoGAP18B	X	actin filament organization|behavioral response to nicotine|behavioral response to ethanol	intracellular	GTPase activator activity	1
Sclp	X	muscle system process			1
Skp2	3R	mitotic cell cycle|ubiquitin-dependent protein catabolic process|endomitotic cell cycle	SCF ubiquitin ligase complex		1
Smr	X	phagocytosis, engulfment|regulation of mitotic cell cycle|imaginal disc-derived wing morphogenesis|negative regulation of Notch signaling pathway	polytene chromosome|transcriptional repressor complex	DNA binding|chromatin binding|transcription corepressor activity	1
Spf45	2L	regulation of alternative mRNA splicing, via spliceosome|compound eye morphogenesis|DNA repair	spliceosomal complex|precatalytic spliceosome	nucleotide binding|nucleic acid binding	1
Spn28Dc	2L	negative regulation of endopeptidase activity|regulation of proteolysis|negative regulation of melanization defense response|negative regulation of proteolysis	extracellular space	serine-type endopeptidase inhibitor activity	1
Spn42De	2R	negative regulation of endopeptidase activity|regulation of proteolysis|negative regulation of proteolysis	extracellular space	serine-type endopeptidase inhibitor activity	1
Spn55B	2R	negative regulation of endopeptidase activity|regulation of proteolysis|negative regulation of proteolysis		serine-type endopeptidase inhibitor activity	1
Spn77Bc	3L	negative regulation of endopeptidase activity|regulation of proteolysis|multicellular organism reproduction	extracellular region|extracellular space	serine-type endopeptidase inhibitor activity	1
Spn88Ea	3R	negative regulation of endopeptidase activity|regulation of proteolysis|negative regulation of Toll signaling pathway|negative regulation of proteolysis|imaginal disc-derived wing expansion	extracellular region	serine-type endopeptidase inhibitor activity	1
Spn88Eb	3R	negative regulation of endopeptidase activity|chaeta development|regulation of proteolysis|negative regulation of proteolysis	extracellular space	serine-type endopeptidase inhibitor activity	1
Sras	3L	proteolysis	membrane|integral to endoplasmic reticulum membrane	metalloendopeptidase activity	1
Syt1	2L	synaptic transmission|neurotransmitter secretion|regulation of pole plasm oskar mRNA localization|larval locomotory behavior|synaptic vesicle exocytosis|calcium ion-dependent exocytosis of neurotransmitter|regulation of synapse structure and activity|rhythmic synaptic transmission	synaptic vesicle|membrane|integral to synaptic vesicle membrane|neuromuscular junction	calcium ion binding|calcium-dependent phospholipid binding	1
Tak1	X	protein phosphorylation|immune response|positive regulation of antibacterial peptide biosynthetic process|I-kappaB kinase/NF-kappaB cascade|JNK cascade|activation of JNKK activity|dorsal closure|ommatidial rotation|positive regulation of JNK cascade|notum morphogenesis|defense response to Gram-negative bacterium|defense response to virus|cellular response to lipopolysaccharide		JUN kinase kinase kinase activity|ATP binding	1
Ten-a	X	cell adhesion|cell-matrix adhesion|synaptic target recognition|synaptic target attraction|synaptic growth at neuromuscular junction	extracellular region|proteinaceous extracellular matrix|neuromuscular junction|presynaptic membrane		1
Thor	2L	regulation of cell growth|triglyceride metabolic process|response to stress|immune response|response to oxidative stress|determination of adult lifespan|response to starvation|negative regulation of cell size|negative regulation of translational initiation|regulation of mitochondrial translation		eukaryotic initiation factor 4E binding	1
Tina-1	2R			structural constituent of muscle	1
TotM	2L	response to stress|cellular response to heat|defense response to Gram-positive bacterium	extracellular region|extracellular space		1
Trf2	X	transcription initiation from RNA polymerase II promoter|neurogenesis|salivary gland cell autophagic cell death|response to ecdysone|pupal development|spiracle morphogenesis, open tracheal system|neuron projection morphogenesis	nucleus|transcription factor complex|transcription factor TFIID complex|polytene chromosome	RNA polymerase II core promoter sequence-specific DNA binding transcription factor activity involved in preinitiation complex assembly|DNA binding	1
Tsp42Ed	2R		integral to membrane		1
Tsp42Er	2R		integral to membrane		1
Uhg1	2R				1
Uhg7	3L				1
Uhg8	3L				1
W	3L	embryonic development via the syncytial blastoderm|instar larval or pupal development|induction of apoptosis|open tracheal system development|cell death|head involution|intrinsic apoptotic signaling pathway in response to DNA damage|response to red light|protein ubiquitination|regulation of proteolysis|salivary gland cell autophagic cell death|ecdysone-mediated induction of salivary gland cell au…			1
Xrp1	3R	imaginal disc-derived wing morphogenesis|negative regulation of cell proliferation|olfactory behavior		DNA binding|protein dimerization activity	1
Zip3	3R	metal ion transport|transmembrane transport	membrane	metal ion transmembrane transporter activity	1
aay	3L	L-serine biosynthetic process|peripheral nervous system development|male courtship behavior, veined wing generated song production|behavioral response to ethanol	cytoplasm	magnesium ion binding|phosphoserine phosphatase activity	1
alt	3R		lipid particle		1
b6	X			neuronal pentraxin receptor activity	1
bru-3	3L		protein complex	nucleotide binding|RNA binding|mRNA binding|protein homodimerization activity	1
cact	2L	phagocytosis, engulfment|immune response|positive regulation of antifungal peptide biosynthetic process|nervous system development|Toll signaling pathway|dorsal/ventral axis specification|hemopoiesis|negative regulation of protein import into nucleus|cytoplasmic sequestering of transcription factor|dorsal appendage formation	cytoplasm|neuromuscular junction	transcription factor binding	1
cindr	3R	compound eye morphogenesis|actin filament organization|border follicle cell migration|intercellular bridge organization|lateral inhibition|positive regulation of receptor-mediated endocytosis	midbody|cleavage furrow|intercellular bridge	SH3/SH2 adaptor activity|SH3 domain binding	1
cngl	X	ion transport|transmembrane transport	membrane	intracellular cyclic nucleotide activated cation channel activity	1
csw	X	mitotic cell cycle|protein dephosphorylation|epidermal growth factor receptor signaling pathway|terminal region determination|ventral midline development|open tracheal system development|epithelial cell migration, open tracheal system|primary branching, open tracheal system|imaginal disc development|R7 cell fate commitment|mesoderm development|dorsal/ventral axis specification, ovarian follicular…	cytoplasm	protein tyrosine phosphatase activity|non-membrane spanning protein tyrosine phosphatase activity|receptor signaling protein tyrosine phosphatase activity	1
cv-c	3R	epidermal growth factor receptor signaling pathway|neuromuscular synaptic transmission|dorsal closure|open tracheal system development|epithelial cell migration, open tracheal system|Malpighian tubule morphogenesis|midgut development|head involution|imaginal disc-derived wing vein morphogenesis|maintenance of epithelial integrity, open tracheal system|spiracle morphogenesis, open tracheal system|…	intracellular	GTPase activator activity|Rho GTPase activator activity	1
dm	X	regulation of cell growth|cell proliferation|regulation of cell size|embryo development ending in birth or egg hatching|embryonic pattern specification|neurogenesis|positive regulation of cell growth|cell competition in a multicellular organism|positive regulation of multicellular organism growth|DNA endoreduplication|regulation of apoptotic process|negative regulation of Notch signaling pathway|…	nucleus|histone locus body|protein complex	DNA binding|protein dimerization activity	1
dnc	X	conditioned taste aversion|synaptic transmission|learning or memory|learning|memory|short-term memory|mating behavior|courtship behavior|associative learning|olfactory learning|cyclic nucleotide metabolic process|cAMP-mediated signaling|locomotor rhythm|lateral inhibition|nonassociative learning|behavioral response to ethanol		3',5'-cyclic-nucleotide phosphodiesterase activity|3',5'-cyclic-AMP phosphodiesterase activity	1
e	3R	histamine metabolic process|melanin biosynthetic process from tyrosine|dopamine metabolic process|pigment metabolic process|amino acid adenylylation by nonribosomal peptide synthase|locomotor rhythm|negative regulation of melanin biosynthetic process|developmental pigmentation|cuticle pigmentation|regulation of adult chitin-containing cuticle pigmentation	cytoplasm	beta-alanyl-dopamine synthase activity	1
eIF-4B	2RHet	cell proliferation|positive regulation of JAK-STAT cascade	cytosol	nucleotide binding|mRNA binding	1
edin	3L	humoral immune response|defense response to Gram-negative bacterium|defense response to Gram-positive bacterium	extracellular region|extracellular space		1
edl	2R	sensory organ development|embryonic pattern specification|regulation of epidermal growth factor receptor signaling pathway|regulation of phosphorylation|regulation of Ras protein signal transduction|nuclear export	nucleus	RNA polymerase II transcription factor binding transcription factor activity involved in negative regulation of transcription|sequence-specific DNA binding	1
egh	X	germ cell development|germarium-derived egg chamber formation|border follicle cell migration|ovarian follicle cell-cell adhesion|morphogenesis of follicular epithelium|ovarian follicle cell development|oocyte localization involved in germarium-derived egg chamber formation|dsRNA transport|maintenance of polarity of follicular epithelium|cell fate commitment|negative regulation of female receptivi…	integral to plasma membrane	beta-1,4-mannosyltransferase activity	1
egr	2R	induction of apoptosis|immune response|JNK cascade|melanization defense response|asymmetric protein localization involved in cell fate determination|apical protein localization|defense response to Gram-negative bacterium|neuron homeostasis|negative regulation of neuromuscular synaptic transmission	membrane	tumor necrosis factor receptor binding	1
futsch	X	microtubule cytoskeleton organization|microtubule-based process|nervous system development|neuromuscular junction development|axon cargo transport|olfactory learning|regulation of synaptic growth at neuromuscular junction|negative regulation of neuron apoptotic process|dendrite morphogenesis|neurofilament cytoskeleton organization	microtubule|microtubule associated complex|microtubule cytoskeleton	microtubule binding|hydrolase activity	1
haf	2L	motor neuron axon guidance			1
hep	X	MAPK cascade|establishment of planar polarity|protein phosphorylation|JNK cascade|border follicle cell migration|dorsal closure|dorsal closure, spreading of leading edge cells|imaginal disc eversion|determination of adult lifespan|lamellipodium assembly|chorion-containing eggshell pattern formation|ovarian follicle cell development|carbohydrate homeostasis|basement membrane disassembly|melanizati…	axon	receptor signaling protein serine/threonine kinase activity|MAP kinase kinase activity|ATP binding|JUN kinase kinase activity	1
insc	2R	RNA localization|cytoskeleton organization|peripheral nervous system development|sensory organ development|somatic muscle development|protein localization|asymmetric protein localization|asymmetric cell division|regulation of asymmetric cell division|asymmetric protein localization involved in cell fate determination|basal protein localization|apical protein localization|defense response to Gram-…	cytoplasm|cell cortex|apical part of cell|apical cortex	cytoskeletal adaptor activity	1
ird5	3R	protein phosphorylation|positive regulation of antibacterial peptide biosynthetic process|Toll signaling pathway|dorsal/ventral axis specification|peptidyl-serine phosphorylation|protein catabolic process|regulation of innate immune response|defense response to virus	cytoplasm|IkappaB kinase complex	ATP binding|IkappaB kinase activity	1
jim	3L	regulation of chromatin silencing	nucleus	nucleic acid binding|zinc ion binding	1
l(1)G0222	X	neurogenesis	cytoplasm|endoplasmic reticulum		1
l(1)G0232	X	protein dephosphorylation|phagocytosis, engulfment|neurogenesis		protein tyrosine phosphatase activity|non-membrane spanning protein tyrosine phosphatase activity	1
l(1)G0469	X				1
l(2)efl	2R	regulation of autophagy|regulation of translational initiation by eIF2 alpha phosphorylation			1
loco	3R	response to oxidative stress|cytoplasmic transport, nurse cell to oocyte|ventral cord development|dorsal/ventral axis specification, ovarian follicular epithelium|asymmetric protein localization|regulation of G-protein coupled receptor protein signaling pathway|septate junction assembly|cortical actin cytoskeleton organization|termination of G-protein coupled receptor signaling pathway|response t…	cytoplasm|apical cortex	G-protein alpha-subunit binding|receptor signaling protein activity|GTPase activator activity	1
luna	2R		nucleus	DNA binding|zinc ion binding|sequence-specific DNA binding	1
mag	3L	lipid metabolic process|cholesterol homeostasis|triglyceride homeostasis	cytoplasmic vesicle	sterol esterase activity|triglyceride lipase activity	1
mmd	X	membrane protein ectodomain proteolysis	integral to membrane	metalloendopeptidase activity|zinc ion binding	1
moody	X	G-protein coupled receptor signaling pathway|ventral cord development|septate junction assembly|cortical actin cytoskeleton organization|behavioral response to nicotine|behavioral response to cocaine|behavioral response to ethanol|establishment of glial blood-brain barrier	pleated septate junction|integral to membrane	melatonin receptor activity	1
mthl10	3L	response to stress|G-protein coupled receptor signaling pathway|determination of adult lifespan	integral to membrane		1
mus210	2R		nucleus	damaged DNA binding	1
nAcRalpha-96Aa	3R	ion transport	integral to plasma membrane|acetylcholine-gated channel complex|integral to membrane|postsynaptic membrane		1
nAcRbeta-21C	2L	ion transport	acetylcholine-gated channel complex|integral to membrane|postsynaptic membrane		1
nudE	3L	mitotic spindle organization|male meiosis chromosome segregation|mitotic metaphase plate congression|centrosome duplication|centrosome localization	spindle|spindle pole centrosome|spindle envelope	microtubule binding	1
par-1	2R	microtubule cytoskeleton organization|establishment of imaginal disc-derived wing hair orientation|protein phosphorylation|actin filament organization|border follicle cell migration|regulation of pole plasm oskar mRNA localization|axis specification|anterior/posterior axis specification|oocyte differentiation|ovarian follicle cell development|border follicle cell delamination|maintenance of prote…	cell cortex|basolateral plasma membrane|neuromuscular junction|fusome|germline ring canal|type I terminal bouton	ATP binding|tau-protein kinase activity	1
pgant4	2L			polypeptide N-acetylgalactosaminyltransferase activity	1
pros	3R	cell fate specification|eye photoreceptor cell differentiation|phagocytosis, engulfment|nervous system development|ganglion mother cell fate determination|negative regulation of neuroblast proliferation|synapse assembly|central nervous system development|ventral cord development|brain development|peripheral nervous system development|sensory organ development|R7 cell fate commitment|courtship beh…	nucleus|microtubule associated complex|cell cortex|basal part of cell|apical cortex|basal cortex	RNA polymerase II core promoter proximal region sequence-specific DNA binding transcription factor activity involved in negative regulation of transcription|DNA binding	1
ps	3R		nucleus	mRNA binding	1
ptc	2R	Bolwig's organ morphogenesis|proteolysis|smoothened signaling pathway|regulation of mitotic cell cycle|blastoderm segmentation|peripheral nervous system development|eye-antennal disc morphogenesis|imaginal disc-derived wing morphogenesis|gonad development|embryonic pattern specification|anterior/posterior pattern specification|dephosphorylation|ovarian follicle cell development|determination of g…	cytoplasm|integral to plasma membrane|integral to membrane|endocytic vesicle|fusome|perinuclear region of cytoplasm	hedgehog receptor activity|lipoprotein particle receptor activity	1
puc	3R	inactivation of MAPK activity|establishment of planar polarity|protein dephosphorylation|response to oxidative stress|actin filament organization|JNK cascade|border follicle cell migration|dorsal closure|suture of dorsal opening|peripheral nervous system development|imaginal disc eversion|determination of adult lifespan|chitin-based embryonic cuticle biosynthetic process|epidermis development|reg…	endoplasmic reticulum|Golgi apparatus	phosphoprotein phosphatase activity|protein tyrosine phosphatase activity|protein tyrosine/serine/threonine phosphatase activity|JUN kinase phosphatase activity|MAP kinase tyrosine/serine/threonine phosphatase activity	1
pum	3R	nuclear-transcribed mRNA catabolic process, deadenylation-dependent decay|cell fate determination|mitosis|synaptic transmission|pole cell migration|germ cell development|long-term memory|head involution|regulation of synaptic growth at neuromuscular junction|anterior/posterior axis specification, embryo|cell migration|negative regulation of epidermal growth factor receptor signaling pathway|negat…	cytoplasm	translation repressor activity, nucleic acid binding|RNA binding|mRNA 3'-UTR binding	1
raw	2L	morphogenesis of an epithelium|germ-band shortening|dorsal closure|dorsal closure, elongation of leading edge cells|central nervous system development|peripheral nervous system development|salivary gland morphogenesis|hindgut morphogenesis|Malpighian tubule morphogenesis|protein localization|gonad development|salivary gland cell autophagic cell death|gonad morphogenesis|regulation of Malpighian t…			1
sbb	2R	axon target recognition|imaginal disc-derived wing morphogenesis|larval locomotory behavior|regulation of imaginal disc growth|wing disc dorsal/ventral pattern formation	nucleus	transcription corepressor activity|zinc ion binding	1
scb	2R	pericardium morphogenesis|phagocytosis, engulfment|cell adhesion|heterophilic cell-cell adhesion|cell-matrix adhesion|dorsal closure|open tracheal system development|salivary gland development|midgut development|larval heart development|learning or memory|memory|short-term memory|olfactory learning|calcium-dependent cell-cell adhesion|calcium-dependent cell-matrix adhesion|cell migration|dorsal t…	integrin complex|integral to membrane	laminin receptor activity|integrin binding|structural molecule activity|protein heterodimerization activity|cell adhesion molecule binding	1
sgg	X	epithelial cell morphogenesis|protein phosphorylation|spindle organization|female meiosis|blastoderm segmentation|segment polarity determination|sensory organ development|imaginal disc-derived wing morphogenesis|rhythmic behavior|olfactory learning|chaeta morphogenesis|entrainment of circadian clock|regulation of proteolysis|ovarian follicle cell development|positive regulation of proteasomal ubi…	nucleus|nucleoplasm|cytoplasm|centrosome|female germline ring canal|fusome|mitotic spindle	ATP binding|kinase activity	1
shakB	X	regulation of membrane depolarization|phototransduction|jump response|response to light stimulus|intercellular transport|cell communication by electrical coupling|gap junction assembly	gap junction	photoreceptor activity	1
[truncated: 1,504 more rows]
