# Supplementary material for: Perturbation of IIS/TOR signaling alters the landscape of sex-differential gene expression in Drosophila
Source: BMC Genomics. 2018 Dec 10;19:893. doi: 10.1186/s12864-018-5308-3 (PMC6288939; doi:10.1186/s12864-018-5308-3)
Supplement: Supplementary file 7 — KEGG and GO Biological Process Enrichments. (XLSX 106 kb) [file 12864_2018_5308_MOESM7_ESM.xlsx]

## Sheet: README
Additional file 7: GSEA results for KEGG and GO Biological Process enrichment tests. KEGG pathway and GO BP gene set enrichment analysis (clusterProfiler R package). Results are reported for categories significantly enriched with cut-off FDR < 0.05. The term 'control' is used for the control samples exposed to only ethanol (EtOH) and no drug (RU486/mifepristone). The term InRDN is short for InRDN…	Tab 1: KEGG pathway enrichment among DE genes in the within females comparison Tab 2: KEGG pathway enrichment among DE genes in the within males comparison Tab 3: KEGG pathway enrichment among DE genes in the control between sex comparison Tab 4: KEGG pathway enrichment among DE genes in the InRDN between sex comparison Tab 5: GO BP enrichment among DE genes in the within females comparison Tab 6…
Column	Description
ID	KEGG pathway or GO Biological Process IDs
Description	KEGG pathway or GO Biological Process names
GeneRatio	Significant genes with term annotation/all significant genes
BgRatio	All analyzed genes with term annotation/all analyzed genes
p-value	Raw p-value (hypergeometric test)
FDR adjustd p-value	Adjusted p-value (Benjamini Hochberg 1995)

## Sheet: summary_fdr05_FER_kegg
ID	Description	GeneRatio	BgRatio	pvalue	p.adjust
dme01212	Fatty acid metabolism	16/238	34/2269	5.16578e-08	4.54589e-06
dme00071	Fatty acid degradation	14/238	30/2269	4.22179e-07	1.85759e-05
dme01230	Biosynthesis of amino acids	16/238	47/2269	9.93993e-06	0.000232404
dme00220	Arginine biosynthesis	8/238	13/2269	1.05638e-05	0.000232404
dme00350	Tyrosine metabolism	8/238	14/2269	2.243e-05	0.000394769
dme00010	Glycolysis / Gluconeogenesis	12/238	32/2269	4.49349e-05	0.000659045
dme00250	Alanine, aspartate and glutamate metabolism	10/238	25/2269	0.000105332	0.00132418
dme00670	One carbon pool by folate	6/238	10/2269	0.000183062	0.00186139
dme01200	Carbon metabolism	19/238	76/2269	0.000190369	0.00186139
dme00280	Valine, leucine and isoleucine degradation	10/238	29/2269	0.000440835	0.00362925
dme00980	Metabolism of xenobiotics by cytochrome P450	13/238	45/2269	0.000453657	0.00362925
dme04213	Longevity regulating pathway - multiple species	12/238	41/2269	0.000661205	0.00484884
dme00564	Glycerophospholipid metabolism	14/238	54/2269	0.000920739	0.00623269
dme00981	Insect hormone biosynthesis	6/238	13/2269	0.00113798	0.007153
dme00561	Glycerolipid metabolism	11/238	38/2269	0.00122969	0.00721421
dme01040	Biosynthesis of unsaturated fatty acids	6/238	14/2269	0.00181861	0.00941396
dme01210	2-Oxocarboxylic acid metabolism	6/238	14/2269	0.00181861	0.00941396
dme00062	Fatty acid elongation	5/238	10/2269	0.00197207	0.00964122
dme00500	Starch and sucrose metabolism	7/238	20/2269	0.0029905	0.0138507
dme00982	Drug metabolism - cytochrome P450	11/238	43/2269	0.00365065	0.0160629
dme00052	Galactose metabolism	7/238	21/2269	0.00409198	0.016987
dme00040	Pentose and glucuronate interconversions	9/238	32/2269	0.00424675	0.016987
dme00910	Nitrogen metabolism	5/238	12/2269	0.00519343	0.0198705
dme00410	beta-Alanine metabolism	6/238	17/2269	0.00571414	0.0209518
dme00270	Cysteine and methionine metabolism	8/238	28/2269	0.00626743	0.0220614
dme04146	Peroxisome	13/238	64/2269	0.0131878	0.0446356
dme04068	FoxO signaling pathway	11/238	51/2269	0.0141628	0.0461603
dme00380	Tryptophan metabolism	5/238	15/2269	0.0151325	0.0475592

## Sheet: summary_fdr05_MER_kegg
ID	Description	GeneRatio	BgRatio	pvalue	p.adjust
dme01200	Carbon metabolism	68/1378	76/2269	1.53976e-08	1.58595e-06
dme01230	Biosynthesis of amino acids	41/1378	47/2269	5.69134e-05	0.00293104
dme00010	Glycolysis / Gluconeogenesis	29/1378	32/2269	0.000169386	0.00436169
dme00040	Pentose and glucuronate interconversions	29/1378	32/2269	0.000169386	0.00436169
dme01212	Fatty acid metabolism	30/1378	34/2269	0.000398495	0.00820899
dme00250	Alanine, aspartate and glutamate metabolism	23/1378	25/2269	0.000519458	0.00869846
dme04624	Toll and Imd signaling pathway	45/1378	55/2269	0.000591157	0.00869846
dme04146	Peroxisome	51/1378	64/2269	0.000856483	0.00931798
dme00020	Citrate cycle (TCA cycle)	25/1378	28/2269	0.000864567	0.00931798
dme01040	Biosynthesis of unsaturated fatty acids	14/1378	14/2269	0.000904658	0.00931798
dme00630	Glyoxylate and dicarboxylate metabolism	21/1378	23/2269	0.00121439	0.0113218
dme04391	Hippo signaling pathway - fly	40/1378	49/2269	0.00131904	0.0113218
dme00640	Propanoate metabolism	17/1378	18/2269	0.00154549	0.012245
dme00071	Fatty acid degradation	26/1378	30/2269	0.00183214	0.0134793
dme00052	Galactose metabolism	19/1378	21/2269	0.00279736	0.0192086
dme04512	ECM-receptor interaction	11/1378	11/2269	0.00408063	0.0241418
dme00620	Pyruvate metabolism	21/1378	24/2269	0.00414589	0.0241418
dme00500	Starch and sucrose metabolism	18/1378	20/2269	0.00421896	0.0241418
dme04214	Apoptosis - fly	38/1378	48/2269	0.00495068	0.0268379
dme00511	Other glycan degradation	14/1378	15/2269	0.00590896	0.0304312
dme00350	Tyrosine metabolism	13/1378	14/2269	0.00917184	0.0429409
dme01210	2-Oxocarboxylic acid metabolism	13/1378	14/2269	0.00917184	0.0429409
dme04141	Protein processing in endoplasmic reticulum	76/1378	106/2269	0.0106575	0.0477272
dme00980	Metabolism of xenobiotics by cytochrome P450	35/1378	45/2269	0.0114806	0.049271

## Sheet: summary_fdr05_EFM_kegg
ID	Description	GeneRatio	BgRatio	pvalue	p.adjust
dme03010	Ribosome	44/182	122/2269	7.38243e-20	6.20124e-18
dme00350	Tyrosine metabolism	8/182	14/2269	2.91529e-06	0.000122442
dme00500	Starch and sucrose metabolism	9/182	20/2269	8.76238e-06	0.000245347

## Sheet: summary_fdr05_RFM_kegg
ID	Description	GeneRatio	BgRatio	pvalue	p.adjust
dme01200	Carbon metabolism	63/880	76/2269	1.23809e-15	1.27523e-13
dme01230	Biosynthesis of amino acids	36/880	47/2269	1.11856e-07	5.76059e-06
dme00630	Glyoxylate and dicarboxylate metabolism	20/880	23/2269	2.36516e-06	6.73896e-05
dme00030	Pentose phosphate pathway	16/880	17/2269	2.61707e-06	6.73896e-05
dme00071	Fatty acid degradation	24/880	30/2269	4.27793e-06	8.81254e-05
dme01212	Fatty acid metabolism	26/880	34/2269	7.59775e-06	0.000130428
dme00020	Citrate cycle (TCA cycle)	22/880	28/2269	1.87998e-05	0.000276626
dme04624	Toll and Imd signaling pathway	36/880	55/2269	4.63461e-05	0.000596706
dme04146	Peroxisome	40/880	64/2269	8.46284e-05	0.000968525
dme00640	Propanoate metabolism	15/880	18/2269	0.000134831	0.00117561
dme00010	Glycolysis / Gluconeogenesis	23/880	32/2269	0.000136964	0.00117561
dme00040	Pentose and glucuronate interconversions	23/880	32/2269	0.000136964	0.00117561
dme00620	Pyruvate metabolism	18/880	24/2269	0.000322501	0.0025552
dme00981	Insect hormone biosynthesis	11/880	13/2269	0.000940645	0.00692046
dme00270	Cysteine and methionine metabolism	19/880	28/2269	0.001645	0.0112957
dme00250	Alanine, aspartate and glutamate metabolism	17/880	25/2269	0.00281395	0.0172803
dme01040	Biosynthesis of unsaturated fatty acids	11/880	14/2269	0.00285209	0.0172803
dme00280	Valine, leucine and isoleucine degradation	19/880	29/2269	0.00305746	0.0174955
dme00051	Fructose and mannose metabolism	13/880	18/2269	0.00406875	0.0209541
dme00830	Retinol metabolism	13/880	18/2269	0.00406875	0.0209541
dme04512	ECM-receptor interaction	9/880	11/2269	0.00455443	0.0223384
dme00380	Tryptophan metabolism	11/880	15/2269	0.00696402	0.0303617
dme00790	Folate biosynthesis	11/880	15/2269	0.00696402	0.0303617
dme00980	Metabolism of xenobiotics by cytochrome P450	26/880	45/2269	0.00707456	0.0303617
dme00982	Drug metabolism - cytochrome P450	25/880	43/2269	0.00737089	0.0303681
dme00053	Ascorbate and aldarate metabolism	12/880	17/2269	0.00777116	0.0307857
dme00260	Glycine, serine and threonine metabolism	15/880	23/2269	0.00897601	0.0342418
dme00670	One carbon pool by folate	8/880	10/2269	0.0097874	0.0360037
dme00350	Tyrosine metabolism	10/880	14/2269	0.01351	0.0463844
dme01210	2-Oxocarboxylic acid metabolism	10/880	14/2269	0.01351	0.0463844
dme00983	Drug metabolism - other enzymes	19/880	32/2269	0.0140523	0.0466898
dme00500	Starch and sucrose metabolism	13/880	20/2269	0.0154975	0.0483709
dme03060	Protein export	13/880	20/2269	0.0154975	0.0483709

## Sheet: summary_fdr05_FER_GO_BP
ID	Description	GeneRatio	BgRatio	pvalue	p.adjust
GO:0055114	oxidation-reduction process	80/612	383/6753	2.28245e-13	4.13124e-10
GO:0044712	single-organism catabolic process	43/612	149/6753	2.00461e-12	1.29609e-09
GO:0043436	oxoacid metabolic process	51/612	199/6753	2.61695e-12	1.29609e-09
GO:0006082	organic acid metabolic process	58/612	245/6753	2.86429e-12	1.29609e-09
GO:0019752	carboxylic acid metabolic process	50/612	198/6753	7.88194e-12	2.85326e-09
GO:0032787	monocarboxylic acid metabolic process	28/612	86/6753	7.53314e-10	2.2725e-07
GO:0006629	lipid metabolic process	56/612	276/6753	3.79645e-09	9.81655e-07
GO:0016042	lipid catabolic process	21/612	60/6753	2.43804e-08	5.51606e-06
GO:0044242	cellular lipid catabolic process	16/612	42/6753	3.02211e-07	6.0778e-05
GO:0044255	cellular lipid metabolic process	41/612	200/6753	3.82498e-07	6.92321e-05
GO:0006631	fatty acid metabolic process	19/612	59/6753	5.0983e-07	8.38901e-05
GO:0044282	small molecule catabolic process	21/612	71/6753	6.40594e-07	9.66229e-05
GO:0016054	organic acid catabolic process	18/612	55/6753	7.78224e-07	0.000108353
GO:0046395	carboxylic acid catabolic process	16/612	51/6753	5.98789e-06	0.000774149
GO:0006732	coenzyme metabolic process	20/612	75/6753	6.96465e-06	0.000840401
GO:0009056	catabolic process	63/612	403/6753	8.25146e-06	0.000933447
GO:1901565	organonitrogen compound catabolic process	18/612	64/6753	8.92051e-06	0.000949772
GO:0034440	lipid oxidation	11/612	28/6753	1.58268e-05	0.00159147
GO:0040003	chitin-based cuticle development	20/612	80/6753	1.98627e-05	0.00189219
GO:1901605	alpha-amino acid metabolic process	17/612	63/6753	2.86832e-05	0.00259583
GO:0005975	carbohydrate metabolic process	48/612	296/6753	4.01623e-05	0.00346161
GO:1901575	organic substance catabolic process	59/612	391/6753	4.75182e-05	0.00390946
GO:0006635	fatty acid beta-oxidation	9/612	22/6753	6.56708e-05	0.00510145
GO:0072524	pyridine-containing compound metabolic process	11/612	32/6753	6.78667e-05	0.00510145
GO:0019395	fatty acid oxidation	10/612	27/6753	7.0462e-05	0.00510145
GO:0051186	cofactor metabolic process	21/612	94/6753	7.54538e-05	0.00525275
GO:0055085	transmembrane transport	48/612	304/6753	8.01055e-05	0.00534247
GO:0006536	glutamate metabolic process	6/612	10/6753	8.2646e-05	0.00534247
GO:0046394	carboxylic acid biosynthetic process	12/612	39/6753	0.000108969	0.00680116
GO:0019362	pyridine nucleotide metabolic process	10/612	29/6753	0.000141541	0.00826418
GO:0046496	nicotinamide nucleotide metabolic process	10/612	29/6753	0.000141541	0.00826418
GO:0006730	one-carbon metabolic process	6/612	11/6753	0.000167916	0.00949774
GO:0006575	cellular modified amino acid metabolic process	14/612	53/6753	0.000185529	0.00999645
GO:0016053	organic acid biosynthetic process	13/612	47/6753	0.000189868	0.00999645
GO:0009062	fatty acid catabolic process	10/612	30/6753	0.000195308	0.00999645
GO:0042335	cuticle development	24/612	122/6753	0.000199918	0.00999645
GO:0070972	protein localization to endoplasmic reticulum	8/612	20/6753	0.000204347	0.00999645
GO:0072329	monocarboxylic acid catabolic process	10/612	31/6753	0.000265239	0.0126337
GO:1901606	alpha-amino acid catabolic process	8/612	21/6753	0.000304152	0.0141158
GO:0043648	dicarboxylic acid metabolic process	7/612	17/6753	0.000420012	0.0190055
GO:0042445	hormone metabolic process	12/612	45/6753	0.000482885	0.0213176
GO:0009084	glutamine family amino acid biosynthetic process	6/612	13/6753	0.000532169	0.0229339
GO:0006733	oxidoreduction coenzyme metabolic process	10/612	34/6753	0.000610851	0.0256017
GO:0070328	triglyceride homeostasis	8/612	23/6753	0.000622361	0.0256017
GO:0006090	pyruvate metabolic process	8/612	24/6753	0.00086042	0.0331364
GO:0055090	acylglycerol homeostasis	8/612	24/6753	0.00086042	0.0331364
GO:0009066	aspartate family amino acid metabolic process	6/612	14/6753	0.000860449	0.0331364
GO:0017085	response to insecticide	7/612	19/6753	0.000926312	0.0349297
GO:0044711	single-organism biosynthetic process	47/612	331/6753	0.00112466	0.0415434
GO:0009064	glutamine family amino acid metabolic process	8/612	25/6753	0.00116634	0.0420805
GO:0009636	response to toxic substance	9/612	31/6753	0.00126534	0.0420805
GO:0016052	carbohydrate catabolic process	7/612	20/6753	0.00131506	0.0420805
GO:0044724	single-organism carbohydrate catabolic process	7/612	20/6753	0.00131506	0.0420805
GO:0009135	purine nucleoside diphosphate metabolic process	6/612	15/6753	0.00132519	0.0420805
GO:0009179	purine ribonucleoside diphosphate metabolic process	6/612	15/6753	0.00132519	0.0420805
GO:0009185	ribonucleoside diphosphate metabolic process	6/612	15/6753	0.00132519	0.0420805
GO:0046031	ADP metabolic process	6/612	15/6753	0.00132519	0.0420805
GO:0044283	small molecule biosynthetic process	17/612	85/6753	0.00136627	0.042637
GO:0006520	cellular amino acid metabolic process	19/612	100/6753	0.00139411	0.0427685
GO:0055088	lipid homeostasis	11/612	44/6753	0.0014751	0.0444989
GO:0006030	chitin metabolic process	9/612	32/6753	0.00162158	0.0481157
GO:0030258	lipid modification	13/612	58/6753	0.00167965	0.0490348

## Sheet: summary_fdr05_MER_GO_BP
ID	Description	GeneRatio	BgRatio	pvalue	p.adjust
GO:0055114	oxidation-reduction process	289/3802	383/6753	9.01946e-16	2.0366e-12
GO:0005975	carbohydrate metabolic process	229/3802	296/6753	8.82335e-15	9.96156e-12
GO:0032787	monocarboxylic acid metabolic process	80/3802	86/6753	2.94127e-14	2.2138e-11
GO:0006082	organic acid metabolic process	191/3802	245/6753	4.48094e-13	2.52949e-10
GO:0043436	oxoacid metabolic process	157/3802	199/6753	1.03806e-11	4.68787e-09
GO:0019752	carboxylic acid metabolic process	156/3802	198/6753	1.47708e-11	5.55873e-09
GO:0044712	single-organism catabolic process	122/3802	149/6753	2.25348e-11	7.26908e-09
GO:0035239	tube morphogenesis	330/3802	470/6753	9.76324e-11	2.75568e-08
GO:0060562	epithelial tube morphogenesis	313/3802	446/6753	3.39592e-10	8.51998e-08
GO:0007610	behavior	339/3802	488/6753	4.18851e-10	9.45766e-08
GO:0009886	post-embryonic animal morphogenesis	335/3802	482/6753	4.89013e-10	1.00381e-07
GO:0044723	single-organism carbohydrate metabolic process	171/3802	226/6753	6.12205e-10	1.15197e-07
GO:0048707	instar larval or pupal morphogenesis	328/3802	473/6753	1.14346e-09	1.9861e-07
GO:0007552	metamorphosis	335/3802	487/6753	3.21319e-09	5.18242e-07
GO:0007560	imaginal disc morphogenesis	275/3802	394/6753	1.03612e-08	1.46223e-06
GO:0048563	post-embryonic animal organ morphogenesis	275/3802	394/6753	1.03612e-08	1.46223e-06
GO:0035220	wing disc development	283/3802	407/6753	1.13631e-08	1.50928e-06
GO:0006631	fatty acid metabolic process	53/3802	59/6753	1.94149e-08	2.39508e-06
GO:0007611	learning or memory	110/3802	140/6753	2.12142e-08	2.39508e-06
GO:0050890	cognition	110/3802	140/6753	2.12142e-08	2.39508e-06
GO:0044708	single-organism behavior	239/3802	339/6753	2.52109e-08	2.71077e-06
GO:0009607	response to biotic stimulus	190/3802	263/6753	3.98475e-08	4.0898e-06
GO:0006952	defense response	215/3802	303/6753	5.70161e-08	5.59749e-06
GO:0043207	response to external biotic stimulus	188/3802	261/6753	6.76679e-08	5.95749e-06
GO:0051707	response to other organism	188/3802	261/6753	6.76679e-08	5.95749e-06
GO:0048737	imaginal disc-derived appendage development	245/3802	351/6753	6.86802e-08	5.95749e-06
GO:0048569	post-embryonic animal organ development	306/3802	449/6753	7.12367e-08	5.95749e-06
GO:0098542	defense response to other organism	145/3802	195/6753	8.93925e-08	7.20887e-06
GO:0035114	imaginal disc-derived appendage morphogenesis	242/3802	347/6753	9.32691e-08	7.26212e-06
GO:0007472	wing disc morphogenesis	218/3802	309/6753	9.74556e-08	7.33516e-06
GO:0035107	appendage morphogenesis	242/3802	348/6753	1.37548e-07	1.00188e-05
GO:0048736	appendage development	245/3802	354/6753	2.17414e-07	1.53413e-05
GO:0007476	imaginal disc-derived wing morphogenesis	213/3802	304/6753	3.23234e-07	2.2117e-05
GO:0035120	post-embryonic appendage morphogenesis	236/3802	341/6753	3.674e-07	2.43997e-05
GO:0007613	memory	75/3802	93/6753	5.81588e-07	3.75207e-05
GO:0002376	immune system process	237/3802	344/6753	6.15378e-07	3.85979e-05
GO:0006811	ion transport	175/3802	246/6753	7.72245e-07	4.71278e-05
GO:0009056	catabolic process	273/3802	403/6753	8.53896e-07	5.07394e-05
GO:0006090	pyruvate metabolic process	24/3802	24/6753	9.9666e-07	5.77041e-05
GO:1901135	carbohydrate derivative metabolic process	233/3802	339/6753	1.02817e-06	5.804e-05
GO:0006732	coenzyme metabolic process	62/3802	75/6753	1.0931e-06	6.02006e-05
GO:0055085	transmembrane transport	211/3802	304/6753	1.12152e-06	6.02951e-05
GO:0019362	pyridine nucleotide metabolic process	28/3802	29/6753	1.31494e-06	6.74805e-05
GO:0046496	nicotinamide nucleotide metabolic process	28/3802	29/6753	1.31494e-06	6.74805e-05
GO:0006959	humoral immune response	79/3802	100/6753	1.4304e-06	7.14426e-05
GO:0044242	cellular lipid catabolic process	38/3802	42/6753	1.45543e-06	7.14426e-05
GO:0044262	cellular carbohydrate metabolic process	133/3802	182/6753	1.61208e-06	7.74482e-05
GO:0007616	long-term memory	53/3802	63/6753	2.30313e-06	0.000108343
GO:0006091	generation of precursor metabolites and energy	99/3802	131/6753	2.96065e-06	0.000136432
GO:0007635	chemosensory behavior	81/3802	104/6753	3.02359e-06	0.000136545
GO:0042742	defense response to bacterium	114/3802	154/6753	3.15819e-06	0.000139827
GO:0072524	pyridine-containing compound metabolic process	30/3802	32/6753	3.23307e-06	0.00014039
GO:1901575	organic substance catabolic process	263/3802	391/6753	3.32276e-06	0.000141562
GO:0009628	response to abiotic stimulus	222/3802	325/6753	3.77386e-06	0.000157803
GO:0006955	immune response	166/3802	236/6753	4.57645e-06	0.000187884
GO:0009617	response to bacterium	127/3802	175/6753	5.04671e-06	0.000203491
GO:0044282	small molecule catabolic process	58/3802	71/6753	5.21078e-06	0.00020642
GO:0042592	homeostatic process	194/3802	281/6753	5.35154e-06	0.000208341
GO:0042048	olfactory behavior	77/3802	99/6753	5.8359e-06	0.000213861
GO:0009126	purine nucleoside monophosphate metabolic process	81/3802	105/6753	5.96087e-06	0.000213861
GO:0009167	purine ribonucleoside monophosphate metabolic process	81/3802	105/6753	5.96087e-06	0.000213861
GO:0009123	nucleoside monophosphate metabolic process	85/3802	111/6753	5.96688e-06	0.000213861
GO:0009161	ribonucleoside monophosphate metabolic process	85/3802	111/6753	5.96688e-06	0.000213861
GO:0005996	monosaccharide metabolic process	124/3802	171/6753	6.96116e-06	0.000245598
GO:0006812	cation transport	122/3802	168/6753	7.33658e-06	0.000251
GO:0019318	hexose metabolic process	122/3802	168/6753	7.33658e-06	0.000251
GO:0006733	oxidoreduction coenzyme metabolic process	31/3802	34/6753	9.99346e-06	0.000327848
GO:0016052	carbohydrate catabolic process	20/3802	20/6753	1.00184e-05	0.000327848
GO:0044724	single-organism carbohydrate catabolic process	20/3802	20/6753	1.00184e-05	0.000327848
GO:0055086	nucleobase-containing small molecule metabolic process	150/3802	213/6753	1.18978e-05	0.000383789
GO:0046128	purine ribonucleoside metabolic process	88/3802	117/6753	1.46096e-05	0.000464628
GO:0016054	organic acid catabolic process	46/3802	55/6753	1.51178e-05	0.00047411
GO:1901657	glycosyl compound metabolic process	101/3802	137/6753	1.55179e-05	0.000479993
GO:0006629	lipid metabolic process	189/3802	276/6753	1.58227e-05	0.000482805
GO:0006753	nucleoside phosphate metabolic process	133/3802	187/6753	1.68378e-05	0.000506929
GO:0009117	nucleotide metabolic process	131/3802	184/6753	1.79368e-05	0.000532912
GO:0042278	purine nucleoside metabolic process	89/3802	119/6753	1.92326e-05	0.000556787
GO:0046395	carboxylic acid catabolic process	43/3802	51/6753	1.92336e-05	0.000556787
GO:0040003	chitin-based cuticle development	63/3802	80/6753	2.03484e-05	0.000581603
GO:0009144	purine nucleoside triphosphate metabolic process	75/3802	98/6753	2.18878e-05	0.000597141
GO:0009199	ribonucleoside triphosphate metabolic process	75/3802	98/6753	2.18878e-05	0.000597141
GO:0009205	purine ribonucleoside triphosphate metabolic process	75/3802	98/6753	2.18878e-05	0.000597141
GO:0046034	ATP metabolic process	73/3802	95/6753	2.19498e-05	0.000597141
GO:0034440	lipid oxidation	26/3802	28/6753	2.51119e-05	0.000675032
GO:0009116	nucleoside metabolic process	99/3802	135/6753	2.72818e-05	0.000724733
GO:0016042	lipid catabolic process	49/3802	60/6753	2.90558e-05	0.000755145
GO:0009620	response to fungus	42/3802	50/6753	2.90955e-05	0.000755145
GO:0019731	antibacterial humoral response	37/3802	43/6753	2.95041e-05	0.000757048
GO:0048878	chemical homeostasis	89/3802	120/6753	3.35485e-05	0.000851151
GO:0050830	defense response to Gram-positive bacterium	31/3802	35/6753	4.00783e-05	0.00100552
GO:0007612	learning	61/3802	78/6753	4.06554e-05	0.00100879
GO:0019395	fatty acid oxidation	25/3802	27/6753	4.1676e-05	0.00102287
GO:0072329	monocarboxylic acid catabolic process	28/3802	31/6753	4.29816e-05	0.00104358
GO:0008306	associative learning	54/3802	68/6753	5.21472e-05	0.00125264
GO:0051301	cell division	124/3802	176/6753	6.53422e-05	0.00155308
GO:0009062	fatty acid catabolic process	27/3802	30/6753	6.94794e-05	0.00163421
GO:0009119	ribonucleoside metabolic process	90/3802	123/6753	7.23149e-05	0.00168337
GO:0072521	purine-containing compound metabolic process	113/3802	159/6753	7.589e-05	0.00174857
GO:0042335	cuticle development	89/3802	122/6753	9.53219e-05	0.00217354
GO:0007431	salivary gland development	112/3802	158/6753	9.7222e-05	0.00217354
GO:0035272	exocrine system development	112/3802	158/6753	9.7222e-05	0.00217354
GO:0019693	ribose phosphate metabolic process	110/3802	155/6753	0.00010372	0.00229608
GO:0051050	positive regulation of transport	70/3802	93/6753	0.000105029	0.00230248
GO:0030431	sleep	94/3802	130/6753	0.000106782	0.0023184
GO:0019730	antimicrobial humoral response	64/3802	84/6753	0.000110891	0.00238469
GO:0009141	nucleoside triphosphate metabolic process	75/3802	101/6753	0.000129239	0.00275303
GO:0048732	gland development	136/3802	197/6753	0.00013731	0.00288241
GO:0007435	salivary gland morphogenesis	93/3802	129/6753	0.000139142	0.00288241
GO:0022612	gland morphogenesis	93/3802	129/6753	0.000139142	0.00288241
GO:0015672	monovalent inorganic cation transport	67/3802	89/6753	0.000146087	0.00299877
GO:0008356	asymmetric cell division	59/3802	77/6753	0.000155432	0.00316185
GO:0046394	carboxylic acid biosynthetic process	33/3802	39/6753	0.000163479	0.00329586
GO:0045176	apical protein localization	15/3802	15/6753	0.000178846	0.00357375
GO:0006163	purine nucleotide metabolic process	104/3802	147/6753	0.000193348	0.00382965
GO:0006006	glucose metabolic process	109/3802	155/6753	0.000201355	0.00395357
GO:0009416	response to light stimulus	95/3802	133/6753	0.00020737	0.00403656
GO:0009314	response to radiation	112/3802	160/6753	0.000222213	0.00428852
GO:0060541	respiratory system development	137/3802	200/6753	0.000226621	0.00433653
GO:0019637	organophosphate metabolic process	185/3802	278/6753	0.000238475	0.00452501
GO:0009150	purine ribonucleotide metabolic process	103/3802	146/6753	0.000246651	0.00464115
GO:0070482	response to oxygen levels	41/3802	51/6753	0.00025872	0.00482802
GO:0048754	branching morphogenesis of an epithelial tube	43/3802	54/6753	0.000273549	0.00498125
GO:0060446	branching involved in open tracheal system development	43/3802	54/6753	0.000273549	0.00498125
GO:0061138	morphogenesis of a branching epithelium	43/3802	54/6753	0.000273549	0.00498125
GO:0008355	olfactory learning	47/3802	60/6753	0.000292889	0.00529075
GO:0098660	inorganic ion transmembrane transport	53/3802	69/6753	0.000300365	0.00538274
GO:0009584	detection of visible light	29/3802	34/6753	0.000314729	0.00556927
GO:0006096	glycolytic process	14/3802	14/6753	0.000318174	0.00556927
GO:0006757	ATP generation from ADP	14/3802	14/6753	0.000318174	0.00556927
GO:0030100	regulation of endocytosis	36/3802	44/6753	0.000322155	0.00559558
GO:0006109	regulation of carbohydrate metabolic process	105/3802	150/6753	0.000346406	0.0058696
GO:0009259	ribonucleotide metabolic process	105/3802	150/6753	0.000346406	0.0058696
GO:0044248	cellular catabolic process	214/3802	327/6753	0.000348244	0.0058696
GO:0016053	organic acid biosynthetic process	38/3802	47/6753	0.000350928	0.0058696
GO:0098722	asymmetric stem cell division	38/3802	47/6753	0.000350928	0.0058696
GO:0022610	biological adhesion	125/3802	182/6753	0.000355491	0.00590219
GO:0036293	response to decreased oxygen levels	40/3802	50/6753	0.000374111	0.006166
GO:0001763	morphogenesis of a branching structure	44/3802	56/6753	0.000404727	0.00662227
GO:0017145	stem cell division	52/3802	68/6753	0.000415499	0.00674961
GO:0007568	aging	102/3802	146/6753	0.000469464	0.00757178
GO:0006635	fatty acid beta-oxidation	20/3802	22/6753	0.000501906	0.00803762
GO:0007155	cell adhesion	123/3802	180/6753	0.00054463	0.00866038
GO:0098655	cation transmembrane transport	53/3802	70/6753	0.000562543	0.00887485
GO:0009084	glutamine family amino acid biosynthetic process	13/3802	13/6753	0.000565978	0.00887485
GO:0098662	inorganic cation transmembrane transport	51/3802	67/6753	0.000572408	0.00890651
GO:1901565	organonitrogen compound catabolic process	49/3802	64/6753	0.000579028	0.00890651
GO:0031032	actomyosin structure organization	45/3802	58/6753	0.00057983	0.00890651
GO:0048066	developmental pigmentation	64/3802	87/6753	0.000617897	0.0094271
GO:0044711	single-organism biosynthetic process	215/3802	331/6753	0.000628797	0.00949096
GO:0030239	myofibril assembly	32/3802	39/6753	0.000636217	0.00949096
GO:0050832	defense response to fungus	32/3802	39/6753	0.000636217	0.00949096
GO:0007424	open tracheal system development	132/3802	195/6753	0.000638895	0.00949096

## Sheet: summary_fdr05_EFM_go
ID	Description	GeneRatio	BgRatio	pvalue	p.adjust
GO:0002181	cytoplasmic translation	45/430	87/6753	1.77001e-31	2.82317e-28
GO:0006412	translation	60/430	347/6753	3.30449e-13	2.63533e-10
GO:0043043	peptide biosynthetic process	64/430	389/6753	5.22519e-13	2.77806e-10
GO:0043604	amide biosynthetic process	64/430	393/6753	8.46623e-13	3.37591e-10
GO:0006518	peptide metabolic process	66/430	429/6753	5.28772e-12	1.68678e-09
GO:0043603	cellular amide metabolic process	66/430	440/6753	1.70905e-11	4.54324e-09
GO:0051298	centrosome duplication	19/430	64/6753	7.67596e-09	1.74902e-06
GO:0031023	microtubule organizing center organization	22/430	98/6753	1.38384e-07	2.75903e-05
GO:0007098	centrosome cycle	19/430	77/6753	2.0594e-07	3.64971e-05
GO:0051297	centrosome organization	21/430	95/6753	3.53127e-07	5.63238e-05
GO:0044712	single-organism catabolic process	26/430	149/6753	1.94893e-06	0.000282595
GO:0006082	organic acid metabolic process	34/430	245/6753	1.14511e-05	0.00152204
GO:0019752	carboxylic acid metabolic process	29/430	198/6753	1.83256e-05	0.00224841
GO:0043436	oxoacid metabolic process	29/430	199/6753	2.02064e-05	0.00230209
GO:0003012	muscle system process	8/430	27/6753	0.000191503	0.0203631
GO:0000226	microtubule cytoskeleton organization	28/430	215/6753	0.000210166	0.0209509
GO:0032787	monocarboxylic acid metabolic process	15/430	86/6753	0.000297146	0.0278793
GO:0044282	small molecule catabolic process	13/430	71/6753	0.000457984	0.0405824

## Sheet: summary_fdr05_RFM_go
ID	Description	GeneRatio	BgRatio	pvalue	p.adjust
GO:0055114	oxidation-reduction process	221/2363	383/6753	8.32695e-21	1.86857e-17
GO:0032787	monocarboxylic acid metabolic process	65/2363	86/6753	1.2523e-14	1.40508e-11
GO:0006082	organic acid metabolic process	139/2363	245/6753	1.22345e-12	9.15137e-10
GO:0005975	carbohydrate metabolic process	160/2363	296/6753	5.41476e-12	3.03768e-09
GO:0044712	single-organism catabolic process	92/2363	149/6753	1.60071e-11	7.18398e-09
GO:0006631	fatty acid metabolic process	45/2363	59/6753	9.48492e-11	3.54736e-08
GO:0043436	oxoacid metabolic process	113/2363	199/6753	1.56433e-10	5.01478e-08
GO:0019752	carboxylic acid metabolic process	112/2363	198/6753	2.60175e-10	7.2979e-08
GO:0009056	catabolic process	192/2363	403/6753	4.76934e-08	1.18915e-05
GO:0016042	lipid catabolic process	41/2363	60/6753	1.32322e-07	2.96931e-05
GO:0006629	lipid metabolic process	137/2363	276/6753	2.37475e-07	4.76402e-05
GO:0006732	coenzyme metabolic process	48/2363	75/6753	2.5476e-07	4.76402e-05
GO:0044242	cellular lipid catabolic process	31/2363	42/6753	3.06696e-07	5.29404e-05
GO:1901575	organic substance catabolic process	183/2363	391/6753	4.74875e-07	7.61156e-05
GO:0007610	behavior	221/2363	488/6753	7.02661e-07	0.000102581
GO:0019731	antibacterial humoral response	31/2363	43/6753	7.31412e-07	0.000102581
GO:0006959	humoral immune response	58/2363	100/6753	1.87873e-06	0.000235143
GO:0009620	response to fungus	34/2363	50/6753	1.88617e-06	0.000235143
GO:0034440	lipid oxidation	22/2363	28/6753	2.91347e-06	0.000344096
GO:0016052	carbohydrate catabolic process	17/2363	20/6753	5.8782e-06	0.000628128
GO:0044724	single-organism carbohydrate catabolic process	17/2363	20/6753	5.8782e-06	0.000628128
GO:0044723	single-organism carbohydrate metabolic process	111/2363	226/6753	6.3268e-06	0.000645333
GO:0019395	fatty acid oxidation	21/2363	27/6753	6.6198e-06	0.000645862
GO:0006091	generation of precursor metabolites and energy	70/2363	131/6753	9.75151e-06	0.000911766
GO:0006090	pyruvate metabolic process	19/2363	24/6753	1.18561e-05	0.0010642
GO:0009607	response to biotic stimulus	125/2363	263/6753	1.31942e-05	0.00113876
GO:0006952	defense response	141/2363	303/6753	1.49041e-05	0.00123869
GO:0051186	cofactor metabolic process	53/2363	94/6753	1.60482e-05	0.00128615
GO:0044282	small molecule catabolic process	42/2363	71/6753	2.54209e-05	0.00184392
GO:0043207	response to external biotic stimulus	123/2363	261/6753	2.54731e-05	0.00184392
GO:0051707	response to other organism	123/2363	261/6753	2.54731e-05	0.00184392
GO:0072329	monocarboxylic acid catabolic process	22/2363	31/6753	4.67818e-05	0.00321483
GO:0044708	single-organism behavior	153/2363	339/6753	4.87096e-05	0.00321483
GO:1901135	carbohydrate derivative metabolic process	153/2363	339/6753	4.87096e-05	0.00321483
GO:0050830	defense response to Gram-positive bacterium	24/2363	35/6753	5.15112e-05	0.0033026
GO:0044248	cellular catabolic process	148/2363	327/6753	5.44812e-05	0.003396
GO:0055086	nucleobase-containing small molecule metabolic process	102/2363	213/6753	5.61587e-05	0.00340595
GO:0006635	fatty acid beta-oxidation	17/2363	22/6753	6.14589e-05	0.00358631
GO:0019730	antimicrobial humoral response	47/2363	84/6753	6.23289e-05	0.00358631
GO:0009062	fatty acid catabolic process	21/2363	30/6753	9.63638e-05	0.00540601
GO:0007635	chemosensory behavior	55/2363	104/6753	0.000124122	0.00647431
GO:0016054	organic acid catabolic process	33/2363	55/6753	0.000126437	0.00647431
GO:0009123	nucleoside monophosphate metabolic process	58/2363	111/6753	0.000126947	0.00647431
GO:0009161	ribonucleoside monophosphate metabolic process	58/2363	111/6753	0.000126947	0.00647431
GO:0055085	transmembrane transport	137/2363	304/6753	0.000131157	0.00654034
GO:0009116	nucleoside metabolic process	68/2363	135/6753	0.00015034	0.00733395
GO:0009126	purine nucleoside monophosphate metabolic process	55/2363	105/6753	0.000173015	0.00789282
GO:0009167	purine ribonucleoside monophosphate metabolic process	55/2363	105/6753	0.000173015	0.00789282
GO:0042278	purine nucleoside metabolic process	61/2363	119/6753	0.000173997	0.00789282
GO:0016051	carbohydrate biosynthetic process	19/2363	27/6753	0.000187751	0.00789282
GO:0009117	nucleotide metabolic process	88/2363	184/6753	0.000189006	0.00789282
GO:0046394	carboxylic acid biosynthetic process	25/2363	39/6753	0.000192021	0.00789282
GO:0046128	purine ribonucleoside metabolic process	60/2363	117/6753	0.000193199	0.00789282
GO:0019362	pyridine nucleotide metabolic process	20/2363	29/6753	0.000195953	0.00789282
GO:0046496	nicotinamide nucleotide metabolic process	20/2363	29/6753	0.000195953	0.00789282
GO:0006955	immune response	109/2363	236/6753	0.00019957	0.00789282
GO:0009636	response to toxic substance	21/2363	31/6753	0.000200486	0.00789282
GO:0006964	positive regulation of biosynthetic process of antibacterial peptides active against Gram-negative bacteria	10/2363	11/6753	0.00020415	0.0078985
GO:0006753	nucleoside phosphate metabolic process	89/2363	187/6753	0.000215311	0.00818911
GO:0042048	olfactory behavior	52/2363	99/6753	0.000235722	0.00881599
GO:0098542	defense response to other organism	92/2363	195/6753	0.000249348	0.0090398
GO:0006508	proteolysis	187/2363	436/6753	0.000250793	0.0090398
GO:0044255	cellular lipid metabolic process	94/2363	200/6753	0.000253791	0.0090398
GO:1901657	glycosyl compound metabolic process	68/2363	137/6753	0.0002624	0.00915524
GO:0007498	mesoderm development	40/2363	72/6753	0.000265192	0.00915524
GO:0006790	sulfur compound metabolic process	48/2363	91/6753	0.000355823	0.0117727
GO:0009144	purine nucleoside triphosphate metabolic process	51/2363	98/6753	0.000361995	0.0117727
GO:0009199	ribonucleoside triphosphate metabolic process	51/2363	98/6753	0.000361995	0.0117727
GO:0009205	purine ribonucleoside triphosphate metabolic process	51/2363	98/6753	0.000361995	0.0117727
GO:0044262	cellular carbohydrate metabolic process	86/2363	182/6753	0.000368319	0.0118072
GO:1901565	organonitrogen compound catabolic process	36/2363	64/6753	0.000384434	0.0121503
GO:0072524	pyridine-containing compound metabolic process	21/2363	32/6753	0.000391686	0.0122076
GO:0046395	carboxylic acid catabolic process	30/2363	51/6753	0.000413702	0.0127171
GO:0008340	determination of adult lifespan	68/2363	140/6753	0.000574358	0.017417
GO:0046034	ATP metabolic process	49/2363	95/6753	0.000612076	0.0183133
GO:0050832	defense response to fungus	24/2363	39/6753	0.000625089	0.0184183
GO:0007616	long-term memory	35/2363	63/6753	0.000631999	0.0184183
GO:0010259	multicellular organism aging	69/2363	143/6753	0.000662891	0.0190709
GO:0007568	aging	70/2363	146/6753	0.000760819	0.0212575
GO:0045471	response to ethanol	37/2363	68/6753	0.000763657	0.0212575
GO:0044272	sulfur compound biosynthetic process	19/2363	29/6753	0.000767318	0.0212575
GO:0005996	monosaccharide metabolic process	80/2363	171/6753	0.000847934	0.0232044
GO:0009141	nucleoside triphosphate metabolic process	51/2363	101/6753	0.000903873	0.024282
GO:0072521	purine-containing compound metabolic process	75/2363	159/6753	0.000908954	0.024282
GO:0010876	lipid localization	35/2363	64/6753	0.000930785	0.0245727
GO:0006575	cellular modified amino acid metabolic process	30/2363	53/6753	0.00100706	0.0257845
GO:0009119	ribonucleoside metabolic process	60/2363	123/6753	0.00103348	0.0257845
GO:0005977	glycogen metabolic process	11/2363	14/6753	0.00109159	0.0257845
GO:0006073	cellular glucan metabolic process	11/2363	14/6753	0.00109159	0.0257845
GO:0006096	glycolytic process	11/2363	14/6753	0.00109159	0.0257845
GO:0006112	energy reserve metabolic process	11/2363	14/6753	0.00109159	0.0257845
GO:0006757	ATP generation from ADP	11/2363	14/6753	0.00109159	0.0257845
GO:0034637	cellular carbohydrate biosynthetic process	11/2363	14/6753	0.00109159	0.0257845
GO:0042398	cellular modified amino acid biosynthetic process	11/2363	14/6753	0.00109159	0.0257845
GO:0044042	glucan metabolic process	11/2363	14/6753	0.00109159	0.0257845
GO:0043902	positive regulation of multi-organism process	23/2363	38/6753	0.00112336	0.0262585
GO:0009617	response to bacterium	81/2363	175/6753	0.00117208	0.0271149
GO:0006733	oxidoreduction coenzyme metabolic process	21/2363	34/6753	0.00127327	0.0282902
GO:0006081	cellular aldehyde metabolic process	12/2363	16/6753	0.00128328	0.0282902
GO:0006633	fatty acid biosynthetic process	12/2363	16/6753	0.00128328	0.0282902
GO:0072330	monocarboxylic acid biosynthetic process	12/2363	16/6753	0.00128328	0.0282902
GO:0019318	hexose metabolic process	78/2363	168/6753	0.00128592	0.0282902
GO:0016053	organic acid biosynthetic process	27/2363	47/6753	0.00131643	0.0286803
GO:0002376	immune system process	147/2363	344/6753	0.00136806	0.0295184
GO:0006026	aminoglycan catabolic process	13/2363	18/6753	0.00141486	0.0296725
GO:0006165	nucleoside diphosphate phosphorylation	13/2363	18/6753	0.00141486	0.0296725
GO:0046939	nucleotide phosphorylation	13/2363	18/6753	0.00141486	0.0296725
GO:0006099	tricarboxylic acid cycle	18/2363	28/6753	0.00146652	0.0304709
GO:0006576	cellular biogenic amine metabolic process	14/2363	20/6753	0.00149411	0.0304798
GO:0031589	cell-substrate adhesion	14/2363	20/6753	0.00149411	0.0304798
GO:1900426	positive regulation of defense response to bacterium	16/2363	24/6753	0.00153274	0.0309862
GO:0009108	coenzyme biosynthetic process	24/2363	41/6753	0.00169734	0.0340075
GO:0030431	sleep	62/2363	130/6753	0.00174976	0.0347474
GO:0007611	learning or memory	66/2363	140/6753	0.00183141	0.0357364
GO:0050890	cognition	66/2363	140/6753	0.00183141	0.0357364
GO:0015980	energy derivation by oxidation of organic compounds	52/2363	106/6753	0.00185925	0.0359669
GO:0002181	cytoplasmic translation	44/2363	87/6753	0.00190316	0.0363012
GO:0019693	ribose phosphate metabolic process	72/2363	155/6753	0.00190889	0.0363012
GO:0044711	single-organism biosynthetic process	141/2363	331/6753	0.00197298	0.0372049
GO:0009225	nucleotide-sugar metabolic process	9/2363	11/6753	0.0020189	0.0377534
GO:0044283	small molecule biosynthetic process	43/2363	85/6753	0.00211773	0.0392742
GO:0009886	post-embryonic animal morphogenesis	198/2363	482/6753	0.00231661	0.0426105
GO:0055088	lipid homeostasis	25/2363	44/6753	0.00242863	0.0429398
GO:0010623	programmed cell death involved in cell development	61/2363	129/6753	0.00244756	0.0429398
GO:0002118	aggressive behavior	29/2363	53/6753	0.00246764	0.0429398
GO:0002812	biosynthetic process of antibacterial peptides active against Gram-negative bacteria	10/2363	13/6753	0.0024876	0.0429398
GO:0002813	regulation of biosynthetic process of antibacterial peptides active against Gram-negative bacteria	10/2363	13/6753	0.0024876	0.0429398
GO:0006637	acyl-CoA metabolic process	10/2363	13/6753	0.0024876	0.0429398
GO:0035383	thioester metabolic process	10/2363	13/6753	0.0024876	0.0429398
GO:0050878	regulation of body fluid levels	10/2363	13/6753	0.0024876	0.0429398
GO:0042742	defense response to bacterium	71/2363	154/6753	0.00260101	0.0443812
GO:0002833	positive regulation of response to biotic stimulus	18/2363	29/6753	0.00261066	0.0443812
GO:0048565	digestive tract development	38/2363	74/6753	0.00267509	0.0447978
GO:0055123	digestive system development	38/2363	74/6753	0.00267509	0.0447978
GO:0007613	memory	46/2363	93/6753	0.00269935	0.0448692
GO:0009135	purine nucleoside diphosphate metabolic process	11/2363	15/6753	0.0027976	0.0451642
GO:0009179	purine ribonucleoside diphosphate metabolic process	11/2363	15/6753	0.0027976	0.0451642
GO:0009185	ribonucleoside diphosphate metabolic process	11/2363	15/6753	0.0027976	0.0451642
GO:0046031	ADP metabolic process	11/2363	15/6753	0.0027976	0.0451642
GO:0002807	positive regulation of antimicrobial peptide biosynthetic process	16/2363	25/6753	0.00288256	0.0455381
GO:0009127	purine nucleoside monophosphate biosynthetic process	16/2363	25/6753	0.00288256	0.0455381
GO:0009168	purine ribonucleoside monophosphate biosynthetic process	16/2363	25/6753	0.00288256	0.0455381
GO:0051705	multi-organism behavior	31/2363	58/6753	0.00290194	0.0455381
GO:0007552	metamorphosis	199/2363	487/6753	0.00301775	0.0464735
GO:0006811	ion transport	107/2363	246/6753	0.00301967	0.0464735
GO:0002803	positive regulation of antibacterial peptide production	14/2363	21/6753	0.00304439	0.0464735
GO:0006963	positive regulation of antibacterial peptide biosynthetic process	14/2363	21/6753	0.00304439	0.0464735
GO:0019915	lipid storage	22/2363	38/6753	0.00317791	0.048184
