# Supplementary material for: Perturbation of IIS/TOR signaling alters the landscape of sex-differential gene expression in Drosophila
Source: BMC Genomics. 2018 Dec 10;19:893. doi: 10.1186/s12864-018-5308-3 (PMC6288939; doi:10.1186/s12864-018-5308-3)
Supplement: Supplementary file 8 — Between Sex Comparison Gene Level Categories. (XLSX 212 kb) [file 12864_2018_5308_MOESM8_ESM.xlsx]

## Sheet: README
Additional file 8: Gene categories for the between sex comparisons. Categories correspond to those in Figure 1C and Supplemental Table 1A-B. Categories are based on exon level assignments. In some cases the exons of a gene may be placed in different categories. For this reason, genes can belong to multiple categories on the basis of exon level assignments. If an exon had opposing effects in each …	Tab 1: Female-biased, InRDN + Control. Tab 2: Male-biased, InRDN + Control. Tab 3: Female-biased, InRDN Only. Tab 4: Female-biased, Control Only. Tab 5: Male-biased, InRDN Only. Tab 6: Male-biased, Control Only.
Column	Description
Gene Symbol	The gene symbol (Release 5, FB5.51 annotation)
Chromosome	The chromosomal location
GO Biological Process	The Biological Process GO term names (descriptions) corresponding to the gene.
GO Cellular Component	The Cellular Compartment GO term names (descriptions) corresponding to the gene.
GO Molecular Function	The Molecular Function GO term names (descriptions) corresponding to the gene.
Two Fold (1 if true, 0 if false)	Genes with exons with significant (FDR < 0.01), two fold, differences (those greater than |ln(0.5)|) in the specified category for the within sex comparisons.

## Sheet: Female-biased, InRDN + Control
symbol_cat	chrom	GO_biopro_cat	GO_celcomp_cat	GO_molfunc_cat	Two Fold (1 if true, 0 if false)
CG13360	X			transferase activity, transferring phosphorus-containing groups	1
Acox57D-d	2R	fatty acid beta-oxidation		acyl-CoA oxidase activity|palmitoyl-CoA oxidase activity|flavin adenine dinucleotide binding	1
CG32523	X	proteolysis		serine-type endopeptidase activity	1
CG3823	X		intracellular	vitamin E binding	1
CG7227	2L	cell adhesion	integral to plasma membrane|membrane	scavenger receptor activity	1
Vago	X	defense response to virus	extracellular space		1
sug	2R	cellular response to nutrient|response to starvation|insulin-like growth factor receptor signaling pathway	nuclear speck	nucleic acid binding|zinc ion binding	1
CG5142	2L	cilium assembly			1
Cht2	3L	carbohydrate metabolic process|cuticle chitin catabolic process		chitinase activity	1
Cyp4d1	X	oxidation-reduction process	lipid particle|membrane|intracellular membrane-bounded organelle	iron ion binding|oxidoreductase activity, acting on paired donors, with incorporation or reduction of molecular oxygen|heme binding	1
CG43448	3R				1
psh	X	proteolysis|positive regulation of antifungal peptide biosynthetic process|regulation of Toll signaling pathway	extracellular region	serine-type endopeptidase activity|peptidase activity	1
tw	X	somatic muscle development|muscle attachment|protein O-linked mannosylation	endoplasmic reticulum|membrane|integral to membrane	dolichyl-phosphate-mannose-protein mannosyltransferase activity	1
sesB	X	regulation of action potential|mitochondrial transport|synaptic transmission|flight behavior|determination of adult lifespan|response to mechanical stimulus|ADP transport|ATP transport|cellular response to oxidative stress|locomotion|muscle cell homeostasis|synaptic growth at neuromuscular junction|cytosolic calcium ion homeostasis|mitochondrial calcium ion homeostasis|transmembrane transport|neu…	mitochondrial envelope|mitochondrial inner membrane|lipid particle|integral to membrane		1
CG32495	X	glutathione biosynthetic process|detoxification of arsenic-containing substance		glutathione synthase activity|ATP binding	1
GS	X	glutathione biosynthetic process|detoxification of arsenic-containing substance		glutathione synthase activity|ATP binding	1
Rootletin	3R		ciliary rootlet		1
CG4259	2L	proteolysis		serine-type endopeptidase activity	1
rost	2L	myoblast fusion	membrane|integral to membrane		1
CG3597	2L	oxidation-reduction process		oxidoreductase activity	1
Gbs-76A	3L			protein phosphatase 1 binding|protein phosphatase type 1 regulator activity	1
CG11741	3R				1
CG8654	2R	transmembrane transport	integral to membrane		1
CG5773	2R				1
Obp99a	3R	sensory perception of chemical stimulus|response to pheromone|olfactory behavior	extracellular region	odorant binding	1
CG32581	X			zinc ion binding	1
fru	3R	aggressive behavior|multicellular organismal development|central nervous system development|muscle organ development|sex determination|mating behavior|mating|copulation|axon midline choice point recognition|male courtship behavior, orientation prior to leg tapping and wing vibration|male courtship behavior, veined wing vibration|male courtship behavior, veined wing generated song production|male …	nucleus	nucleic acid binding|zinc ion binding	1
CG43402	2L				1
CG12116	X	metabolic process		sepiapterin reductase activity	1
Odc1	2R	polyamine biosynthetic process		ornithine decarboxylase activity	1
Ndg	2R	cell-matrix adhesion	basement membrane	calcium ion binding	1
CG14419	X				1
CG15308	X				1
CG17778	X				1
CG3588	X				1
CG9505	2L	proteolysis		metalloendopeptidase activity	1
Cpr72Ea	3L			structural constituent of chitin-based cuticle	1
Cpr72Eb	3L			structural constituent of chitin-based cuticle	1
Eh	3R	neuropeptide signaling pathway|eclosion|regulation of eclosion|ecdysis, chitin-based cuticle|adult behavior		neuropeptide hormone activity|eclosion hormone activity|ecdysis-triggering hormone activity	1
Obp83cd	3R	sensory perception of chemical stimulus	extracellular region	odorant binding	1
RpL17	X	mitotic spindle elongation|mitotic spindle organization|centrosome duplication			1
Yp3	X	lipid metabolic process|vitellogenesis|sex differentiation|neurogenesis	extracellular region|lipid particle|microtubule associated complex	catalytic activity|structural molecule activity	1
snoRNA:Psi28S-1232	X				1
Sxl	X	alternative mRNA splicing, via spliceosome|smoothened signaling pathway|germ cell development|imaginal disc growth|sex determination|sex determination, primary response to X:A ratio|sex differentiation|dosage compensation|oocyte differentiation|somatic sex determination|female somatic sex determination|female sex determination	cytoplasm|protein complex	nucleotide binding|translation repressor activity, nucleic acid binding|mRNA binding|mRNA 3'-UTR binding|growth factor activity|poly-pyrimidine tract binding|poly(U) RNA binding|mRNA 5'-UTR binding	0
Fmo-2	2R	oxidation-reduction process	mitochondrion|cytosol|intracellular membrane-bounded organelle	monooxygenase activity|flavin adenine dinucleotide binding|NADP binding	0
daw	2L	transforming growth factor beta receptor signaling pathway|activin receptor signaling pathway|positive regulation of activin receptor signaling pathway		transforming growth factor beta receptor binding|growth factor activity	0
CG32626	X	IMP biosynthetic process		AMP deaminase activity	0
CG8974	X			zinc ion binding	0
desat1	3R	cuticle hydrocarbon biosynthetic process|regulation of autophagy|regulation of lipid metabolic process|pheromone biosynthetic process|mating behavior, sex discrimination|oxidation-reduction process|male mating behavior	endoplasmic reticulum|lipid particle|cytoplasmic vesicle		0
Tudor-SN	3L	gene silencing by RNA	lipid particle|microtubule associated complex|RNA-induced silencing complex	nucleic acid binding|transcription coactivator activity|hydrolase activity, acting on ester bonds	0
fon	2L	hemolymph coagulation	extracellular region|lipid particle		0
AkhR	2L	G-protein coupled receptor signaling pathway|carbohydrate homeostasis|lipid homeostasis|triglyceride homeostasis	integral to plasma membrane|integral to membrane	gonadotropin-releasing hormone receptor activity|neuropeptide receptor activity|adipokinetic hormone receptor activity|adipokinetic hormone binding	0
alpha-Est2	3R		lipid particle		0
whd	2R	response to oxidative stress|response to metal ion|response to starvation	mitochondrion	carnitine O-palmitoyltransferase activity	0
CG5707	3L				0
CG17032	3L				0
CG33120	2L				0
CG3523	2L	biosynthetic process|oxidation-reduction process	lipid particle	fatty acid synthase activity|[acyl-carrier-protein] S-acetyltransferase activity|[acyl-carrier-protein] S-malonyltransferase activity|3-oxoacyl-[acyl-carrier-protein] synthase activity|3-oxoacyl-[acyl-carrier-protein] reductase (NADPH) activity|3-hydroxypalmitoyl-[acyl-carrier-protein] dehydratase activity|enoyl-[acyl-carrier-protein] reductase (NADPH, B-specific) activity|oleoyl-[acyl-carrier-pr…	0
Fdh	3R	alcohol metabolic process|ethanol oxidation|visual learning|regulation of nitric oxide metabolic process|regulation of peptidyl-cysteine S-nitrosylation		alcohol dehydrogenase (NAD) activity|octanol dehydrogenase activity|zinc ion binding|S-(hydroxymethyl)glutathione dehydrogenase activity|S-nitrosoglutathione reductase activity	0
Mfe2	X	metabolic process|fatty acid beta-oxidation using acyl-CoA oxidase		oxidoreductase activity|protein homodimerization activity|3R-hydroxyacyl-CoA dehydratase activity	0
Sply	2R	carboxylic acid metabolic process|sphingolipid catabolic process|lateral inhibition	integral to endoplasmic reticulum membrane	carboxy-lyase activity|pyridoxal phosphate binding	0
Pfrx	X	fructose metabolic process|fructose 2,6-bisphosphate metabolic process|imaginal disc-derived wing morphogenesis		6-phosphofructo-2-kinase activity|ATP binding	0
TRAM	X	SRP-dependent cotranslational protein targeting to membrane|phagocytosis, engulfment	endoplasmic reticulum|lipid particle|integral to membrane		0
pix	3L	mRNA metabolic process|negative regulation of neuron apoptotic process	cytoplasm|mitochondrion|eukaryotic translation initiation factor 3 complex	ATP binding|ribonuclease inhibitor activity|ribosomal small subunit binding|iron-sulfur cluster binding	0
AGBE	2R	glycogen biosynthetic process|determination of adult lifespan		1,4-alpha-glucan branching enzyme activity|cation binding	0
Apoltp	2L	sterol transport|acylglycerol transport	extracellular space|microtubule associated complex|basal part of cell	lipid transporter activity|lipid binding	0
CG11134	X	L-methionine salvage from methylthioadenosine	cytoplasm	metal ion binding	0
CG11395	2R		extracellular region	cytokine activity	0
CG17841	X		integral to membrane		0
CG32191	3L	metabolic process		N-acetylgalactosamine-4-sulfatase activity	0
CG3246	2L				0
CG3829	2R	cell adhesion|salivary gland cell autophagic cell death|autophagic cell death	integral to plasma membrane|membrane	scavenger receptor activity	0
CG5315	3R	hormone-mediated signaling pathway|fatty acid oxidation	integral to membrane	hormone binding	0
CG7414	3L		cytoplasm|eukaryotic translation initiation factor 2 complex	tRNA binding	0
CG8128	X			hydrolase activity	0
Cyp18a1	X	steroid biosynthetic process|chorion-containing eggshell formation|imaginal disc-derived leg morphogenesis|pupation|prepupal development|ecdysteroid catabolic process|oxidation-reduction process	membrane|intracellular membrane-bounded organelle	iron ion binding|oxidoreductase activity, acting on paired donors, with incorporation or reduction of molecular oxygen|heme binding	0
Galt	2L	galactose metabolic process		UDP-glucose:hexose-1-phosphate uridylyltransferase activity|zinc ion binding	0
Ppn	3R	extracellular matrix organization	proteinaceous extracellular matrix|basement membrane	metalloendopeptidase activity|serine-type endopeptidase inhibitor activity|extracellular matrix structural constituent|zinc ion binding	0
Tequila	3L	chitin metabolic process|proteolysis|short-term memory|long-term memory	extracellular region|membrane	serine-type endopeptidase activity|scavenger receptor activity|chitin binding	0
Tps1	2L	trehalose biosynthetic process	lipid particle	alpha,alpha-trehalose-phosphate synthase (UDP-forming) activity	0
antdh	X	metabolic process		carbonyl reductase (NADPH) activity	0
bgm	2L	long-chain fatty acid metabolic process		long-chain fatty acid-CoA ligase activity	0
cv-d	3R	lipid transport|imaginal disc-derived wing vein specification|positive regulation of BMP signaling pathway	extracellular space	lipid transporter activity|BMP binding|heparan sulfate proteoglycan binding	0
fbp	2L	carbohydrate metabolic process		fructose 1,6-bisphosphate 1-phosphatase activity	0
fusl	2L	neuron-neuron synaptic transmission|neuromuscular synaptic transmission|clustering of voltage-gated calcium channels	presynaptic membrane|terminal bouton		0
srp	3R	embryonic development via the syncytial blastoderm|endoderm formation|cell fate determination|mesodermal cell fate commitment|phagocytosis, engulfment|germ-band shortening|dorsal closure|salivary gland morphogenesis|endoderm development|midgut development|fat body development|hemocyte development|head involution|germ cell migration|hemopoiesis|embryonic heart tube development|embryonic hemopoiesi…	nucleus	RNA polymerase II core promoter proximal region sequence-specific DNA binding transcription factor activity involved in positive regulation of transcription|DNA binding|zinc ion binding|sequence-specific DNA binding|transcription regulatory region DNA binding	0
Sec61alpha	2L	SRP-dependent cotranslational protein targeting to membrane, translocation|dorsal closure|cell death|head involution|negative regulation of autophagy|positive regulation of cell death|cuticle development|neuron projection morphogenesis	Sec61 translocon complex|rough endoplasmic reticulum|fusome		0
CG11284	X			carbonate dehydratase activity	0
CG12338	2R	oxidation-reduction process		D-amino-acid oxidase activity|D-aspartate oxidase activity	0
CG13284	2L	phagocytosis, engulfment|Golgi organization|metabolic process|negative regulation of cell proliferation	endoplasmic reticulum	steroid dehydrogenase activity	0
CG13965	2L	multicellular organism reproduction	extracellular space		0
CG4802	2R	nucleoside metabolic process|phosphorylation		phosphorylase activity|S-methyl-5-thioadenosine phosphorylase activity	0
CG5618	3L	proteolysis|carboxylic acid metabolic process	cytoplasm	sulfinoalanine decarboxylase activity|dipeptidyl-peptidase activity|pyridoxal phosphate binding	0
CG9090	2R	phosphate ion transport	mitochondrial envelope	phosphate ion transmembrane transporter activity	0
Mlc1	3R	muscle contraction|mesoderm development	muscle myosin complex|myosin complex	microfilament motor activity|calcium ion binding	0
Mlp84B	3R	cell differentiation|muscle tissue development|regulation of establishment of planar polarity	nucleus|cytoplasm|actin cytoskeleton|Z disc	zinc ion binding|structural constituent of muscle	0
Pgm	3L	glycogen biosynthetic process|trehalose biosynthetic process|galactose catabolic process|lateral inhibition|flight	cytosol	magnesium ion binding|phosphoglucomutase activity|phosphoglycerate mutase activity	0
Sox102F	4		nucleus		0
ry	3R	purine nucleobase metabolic process|pyrimidine nucleobase metabolic process|arginine metabolic process|tryptophan metabolic process|determination of adult lifespan|compound eye pigmentation|oxidation-reduction process	microtubule associated complex	xanthine dehydrogenase activity|xanthine oxidase activity|iron ion binding|UDP-N-acetylmuramate dehydrogenase activity|molybdopterin cofactor binding|flavin adenine dinucleotide binding|2 iron, 2 sulfur cluster binding	0
svp	3R	embryonic development via the syncytial blastoderm|neuron-neuron synaptic transmission|central nervous system development|ventral cord development|R1/R6 cell fate commitment|R3/R4 cell fate commitment|R7 cell fate commitment|fat body development|cardioblast cell fate determination|steroid hormone mediated signaling pathway|epithelial cell proliferation involved in Malpighian tubule morphogenesis	nucleus|cytoplasm	RNA polymerase II core promoter proximal region sequence-specific DNA binding transcription factor activity involved in negative regulation of transcription|steroid hormone receptor activity|ligand-activated sequence-specific DNA binding RNA polymerase II transcription factor activity|zinc ion binding|protein homodimerization activity|sequence-specific DNA binding|protein heterodimerization activ…	0
CG7384	2L				0
Ef1gamma	3R	salivary gland cell autophagic cell death|autophagic cell death	nucleus|cytoplasm|lipid particle|cytosol|eukaryotic translation elongation factor 1 complex|microtubule associated complex		0
RpLP0	3L	DNA repair	nucleus|cytoplasm	DNA-(apurinic or apyrimidinic site) lyase activity	0
comm3	3L	salivary gland cell autophagic cell death|autophagic cell death			0
RpL37a	X				0
Gpdh	2L	carbohydrate metabolic process|glycerol-3-phosphate metabolic process|glycerophosphate shuttle|triglyceride metabolic process|flight behavior|glycerol-3-phosphate catabolic process|oxidation-reduction process	cytoplasm|lipid particle|glycerol-3-phosphate dehydrogenase complex|Z disc|M band	glycerol-3-phosphate dehydrogenase [NAD+] activity|protein homodimerization activity	0
CG9399	3R	mitochondrial pyruvate transport	integral to membrane|integral to mitochondrial inner membrane	pyruvate transmembrane transporter activity	0
GlyP	2L	glycogen catabolic process|flight	protein complex	glycogen phosphorylase activity|pyridoxal phosphate binding|protein homodimerization activity	0
CG9663	2L		integral to membrane	ATP binding|ATPase activity, coupled to transmembrane movement of substances	0
Hexo2	X	carbohydrate metabolic process|multicellular organism reproduction|negative regulation of growth of symbiont in host	extracellular space	beta-N-acetylhexosaminidase activity|beta-N-acetylglucosaminidase activity	0
eas	X	response to hypoxia|phosphatidylethanolamine biosynthetic process|brain development|long-term memory|mechanosensory behavior|associative learning|response to mechanical stimulus|phosphorylation|mushroom body development|phosphatidylethanolamine metabolic process|glycerophospholipid biosynthetic process|habituation|asymmetric neuroblast division		choline kinase activity|ethanolamine kinase activity	0
kdn	X	tricarboxylic acid cycle	mitochondrion|microtubule associated complex	citrate (Si)-synthase activity	0
Cp1	2R	proteolysis|protein catabolic process|salivary gland cell autophagic cell death|autophagic cell death	lysosome|fusome	cysteine-type endopeptidase activity	0
CG17271	3R	multicellular organism reproduction	extracellular space	calcium ion binding	0
Tig	2L	phagocytosis, engulfment|cell-substrate adhesion|cell adhesion mediated by integrin|regulation of cell adhesion mediated by integrin|substrate adhesion-dependent cell spreading	proteinaceous extracellular matrix|basement membrane|extracellular matrix		0
CG10576	3L			aminopeptidase activity	0
Sec61beta	2R	SRP-dependent cotranslational protein targeting to membrane, translocation|negative regulation of autophagy|neuron projection morphogenesis	Sec61 translocon complex		0
SsRbeta	3L	protein retention in ER lumen	endoplasmic reticulum|lipid particle|microtubule associated complex|integral to membrane		0
CG17005	2L				0
CG2918	X	multicellular organism reproduction	extracellular space|lipid particle		0
Marf	X	GTP catabolic process|mitochondrion organization|mitochondrial fusion|positive regulation of mitochondrial fusion	mitochondrial envelope|mitochondrial outer membrane|integral to membrane	GTPase activity|GTP binding	0
RpL7A	X	mitotic spindle elongation|mitotic spindle organization|centrosome organization|centrosome duplication			0
betaCop	X	phagocytosis, engulfment|regulation of lipid storage	Golgi apparatus	structural molecule activity	0
eIF3-S9	2R		cytosol|eukaryotic translation initiation factor 3 complex	nucleotide binding|mRNA binding|translation initiation factor binding	0
ergic53	3L		membrane	mannose binding	0
Tm1	3R	muscle contraction|regulation of lamellipodium assembly|pole plasm oskar mRNA localization|dendrite morphogenesis	muscle thin filament tropomyosin|sarcomere|filamentous actin|investment cone	actin binding|actin filament binding	0
CG12203	X	electron transport chain		NADH dehydrogenase (ubiquinone) activity	0
CG1444	X	metabolic process		steroid dehydrogenase activity	0
CG3091	X		intracellular	vitamin E binding	0
CG5321	X	oxidation-reduction process		gamma-butyrobetaine dioxygenase activity	0
CG6950	3R	biosynthetic process		kynurenine-oxoglutarate transaminase activity|pyridoxal phosphate binding	0
CG7920	3R	acetyl-CoA metabolic process|neurogenesis	lipid particle	4-hydroxybutyrate CoA-transferase activity	0
CHOp24	X	wing disc development|regulation of post-mating oviposition|positive regulation of Wnt protein secretion|positive regulation of protein exit from endoplasmic reticulum|positive regulation of canonical Wnt receptor signaling pathway	integral to membrane		0
Edem1	X	determination of adult lifespan|ER-associated protein catabolic process|endoplasmic reticulum unfolded protein response	membrane	mannosyl-oligosaccharide 1,2-alpha-mannosidase activity|calcium ion binding	0
Ef2b	2L	mitotic spindle elongation|mitotic spindle organization	cytoplasm|lipid particle|cytosol|microtubule associated complex	GTPase activity|GTP binding	0
Hsc70-4	3R	embryonic development via the syncytial blastoderm|neurotransmitter secretion|nervous system development|axonal fasciculation|RNA interference	nucleus|perichromatin fibrils|cytoplasm|mitochondrion|mitochondrial inner membrane|lipid particle|microtubule associated complex|Z disc|precatalytic spliceosome|catalytic step 2 spliceosome	unfolded protein binding|chaperone binding	0
MSBP	X			heme binding|ecdysone binding	0
Mf	3R	chaeta development|skeletal muscle myosin thick filament assembly|wing disc development	A band		0
Mlc2	3R	muscle system process|myofibril assembly|flight	muscle myosin complex|myosin complex|myofibril	microfilament motor activity|calcium ion binding	0
Nipsnap	X				0
Pgi	2R	gluconeogenesis	cytoplasm|lipid particle	glucose-6-phosphate isomerase activity|phosphogluconate dehydrogenase (decarboxylating) activity	0
Tm2	3R		muscle thin filament tropomyosin	actin binding	0
TpnC25D	2L			calcium ion binding	0
lost	3R	pole cell development|intracellular mRNA localization|folic acid-containing compound biosynthetic process|anterior/posterior pattern specification|pole plasm oskar mRNA localization	cytoplasm|ribonucleoprotein complex|precatalytic spliceosome|catalytic step 2 spliceosome	RNA binding|ATP binding	0
pyd3	3R	'de novo' pyrimidine nucleobase biosynthetic process|pyrimidine nucleobase catabolic process		beta-ureidopropionase activity	0
wupA	X	nuclear division|nervous system development|muscle organ development|myofibril assembly|muscle cell homeostasis|cardiac muscle tissue development	nucleus|troponin complex	actin binding|tropomyosin binding	0
Atg4	2L	regulation of autophagy		cysteine-type endopeptidase activity	0
Spp	2L	signal peptide processing|open tracheal system development|cellular response to unfolded protein	endoplasmic reticulum|membrane|integral to membrane	aspartic endopeptidase activity, intramembrane cleaving	0
CG15203	X		extracellular space		0
CG1703	X			ATP binding|ATPase activity, coupled to transmembrane movement of substances	0
CG3939	X				0
CG42336	2R				0
CG5819	2R				0
CG9911	X				0
Ef1alpha48D	2R	determination of adult lifespan	cytoplasm|lipid particle|cytosol|eukaryotic translation elongation factor 1 complex|microtubule associated complex	GTPase activity|GTP binding	0
Karl	X	imaginal disc-derived wing morphogenesis			0
NimB2	2L	mesoderm development	extracellular region		0
RpS29	3R	neurogenesis|neuron development			0
RpS4	3L	mitotic spindle elongation|mitotic spindle organization|centrosome organization|centrosome duplication		RNA binding	0
su(r)	X	'de novo' pyrimidine nucleobase biosynthetic process|UMP biosynthetic process|oxidation-reduction process	cytoplasm	dihydroorotate oxidase activity|dihydrouracil dehydrogenase (NAD+) activity|dihydropyrimidine dehydrogenase (NADP+) activity|iron-sulfur cluster binding	0
CG14688	3R				0
l(2)08717	2R	response to hypoxia|wing disc dorsal/ventral pattern formation|transmembrane transport	integral to membrane	high affinity inorganic phosphate:sodium symporter activity	0
pst	3L	learning or memory|long-term memory|olfactory learning	lipid particle|cytosol		0
CG14207	X	regulation of autophagy|regulation of translational initiation by eIF2 alpha phosphorylation	Z disc		0
CG8801	2R		nucleus|nucleolus	GTP binding	0
RpL3	3R	mitotic spindle elongation|mitotic spindle organization|centrosome organization|centrosome duplication			0
RpS5a	X	mitotic spindle elongation|mitotic spindle organization		RNA binding	0
MP1	3R	proteolysis|melanization defense response		serine-type endopeptidase activity|serine-type peptidase activity	0
Rh5	2L	G-protein coupled receptor signaling pathway|visual perception|phototransduction|sensory perception of sound|response to light stimulus|UV-A, blue light phototransduction|absorption of visible light	integral to membrane|rhabdomere		0
RpL6	3R	mitotic spindle elongation|mitotic spindle organization|centrosome organization|centrosome duplication			0
RpLP1	2L				0
RpS20	3R			RNA binding	0
CG3775	X	proteolysis		metalloendopeptidase activity	0
CG4716	2R			methylenetetrahydrofolate dehydrogenase [NAD(P)+] activity	0
CG5991	3R	phospholipid biosynthetic process		phosphatidylserine decarboxylase activity	0
CG7203	2L				0
Cyp6t1	X	oxidation-reduction process	membrane|intracellular membrane-bounded organelle	iron ion binding|oxidoreductase activity, acting on paired donors, with incorporation or reduction of molecular oxygen|heme binding	0
CG6145	2R	NADP biosynthetic process|NAD metabolic process|neuron projection morphogenesis		NAD+ kinase activity	0
alpha-Est9	3R			cholinesterase activity	0
CG8539	3L	proteolysis		metallocarboxypeptidase activity|zinc ion binding	0
CG17896	X	pyrimidine nucleobase metabolic process|valine metabolic process|oxidation-reduction process	mitochondrion	methylmalonate-semialdehyde dehydrogenase (acylating) activity	0
CG7560	3L	methionine metabolic process|oxidation-reduction process			0
CG9521	X	alcohol metabolic process|oxidation-reduction process		choline dehydrogenase activity|flavin adenine dinucleotide binding	0
CG9676	X	proteolysis		serine-type endopeptidase activity	0
Drak	X	morphogenesis of an epithelium|protein phosphorylation|cell adhesion|imaginal disc-derived wing morphogenesis|imaginal disc-derived leg morphogenesis		ATP binding	0
Gapdh2	X	oxidation-reduction process	cytoplasm|lipid particle|microtubule associated complex	glyceraldehyde-3-phosphate dehydrogenase (NAD+) (phosphorylating) activity|NADP binding	0
Gclm	3R	glutathione biosynthetic process|learning or memory|long-term memory|olfactory learning|positive regulation of glutamate-cysteine ligase activity|behavioral response to ethanol|detoxification of arsenic-containing substance	cytosol|glutamate-cysteine ligase complex	enzyme binding|enzyme regulator activity|glutamate-cysteine ligase catalytic subunit binding	0
Obp56d	2R	sensory perception of chemical stimulus|response to pheromone|olfactory behavior	extracellular region	odorant binding	0
Orct	3R	organic cation transport|transmembrane transport	integral to membrane	organic cation transmembrane transporter activity	0
fbl	3L	chromosome segregation|mitosis|meiosis|spermatogenesis|imaginal disc-derived wing morphogenesis|cellular membrane organization|locomotion|triglyceride homeostasis	cytoplasm|spindle	pantothenate kinase activity|ATP binding	0
lectin-24Db	2L			galactose binding|mannose binding|fucose binding	0
l(1)G0320	X		signal recognition particle receptor complex|lipid particle|fusome		0
Grasp65	3L	Golgi organization|wing disc morphogenesis|morphogenesis of follicular epithelium	Golgi membrane|endoplasmic reticulum|Golgi apparatus|Golgi-associated vesicle		0
Tapdelta	2R	protein retention in ER lumen	Sec61 translocon complex|lipid particle|integral to membrane		0
Mlp60A	2R	regulation of striated muscle tissue development|muscle tissue development	nucleus|cytoplasm|actin cytoskeleton	zinc ion binding	0
CG15247	X				0
CG15784	X				0
CG5010	X				0
CG8300	X				0
CR31781	2L	lateral inhibition			0
Gp93	3R	response to stress|midgut development|endodermal digestive tract morphogenesis	extracellular space|lipid particle	ATP binding|unfolded protein binding	0
RpL35	X	mitotic spindle elongation|mitotic spindle organization|centrosome duplication			0
RpL35A	3R				0
RpL41	2R	cytoplasmic translation			0
RpS7	3R	ribosomal small subunit biogenesis	90S preribosome|small-subunit processome		0
Trip1	2L		cytosol|eukaryotic translation initiation factor 3 complex|microtubule associated complex		0
eIF-2beta	3L	mitotic spindle elongation|formation of translation initiation ternary complex|mitotic spindle organization|axon midline choice point recognition	cytosol|eukaryotic translation initiation factor 2 complex|microtubule associated complex	tRNA binding|GTP binding	0
eIF-4a	2L	mitotic spindle elongation|regulation of alternative mRNA splicing, via spliceosome|instar larval development|DNA unwinding involved in replication|mitotic spindle organization|mitosis|imaginal disc growth|dorsal/ventral axis specification|germ-line stem cell maintenance|centrosome organization	nucleus|centrosome|cytosol|microtubule associated complex|eukaryotic translation initiation factor 4F complex|mitotic spindle	RNA cap binding|RNA helicase activity|mRNA binding|ATP binding|ATP-dependent helicase activity|single-stranded DNA-dependent ATP-dependent DNA helicase activity	0
nop5	2L		nucleolus		0
pAbp	2R	male meiosis cytokinesis|male meiosis|synaptic transmission|spermatogenesis|spermatid nucleus differentiation|dorsal/ventral pattern formation|neurogenesis|regulation of compound eye photoreceptor development|oocyte development|negative regulation of neuron death	cytoplasm|lipid particle|microtubule associated complex|ribonucleoprotein complex|precatalytic spliceosome|catalytic step 2 spliceosome	nucleotide binding|mRNA binding|mRNA 3'-UTR binding|poly(A) RNA binding	0
sta	X	mitotic spindle elongation|ribosomal small subunit assembly|endonucleolytic cleavage in ITS1 to separate SSU-rRNA from 5.8S rRNA and LSU-rRNA from tricistronic rRNA transcript (SSU-rRNA, 5.8S rRNA, LSU-rRNA)|endonucleolytic cleavage to generate mature 3'-end of SSU-rRNA from (SSU-rRNA, 5.8S rRNA, LSU-rRNA)|rRNA export from nucleus|mitotic spindle organization	microtubule associated complex|90S preribosome		0
CG5171	2L	trehalose biosynthetic process		trehalose-phosphatase activity	0
Act57B	2R	cytoskeleton organization|centrosome organization|positive regulation of NFAT protein import into nucleus	microtubule associated complex|actin filament	structural constituent of cytoskeleton|ATP binding	0
CG11321	2L		LUBAC complex	zinc ion binding	0
CG13912	3L				0
CG2233	X				0
CG31778	2L			serine-type endopeptidase inhibitor activity	0
CG40485	X	metabolic process|neurogenesis		oxidoreductase activity	0
CR42491	X				0
Ela	3R	response to nicotine			0
Spat	X	glyoxylate catabolic process	lipid particle	alanine-glyoxylate transaminase activity|pyridoxal phosphate binding	0
disco	X	brain development|eclosion rhythm|locomotor rhythm|photoreceptor cell maintenance	nucleus	DNA binding|zinc ion binding	0
SpdS	3R	spermidine biosynthetic process		spermidine synthase activity	0
CG10962	X	metabolic process		oxidoreductase activity, acting on the CH-OH group of donors, NAD or NADP as acceptor	0
CG11458	3L				0
CG18446	2R			zinc ion binding	0
CG31886	2L				0
CG32726	X				0
CG4461	3L				0
CG7453	X				0
CG9723	X				0
CG9928	2L				0
Ef1beta	2R		lipid particle|cytosol|eukaryotic translation elongation factor 1 complex		0
Pdi	3L	glycerol ether metabolic process	extracellular space|cytoplasm|endoplasmic reticulum|rough endoplasmic reticulum|lipid particle|neuronal cell body|fusome|perinuclear region of cytoplasm|cell pole|spindle envelope		0
RpL11	2R	mitotic spindle elongation|mitotic spindle organization|centrosome duplication			0
RpL12	2R	mitotic spindle elongation			0
RpL13A	3R	chaeta morphogenesis|centrosome duplication			0
RpL14	3L	mitotic spindle elongation|mitotic spindle organization|negative regulation of neuron apoptotic process|centrosome organization|centrosome duplication			0
RpL18	3L	mitotic spindle elongation|mitotic spindle organization			0
RpL19	2R	mitotic spindle elongation|centrosome duplication			0
RpL23A	3L	centrosome duplication		nucleotide binding	0
RpL36A	2L	mitotic spindle elongation|mitotic spindle organization			0
RpL4	3R	centrosome duplication			0
RpL7	2L	mitotic spindle elongation|mitotic spindle organization|pupariation|centrosome duplication		mRNA binding|rRNA binding	0
RpL8	3L	mitotic spindle elongation|mitotic spindle organization|insulin receptor signaling pathway|regulation of cell size|centrosome duplication			0
RpLP2	2R				0
RpS12	3L				0
RpS13	2L	mitotic spindle elongation|mitotic spindle organization			0
RpS19a	X				0
RpS27A	2L		microtubule associated complex		0
RpS3A	4	mitotic spindle elongation|mitotic spindle organization			0
eIF3-S8	2R		cytosol|eukaryotic translation initiation factor 3 complex	translation initiation factor binding	0
l(1)10Bb	X	neurogenesis	nucleus|precatalytic spliceosome|catalytic step 2 spliceosome		0
l(1)G0148	X	protein phosphorylation|salivary gland cell autophagic cell death|autophagic cell death		receptor signaling protein serine/threonine kinase activity|ATP binding	0
rb	X	eye pigment biosynthetic process|ommochrome biosynthetic process|vesicle coating|lysosome organization|Notch receptor processing|determination of adult lifespan|synaptic vesicle coating|regulation of protein ubiquitination|intracellular transport|negative regulation of gene silencing by RNA	synaptic vesicle|AP-3 adaptor complex		0

## Sheet: Male-biased, InRDN + Control
symbol_cat	chrom	GO_biopro_cat	GO_celcomp_cat	GO_molfunc_cat	Two Fold (1 if true, 0 if false)
Sxl	X	alternative mRNA splicing, via spliceosome|smoothened signaling pathway|germ cell development|imaginal disc growth|sex determination|sex determination, primary response to X:A ratio|sex differentiation|dosage compensation|oocyte differentiation|somatic sex determination|female somatic sex determination|female sex determination	cytoplasm|protein complex	nucleotide binding|translation repressor activity, nucleic acid binding|mRNA binding|mRNA 3'-UTR binding|growth factor activity|poly-pyrimidine tract binding|poly(U) RNA binding|mRNA 5'-UTR binding	1
c-cup	2L	male meiosis		heme binding	1
dsx	3R	spermatogenesis|central nervous system development|genital disc morphogenesis|imaginal disc-derived male genitalia development|imaginal disc-derived female genitalia development|sex determination|sex differentiation|courtship behavior|axon midline choice point recognition|somatic sex determination|female somatic sex determination|male somatic sex determination|genital disc development|genital dis…	nucleus	RNA polymerase II core promoter proximal region sequence-specific DNA binding transcription factor activity involved in positive regulation of transcription|RNA polymerase II core promoter proximal region sequence-specific DNA binding transcription factor activity involved in negative regulation of transcription|DNA binding|mRNA binding|zinc ion binding|protein homodimerization activity|sequence-…	1
CG6188	3R			glycine N-methyltransferase activity	1
CG13796	2L	neurotransmitter transport	integral to membrane	neurotransmitter transporter activity|neurotransmitter:sodium symporter activity|glycine transmembrane transporter activity	1
roX1	X	dosage compensation|dosage compensation by hyperactivation of X chromosome|dosage compensation complex assembly involved in dosage compensation by hyperactivation of X chromosome	X chromosome|X chromosome located dosage compensation complex, transcription activating		1
Cyp4d21	2L	mating|oxidation-reduction process	cytoplasm|membrane|intracellular membrane-bounded organelle	monooxygenase activity|iron ion binding|oxidoreductase activity, acting on paired donors, with incorporation or reduction of molecular oxygen|heme binding	1
CG11349	3L				1
CG6999	X	regulation of alternative mRNA splicing, via spliceosome	nucleus	nucleotide binding|nucleic acid binding	1
roX2	X	dosage compensation|dosage compensation by hyperactivation of X chromosome|dosage compensation complex assembly involved in dosage compensation by hyperactivation of X chromosome	X chromosome|X chromosome located dosage compensation complex, transcription activating		1
nod	X	DNA repair|microtubule-based movement|mitotic spindle organization|spindle assembly involved in female meiosis I|positive regulation of microtubule polymerization|distributive segregation|meiotic chromosome segregation|establishment of meiotic spindle orientation	kinesin complex	DNA binding|microtubule motor activity|ATP binding|microtubule plus-end binding	0
tyn	X	apical constriction|actin filament organization|cell-matrix adhesion|regulation of embryonic cell shape	apical plasma membrane		0
ImpL2	3L	cell adhesion|determination of adult lifespan|negative regulation of insulin receptor signaling pathway	extracellular region|extracellular space	insulin-like growth factor binding	0
CG44774	X				0
Grip	X	protein import into nucleus, translocation|muscle attachment|determination of muscle attachment site|muscle organ morphogenesis|synapse organization	Golgi-associated vesicle|neuromuscular junction|terminal bouton	receptor binding	0
CG3568	X				0
Tina-1	2R			structural constituent of muscle	0
Tsp42Ek	2R		integral to membrane		0
CG1637	X			acid phosphatase activity|metal ion binding	0
Rdl	3L	ion transport|response to mechanical stimulus|sleep|regulation of circadian sleep/wake cycle|response to cyclodiene|negative regulation of synaptic transmission|regulation of olfactory learning	integral to membrane|axon|dendrite|postsynaptic membrane	GABA-A receptor activity|extracellular ligand-gated ion channel activity	0
mbl	2R	regulation of alternative mRNA splicing, via spliceosome|compound eye photoreceptor cell differentiation|peripheral nervous system development|imaginal disc-derived wing morphogenesis|muscle organ development|somatic muscle development|rhabdomere development|muscle cell homeostasis	nucleus|cytoplasm|perinuclear region of cytoplasm	nucleic acid binding|DNA binding|zinc ion binding	0
CG15628	2L			N-acetyltransferase activity	0
CG42260	2R	ion transport|transmembrane transport	membrane	intracellular cyclic nucleotide activated cation channel activity	0
CG9003	2R				0
kek3	2L		integral to plasma membrane		0
klg	3R	homophilic cell adhesion|R7 cell fate commitment|learning or memory|anesthesia-resistant memory|long-term memory|olfactory learning|R7 cell differentiation|behavioral response to ethanol			0
Mapmodulin	2R	microtubule-based process	nucleus|cytoplasm|endoplasmic reticulum|microtubule associated complex|perinuclear region of cytoplasm	microtubule binding|phosphatase inhibitor activity	0
Drep-2	2R	neurogenesis|negative regulation of neuron death	intracellular		0
CG5966	X	imaginal disc-derived wing morphogenesis		triglyceride lipase activity|lipase activity	0
bmm	3L	lipid metabolic process|triglyceride mobilization|determination of adult lifespan|positive regulation of lipid storage|triglyceride catabolic process|lipid homeostasis	lipid particle	triglyceride lipase activity	0
CG6867	X				0
Rph	X	neurotransmitter secretion|synaptic vesicle exocytosis	synaptic vesicle|membrane	zinc ion binding	0
msl-2	2L	dosage compensation|dosage compensation by hyperactivation of X chromosome|dosage compensation complex assembly involved in dosage compensation by hyperactivation of X chromosome	X chromosome|nucleus|chromosome|X chromosome located dosage compensation complex, transcription activating|dosage compensation complex	DNA binding|chromatin binding|zinc ion binding	0
Obp44a	2R	sensory perception of chemical stimulus	extracellular region	odorant binding	0
pirk	2R	response to symbiotic bacterium|negative regulation of innate immune response|negative regulation of immune response|negative regulation of peptidoglycan recognition protein signaling pathway		receptor binding	0
CG3168	X	transmembrane transport	integral to membrane		0
CG9689	X				0
Amy-p	2R	carbohydrate metabolic process	extracellular region	catalytic activity|alpha-amylase activity|cation binding	0
CG11191	2R				0
CG12014	3L	metabolic process		iduronate-2-sulfatase activity	0
CG13928	3L			zinc ion binding	0
CG14535	2L	microtubule-based movement|neuron projection morphogenesis	microtubule associated complex	microtubule motor activity|ATP binding	0
CG30158	2R	GTP catabolic process|small GTPase mediated signal transduction	membrane	GTPase activity|GTP binding	0
Dip3	2R	immune response|antennal development|dorsal/ventral pattern formation|negative regulation of eye photoreceptor cell development|negative regulation of compound eye photoreceptor development	nuclear chromosome|nucleus|nuclear body	basal RNA polymerase II transcription machinery binding|DNA binding|transcription coactivator activity|protein homodimerization activity	0
DnaJ-1	3L		cytoplasm|microtubule associated complex	unfolded protein binding	0
GIIIspla2	X	phospholipid metabolic process		phospholipase A2 activity|calcium ion binding	0
shakB	X	regulation of membrane depolarization|phototransduction|jump response|response to light stimulus|intercellular transport|cell communication by electrical coupling|gap junction assembly	gap junction	photoreceptor activity	0
Klp68D	3L	microtubule-based movement|sensory perception of smell|anterograde axon cargo transport|establishment or maintenance of microtubule cytoskeleton polarity	kinesin complex|plus-end kinesin complex|microtubule associated complex	motor activity|microtubule motor activity|ATP binding	0
NnaD	X	larval development|neural retina development|proteolysis|mitochondrion organization	mitochondrion	metallocarboxypeptidase activity|zinc ion binding|purine nucleotide binding	0
CG11000	3R			phospholipid binding	0
CG11448	X	neuron projection morphogenesis			0
CG1358	2R	transmembrane transport	integral to membrane		0
CG32553	X				0
CG42238	2L				0
CG42339	X	immune response		scavenger receptor activity|polysaccharide binding	0
CG42797	X	cellular protein modification process	intracellular		0
CG43199	X				0
Klp64D	3L	microtubule-based movement|sperm axoneme assembly|sensory perception of sound|sensory perception of smell|anterograde axon cargo transport|establishment or maintenance of microtubule cytoskeleton polarity|nonmotile primary cilium assembly|neuron projection morphogenesis	kinesin complex|cilium	microtubule motor activity|ATP binding	0
CG32206	3L	Wnt receptor signaling pathway involved in dorsal/ventral axis specification|lateral inhibition|canonical Wnt receptor signaling pathway		Wnt-protein binding|Wnt-activated receptor activity	0
chas	X	imaginal disc-derived wing morphogenesis|establishment of body hair or bristle planar orientation	muscle tendon junction|apical plasma membrane		0
CG10353	X				0
CG10830	3R	protein homooligomerization			0
CG13743	2R	amino acid transmembrane transport			0
CG42575	3L	sodium-dependent phosphate transport	membrane	phosphate ion transmembrane transporter activity|sodium-dependent phosphate transmembrane transporter activity	0
CG43066	2R	neurotransmitter transport	integral to membrane	neurotransmitter transporter activity|neurotransmitter:sodium symporter activity	0
DopR2	3R	adenylate cyclase-activating dopamine receptor signaling pathway|dopamine receptor signaling pathway|adrenergic receptor signaling pathway	integral to plasma membrane|integral to membrane	adrenergic receptor activity|dopamine neurotransmitter receptor activity|G-protein coupled amine receptor activity	0
Dsk	3R	regulation of smooth muscle contraction|response to stress|neuropeptide signaling pathway|neuromuscular junction development|larval locomotory behavior		hormone activity|neuropeptide hormone activity	0
Tbh	X	aggressive behavior|inter-male aggressive behavior|catecholamine metabolic process|octopamine biosynthetic process|learning|memory|flight behavior|larval locomotory behavior|ovulation|locomotion|regulation of forward locomotion|mating behavior, sex discrimination|behavioral response to ethanol|regulation of behavior|oxidation-reduction process|octopamine signaling pathway		dopamine beta-monooxygenase activity|copper ion binding|oxidoreductase activity, acting on paired donors, with incorporation or reduction of molecular oxygen, reduced ascorbate as one donor, and incorporation of one atom of oxygen	0
Vmat	2R	neurotransmitter transport|synaptic vesicle amine transport|dopamine transport|histamine transport|transmembrane transport	synaptic vesicle|integral to membrane|neuromuscular junction	synaptic vesicle amine transmembrane transporter activity	0
ssx	X			nucleotide binding|RNA binding|mRNA binding	0
CG14234	X				0
CG12194	2L	transmembrane transport	integral to membrane		0
CG14024	2L		integral to membrane	HNK-1 sulfotransferase activity	0
CG18467	2R				0
CG32706	X			nucleotide binding|nucleic acid binding	0
CG33988	2R				0
CG34155	3R				0
CG8173	X	protein phosphorylation		ATP binding	0
CG9125	X				0
CG9164	X			sulfotransferase activity	0
CG9636	3R				0
Cyp4d14	X	oxidation-reduction process	membrane|intracellular membrane-bounded organelle	iron ion binding|oxidoreductase activity, acting on paired donors, with incorporation or reduction of molecular oxygen|heme binding	0
Ent3	3L	nucleoside transport	integral to membrane	nucleoside transmembrane transporter activity	0
Obp56h	2R	sensory perception of chemical stimulus|sensory perception of smell|response to pheromone|olfactory behavior	extracellular region	odorant binding	0
Rab3	2R	small GTPase mediated signal transduction|neurotransmitter secretion|maintenance of presynaptic active zone structure	synaptic vesicle|vesicle|synapse|presynaptic active zone	GTPase activity|GTP binding	0
nwk	3L	neuromuscular synaptic transmission|regulation of synaptic growth at neuromuscular junction|regulation of actin filament polymerization|negative regulation of synaptic growth at neuromuscular junction	recycling endosome	SH3/SH2 adaptor activity	0
sina	3L	proteolysis|ubiquitin-dependent protein catabolic process|sensory organ development|R7 cell fate commitment|proteasomal protein catabolic process|protein ubiquitination|regulation of R7 cell differentiation	ubiquitin ligase complex|nucleus|cytoplasm	zinc ion binding|protein self-association	0

## Sheet: Female-biased, InRDN Only
symbol_cat	chrom	GO_biopro_cat	GO_celcomp_cat	GO_molfunc_cat	Two Fold (1 if true, 0 if false)
regucalcin	X	multicellular organism reproduction	extracellular region|extracellular space|lipid particle		1
Fmo-2	2R	oxidation-reduction process	mitochondrion|cytosol|intracellular membrane-bounded organelle	monooxygenase activity|flavin adenine dinucleotide binding|NADP binding	1
daw	2L	transforming growth factor beta receptor signaling pathway|activin receptor signaling pathway|positive regulation of activin receptor signaling pathway		transforming growth factor beta receptor binding|growth factor activity	1
CG32626	X	IMP biosynthetic process		AMP deaminase activity	1
CG8974	X			zinc ion binding	1
CG34166	2L				1
ACC	2R		cytoplasm|lipid particle	acetyl-CoA carboxylase activity|biotin carboxylase activity|ATP binding|metal ion binding	1
CG11841	3R	proteolysis		serine-type endopeptidase activity	1
CG7135	X			transferase activity, transferring phosphorus-containing groups	1
Cpr100A	3R			structural constituent of chitin-based cuticle	1
desat1	3R	cuticle hydrocarbon biosynthetic process|regulation of autophagy|regulation of lipid metabolic process|pheromone biosynthetic process|mating behavior, sex discrimination|oxidation-reduction process|male mating behavior	endoplasmic reticulum|lipid particle|cytoplasmic vesicle		1
v	X	tryptophan catabolic process|ommochrome biosynthetic process|tryptophan catabolic process to kynurenine|tryptophan catabolic process to acetyl-CoA|compound eye pigmentation		heme binding	1
Ance-4	2R	proteolysis	membrane	metallopeptidase activity|peptidyl-dipeptidase activity	1
CG5793	3R	metabolic process		catalytic activity	1
Cyt-b5-r	2L	oxidation-reduction process	mitochondrion|lipid particle	iron ion binding|oxidoreductase activity, acting on paired donors, with oxidation of a pair of donors resulting in the reduction of molecular oxygen to two molecules of water|heme binding	1
Idgf5	2R	carbohydrate metabolic process|chitin catabolic process|imaginal disc development	extracellular region	chitinase activity|imaginal disc growth factor receptor binding	1
NimB4	2L		extracellular region		1
Spn43Ab	2R	negative regulation of endopeptidase activity|regulation of proteolysis|multicellular organism reproduction	extracellular space	serine-type endopeptidase inhibitor activity	1
Tudor-SN	3L	gene silencing by RNA	lipid particle|microtubule associated complex|RNA-induced silencing complex	nucleic acid binding|transcription coactivator activity|hydrolase activity, acting on ester bonds	1
CG8665	2L	biosynthetic process|10-formyltetrahydrofolate catabolic process|oxidation-reduction process	cytoplasm	formyltetrahydrofolate dehydrogenase activity|oxidoreductase activity, acting on the aldehyde or oxo group of donors, NAD or NADP as acceptor|hydroxymethyl-, formyl- and related transferase activity	1
Gale	3L	galactose metabolic process|cellular metabolic process		UDP-glucose 4-epimerase activity|coenzyme binding	1
fon	2L	hemolymph coagulation	extracellular region|lipid particle		1
CG34424	2R	folic acid-containing compound biosynthetic process	cytosol	ATP binding	1
CG7322	X	metabolic process		oxidoreductase activity, acting on CH-OH group of donors	1
Got2	2L	aspartate metabolic process|glutamate biosynthetic process|synapse assembly|neurotransmitter receptor metabolic process	mitochondrion|lipid particle	L-aspartate:2-oxoglutarate aminotransferase activity|pyridoxal phosphate binding	1
Ilp6	X	insulin receptor signaling pathway|positive regulation of multicellular organism growth	extracellular region	insulin receptor binding|hormone activity	1
AkhR	2L	G-protein coupled receptor signaling pathway|carbohydrate homeostasis|lipid homeostasis|triglyceride homeostasis	integral to plasma membrane|integral to membrane	gonadotropin-releasing hormone receptor activity|neuropeptide receptor activity|adipokinetic hormone receptor activity|adipokinetic hormone binding	1
CCHa2	3R	neuropeptide signaling pathway	extracellular space	neuropeptide hormone activity	1
CG10026	2L		intracellular	vitamin E binding|retinal binding	1
CG10237	2L		intracellular	vitamin E binding|retinal binding	1
CG10553	3R				1
CG10560	3R			transferase activity, transferring phosphorus-containing groups	1
CG11200	2R	metabolic process		carbonyl reductase (NADPH) activity	1
CG15353	2L				1
CG16820	2L		extracellular space		1
CG17572	2L	proteolysis		serine-type endopeptidase activity	1
CG18302	2L	lipid metabolic process		hydrolase activity, acting on ester bonds	1
CG18522	3R	oxidation-reduction process		iron ion binding|oxidoreductase activity, acting on CH-OH group of donors|flavin adenine dinucleotide binding|2 iron, 2 sulfur cluster binding	1
CG31321	3R	transmembrane transport	integral to membrane		1
CG31871	2L	lipid metabolic process|neuron projection morphogenesis		triglyceride lipase activity	1
CG32698	X		extracellular region	carbonate dehydratase activity|zinc ion binding	1
CG3513	2L			serine-type endopeptidase inhibitor activity	1
CG40006	2L	cell adhesion	membrane		1
CG6074	3R			carbonate dehydratase activity|zinc ion binding	1
Cyp305a1	3L	oxidation-reduction process	membrane|intracellular membrane-bounded organelle	iron ion binding|oxidoreductase activity, acting on paired donors, with incorporation or reduction of molecular oxygen|heme binding	1
Ilp5	3L	insulin receptor signaling pathway|female mating behavior	extracellular region	insulin receptor binding|hormone activity	1
Jabba	2R		lipid particle		1
Lsd-1	3R	triglyceride mobilization|regulation of lipid storage|positive regulation of triglyceride catabolic process|lipid storage|neurogenesis|lipid particle organization|protein localization to lipid particle	lipid particle|protein-lipid complex		1
Obp57a	2R	sensory perception of chemical stimulus	extracellular region	odorant binding	1
Ork1	X	regulation of heart rate|locomotor rhythm|potassium ion transmembrane transport	integral to membrane	potassium channel activity|potassium ion leak channel activity|protein homodimerization activity	1
alpha-Est2	3R		lipid particle		1
ninaD	2L	cell adhesion|phototransduction|phototransduction, visible light|phototransduction, UV|rhodopsin biosynthetic process|carotenoid transport	integral to plasma membrane|membrane	scavenger receptor activity	1
proPO-A1	2R	metabolic process|dopamine metabolic process	extracellular region	catechol oxidase activity|monophenol monooxygenase activity|L-DOPA monooxygenase activity|dopamine monooxygenase activity	1
to	3R	mating behavior|rhythmic behavior|feeding behavior|adult feeding behavior|response to starvation|behavioral response to starvation	extracellular region|extracellular space		1
whd	2R	response to oxidative stress|response to metal ion|response to starvation	mitochondrion	carnitine O-palmitoyltransferase activity	1
CG13360	X			transferase activity, transferring phosphorus-containing groups	1
CG15202	X		extracellular space		1
CG15414	2L				1
CG3609	2L	oxidation-reduction process		oxidoreductase activity	1
CG5707	3L				1
CG5867	2L		extracellular space		1
CG5945	2L		extracellular space		1
CG6126	3R	transmembrane transport	integral to membrane	organic cation transmembrane transporter activity	1
Cpr49Ag	2R			structural constituent of chitin-based cuticle	1
Cyp4ac2	2L	hormone metabolic process|insecticide catabolic process|oxidation-reduction process	membrane|intracellular membrane-bounded organelle	iron ion binding|oxidoreductase activity, acting on paired donors, with incorporation or reduction of molecular oxygen|heme binding	1
Acsl	2R	synaptic transmission|nervous system development|metabolic process|positive regulation of sequestering of triglyceride|neurogenesis|segmentation	cytoplasm|endoplasmic reticulum|lipid particle	long-chain fatty acid-CoA ligase activity	1
Aldh	2L	acetaldehyde metabolic process|oxidation-reduction process	cytoplasm|mitochondrion|lipid particle	aldehyde dehydrogenase (NAD) activity|acetaldehyde dehydrogenase (acetylating) activity	1
Aldh-III	2R	cellular aldehyde metabolic process|oxidation-reduction process	lipid particle	aldehyde dehydrogenase [NAD(P)+] activity|oxidoreductase activity, acting on the aldehyde or oxo group of donors, NAD or NADP as acceptor	1
Arc42	3R	transcription initiation from RNA polymerase II promoter|dendrite morphogenesis|oxidation-reduction process		flavin adenine dinucleotide binding	1
Btk29A	2L	protein phosphorylation|JNK cascade|ovarian nurse cell to oocyte transport|female germline ring canal formation|dorsal closure|open tracheal system development|salivary gland morphogenesis|imaginal disc-derived wing morphogenesis|imaginal disc-derived male genitalia development|courtship behavior|head involution|determination of adult lifespan|actin cytoskeleton organization|karyosome formation|o…	cytoplasm|germline ring canal	ATP binding|phospholipid binding	1
CG10175	3R	metabolic process			1
CG10550	3R			transferase activity, transferring phosphorus-containing groups	1
CG10602	2L	proteolysis|leukotriene biosynthetic process		leukotriene-A4 hydrolase activity|metallopeptidase activity|zinc ion binding	1
CG10863	3L	oxidation-reduction process		alditol:NADP+ 1-oxidoreductase activity	1
CG1124	3R		extracellular space		1
CG11550	3R				1
CG1213	3R	transmembrane transport	integral to membrane		1
CG12262	3L	fatty acid beta-oxidation	mitochondrion|lipid particle|microtubule associated complex	flavin adenine dinucleotide binding	1
CG17032	3L				1
CG17574	2R				1
CG17928	2L	lateral inhibition|oxidation-reduction process		iron ion binding|oxidoreductase activity, acting on paired donors, with oxidation of a pair of donors resulting in the reduction of molecular oxygen to two molecules of water|heme binding	1
CG1889	X				1
CG2107	3L			carnitine O-palmitoyltransferase activity	1
CG30499	2R	pentose-phosphate shunt		ribulose-phosphate 3-epimerase activity	1
CG33120	2L				1
CG33970	3R			ATP binding|ATPase activity, coupled to transmembrane movement of substances	1
CG3523	2L	biosynthetic process|oxidation-reduction process	lipid particle	fatty acid synthase activity|[acyl-carrier-protein] S-acetyltransferase activity|[acyl-carrier-protein] S-malonyltransferase activity|3-oxoacyl-[acyl-carrier-protein] synthase activity|3-oxoacyl-[acyl-carrier-protein] reductase (NADPH) activity|3-hydroxypalmitoyl-[acyl-carrier-protein] dehydratase activity|enoyl-[acyl-carrier-protein] reductase (NADPH, B-specific) activity|oleoyl-[acyl-carrier-pr…	1
CG3842	X	metabolic process		oxidoreductase activity, acting on CH-OH group of donors	1
CG4000	3R				1
CG4019	2R	renal system process|transmembrane transport	integral to membrane	water channel activity	1
CG4462	3R	transmembrane transport	integral to membrane		1
CG4847	2R	proteolysis|multicellular organism reproduction	extracellular region|extracellular space	cysteine-type endopeptidase activity	1
CG5958	2L		lipid particle	retinal binding	1
CG6908	3R			transferase activity, transferring phosphorus-containing groups	1
CG7966	3R			selenium binding	1
CG9497	2L			transferase activity, transferring phosphorus-containing groups	1
CG9527	2L	fatty acid beta-oxidation|phagocytosis, engulfment		acyl-CoA oxidase activity|pristanoyl-CoA oxidase activity|flavin adenine dinucleotide binding	1
CG9812	2R				1
Cpr	2L	oxidation-reduction process	endoplasmic reticulum|lipid particle|cytosol	NADPH-hemoprotein reductase activity|iron ion binding|FMN binding|oxidoreductase activity, acting on paired donors, with incorporation or reduction of molecular oxygen, NAD(P)H as one donor, and incorporation of one atom of oxygen	1
Cpr47Ee	2R			structural constituent of chitin-based cuticle|structural constituent of chitin-based larval cuticle	1
Cyp4d20	3L	oxidation-reduction process	membrane|intracellular membrane-bounded organelle	iron ion binding|oxidoreductase activity, acting on paired donors, with incorporation or reduction of molecular oxygen|heme binding	1
Cyp6a21	2R	oxidation-reduction process	membrane|intracellular membrane-bounded organelle	iron ion binding|oxidoreductase activity, acting on paired donors, with incorporation or reduction of molecular oxygen|heme binding	1
Fdh	3R	alcohol metabolic process|ethanol oxidation|visual learning|regulation of nitric oxide metabolic process|regulation of peptidyl-cysteine S-nitrosylation		alcohol dehydrogenase (NAD) activity|octanol dehydrogenase activity|zinc ion binding|S-(hydroxymethyl)glutathione dehydrogenase activity|S-nitrosoglutathione reductase activity	1
Jheh1	2R	juvenile hormone catabolic process		epoxide hydrolase activity|juvenile hormone epoxide hydrolase activity|cis-stilbene-oxide hydrolase activity	1
Jheh2	2R	juvenile hormone catabolic process	intracellular membrane-bounded organelle	epoxide hydrolase activity|juvenile hormone epoxide hydrolase activity|cis-stilbene-oxide hydrolase activity	1
Mfe2	X	metabolic process|fatty acid beta-oxidation using acyl-CoA oxidase		oxidoreductase activity|protein homodimerization activity|3R-hydroxyacyl-CoA dehydratase activity	1
Mgstl	X		mitochondrial outer membrane|lipid particle|intracellular membrane-bounded organelle	glutathione transferase activity	1
Mipp1	3L			acid phosphatase activity|phosphoprotein phosphatase activity	1
Mtpalpha	2L	fatty acid beta-oxidation|determination of adult lifespan|wound healing|response to starvation	mitochondrion|lipid particle|microtubule associated complex|mitochondrial fatty acid beta-oxidation multienzyme complex	3-hydroxyacyl-CoA dehydrogenase activity|long-chain-enoyl-CoA hydratase activity|long-chain-3-hydroxyacyl-CoA dehydrogenase activity|coenzyme binding	1
NtR	2R	ion transport	integral to membrane	extracellular ligand-gated ion channel activity|excitatory extracellular ligand-gated ion channel activity	1
Papss	3L	imaginal disc-derived wing morphogenesis		adenylylsulfate kinase activity|sulfate adenylyltransferase (ATP) activity|ATP binding	1
Sply	2R	carboxylic acid metabolic process|sphingolipid catabolic process|lateral inhibition	integral to endoplasmic reticulum membrane	carboxy-lyase activity|pyridoxal phosphate binding	1
Thiolase	2R	fatty acid beta-oxidation|determination of adult lifespan	lipid particle|microtubule associated complex|mitochondrial fatty acid beta-oxidation multienzyme complex	acetyl-CoA C-acyltransferase activity|long-chain-3-hydroxyacyl-CoA dehydrogenase activity	1
Ugt36Bc	2L	metabolic process			1
Ugt86Da	3R	metabolic process		transferase activity, transferring hexosyl groups	1
l(2)34Fc	2L			serine-type endopeptidase activity	1
laccase2	2R	chitin-based cuticle development|oxidation-reduction process		copper ion binding|hydroquinone:oxygen oxidoreductase activity	1
mdy	2L	negative regulation of lipid storage|triglyceride biosynthetic process|wing disc development|regulation of nurse cell apoptotic process		diacylglycerol O-acyltransferase activity	1
rdhB	3R	rhodopsin biosynthetic process		oxidoreductase activity, acting on the CH-OH group of donors, NAD or NADP as acceptor	1
yip2	2L	fatty acid beta-oxidation	mitochondrion|lipid particle|microtubule associated complex	acetyl-CoA C-acyltransferase activity	1
scu	X	fatty acid metabolic process|acyl-CoA metabolic process|steroid metabolic process|ecdysone metabolic process|androgen metabolic process|estrogen metabolic process	mitochondrion|lipid particle|cytosol|microtubule associated complex	3-hydroxyacyl-CoA dehydrogenase activity|estradiol 17-beta-dehydrogenase activity|steroid dehydrogenase activity|acetoacetyl-CoA reductase activity|7-beta-hydroxysteroid dehydrogenase (NADP+) activity|testosterone dehydrogenase (NAD+) activity|testosterone 17-beta-dehydrogenase (NAD+) activity	1
CG2254	X	metabolic process	lipid particle	oxidoreductase activity	1
CG30431	2R		nucleus	nucleic acid binding|DNA binding|zinc ion binding	1
CG5167	3R	oxidation-reduction process	lipid particle	oxidoreductase activity	1
CG7829	3R	proteolysis		serine-type endopeptidase activity	1
Dbi	3L	cellular acyl-CoA homeostasis		fatty-acyl-CoA binding|enzyme inhibitor activity|diazepam binding	1
Npc2g	3R	mesoderm development|sterol transport|hemolymph coagulation	extracellular region		1
CG14752	2R				1
CG13748	2R			serine-type endopeptidase inhibitor activity	1
CG3625	2L		integral to membrane		1
Ahcy13	X			adenosylhomocysteinase activity	1
CG11842	3R	proteolysis		serine-type endopeptidase activity	1
CG4325	X	regulation of antimicrobial peptide biosynthetic process		zinc ion binding	1
CG5527	3R	proteolysis		metalloendopeptidase activity	1
CG5778	3R				1
CG8358	3R	proteolysis		metalloendopeptidase activity	1
IM4	2R	immune response|humoral immune response	extracellular region|extracellular space		1
CG32549	X		cytosol	5'-nucleotidase activity	1
ade5	X	inter-male aggressive behavior|'de novo' IMP biosynthetic process|imaginal disc-derived wing morphogenesis	cytoplasm	phosphoribosylaminoimidazole carboxylase activity|phosphoribosylaminoimidazolesuccinocarboxamide synthase activity|ATP binding|5-(carboxyamino)imidazole ribonucleotide mutase activity	1
pncr016:2R	2R				1
CG14608	3R	chitin metabolic process	extracellular region	chitin binding	1
CG33307	2L				1
Pfrx	X	fructose metabolic process|fructose 2,6-bisphosphate metabolic process|imaginal disc-derived wing morphogenesis		6-phosphofructo-2-kinase activity|ATP binding	1
TRAM	X	SRP-dependent cotranslational protein targeting to membrane|phagocytosis, engulfment	endoplasmic reticulum|lipid particle|integral to membrane		1
twin	3R	nuclear-transcribed mRNA catabolic process, deadenylation-dependent decay|nuclear-transcribed mRNA poly(A) tail shortening	cytoplasm|CCR4-NOT complex		1
CG43340	2R	imaginal disc-derived wing morphogenesis			1
Msp-300	2L	cytoskeleton organization|actin filament organization|cytoplasmic transport, nurse cell to oocyte|mesoderm development|larval visceral muscle development|female germline ring canal stabilization|cell migration|regulation of Rab GTPase activity|regulation of Rho protein signal transduction|locomotion|establishment of nucleus localization|organelle localization|flight	cytoplasm|integrin complex|actin cytoskeleton|Z disc|nuclear membrane|perinuclear region of cytoplasm	double-stranded RNA binding|actin binding|Rho guanyl-nucleotide exchange factor activity|Rab GTPase activator activity|cytoskeletal protein binding	1
Tret1-1	2R	trehalose transport|transmembrane transport	membrane|integral to membrane		1
capu	2L	actin filament organization|chorion-containing eggshell formation|actin filament-based process|actin nucleation|pole plasm oskar mRNA localization	cytoplasm|cell cortex|actin cytoskeleton	actin binding|microtubule binding	1
sls	3L	sister chromatid cohesion|mitotic chromosome condensation|mesoderm development|muscle organ development|myoblast fusion|muscle attachment|regulation of hemocyte proliferation|locomotion	condensed nuclear chromosome|microtubule associated complex|sarcomere|Z disc	nucleic acid binding|actin binding|myosin light chain kinase activity|structural constituent of muscle	1
pix	3L	mRNA metabolic process|negative regulation of neuron apoptotic process	cytoplasm|mitochondrion|eukaryotic translation initiation factor 3 complex	ATP binding|ribonuclease inhibitor activity|ribosomal small subunit binding|iron-sulfur cluster binding	1
AGBE	2R	glycogen biosynthetic process|determination of adult lifespan		1,4-alpha-glucan branching enzyme activity|cation binding	1
AQP	2R	water transport		water transmembrane transporter activity	1
Acer	2L	proteolysis|sleep|positive regulation of circadian sleep/wake cycle, sleep	extracellular region|extracellular space|membrane	metalloendopeptidase activity|peptidyl-dipeptidase activity|zinc ion binding	1
Acox57D-d	2R	fatty acid beta-oxidation		acyl-CoA oxidase activity|palmitoyl-CoA oxidase activity|flavin adenine dinucleotide binding	1
Adgf-A	3L	cell proliferation|purine ribonucleoside monophosphate biosynthetic process|hemocyte differentiation|hypoxanthine salvage|inosine biosynthetic process	extracellular space|cytosol	adenosine deaminase activity|growth factor activity	1
Ance-5	2R	proteolysis	membrane	peptidase activity|metallopeptidase activity|peptidyl-dipeptidase activity	1
Apoltp	2L	sterol transport|acylglycerol transport	extracellular space|microtubule associated complex|basal part of cell	lipid transporter activity|lipid binding	1
CG10131	2R	fatty acid metabolic process|oxidation-reduction process		3-hydroxyacyl-CoA dehydrogenase activity|NAD+ binding	1
CG10226	3L	drug transport|response to methotrexate|transmembrane transport	integral to membrane	ATP binding|ATPase activity, coupled|ATPase activity, coupled to transmembrane movement of substances	1
CG1041	3R		mitochondrion		1
CG10479	3L				1
CG10621	2L			homocysteine S-methyltransferase activity|selenocysteine methyltransferase activity	1
CG10657	3L	lateral inhibition	intracellular	retinal binding	1
CG1092	3R	neurogenesis			1
CG11134	X	L-methionine salvage from methylthioadenosine	cytoplasm	metal ion binding	1
CG11236	2L	oxidation-reduction process		D-amino-acid oxidase activity|D-aspartate oxidase activity	1
CG11255	3L	purine ribonucleoside salvage		adenosine kinase activity|phosphotransferase activity, alcohol group as acceptor	1
CG11334	3R	L-methionine salvage from methylthioadenosine|wing disc development	cytoplasm|eukaryotic translation initiation factor 2B complex	translation regulator activity|S-methyl-5-thioribose-1-phosphate isomerase activity	1
CG11395	2R		extracellular region	cytokine activity	1
CG11407	3R	metabolic process		catalytic activity|long-chain fatty acid transporter activity	1
CG11594	3L	carbohydrate metabolic process		phosphotransferase activity, alcohol group as acceptor	1
CG11858	3R				1
CG11961	2R	proteolysis		peptidase activity	1
CG12224	3R			oxidoreductase activity	1
CG12811	3R				1
CG13026	3L				1
CG13086	2L				1
CG13101	2L				1
CG1315	3R	argininosuccinate metabolic process|arginine biosynthetic process		argininosuccinate synthase activity|ATP binding	1
CG13607	3R				1
CG13722	3L				1
CG14259	3R		extracellular space		1
CG14298	3R			serine-type endopeptidase inhibitor activity|peptidase inhibitor activity	1
CG14523	3R	proteolysis		metalloendopeptidase activity	1
CG14526	3R	proteolysis	extracellular region	metalloendopeptidase activity	1
CG14528	3R	proteolysis		metalloendopeptidase activity	1
CG14629	X				1
CG1468	X				1
CG14694	3R		membrane	folic acid binding|reduced folate carrier activity	1
CG14823	3L			lysozyme activity	1
CG15096	2R	transmembrane transport	integral to membrane	high affinity inorganic phosphate:sodium symporter activity	1
CG1516	2R	gluconeogenesis	lipid particle|microtubule associated complex	DNA binding|biotin carboxylase activity|pyruvate carboxylase activity|ATP binding|metal ion binding	1
CG1532	X	neurogenesis			1
CG1544	3R	tricarboxylic acid cycle		oxoglutarate dehydrogenase (succinyl-transferring) activity|thiamine pyrophosphate binding	1
CG15695	3R	metabolic process		catalytic activity	1
CG16704	2L			serine-type endopeptidase inhibitor activity	1
CG16756	X			lysozyme activity	1
CG16798	2L				1
CG16926	2R				1
CG17108	2L				1
CG17189	3R		extracellular space		1
CG17292	2L	lipid metabolic process		triglyceride lipase activity	1
CG17324	2L	metabolic process		UDP-glycosyltransferase activity|transferase activity, transferring hexosyl groups	1
CG17597	2L	metabolic process		acetyl-CoA C-acyltransferase activity	1
CG1773	2R	proteolysis		serine-type endopeptidase activity	1
CG17841	X		integral to membrane		1
CG1791	X				1
CG18003	2R	oxidation-reduction process		glycolate oxidase activity|FMN binding	1
CG18249	3R				1
CG18547	3R	oxidation-reduction process		oxidoreductase activity	1
CG1887	3L	cell adhesion	integral to plasma membrane|membrane	scavenger receptor activity	1
CG1969	3R			glucosamine 6-phosphate N-acetyltransferase activity|N-acetyltransferase activity	1
CG2736	2R	cell adhesion	lipid particle|integral to plasma membrane|membrane	scavenger receptor activity	1
CG30002	2R	proteolysis		serine-type endopeptidase activity	1
CG30046	2R				1
CG30438	2R	metabolic process		transferase activity, transferring hexosyl groups	1
CG31103	3R	transmembrane transport	integral to membrane		1
CG31189	3R		extracellular space		1
CG31205	3R	proteolysis		serine-type endopeptidase activity	1
CG31207	3R		extracellular space		1
CG31414	3R	carbohydrate metabolic process|sphingolipid metabolic process		glucosylceramidase activity	1
CG31431	3R	fibroblast growth factor receptor signaling pathway	integral to membrane	fibroblast growth factor-activated receptor activity	1
CG31445	3R	proteolysis	integral to membrane	aminopeptidase activity|metallopeptidase activity|zinc ion binding	1
CG31472	3R	pyridoxine biosynthetic process|oxidation-reduction process		pyridoxamine-phosphate oxidase activity|FMN binding	1
CG31547	3R	amino acid transmembrane transport	integral to membrane	sodium:potassium:chloride symporter activity	1
CG31826	2L		intracellular		1
CG32191	3L	metabolic process		N-acetylgalactosamine-4-sulfatase activity	1
CG3239	X	proteolysis		metalloendopeptidase activity	1
CG32391	3L				1
CG32441	3L				1
CG3246	2L				1
CG32523	X	proteolysis		serine-type endopeptidase activity	1
CG32603	X				1
CG3301	3R	metabolic process		oxidoreductase activity, acting on the CH-OH group of donors, NAD or NADP as acceptor	1
CG33679	2L				1
CG3397	3R	oxidation-reduction process	voltage-gated potassium channel complex	oxidoreductase activity	1
CG34120	X			ATP binding|ATPase activity, coupled to transmembrane movement of substances	1
CG34172	2L		mitochondrial respiratory chain	cytochrome-c oxidase activity	1
CG34180	2L				1
CG34331	X				1
CG34455	3L	pyridoxal 5'-phosphate salvage	cytoplasm	pyridoxal kinase activity	1
CG3663	2R	metabolic process		catalytic activity	1
CG3823	X		intracellular	vitamin E binding	1
CG3829	2R	cell adhesion|salivary gland cell autophagic cell death|autophagic cell death	integral to plasma membrane|membrane	scavenger receptor activity	1
CG3902	3L	oxidation-reduction process	mitochondrion	short-branched-chain-acyl-CoA dehydrogenase activity|flavin adenine dinucleotide binding	1
CG42329	2L			transferase activity, transferring acyl groups other than amino-acyl groups	1
CG42369	2L				1
CG42370	2L	proteolysis		metalloendopeptidase activity	1
CG42846	3L				1
CG4306	3L	glutathione biosynthetic process|hemolymph coagulation	extracellular region	gamma-glutamylcyclotransferase activity	1
CG43114	2R				1
CG4335	3R	carnitine biosynthetic process|oxidation-reduction process		iron ion binding|gamma-butyrobetaine dioxygenase activity|L-ascorbic acid binding|trimethyllysine dioxygenase activity	1
CG4408	3R	proteolysis		metallocarboxypeptidase activity|zinc ion binding	1
CG4592	2L	metabolic process	mitochondrion		1
CG4598	2L	metabolic process	mitochondrion		1
CG4752	2R			5-oxoprolinase (ATP-hydrolyzing) activity	1
CG4753	3L	metabolic process			1
CG4822	2L		integral to membrane	GTPase activity|ATP binding|GTP binding|ATPase activity, coupled to transmembrane movement of substances	1
CG4927	2R	proteolysis		serine-type endopeptidase activity	1
CG5023	3R	actomyosin structure organization		actin binding	1
CG5315	3R	hormone-mediated signaling pathway|fatty acid oxidation	integral to membrane	hormone binding	1
CG5322	2L	mannose metabolic process	lysosome	alpha-mannosidase activity|zinc ion binding	1
CG5397	2L				1
CG5599	X	tricarboxylic acid cycle|phagocytosis, engulfment|fatty-acyl-CoA biosynthetic process	mitochondrial oxoglutarate dehydrogenase complex	dihydrolipoamide branched chain acyltransferase activity|dihydrolipoyllysine-residue (2-methylpropanoyl)transferase activity|cofactor binding	1
CG5687	3L	transmembrane transport	membrane	sodium:iodide symporter activity	1
CG5840	3R	proline biosynthetic process|oxidation-reduction process		pyrroline-5-carboxylate reductase activity	1
CG6067	X	proteolysis		serine-type endopeptidase activity	1
CG6310	3L				1
CG6356	3R	transmembrane transport	integral to membrane		1
CG6503	3R				1
CG6739	2L				1
CG6834	3R			transferase activity, transferring phosphorus-containing groups	1
CG6904	3R	glycogen biosynthetic process		glycogen (starch) synthase activity	1
CG7079	3R		extracellular space		1
CG7227	2L	cell adhesion	integral to plasma membrane|membrane	scavenger receptor activity	1
CG7299	2L				1
CG7414	3L		cytoplasm|eukaryotic translation initiation factor 2 complex	tRNA binding	1
CG7461	2R	oxidation-reduction process	lipid particle|microtubule associated complex	very-long-chain-acyl-CoA dehydrogenase activity|flavin adenine dinucleotide binding	1
CG7470	3L	proline biosynthetic process|oxidation-reduction process	mitochondrion|mitochondrial inner membrane|lipid particle	glutamate 5-kinase activity|delta1-pyrroline-5-carboxylate synthetase activity	1
CG7724	3L	steroid biosynthetic process|oxidation-reduction process		3-beta-hydroxy-delta5-steroid dehydrogenase activity|oxidoreductase activity, acting on CH-OH group of donors	1
CG8036	3R	cytoplasmic microtubule organization|regulation of chromatin silencing	lipid particle|microtubule associated complex	transketolase activity	1
CG8051	X	transmembrane transport	integral to membrane	secondary active monocarboxylate transmembrane transporter activity	1
CG8128	X			hydrolase activity	1
CG8129	3R	metabolic process		L-threonine ammonia-lyase activity|amino acid binding	1
CG8147	3R	metabolic process|response to nicotine		alkaline phosphatase activity	1
CG8550	2R	proteolysis		metalloendopeptidase activity	1
CG8586	2R	proteolysis	extracellular region	serine-type endopeptidase activity	1
CG8630	3R	lipid metabolic process|oxidation-reduction process			1
CG8788	2R				1
CG8837	2L	transmembrane transport	integral to membrane		1
CG9119	3L		nucleus	zinc ion binding|hydrolase activity, acting on ester bonds	1
CG9134	3L				1
CG9238	3L	behavioral response to ethanol		protein phosphatase 1 binding|protein phosphatase type 1 regulator activity	1
CG9297	3R	calcium ion transport		GTPase activity|calcium ion binding|GTP binding	1
CG9331	2L	oxidation-reduction process	extracellular region	oxidoreductase activity, acting on the CH-OH group of donors, NAD or NADP as acceptor	1
CG9372	3L	proteolysis|neuron projection morphogenesis		serine-type endopeptidase activity|serine-type peptidase activity	1
CG9400	X		extracellular region		1
CG9413	X	amino acid transmembrane transport	membrane		1
CG9485	2R	glycogen biosynthetic process|glycogen catabolic process	nucleus|cytoplasm	4-alpha-glucanotransferase activity|amylo-alpha-1,6-glucosidase activity|cation binding	1
CG9512	X	alcohol metabolic process|oxidation-reduction process		choline dehydrogenase activity|flavin adenine dinucleotide binding	1
CG9519	X	alcohol metabolic process|oxidation-reduction process		choline dehydrogenase activity|flavin adenine dinucleotide binding	1
CG9577	X	metabolic process	lipid particle	delta5-delta2,4-dienoyl-CoA isomerase activity	1
CG9747	3R	lipid metabolic process|oxidation-reduction process		acyl-CoA delta11-desaturase activity	1
CG9886	2L	protein phosphorylation	cytoplasm	glycerate kinase activity	1
CG9914	X	fatty acid metabolic process|oxidation-reduction process		3-hydroxyacyl-CoA dehydrogenase activity|NAD+ binding	1
CR43417	2R				1
CR43452	3R				1
CR44170	2R				1
Ca-P60A	2R	calcium ion transport|cellular calcium ion homeostasis|neuromuscular synaptic transmission|flight behavior|stabilization of membrane potential|regulation of sequestering of calcium ion	endoplasmic reticulum|endoplasmic reticulum membrane|lipid particle|integral to membrane	nucleotide binding|calcium-transporting ATPase activity|metal ion binding	1
Cda5	2L	carbohydrate metabolic process|chitin metabolic process	extracellular region	chitin binding|hydrolase activity, acting on carbon-nitrogen (but not peptide) bonds	1
Cg25C	2L	dorsal closure|oviduct morphogenesis	collagen|collagen type IV|basement membrane	extracellular matrix structural constituent	1
ClC-a	3R	chloride transport|transmembrane transport	actin cytoskeleton|membrane	voltage-gated chloride channel activity|chloride channel activity	1
Clect27	2L				1
Cpr11B	X			structural constituent of chitin-based cuticle|structural constituent of chitin-based larval cuticle	1
Cpr47Ef	2R			structural constituent of chitin-based cuticle|structural constituent of chitin-based larval cuticle	1
Cralbp	3L		intracellular	retinal binding	1
Cyp12a4	3R	response to insecticide|oxidation-reduction process	mitochondrion	iron ion binding|oxidoreductase activity, acting on paired donors, with incorporation or reduction of molecular oxygen|heme binding	1
Cyp18a1	X	steroid biosynthetic process|chorion-containing eggshell formation|imaginal disc-derived leg morphogenesis|pupation|prepupal development|ecdysteroid catabolic process|oxidation-reduction process	membrane|intracellular membrane-bounded organelle	iron ion binding|oxidoreductase activity, acting on paired donors, with incorporation or reduction of molecular oxygen|heme binding	1
Cyp309a2	2L	oxidation-reduction process	membrane|intracellular membrane-bounded organelle	iron ion binding|oxidoreductase activity, acting on paired donors, with incorporation or reduction of molecular oxygen|heme binding	1
Cyp311a1	X	oxidation-reduction process	membrane|intracellular membrane-bounded organelle	iron ion binding|oxidoreductase activity, acting on paired donors, with incorporation or reduction of molecular oxygen|heme binding	1
Cyp4g1	X	lipid metabolic process|oxidation-reduction process	membrane|intracellular membrane-bounded organelle	iron ion binding|oxidoreductase activity, acting on paired donors, with incorporation or reduction of molecular oxygen|heme binding	1
Cyp4s3	X	oxidation-reduction process	membrane|intracellular membrane-bounded organelle	iron ion binding|oxidoreductase activity, acting on paired donors, with incorporation or reduction of molecular oxygen|heme binding	1
DNaseII	3R	DNA catabolic process|nurse cell apoptotic process		deoxyribonuclease II activity	1
Dfd	3R	induction of apoptosis|specification of segmental identity, head|brain development|head development	nucleus	RNA polymerase II regulatory region sequence-specific DNA binding|RNA polymerase II distal enhancer sequence-specific DNA binding transcription factor activity|sequence-specific DNA binding	1
DhpD	3R	guanine catabolic process|eye pigment biosynthetic process|guanine metabolic process|dihydropteridine metabolic process		dihydropterin deaminase activity|zinc ion binding|guanine deaminase activity	1
DppIII	3R	proteolysis	cytosol|membrane	dipeptidyl-peptidase activity	1
Drip	2R	renal system process|water transport|regulation of oviposition|transmembrane transport	integral to membrane	water transmembrane transporter activity|water channel activity	1
Drsl4	3L		extracellular region		1
Drsl5	3L		extracellular region		1
Egfr	2R	G2/M transition of mitotic cell cycle|embryonic axis specification|cell fate determination|oenocyte differentiation|compound eye morphogenesis|compound eye photoreceptor cell differentiation|morphogenesis of an epithelium|heart process|protein phosphorylation|transmembrane receptor protein tyrosine kinase signaling pathway|epidermal growth factor receptor signaling pathway|border follicle cell mi…	integral to plasma membrane	ATP binding|gurken-activated receptor activity|protein domain specific binding	1
Eip71CD	3L	sulfur amino acid metabolic process|response to oxidative stress|determination of adult lifespan|cellular response to oxidative stress|salivary gland cell autophagic cell death|autophagic cell death|neuron projection morphogenesis|oxidation-reduction process			1
Est-Q	3L				1
Etf-QO	2R	oxidative phosphorylation|fatty acid beta-oxidation	mitochondrion|mitochondrial inner membrane|lipid particle|microtubule associated complex	electron-transferring-flavoprotein dehydrogenase activity	1
Flo-2	X	cell adhesion|melanotic encapsulation of foreign target	flotillin complex	structural molecule activity	1
Fmo-1	2R	oxidation-reduction process	mitochondrion|cytosol|intracellular membrane-bounded organelle	monooxygenase activity|flavin adenine dinucleotide binding|NADP binding	1
GNBP3	3L	carbohydrate metabolic process		pattern recognition receptor activity	1
GV1	3L		nucleus|nuclear membrane	DNA binding	1
Galk	3L	galactose metabolic process|carbohydrate phosphorylation	cytoplasm	galactokinase activity|ATP binding	1
Galt	2L	galactose metabolic process		UDP-glucose:hexose-1-phosphate uridylyltransferase activity|zinc ion binding	1
Gld	3R	glucose metabolic process|alcohol metabolic process|pupal chitin-based cuticle development|cuticle development|sperm storage|oxidation-reduction process	extracellular region	choline dehydrogenase activity|flavin adenine dinucleotide binding	1
Glt	2L		basement membrane	calcium ion binding	1
GstE14	2R	glutathione metabolic process	cytoplasm	glutathione transferase activity	1
GstT1	2R	glutathione metabolic process	cytoplasm	glutathione transferase activity	1
HDAC6	X	tricarboxylic acid cycle|histone deacetylation|respiratory electron transport chain	cytoplasm	histone deacetylase activity|zinc ion binding	1
Hml	3L	chitin metabolic process|cell adhesion|hemostasis|melanization defense response|wound healing|hemolymph coagulation	extracellular region	chitin binding|protein homodimerization activity	1
Idh	3L	glyoxylate cycle|tricarboxylic acid cycle|isocitrate metabolic process	mitochondrion|lipid particle	magnesium ion binding|isocitrate dehydrogenase (NADP+) activity	1
Inx3	3R	intercellular transport	gap junction|lateral plasma membrane		1
Ir75a	3L	sensory perception of sound|detection of chemical stimulus involved in sensory perception	membrane|integral to membrane	ionotropic glutamate receptor activity|extracellular-glutamate-gated ion channel activity|ligand-gated ion channel activity	1
Ir75b	3L	detection of chemical stimulus involved in sensory perception	membrane|integral to membrane	ionotropic glutamate receptor activity|extracellular-glutamate-gated ion channel activity|ligand-gated ion channel activity	1
Jafrac2	3L	induction of apoptosis|hydrogen peroxide catabolic process|oxidation-reduction process	extracellular region	antioxidant activity	1
LM408	2L	mannose metabolic process	extracellular region|lysosome	alpha-mannosidase activity|zinc ion binding	1
Lgr1	3R	G-protein coupled receptor signaling pathway	integral to membrane	neuropeptide receptor activity|protein-hormone receptor activity	1
Lmpt	3L		nucleus	zinc ion binding	1
Mdr65	3L	response to methotrexate|xenobiotic transport|transmembrane transport|establishment of glial blood-brain barrier	integral to plasma membrane|pleated septate junction|integral to membrane	ATP binding|efflux transmembrane transporter activity|ATPase activity, coupled to transmembrane movement of substances	1
Mhc	2L	muscle contraction|striated muscle contraction|border follicle cell migration|epithelial cell migration, open tracheal system|muscle organ development|adult somatic muscle development|myofibril assembly|skeletal muscle myosin thick filament assembly|myosin filament organization|locomotion|muscle cell differentiation|protein stabilization|flight	polytene chromosome puff|muscle myosin complex|striated muscle myosin thick filament|myosin complex|sarcomere|A band	microfilament motor activity|ATP binding|structural constituent of muscle|actin-dependent ATPase activity|ATPase activity, coupled|protein homodimerization activity	1
Mtp	2L	triglyceride metabolic process|lipid transport|synaptic target recognition|lipoprotein metabolic process	lipid particle	phosphatidylcholine transporter activity|triglyceride binding	1
NT5E-2	2R	nucleotide catabolic process		nucleotide binding|5'-nucleotidase activity|metal ion binding	1
Nplp2	3L	humoral immune response|neuropeptide signaling pathway	extracellular region|extracellular space	neuropeptide hormone activity	1
Nup154	2L		nucleus	structural constituent of nuclear pore	1
Oatp74D	3L	organic anion transport	membrane	organic anion transmembrane transporter activity|sodium-independent organic anion transmembrane transporter activity	1
Obp56a	2R	sensory perception of chemical stimulus|sensory perception of smell|response to pheromone|olfactory behavior	extracellular region	odorant binding	1
Obp8a	X	sensory perception of chemical stimulus	extracellular region	odorant binding	1
Obp99c	3R	sensory perception of chemical stimulus	extracellular region	odorant binding	1
Pgd	X	pentose-phosphate shunt		phosphogluconate dehydrogenase (decarboxylating) activity|NADP binding	1
Ppn	3R	extracellular matrix organization	proteinaceous extracellular matrix|basement membrane	metalloendopeptidase activity|serine-type endopeptidase inhibitor activity|extracellular matrix structural constituent|zinc ion binding	1
Prm	3L	mesoderm development|myofibril assembly	striated muscle myosin thick filament|myosin complex	motor activity|structural constituent of muscle	1
Prx3	3R	phagocytosis, engulfment|determination of adult lifespan|hydrogen peroxide catabolic process|oxidation-reduction process	mitochondrion	antioxidant activity	1
Rfabg	4	lipid transport|smoothened signaling pathway	extracellular region|extracellular space|lipid particle|microtubule associated complex|endocytic vesicle|basal part of cell	receptor binding|structural molecule activity|lipid transporter activity|retinoid binding|fatty acid binding|microtubule binding|retinol binding|heme binding	1
Sema-2a	2R	salivary gland development|flight behavior|visual behavior|synaptic target inhibition|adult behavior|drinking behavior|dendrite guidance	extracellular region|membrane		1
Sema-5c	3L	embryonic development via the syncytial blastoderm|startle response|locomotion involved in locomotory behavior|olfactory behavior|central complex development|brain morphogenesis			1
Sodh-1	3R	oxidation-reduction process		L-iditol 2-dehydrogenase activity|zinc ion binding|oxidoreductase activity	1
St1	2R	xenobiotic metabolic process|sulfation	cytosol	sulfotransferase activity	1
T3dh	2R	oxidation-reduction process		oxidoreductase activity|metal ion binding	1
Tal	2R	pentose-phosphate shunt|pentose-phosphate shunt, non-oxidative branch	cytoplasm	sedoheptulose-7-phosphate:D-glyceraldehyde-3-phosphate glyceronetransferase activity	1
Tequila	3L	chitin metabolic process|proteolysis|short-term memory|long-term memory	extracellular region|membrane	serine-type endopeptidase activity|scavenger receptor activity|chitin binding	1
Tps1	2L	trehalose biosynthetic process	lipid particle	alpha,alpha-trehalose-phosphate synthase (UDP-forming) activity	1
Tsf1	X	cellular iron ion homeostasis|olfactory behavior	extracellular region	ferric iron binding	1
UGP	3L	metabolic process		UTP:glucose-1-phosphate uridylyltransferase activity	1
UK114	2L			deaminase activity	1
Ugt58Fa	2R	metabolic process			1
Unc-89	2R	protein phosphorylation|adult somatic muscle development|regulation of Rho protein signal transduction	M band	Rho guanyl-nucleotide exchange factor activity|ATP binding	1
Vago	X	defense response to virus	extracellular space		1
Zw	X	glucose metabolic process|pentose-phosphate shunt|oxidation-reduction process		glucose-6-phosphate dehydrogenase activity|NADP binding	1
alpha-Est1	3R				1
alpha-Est5	3R				1
alpha-Est7	3R	determination of adult lifespan|lipid storage|response to organophosphorus	cytoplasm|lipid particle		1
antdh	X	metabolic process		carbonyl reductase (NADPH) activity	1
aret	2L	regulation of alternative mRNA splicing, via spliceosome|inter-male aggressive behavior|mRNA polyadenylation|germ cell development|spermatid development|negative regulation of oskar mRNA translation|imaginal disc-derived wing morphogenesis|germarium-derived female germ-line cyst formation|positive regulation of exit from mitosis|regulation of oskar mRNA translation	nucleus	nucleotide binding|RNA binding|mRNA binding|mRNA 3'-UTR binding	1
bgm	2L	long-chain fatty acid metabolic process		long-chain fatty acid-CoA ligase activity	1
cd	3R	ommochrome biosynthetic process|response to oxidative stress|oxidation-reduction process|negative regulation of gene silencing by RNA	lysosome	heme binding	1
cv-d	3R	lipid transport|imaginal disc-derived wing vein specification|positive regulation of BMP signaling pathway	extracellular space	lipid transporter activity|BMP binding|heparan sulfate proteoglycan binding	1
dob	X	lipid metabolic process			1
exu	2R	embryonic development via the syncytial blastoderm|spermatogenesis|ovarian nurse cell to oocyte transport|regulation of pole plasm oskar mRNA localization|regulation of bicoid mRNA localization|anterior/posterior axis specification, embryo|bicoid mRNA localization|pole plasm oskar mRNA localization|lateral inhibition	cytoplasmic mRNA processing body|cytoplasm|precatalytic spliceosome		1
fat-spondin	2R		extracellular region	serine-type endopeptidase inhibitor activity	1
fbp	2L	carbohydrate metabolic process		fructose 1,6-bisphosphate 1-phosphatase activity	1
for	2L	protein phosphorylation|short-term memory|long-term memory|feeding behavior|regulation of heart contraction|larval locomotory behavior|response to sucrose stimulus|larval feeding behavior|regulation of response to food|habituation		cyclic nucleotide-dependent protein kinase activity|cGMP-dependent protein kinase activity|ATP binding	1
form3	3L	open tracheal system development|actin cytoskeleton organization|branch fusion, open tracheal system		actin binding	1
fusl	2L	neuron-neuron synaptic transmission|neuromuscular synaptic transmission|clustering of voltage-gated calcium channels	presynaptic membrane|terminal bouton		1
l(2)01289	2R				1
lox2	2R	cellular protein modification process|cell adhesion|oxidation-reduction process	membrane	scavenger receptor activity|copper ion binding	1
mol	2L	response to oxidative stress|learning or memory|long-term memory|asymmetric protein localization|olfactory learning	endoplasmic reticulum membrane|integral to membrane|basal part of cell		1
mtd	3R	imaginal disc-derived wing morphogenesis|defense response to Gram-negative bacterium	nucleus|cytoplasm		1
obst-A	X	chitin metabolic process|negative regulation of extracellular matrix disassembly|chitin-based cuticle development	extracellular space	chitin binding|structural constituent of peritrophic membrane	1
obst-E	2L	chitin metabolic process	extracellular region	chitin binding|structural constituent of peritrophic membrane	1
r	X	'de novo' pyrimidine nucleobase biosynthetic process|glutamine metabolic process|glutamine catabolic process|carbamoyl phosphate biosynthetic process	cytoplasm	aspartate carbamoyltransferase activity|carbamoyl-phosphate synthase (ammonia) activity|carbamoyl-phosphate synthase (glutamine-hydrolyzing) activity|dihydroorotase activity|ATP binding|amino acid binding|metal ion binding|glutamine binding	1
sea	3R	mitochondrial citrate transport|citrate transport	mitochondrion|mitochondrial envelope|lipid particle|Nebenkern		1
serp	3L	carbohydrate metabolic process|chitin metabolic process|open tracheal system development|regulation of tube length, open tracheal system	extracellular region|cytoplasm|late endosome	chitin deacetylase activity|chitin binding	1
shf	X	smoothened signaling pathway|synaptic target recognition|protein stabilization	extracellular region|proteinaceous extracellular matrix		1
slif	3L	amino acid transmembrane transport|lipid metabolic process	membrane	cationic amino acid transmembrane transporter activity	1
smp-30	3R	cold acclimation|negative regulation of imaginal disc-derived wing size|regulation of cell proliferation involved in imaginal disc-derived wing morphogenesis	cytosol	calcium ion binding	1
srp	3R	embryonic development via the syncytial blastoderm|endoderm formation|cell fate determination|mesodermal cell fate commitment|phagocytosis, engulfment|germ-band shortening|dorsal closure|salivary gland morphogenesis|endoderm development|midgut development|fat body development|hemocyte development|head involution|germ cell migration|hemopoiesis|embryonic heart tube development|embryonic hemopoiesi…	nucleus	RNA polymerase II core promoter proximal region sequence-specific DNA binding transcription factor activity involved in positive regulation of transcription|DNA binding|zinc ion binding|sequence-specific DNA binding|transcription regulatory region DNA binding	1
st	3L	eye pigment biosynthetic process|ommochrome biosynthetic process|eye pigment precursor transport	integral to plasma membrane	eye pigment precursor transporter activity|ATP binding|ATPase activity, coupled to transmembrane movement of substances	1
sug	2R	cellular response to nutrient|response to starvation|insulin-like growth factor receptor signaling pathway	nuclear speck	nucleic acid binding|zinc ion binding	1
tsl	3R	terminal region determination|torso signaling pathway|anterior/posterior axis specification, embryo|embryonic pattern specification	extracellular region	torso binding	1
vkg	2L	Malpighian tubule morphogenesis|anterior Malpighian tubule development	collagen|collagen type IV|lipid particle	extracellular matrix structural constituent	1
wal	2R	morphogenesis of an epithelium|oxidative phosphorylation|open tracheal system development|Malpighian tubule morphogenesis|head involution|ectodermal digestive tract morphogenesis	lipid particle|mitochondrial electron transfer flavoprotein complex	flavin adenine dinucleotide binding	1
wrapper	2R	nervous system development|gliogenesis			1
yellow-f2	3R	melanin biosynthetic process from tyrosine|indole-containing compound biosynthetic process|melanin biosynthetic process|developmental pigmentation|cuticle pigmentation	extracellular region		1
CG42672	2R				1
CG7766	X	glycogen metabolic process	phosphorylase kinase complex	calmodulin binding|phosphorylase kinase regulator activity	1
Reg-2	3L	metabolic process		phosphoglycolate phosphatase activity	1
Sec61alpha	2L	SRP-dependent cotranslational protein targeting to membrane, translocation|dorsal closure|cell death|head involution|negative regulation of autophagy|positive regulation of cell death|cuticle development|neuron projection morphogenesis	Sec61 translocon complex|rough endoplasmic reticulum|fusome		1
Atf6	2R			protein homodimerization activity|sequence-specific DNA binding	1
BM-40-SPARC	3R	cell adhesion|ventral cord development|Malpighian tubule morphogenesis|mesoderm development|trachea development|anterior Malpighian tubule development|extracellular matrix constituent secretion	proteinaceous extracellular matrix|basement membrane|extracellular space	calcium ion binding	1
CG10031	2L			serine-type endopeptidase inhibitor activity	1
CG10343	2L				1
CG10680	2L				1
CG11284	X			carbonate dehydratase activity	1
CG11739	3R	transmembrane transport	membrane	cation transmembrane transporter activity	1
CG11852	3R		extracellular space		1
CG12338	2R	oxidation-reduction process		D-amino-acid oxidase activity|D-aspartate oxidase activity	1
CG13284	2L	phagocytosis, engulfment|Golgi organization|metabolic process|negative regulation of cell proliferation	endoplasmic reticulum	steroid dehydrogenase activity	1
CG13795	2L	neurotransmitter transport	integral to membrane	neurotransmitter transporter activity|neurotransmitter:sodium symporter activity	1
CG13841	3R				1
CG13965	2L	multicellular organism reproduction	extracellular space		1
CG14715	3R	peptidyl-proline modification	membrane	FK506 binding	1
CG14869	3R	proteolysis	proteinaceous extracellular matrix	metalloendopeptidase activity|zinc ion binding	1
CG14997	3L	oxidation-reduction process		oxidoreductase activity	1
CG15293	2L		extracellular region		1
CG15661	2R	metabolic process			1
CG17124	2L	regulation of phosphorylation	cytoplasm	protein phosphatase inhibitor activity	1
CG17244	3R			cytokine activity	1
CG1827	2R			N4-(beta-N-acetylglucosaminyl)-L-asparaginase activity	1
CG18304	2L				1
CG2145	X			serine-type peptidase activity|hydrolase activity, acting on ester bonds	1
CG32500	X	iron-sulfur cluster assembly	cytoplasm	nucleic acid binding|iron ion binding|ATP binding|ATP-dependent helicase activity|iron-sulfur cluster binding	1
CG33178	X				1
CG34330	X	neurogenesis			1
CG3534	3R	carbohydrate metabolic process		xylulokinase activity	1
CG4096	X	proteolysis|negative regulation of epidermal growth factor receptor signaling pathway	proteinaceous extracellular matrix	metalloendopeptidase activity|zinc ion binding	1
CG42514	3L	transmembrane transport	integral to membrane	adenylate cyclase activity	1
CG4302	2R	metabolic process			1
CG4723	3R	proteolysis		metalloendopeptidase activity	1
CG4802	2R	nucleoside metabolic process|phosphorylation		phosphorylase activity|S-methyl-5-thioadenosine phosphorylase activity	1
CG4842	3L	neuron projection morphogenesis|oxidation-reduction process		alcohol dehydrogenase (NAD) activity	1
CG5142	2L	cilium assembly			1
CG5618	3L	proteolysis|carboxylic acid metabolic process	cytoplasm	sulfinoalanine decarboxylase activity|dipeptidyl-peptidase activity|pyridoxal phosphate binding	1
CG6415	2L	glycine catabolic process	lipid particle	aminomethyltransferase activity	1
CG9090	2R	phosphate ion transport	mitochondrial envelope	phosphate ion transmembrane transporter activity	1
CG9449	3L	phagocytosis, engulfment		acid phosphatase activity	1
CG9915	X		nucleus	DNA binding	1
Chc	X	synaptic transmission|neurotransmitter secretion|sperm individualization|puparial adhesion|synaptic vesicle exocytosis|synaptic vesicle coating|extracellular matrix organization|dsRNA transport|secretory granule organization|liquid clearance, open tracheal system|regulation of tube length, open tracheal system|regulation of growth|positive regulation of Notch signaling pathway|positive regulation…	trans-Golgi network|lipid particle|coated pit|synaptic vesicle|clathrin vesicle coat|clathrin coat of synaptic vesicle|clathrin coat of trans-Golgi network vesicle|clathrin coat of coated pit|clathrin-coated vesicle|secretory granule|cytoplasmic vesicle|plasma membrane part|perinuclear region of cytoplasm	structural molecule activity	1
Cht2	3L	carbohydrate metabolic process|cuticle chitin catabolic process		chitinase activity	1
Cyp4d1	X	oxidation-reduction process	lipid particle|membrane|intracellular membrane-bounded organelle	iron ion binding|oxidoreductase activity, acting on paired donors, with incorporation or reduction of molecular oxygen|heme binding	1
Cyp6a22	2R	oxidation-reduction process	membrane|intracellular membrane-bounded organelle	iron ion binding|oxidoreductase activity, acting on paired donors, with incorporation or reduction of molecular oxygen|heme binding	1
Cyp6d2	2R	oxidation-reduction process|response to camptothecin	membrane|intracellular membrane-bounded organelle	iron ion binding|oxidoreductase activity, acting on paired donors, with incorporation or reduction of molecular oxygen|heme binding	1
Cyp9b1	2R	oxidation-reduction process	membrane|intracellular membrane-bounded organelle	monooxygenase activity|iron ion binding|oxidoreductase activity, acting on paired donors, with incorporation or reduction of molecular oxygen|heme binding	1
GstT3	X	glutathione metabolic process	cytoplasm	glutathione transferase activity	1
Hf	2L				1
Lapsyn	2R	nervous system development	presynaptic membrane|neuronal cell body		1
Mlc1	3R	muscle contraction|mesoderm development	muscle myosin complex|myosin complex	microfilament motor activity|calcium ion binding	1
Mlp84B	3R	cell differentiation|muscle tissue development|regulation of establishment of planar polarity	nucleus|cytoplasm|actin cytoskeleton|Z disc	zinc ion binding|structural constituent of muscle	1
NimB5	2L		extracellular region		1
Nurf-38	2R	chromatin remodeling|phosphate-containing compound metabolic process|ecdysone receptor-mediated signaling pathway|regulation of hemocyte proliferation|nucleosome mobilization|positive regulation of Notch signaling pathway	nucleus|cytoplasm|NURF complex	magnesium ion binding|inorganic diphosphatase activity	1
Pgm	3L	glycogen biosynthetic process|trehalose biosynthetic process|galactose catabolic process|lateral inhibition|flight	cytosol	magnesium ion binding|phosphoglucomutase activity|phosphoglycerate mutase activity	1
PhKgamma	X	glycogen biosynthetic process|glucose catabolic process|protein phosphorylation	phosphorylase kinase complex	calmodulin binding|ATP binding	1
Ranbp9	3R			Ran GTPase binding	1
RpL22	X	mitotic spindle elongation|mitotic spindle organization			1
Sox102F	4		nucleus		1
Vha68-2	2L	imaginal disc growth|ATP hydrolysis coupled proton transport|endosomal transport|ATP metabolic process|endosomal lumen acidification	vacuolar proton-transporting V-type ATPase, V1 domain|plasma membrane proton-transporting V-type ATPase complex	ATP binding|proton-transporting ATPase activity, rotational mechanism	1
alpha4GT1	2L	glycolipid metabolic process|glycosphingolipid biosynthetic process|glycolipid biosynthetic process|positive regulation of Notch signaling pathway		acetylgalactosaminyltransferase activity|galactosyltransferase activity|alpha-1,4-N-acetylgalactosaminyltransferase activity	1
betaTub97EF	3R	GTP catabolic process|protein polymerization|centrosome duplication	microtubule	GTPase activity|structural constituent of cytoskeleton|GTP binding	1
ced-6	2R	neuron remodeling|apoptotic cell clearance			1
lz	X	cell fate determination|antennal development|imaginal disc-derived female genitalia development|sensory organ precursor cell fate determination|hemopoiesis|cell differentiation|embryonic hemopoiesis|embryonic hemocyte differentiation|embryonic crystal cell differentiation|larval lymph gland hemocyte differentiation|lymph gland crystal cell differentiation|spermathecum morphogenesis|scab formation…	nucleus	DNA binding|RNA polymerase II distal enhancer sequence-specific DNA binding transcription factor activity|ATP binding|sequence-specific DNA binding|transcription regulatory region DNA binding	1
magu	2R	determination of adult lifespan|regulation of BMP signaling pathway|positive regulation of BMP signaling pathway|germ-line stem cell maintenance	extracellular region|proteinaceous extracellular matrix|external side of plasma membrane	calcium ion binding|heparan sulfate proteoglycan binding	1
pb	3R	specification of segmental identity, labial segment|specification of segmental identity, maxillary segment	nucleus	sequence-specific DNA binding	1
ppl	3L	glycine catabolic process|glycine decarboxylation via glycine cleavage system|wing disc development	mitochondrion		1
ry	3R	purine nucleobase metabolic process|pyrimidine nucleobase metabolic process|arginine metabolic process|tryptophan metabolic process|determination of adult lifespan|compound eye pigmentation|oxidation-reduction process	microtubule associated complex	xanthine dehydrogenase activity|xanthine oxidase activity|iron ion binding|UDP-N-acetylmuramate dehydrogenase activity|molybdopterin cofactor binding|flavin adenine dinucleotide binding|2 iron, 2 sulfur cluster binding	1
sn	X	actin filament organization|chaeta morphogenesis|dendrite development|microvillar actin bundle assembly|actin cytoskeleton organization|cuticle pattern formation|hemocyte migration|imaginal disc-derived wing hair organization|wound healing|filopodium assembly|antennal morphogenesis|neuron projection morphogenesis	cytoplasm|actin cytoskeleton|filamentous actin|neuron projection|neuronal cell body	actin binding|protein binding, bridging|actin filament binding	1
svp	3R	embryonic development via the syncytial blastoderm|neuron-neuron synaptic transmission|central nervous system development|ventral cord development|R1/R6 cell fate commitment|R3/R4 cell fate commitment|R7 cell fate commitment|fat body development|cardioblast cell fate determination|steroid hormone mediated signaling pathway|epithelial cell proliferation involved in Malpighian tubule morphogenesis	nucleus|cytoplasm	RNA polymerase II core promoter proximal region sequence-specific DNA binding transcription factor activity involved in negative regulation of transcription|steroid hormone receptor activity|ligand-activated sequence-specific DNA binding RNA polymerase II transcription factor activity|zinc ion binding|protein homodimerization activity|sequence-specific DNA binding|protein heterodimerization activ…	1
CG31915	2L	lipopolysaccharide biosynthetic process		procollagen-lysine 5-dioxygenase activity	1
CG4500	2L	mesoderm development|metabolic process		long-chain fatty acid-CoA ligase activity	1
CG4962	3L				1
CG5791	3R				1
CG6385	2R	glycine catabolic process|oxidation-reduction process	cytoplasm	aminomethyltransferase activity|sarcosine dehydrogenase activity	1
Spn43Ad	2R	negative regulation of endopeptidase activity|regulation of proteolysis	extracellular space	serine-type endopeptidase inhibitor activity	1
CG1208	3R	transmembrane transport	integral to membrane		1
CG12643	X				1
CG32695	X				1
CG43351	2R				1
CG7384	2L				1
CG9837	3R				1
Dp1	2R	chromosome segregation|heterochromatin assembly	heterochromatin|nucleus|polytene chromosome chromocenter|lipid particle|ribonucleoprotein complex	satellite DNA binding|mRNA 3'-UTR binding	1
olf186-M	2R				1
Acp1	2L			structural constituent of adult chitin-based cuticle	1
CG11459	3R	proteolysis		cysteine-type endopeptidase activity	1
CG13377	X	inter-male aggressive behavior|metabolic process|mushroom body development|olfactory behavior		3-hydroxybutyrate dehydrogenase activity	1
CG14034	2L	lipid metabolic process|phospholipid metabolic process|neurogenesis|multicellular organism reproduction	extracellular space	phospholipase activity	1
CG1632	X	proteolysis		serine-type endopeptidase activity	1
CG16799	2R			lysozyme activity	1
CG31904	2L	neurotransmitter transport	integral to membrane	neurotransmitter transporter activity|neurotransmitter:sodium symporter activity	1
CG42694	2R				1
CG43448	3R				1
CG4398	2R				1
CG5044	3R	metabolic process		3-hydroxyisobutyryl-CoA hydrolase activity	1
CG5172	X				1
CG5885	2L	cotranslational protein targeting to membrane	Sec61 translocon complex|lipid particle|integral to membrane|integral to endoplasmic reticulum membrane		1
CG6484	2R	transmembrane transport	integral to membrane		1
Ef1gamma	3R	salivary gland cell autophagic cell death|autophagic cell death	nucleus|cytoplasm|lipid particle|cytosol|eukaryotic translation elongation factor 1 complex|microtubule associated complex		1
Gnf1	3R	neurogenesis|lateral inhibition	nucleus|DNA replication factor C complex|microtubule associated complex	DNA binding|DNA clamp loader activity|ATP binding	1
Obp83ef	3R	sensory perception of chemical stimulus	extracellular region	odorant binding	1
RpLP0	3L	DNA repair	nucleus|cytoplasm	DNA-(apurinic or apyrimidinic site) lyase activity	1
RpS23	2R	centrosome organization|centrosome duplication			1
RpS30	3R	mitotic spindle elongation|mitotic spindle organization			1
Srp72	3R	SRP-dependent cotranslational protein targeting to membrane|dsRNA transport		7S RNA binding	1
TH1	X	negative regulation of transcription from RNA polymerase II promoter during mitosis|neurogenesis	nucleus|transcriptional repressor complex|NELF complex	mRNA binding	1
Yp1	X	lipid metabolic process|vitellogenesis|sex differentiation	lipid particle|microtubule associated complex	catalytic activity|structural molecule activity	1
Yp2	X	lipid metabolic process|vitellogenesis|sex differentiation|neurogenesis	lipid particle|microtubule associated complex|ACF complex	catalytic activity|structural molecule activity	1
bowl	2L	terminal region determination|hindgut morphogenesis|imaginal disc-derived leg morphogenesis|imaginal disc-derived leg joint morphogenesis|wing disc development|lateral inhibition|embryonic foregut morphogenesis|embryonic hindgut morphogenesis	nucleus	sequence-specific DNA binding RNA polymerase II transcription factor activity|nucleic acid binding|zinc ion binding	1
comm3	3L	salivary gland cell autophagic cell death|autophagic cell death			1
meso18E	X	mesoderm development			1
psh	X	proteolysis|positive regulation of antifungal peptide biosynthetic process|regulation of Toll signaling pathway	extracellular region	serine-type endopeptidase activity|peptidase activity	1
rho-6	2L	proteolysis	integral to membrane	serine-type endopeptidase activity	1
shd	3L	growth of a germarium-derived egg chamber|dorsal closure|central nervous system development|midgut development|head involution|ecdysteroid biosynthetic process|oxidation-reduction process	mitochondrion|membrane	ecdysone 20-monooxygenase activity|iron ion binding|heme binding	1
snoRNA:Psi18S-531	X				1
tw	X	somatic muscle development|muscle attachment|protein O-linked mannosylation	endoplasmic reticulum|membrane|integral to membrane	dolichyl-phosphate-mannose-protein mannosyltransferase activity	1
CG30427	2R	phagocytosis, engulfment|determination of adult lifespan		fatty-acyl-CoA reductase (alcohol-forming) activity	0
CG5973	2L		Arp2/3 protein complex	retinal binding	0
Dat	2R	catecholamine metabolic process|sleep|dopamine catabolic process|serotonin catabolic process|regulation of circadian sleep/wake cycle, sleep|octopamine catabolic process|developmental pigmentation		aralkylamine N-acetyltransferase activity|arylamine N-acetyltransferase activity|N-acetyltransferase activity	0
Obp19d	X	sensory perception of chemical stimulus	extracellular region	odorant binding|pheromone binding|phenylalkylamine binding	0
CG11147	2L	neurogenesis		ATP binding|ATPase activity, coupled to transmembrane movement of substances	0
Cyp6a8	2R	response to caffeine|lauric acid metabolic process|oxidation-reduction process	membrane|intracellular membrane-bounded organelle	iron ion binding|heme binding	0
CG4585	2R	phospholipid biosynthetic process	membrane	phosphotransferase activity, for other substituted phosphate groups	0
CG6330	3R	nucleoside metabolic process|nucleotide catabolic process	cytoplasm	uridine phosphorylase activity	0
Vha68-1	2L	ATP hydrolysis coupled proton transport|proton transport|ATP metabolic process|cellular response to hypoxia	vacuolar proton-transporting V-type ATPase, V1 domain	ATP binding|proton-transporting ATPase activity, rotational mechanism	0
CG12428	3R			carnitine O-octanoyltransferase activity	0
aralar1	3R	mitochondrial transport|wound healing|transmembrane transport	mitochondrial envelope|mitochondrial inner membrane|lipid particle|integral to membrane	calcium ion binding	0
Baldspot	3L	spermatogenesis	integral to membrane		0
bt	4	protein phosphorylation|mesoderm development	cytoplasm|Z disc	myosin light chain kinase activity|structural constituent of cytoskeleton|ATP binding|structural constituent of muscle	0
CG2004	X			transferase activity, transferring phosphorus-containing groups	0
RpL37a	X				0
RpS3	3R	DNA repair|mitosis|negative regulation of neuron apoptotic process	nucleus|cytoplasm|microtubule associated complex|nuclear matrix	RNA binding|DNA-(apurinic or apyrimidinic site) lyase activity	0
CG14196	X	transmembrane transport	integral to membrane	secondary active monocarboxylate transmembrane transporter activity	0
Syx4	X	inter-male aggressive behavior|neurotransmitter secretion|synaptic vesicle docking involved in exocytosis			0
Rack1	2L	locomotory behavior|cellular response to starvation|regulation of autophagic vacuole size|oviposition|wing disc development|cuticle development|positive regulation of glycogen biosynthetic process|muscle cell homeostasis	cytoplasm|autophagic vacuole|microtubule associated complex|precatalytic spliceosome|catalytic step 2 spliceosome		0
CG3835	X	oxidation-reduction process		UDP-N-acetylmuramate dehydrogenase activity|flavin adenine dinucleotide binding	0
Got1	2R	aspartate metabolic process|glutamate biosynthetic process|imaginal disc-derived wing morphogenesis		L-aspartate:2-oxoglutarate aminotransferase activity|pyridoxal phosphate binding	0
CG12207	3R				0
CG33080	X	carbohydrate metabolic process	glucosidase II complex		0
CG4288	3R	transmembrane transport	integral to membrane	high affinity inorganic phosphate:sodium symporter activity	0
CG4914	3L	proteolysis		serine-type endopeptidase activity	0
CG5789	3R	transmembrane transport	integral to membrane	ATP binding|ATPase activity, coupled to transmembrane movement of substances	0
CG6125	3R		integral to membrane	high affinity sulfate transmembrane transporter activity	0
CG7777	2R	transmembrane transport	integral to membrane	water transmembrane transporter activity	0
Nha1	2L	renal sodium ion transport|transmembrane transport	brush border|integral to membrane		0
dsx	3R	spermatogenesis|central nervous system development|genital disc morphogenesis|imaginal disc-derived male genitalia development|imaginal disc-derived female genitalia development|sex determination|sex differentiation|courtship behavior|axon midline choice point recognition|somatic sex determination|female somatic sex determination|male somatic sex determination|genital disc development|genital dis…	nucleus	RNA polymerase II core promoter proximal region sequence-specific DNA binding transcription factor activity involved in positive regulation of transcription|RNA polymerase II core promoter proximal region sequence-specific DNA binding transcription factor activity involved in negative regulation of transcription|DNA binding|mRNA binding|zinc ion binding|protein homodimerization activity|sequence-…	0
fus	2R	epidermal growth factor receptor signaling pathway		nucleotide binding|nucleic acid binding|mRNA binding	0
CG1640	X	biosynthetic process		L-alanine:2-oxoglutarate aminotransferase activity|pyridoxal phosphate binding	0
CG6084	3L	oxidation-reduction process		alditol:NADP+ 1-oxidoreductase activity	0
CG9717	3R		integral to membrane	high affinity sulfate transmembrane transporter activity	0
CG5162	X	multicellular organism reproduction	extracellular space	lipase activity	0
CG9360	X	metabolic process		oxidoreductase activity, acting on CH-OH group of donors	0
CG9664	2L	olfactory behavior	integral to membrane	ATP binding|ATPase activity, coupled to transmembrane movement of substances	0
Cpr65Au	3L			structural constituent of chitin-based cuticle	0
Cyp4ac1	2L	hormone metabolic process|insecticide catabolic process|oxidation-reduction process	membrane|intracellular membrane-bounded organelle	iron ion binding|oxidoreductase activity, acting on paired donors, with incorporation or reduction of molecular oxygen|heme binding	0
Cyp9b2	2R	oxidation-reduction process	membrane|intracellular membrane-bounded organelle	monooxygenase activity|iron ion binding|oxidoreductase activity, acting on paired donors, with incorporation or reduction of molecular oxygen|heme binding	0
Gpdh	2L	carbohydrate metabolic process|glycerol-3-phosphate metabolic process|glycerophosphate shuttle|triglyceride metabolic process|flight behavior|glycerol-3-phosphate catabolic process|oxidation-reduction process	cytoplasm|lipid particle|glycerol-3-phosphate dehydrogenase complex|Z disc|M band	glycerol-3-phosphate dehydrogenase [NAD+] activity|protein homodimerization activity	0
Nplp3	3L	neuropeptide signaling pathway	extracellular region	neuropeptide hormone activity	0
alpha-Est10	3R	imaginal disc-derived wing morphogenesis			0
ltd	2R	ommochrome biosynthetic process|eye pigment precursor transport|small GTPase mediated signal transduction|learning or memory|olfactory learning	intracellular|vesicle|synapse	GTPase activity|GTP binding	0
Hnf4	2L	endoderm development|mesoderm development|lipid biosynthetic process|lipid oxidation|steroid hormone mediated signaling pathway	nucleus	steroid hormone receptor activity|ligand-activated sequence-specific DNA binding RNA polymerase II transcription factor activity|zinc ion binding|sequence-specific DNA binding	0
Argk	3L	phosphorylation	extracellular region	arginine kinase activity	0
CG10178	2L	metabolic process			0
CG10211	2L	response to oxidative stress|oxidation-reduction process		heme binding	0
CG10562	3R			transferase activity, transferring phosphorus-containing groups	0
CG11309	3L				0
CG14476	X	carbohydrate metabolic process	extracellular region|microtubule associated complex|glucosidase II complex		0
CG14880	3R	chitin metabolic process	extracellular region	chitin binding	0
CG15556	3R	G-protein coupled receptor signaling pathway	integral to membrane		0
CG17190	3R				0
CG2781	3R	fatty acid elongation|very long-chain fatty acid biosynthetic process	integral to membrane	fatty acid elongase activity	0
CG2862	2L			nucleotidase activity	0
CG3164	2L		integral to membrane	ATP binding|ATPase activity, coupled to transmembrane movement of substances	0
CG33523	3L	neurogenesis		structural molecule activity	0
CG3961	3L	metabolic process		long-chain fatty acid-CoA ligase activity	0
CG5009	2R	fatty acid beta-oxidation		palmitoyl-CoA oxidase activity|flavin adenine dinucleotide binding	0
CG6426	2R	multicellular organism reproduction	extracellular space	lysozyme activity	0
CG6435	2R			lysozyme activity	0
CG6836	3L				0
CG8306	2R			fatty-acyl-CoA reductase (alcohol-forming) activity	0
CG9399	3R	mitochondrial pyruvate transport	integral to membrane|integral to mitochondrial inner membrane	pyruvate transmembrane transporter activity	0
CG9471	3R	multicellular organism reproduction		biliverdin reductase activity	0
CG9990	3R			ATP binding|ATPase activity, coupled to transmembrane movement of substances	0
Cyp12b2	2R	oxidation-reduction process	mitochondrion	iron ion binding|oxidoreductase activity, acting on paired donors, with incorporation or reduction of molecular oxygen|heme binding	0
Cyp4e2	2R	oxidation-reduction process	membrane|intracellular membrane-bounded organelle	iron ion binding|oxidoreductase activity, acting on paired donors, with incorporation or reduction of molecular oxygen|heme binding	0
Cyp6a2	2R	response to insecticide|response to caffeine|oxidation-reduction process	membrane|intracellular membrane-bounded organelle	iron ion binding|oxidoreductase activity, acting on paired donors, with incorporation or reduction of molecular oxygen|heme binding	0
DOR	3L	regulation of autophagy|ecdysone receptor-mediated signaling pathway	nucleus	ligand-dependent nuclear receptor transcription coactivator activity|steroid hormone receptor binding	0
Eaat1	2L	synaptic transmission|determination of adult lifespan|larval locomotory behavior|regulation of excitatory postsynaptic membrane potential involved in skeletal muscle contraction|aspartate transport|L-glutamate transport	integral to membrane|neuromuscular junction|neuron projection|terminal bouton	L-glutamate transmembrane transporter activity|L-aspartate transmembrane transporter activity|sodium:dicarboxylate symporter activity	0
GlyP	2L	glycogen catabolic process|flight	protein complex	glycogen phosphorylase activity|pyridoxal phosphate binding|protein homodimerization activity	0
GstE12	2R	glutathione metabolic process	cytoplasm	glutathione transferase activity	0
Lsd-2	X	lipid metabolic process|imaginal disc-derived wing morphogenesis|lipid storage|sequestering of triglyceride|lipid particle transport along microtubule|negative regulation of lipid catabolic process|regulation of transport	lipid particle|microtubule associated complex		0
PKD	3R	protein phosphorylation	cytoplasm	ATP binding|phospholipid binding|diacylglycerol binding	0
Pmp70	X	peroxisome organization|transmembrane transport	integral to peroxisomal membrane	ATP binding|ATPase activity, coupled to transmembrane movement of substances	0
SP1173	3L				0
ScpX	2L	metabolic process|phospholipid transport	cytoplasm|mitochondrion|lipid particle	transferase activity, transferring acyl groups other than amino-acyl groups	0
Ugt35b	3R	metabolic process			0
dlp	3L	smoothened signaling pathway|segment polarity determination|neuromuscular junction development|decapentaplegic signaling pathway|imaginal disc-derived wing margin morphogenesis|regulation of imaginal disc growth|wing disc dorsal/ventral pattern formation|detection of light stimulus involved in visual perception	extracellular region|proteinaceous extracellular matrix|membrane|neuromuscular junction|synapse	Wnt-protein binding|heparan sulfate proteoglycan binding	0
retm	2L		mitochondrion|integral to membrane	phosphatidylinositol transporter activity	0
yellow-d	2R	melanin biosynthetic process|cuticle pigmentation	extracellular region	isomerase activity	0
AcCoAS	3L	metabolic process|acetyl-CoA biosynthetic process from acetate|behavioral response to ethanol	cytoplasm	acetate-CoA ligase activity|AMP binding	0
Akap200	2L	protein localization|salivary gland cell autophagic cell death|negative regulation of Ras protein signal transduction|autophagic cell death|behavioral response to ethanol|regulation of establishment of planar polarity	lipid particle	protein kinase A binding	0
CG11211	2R			mannose binding	0
CG15201	X		extracellular space		0
CG17027	3L	dephosphorylation		inositol monophosphate 1-phosphatase activity	0
CG31673	2L	oxidation-reduction process		glyoxylate reductase (NADP) activity	0
CG31689	2L		integral to membrane	ATP binding|ATPase activity, coupled to transmembrane movement of substances	0
CG3630	X				0
CG3812	X	phospholipid biosynthetic process	proteasome complex|membrane		0
CG4729	3L	metabolic process			0
CG5037	2L	heme biosynthetic process|respiratory chain complex IV assembly|heme O biosynthetic process	integral to membrane|mitochondrial membrane	protoheme IX farnesyltransferase activity	0
CG5910	3L				0
CG6959	3R				0
CG7272	3L		integral to membrane		0
CG8814	2L	cellular acyl-CoA homeostasis		fatty-acyl-CoA binding|enzyme inhibitor activity|diazepam binding	0
CG9663	2L		integral to membrane	ATP binding|ATPase activity, coupled to transmembrane movement of substances	0
Cat	3L	response to oxidative stress|determination of adult lifespan|calcium-dependent cell-cell adhesion|regulation of hemocyte proliferation|response to hydrogen peroxide|oxidation-reduction process		antioxidant activity|heme binding	0
Cyp6a23	2R	oxidation-reduction process	membrane|intracellular membrane-bounded organelle	iron ion binding|oxidoreductase activity, acting on paired donors, with incorporation or reduction of molecular oxygen|heme binding	0
Cyp6d5	3R	oxidation-reduction process	membrane|intracellular membrane-bounded organelle	iron ion binding|oxidoreductase activity, acting on paired donors, with incorporation or reduction of molecular oxygen|heme binding	0
Fatp	2L	metabolic process|long-chain fatty acid transport|triglyceride homeostasis		catalytic activity|long-chain fatty acid transporter activity	0
Gpo-1	2R	glycerol metabolic process|glycerol-3-phosphate metabolic process|glycerophosphate shuttle|flight behavior|neurogenesis	mitochondrion|mitochondrial inner membrane|lipid particle|glycerol-3-phosphate dehydrogenase complex	glycerol-3-phosphate dehydrogenase activity|calcium ion binding	0
Hexo2	X	carbohydrate metabolic process|multicellular organism reproduction|negative regulation of growth of symbiont in host	extracellular space	beta-N-acetylhexosaminidase activity|beta-N-acetylglucosaminidase activity	0
Idgf4	X	carbohydrate metabolic process|chitin catabolic process|imaginal disc development	extracellular region	chitinase activity|imaginal disc growth factor receptor binding	0
Men	3R	malate metabolic process|determination of adult lifespan|regulation of cell death|sleep|oxidation-reduction process		malate dehydrogenase (oxaloacetate-decarboxylating) (NADP+) activity|metal ion binding	0
Mpc1	3R	mitochondrial pyruvate transport	mitochondrion|integral to mitochondrial inner membrane	pyruvate transmembrane transporter activity	0
Obp57b	2R	sensory perception of chemical stimulus	extracellular region	odorant binding	0
Pgk	2L	synaptic transmission|muscle cell homeostasis	cytoplasm|Z disc|M band	phosphoglycerate kinase activity	0
Sc2	3L	lipid metabolic process	cytoplasm|integral to membrane	oxidoreductase activity, acting on the CH-CH group of donors	0
a	2R		adherens junction|apical plasma membrane		0
cry	3R	protein import into nucleus, translocation|DNA repair|phototransduction|response to light stimulus|UV-A, blue light phototransduction|response to blue light|entrainment of circadian clock|blue light signaling pathway|regulation of circadian rhythm|entrainment of circadian clock by photoperiod|locomotor rhythm|magnetoreception|detection of light stimulus involved in magnetoreception|response to ma…	nucleus|cytoplasm|protein complex	DNA photolyase activity|photoreceptor activity|blue light photoreceptor activity|flavin adenine dinucleotide binding	0
eas	X	response to hypoxia|phosphatidylethanolamine biosynthetic process|brain development|long-term memory|mechanosensory behavior|associative learning|response to mechanical stimulus|phosphorylation|mushroom body development|phosphatidylethanolamine metabolic process|glycerophospholipid biosynthetic process|habituation|asymmetric neuroblast division		choline kinase activity|ethanolamine kinase activity	0
grsm	3R	proteolysis	cytoplasm	aminopeptidase activity|metalloexopeptidase activity|manganese ion binding	0
kdn	X	tricarboxylic acid cycle	mitochondrion|microtubule associated complex	citrate (Si)-synthase activity	0
l(2)k09913	2R				0
CG13082	2L				0
CG14153	3L				0
CG14661	3R				0
CG17919	3R	multicellular organism reproduction	extracellular space	anion binding	0
CG2604	3R	chaeta development|wing disc development|oxidation-reduction process	lipid particle	oxidoreductase activity	0
CG5590	3R	metabolic process	lipid particle|microtubule associated complex	oxidoreductase activity, acting on the CH-OH group of donors, NAD or NADP as acceptor	0
CG8329	3L	proteolysis		serine-type endopeptidase activity	0
CR12628	2L				0
Cyp1	X	salivary gland cell autophagic cell death|autophagic cell death	cytoplasm|cytosol|microtubule associated complex|positive transcription elongation factor complex b|nuclear cyclin-dependent protein kinase holoenzyme complex		0
Cyp6w1	2R	oxidation-reduction process	membrane|intracellular membrane-bounded organelle	iron ion binding|oxidoreductase activity, acting on paired donors, with incorporation or reduction of molecular oxygen|heme binding	0
Gapdh1	2R	oxidation-reduction process	cytoplasm|lipid particle|Z disc|M band	glyceraldehyde-3-phosphate dehydrogenase (NAD+) (phosphorylating) activity|NADP binding	0
Inx2	X	cell communication|germarium-derived egg chamber formation|foregut morphogenesis|intercellular transport|morphogenesis of embryonic epithelium|germarium-derived female germ-line cyst formation|olfactory behavior	gap junction|apical plasma membrane|apicolateral plasma membrane		0
Pdh	3L	phagocytosis, engulfment|retinol metabolic process|retinal metabolic process|oxidation-reduction process		alcohol dehydrogenase (NAD) activity|retinol dehydrogenase activity	0
Rtnl1	2L	inter-male aggressive behavior|olfactory behavior	cytoplasm|smooth endoplasmic reticulum|lipid particle|endoplasmic reticulum part|fusome		0
asparagine-synthetase	3L	asparagine biosynthetic process		asparagine synthase (glutamine-hydrolyzing) activity	0
CG32795	X		integral to membrane		0
CG3376	2R	sphingomyelin catabolic process			0
CG16836	2R				0
IM2	2R		extracellular region		0
IM3	2R	Toll signaling pathway	extracellular region		0
Mal-B2	2L	carbohydrate metabolic process		cation binding	0
NimC4	2L	phagocytosis|phagocytosis, engulfment|apoptotic cell clearance	integral to membrane		0
CAP	2R	sensory perception of sound|muscle attachment|sensory perception of mechanical stimulus		vinculin binding	0
Cp1	2R	proteolysis|protein catabolic process|salivary gland cell autophagic cell death|autophagic cell death	lysosome|fusome	cysteine-type endopeptidase activity	0
Karybeta3	3R	protein import into nucleus	cytosol|microtubule associated complex	protein transmembrane transporter activity	0
Zasp52	2R	muscle structure development	muscle tendon junction|Z disc	zinc ion binding	0
msk	3L	MAPK import into nucleus|protein import into nucleus|transmembrane receptor protein tyrosine kinase signaling pathway|epidermal growth factor receptor signaling pathway|imaginal disc-derived wing vein specification|imaginal disc-derived wing morphogenesis|cell proliferation|imaginal disc-derived wing vein morphogenesis|ommatidial rotation|wing cell fate specification|rhabdomere development|negati…	nucleus|cytoplasm|cell cortex|perinuclear region of cytoplasm	protein transmembrane transporter activity|Ran GTPase binding	0
zormin	3L			structural constituent of cytoskeleton	0
CG18067	2R	multicellular organism reproduction	extracellular space		0
CG6767	3L	imaginal disc-derived wing morphogenesis|nucleoside metabolic process|ribonucleoside monophosphate biosynthetic process|nucleotide biosynthetic process		magnesium ion binding|ribose phosphate diphosphokinase activity	0
Adgf-D	3R	cell proliferation|purine ribonucleoside monophosphate biosynthetic process|hypoxanthine salvage|inosine biosynthetic process	extracellular space|cytosol	adenosine deaminase activity|growth factor activity	0
CG1104	3R				0
CG7556	X			DNA binding|chromatin binding	0
CG9008	2L	carbohydrate metabolic process|Golgi organization|lipid particle organization		isomerase activity	0
Gtp-bp	X	GTP catabolic process|SRP-dependent cotranslational protein targeting to membrane|regulation of protein secretion	signal recognition particle receptor complex|endoplasmic reticulum membrane|lipid particle	mRNA binding|GTPase activity|signal recognition particle binding|GTP binding	0
cue	3L	primary spermatocyte growth|Wnt receptor signaling pathway involved in dorsal/ventral axis specification|canonical Wnt receptor signaling pathway		Wnt-protein binding|Wnt-activated receptor activity	0
pug	3R	folic acid-containing compound biosynthetic process|oxidation-reduction process	cytoplasm|lipid particle|cytosol	formate-tetrahydrofolate ligase activity|methenyltetrahydrofolate cyclohydrolase activity|methylenetetrahydrofolate dehydrogenase (NADP+) activity|ATP binding	0
Act87E	3R	cytoskeleton organization	lipid particle|actin filament	structural constituent of cytoskeleton|ATP binding	0
CG15067	2R	neurogenesis			0
CG17271	3R	multicellular organism reproduction	extracellular space	calcium ion binding	0
CG2938	X	lateral inhibition			0
CG3590	3R	purine nucleotide metabolic process|purine ribonucleotide biosynthetic process	cytosol	N6-(1,2-dicarboxyethyl)AMP AMP-lyase (fumarate-forming) activity	0
CG5080	2L				0
CG5508	3R	plasma membrane organization|phospholipid biosynthetic process	mitochondrial outer membrane	glycerol-3-phosphate O-acyltransferase activity	0
CG8206	X			zinc ion binding	0
CG8317	2R				0
CG9796	3R				0
IM14	2R		extracellular region		0
Tig	2L	phagocytosis, engulfment|cell-substrate adhesion|cell adhesion mediated by integrin|regulation of cell adhesion mediated by integrin|substrate adhesion-dependent cell spreading	proteinaceous extracellular matrix|basement membrane|extracellular matrix		0
bif	X	imaginal disc-derived wing morphogenesis|female meiosis chromosome segregation|negative regulation of axon extension	cytoplasm	actin binding|microtubule binding|protein phosphatase 1 binding|actin filament binding	0
bnb	X	multicellular organismal development|gliogenesis			0
GstS1	2R	glutathione metabolic process|response to oxidative stress	cytoplasm	glutathione transferase activity	0
TER94	2R	microtubule cytoskeleton organization|ATP catabolic process|proteolysis|ubiquitin-dependent protein catabolic process|endoplasmic reticulum organization|Golgi organization|regulation of pole plasm oskar mRNA localization|protein localization|endoplasmic reticulum membrane fusion|ER-associated protein catabolic process|positive regulation of proteasomal ubiquitin-dependent protein catabolic proces…	proteasome complex|cytoplasm|endoplasmic reticulum|lipid particle|microtubule associated complex|fusome	ATP binding|nucleoside-triphosphatase activity	0
betaTub56D	2R	GTP catabolic process|microtubule-based process|muscle attachment|protein polymerization|centrosome duplication	microtubule|tubulin complex	GTPase activity|structural constituent of cytoskeleton|GTP binding	0
RhoGAP18B	X	actin filament organization|behavioral response to nicotine|behavioral response to ethanol	intracellular	GTPase activator activity	0
CkIIbeta	X	protein phosphorylation|rhythmic behavior|eclosion rhythm|mushroom body development|neurogenesis|locomotor rhythm	nucleus|cytoplasm|cytosol|protein kinase CK2 complex	protein kinase regulator activity	0
l(1)G0196	X			acid phosphatase activity	0
Adam	2R	neurogenesis	eukaryotic translation initiation factor 3 complex		0
Asph	2R	peptidyl-amino acid modification		peptide-aspartate beta-dioxygenase activity	0
CG2201	2L	phosphorylation|glycerophospholipid biosynthetic process		choline kinase activity|ethanolamine kinase activity	0
CG34408	X	regulation of small GTPase mediated signal transduction		GTPase activator activity	0
CG7324	3L	regulation of Rab GTPase activity	intracellular	Rab GTPase activator activity|calcium ion binding	0
CG9935	4	ion transport|regulation of synaptic activity		extracellular-glutamate-gated ion channel activity|kainate selective glutamate receptor activity	0
Sec23	3R	positive regulation of extracellular matrix constituent secretion|endoplasmic reticulum organization|Golgi organization|larval chitin-based cuticle development|muscle attachment|positive regulation of cell-cell adhesion|protein localization to cell surface|lumen formation, open tracheal system|chitin-based larval cuticle pattern formation|chitin-based cuticle development|positive regulation of cu…	endoplasmic reticulum|COPII vesicle coat	GTPase activator activity|zinc ion binding	0
SelR	3R	peptidyl-methionine modification|oxidation-reduction process		zinc ion binding	0
bur	2L	GMP biosynthetic process|histone deubiquitination|regulation of ubiquitin-specific protease activity	polytene chromosome|protein complex	GMP synthase activity|GMP synthase (glutamine-hydrolyzing) activity|ATP binding|pyrophosphatase activity|ubiquitin-specific protease activator activity	0
eIF4G	4	mitotic spindle elongation|G1/S transition of mitotic cell cycle|mitotic spindle organization|mitosis|mitotic G2 DNA damage checkpoint|RNA metabolic process	cytosol|eukaryotic translation initiation factor 4F complex	RNA 7-methylguanosine cap binding|DNA binding|RNA binding|eukaryotic initiation factor 4E binding	0
fws	2L	actomyosin contractile ring contraction|intra-Golgi vesicle-mediated transport|cytokinesis after meiosis I|cytokinesis after meiosis II|male meiosis cytokinesis|spermatid nucleus elongation|cellular membrane organization|meiotic spindle stabilization	Golgi apparatus|Golgi transport complex		0
ninaC	2L	protein phosphorylation|cytoskeleton organization|phototransduction, visible light|phototransduction, UV|protein localization|deactivation of rhodopsin mediated signaling|adaptation of rhodopsin mediated signaling|dsRNA transport	cytoplasm|cytoskeleton|microtubule associated complex|inaD signaling complex|rhabdomere|myosin complex|myosin III complex	motor activity|receptor signaling protein serine/threonine kinase activity|calmodulin binding|ATP binding|phosphatidylinositol binding|ATPase activity, coupled	0
CG10576	3L			aminopeptidase activity	0
Rm62	3R	regulation of alternative mRNA splicing, via spliceosome|RNA interference|neurogenesis	nucleus|polytene chromosome|polytene chromosome puff|microtubule associated complex|precatalytic spliceosome|catalytic step 2 spliceosome	nucleic acid binding|mRNA binding|ATP-dependent RNA helicase activity|ATP binding	0
Sam-S	2L	S-adenosylmethionine biosynthetic process|chaeta development|wing disc development		methionine adenosyltransferase activity|ATP binding	0
Sec61beta	2R	SRP-dependent cotranslational protein targeting to membrane, translocation|negative regulation of autophagy|neuron projection morphogenesis	Sec61 translocon complex		0
SsRbeta	3L	protein retention in ER lumen	endoplasmic reticulum|lipid particle|microtubule associated complex|integral to membrane		0
ATbp	XHet			nucleic acid binding|zinc ion binding	0
Aats-ile	3L	isoleucyl-tRNA aminoacylation	cytoplasm	aminoacyl-tRNA editing activity|isoleucine-tRNA ligase activity|ATP binding	0
CG12163	3R	proteolysis|chaeta development|salivary gland cell autophagic cell death|wing disc development|autophagic cell death	fusome	cysteine-type endopeptidase activity	0
CG12404	2L		Golgi membrane		0
CG13900	3L	mitotic spindle organization|neurogenesis	U2 snRNP|small nuclear ribonucleoprotein complex|precatalytic spliceosome|catalytic step 2 spliceosome	damaged DNA binding	0
CG17005	2L				0
CG2918	X	multicellular organism reproduction	extracellular space|lipid particle		0
CG3097	X	proteolysis		metallocarboxypeptidase activity|zinc ion binding	0
CG32276	3L	cellular protein modification process	endoplasmic reticulum		0
CG32687	X				0
CG42319	2R				0
CG4364	2L	neurogenesis	nucleolus		0
CG4495	2L			calcium ion binding	0
CG6115	2L				0
CG8230	2R				0
CG8636	X	mitotic spindle elongation|mitotic spindle organization|mitosis	eukaryotic translation initiation factor 3 complex	nucleotide binding|mRNA binding|zinc ion binding	0
CG9317	2L	transmembrane transport	integral to membrane		0
CG9649	3R	proteolysis|neurogenesis		serine-type endopeptidase activity	0
CtsB1	X	proteolysis|salivary gland cell autophagic cell death|autophagic cell death|regulation of catalytic activity		cysteine-type endopeptidase activity	0
Dbp45A	2R	regulation of alternative mRNA splicing, via spliceosome	nucleus	nucleic acid binding|ATP-dependent RNA helicase activity|ATP binding	0
Fbxl4	X	deactivation of rhodopsin mediated signaling			0
LamC	2R	chromatin organization|mitotic nuclear envelope reassembly|regulation of actin filament polymerization|nuclear pore distribution|tendon development|muscle tissue morphogenesis	lamin filament|nuclear lamina|nuclear periphery|spindle envelope	structural molecule activity	0
Marf	X	GTP catabolic process|mitochondrion organization|mitochondrial fusion|positive regulation of mitochondrial fusion	mitochondrial envelope|mitochondrial outer membrane|integral to membrane	GTPase activity|GTP binding	0
RpL34b	3R				0
RpL7A	X	mitotic spindle elongation|mitotic spindle organization|centrosome organization|centrosome duplication			0
RpS24	2R			nucleotide binding	0
RpS26	2L				0
Rs1	2R			nucleic acid binding|RNA helicase activity|ATP-dependent RNA helicase activity|ATP binding	0
Strn-Mlck	2R	protein phosphorylation	microtubule associated complex	myosin light chain kinase activity|structural constituent of cytoskeleton|ATP binding	0
Ubc-E2H	X	lateral inhibition			0
Ube3a	3L	long-term memory|locomotion|dendrite morphogenesis	nucleus|cytoplasm|cell cortex		0
Vinc	X	phagocytosis, engulfment|cytoskeletal anchoring at plasma membrane|cell adhesion|neuron projection morphogenesis	actin cytoskeleton	actin binding|structural molecule activity	0
betaCop	X	phagocytosis, engulfment|regulation of lipid storage	Golgi apparatus	structural molecule activity	0
deltaCOP	X	phagocytosis, engulfment|larval salivary gland morphogenesis|regulation of lipid storage|regulation of tube diameter, open tracheal system	clathrin adaptor complex		0
drk	2R	embryonic development via the syncytial blastoderm|actin filament organization|Ras protein signal transduction|imaginal disc-derived wing morphogenesis|memory|short-term memory|torso signaling pathway|associative learning|olfactory learning|anterior/posterior axis specification, embryo|sevenless signaling pathway|positive regulation of R7 cell differentiation		SH3/SH2 adaptor activity|sevenless binding	0
eIF2B-beta	X	regulation of translational initiation|L-methionine salvage from methylthioadenosine|cellular response to hypoxia	cytoplasm|cytosol|eukaryotic translation initiation factor 2B complex	S-methyl-5-thioribose-1-phosphate isomerase activity	0
eIF3-S9	2R		cytosol|eukaryotic translation initiation factor 3 complex	nucleotide binding|mRNA binding|translation initiation factor binding	0
ergic53	3L		membrane	mannose binding	0
jbug	2R	response to mechanical stimulus|establishment of body hair or bristle planar orientation		actin binding	0
l(1)G0193	X				0
sec63	3L	posttranslational protein targeting to membrane, translocation	signal recognition particle receptor complex|fusome	signal recognition particle binding	0
trpl	2R	calcium ion transport|body fluid secretion|phototransduction, visible light|sensory perception of sound|response to light stimulus|calcium-mediated signaling|calcium ion transmembrane transport|cellular response to anoxia	integral to plasma membrane|integral to membrane|inaD signaling complex|rhabdomere|rhabdomere microvillus membrane	calcium channel activity|calmodulin binding|light-activated voltage-gated calcium channel activity|store-operated calcium channel activity|protein heterodimerization activity	0
twr	3R	signal peptide processing	signal peptidase complex|integral to membrane	peptidase activity|serine-type peptidase activity	0
vig2	3R	regulation of chromatin silencing|histone H3-K9 methylation|heterochromatin organization	nucleus|polytene chromosome|polytene chromosome chromocenter|polytene chromosome puff|cytoplasm		0
ATPCL	2R	acetyl-CoA biosynthetic process|citrate metabolic process	cytoplasm|lipid particle	succinate-CoA ligase (ADP-forming) activity|ATP binding|cofactor binding	0
Aats-ala-m	3L	alanyl-tRNA aminoacylation	mitochondrion	nucleic acid binding|alanine-tRNA ligase activity|ATP binding	0
Aats-glupro	3R	glutamyl-tRNA aminoacylation|prolyl-tRNA aminoacylation	cytoplasm|aminoacyl-tRNA synthetase multienzyme complex	glutamate-tRNA ligase activity|proline-tRNA ligase activity|ATP binding	0
Acox57D-p	2R	fatty acid beta-oxidation		acyl-CoA oxidase activity|palmitoyl-CoA oxidase activity|flavin adenine dinucleotide binding	0
Ald	3R	mitotic G2 DNA damage checkpoint|mesoderm development	Z disc|M band	fructose-bisphosphate aldolase activity	0
Atpalpha	3R	embryonic development via the syncytial blastoderm|tissue homeostasis|synaptic transmission|sensory perception of sound|locomotory behavior|jump response|determination of adult lifespan|adult locomotory behavior|response to temperature stimulus|response to mechanical stimulus|monovalent inorganic cation transport|septate junction assembly|regulation of tube architecture, open tracheal system|regu…	nucleus|sodium:potassium-exchanging ATPase complex|septate junction|basolateral plasma membrane	sodium:potassium-exchanging ATPase activity|ATP binding|cation transmembrane transporter activity|metal ion binding	0
CG10200	2R				0
CG10660	3L				0
CG1140	3L	ketone body catabolic process		3-oxoacid CoA-transferase activity	0
CG11474	2R				0
CG11851	3R	protein glycosylation	intrinsic to endoplasmic reticulum membrane	mannosyltransferase activity	0
CG12581	3R				0
CG13003	X				0
CG13375	X	GTP catabolic process|small GTPase mediated signal transduction	membrane	GTPase activity|GTP binding	0
CG13793	2L	neurotransmitter transport	integral to membrane	neurotransmitter transporter activity|neurotransmitter:sodium symporter activity	0
CG13890	3L	metabolic process|defense response to Gram-negative bacterium	lipid particle		0
CG14105	3L				0
CG14516	3R	proteolysis		aminopeptidase activity|metallopeptidase activity|zinc ion binding	0
CG14615	X			transferase activity, transferring acyl groups other than amino-acyl groups	0
CG14984	3L				0
CG15279	2L	neurotransmitter transport	integral to membrane	neurotransmitter transporter activity|neurotransmitter:sodium symporter activity|cation:amino acid symporter activity	0
CG15739	X	metabolic process		4-nitrophenylphosphatase activity	0
CG1674	4				0
CG17026	3L	dephosphorylation		inositol monophosphate 1-phosphatase activity	0
CG2010	3R				0
CG2121	2R	skeletal muscle contraction			0
CG30197	2R		extracellular region	peptidase inhibitor activity	0
CG30440	2R	regulation of Rho protein signal transduction	intracellular	Rho guanyl-nucleotide exchange factor activity|phospholipid binding	0
CG31183	3R	protein phosphorylation|cyclic nucleotide biosynthetic process	integral to membrane	guanylate cyclase activity|ATP binding|natriuretic peptide receptor activity	0
CG31300	3R			transferase activity, transferring phosphorus-containing groups	0
CG31522	3R	very long-chain fatty acid metabolic process	integral to membrane		0
CG31636	2L		intracellular		0
CG31664	2L				0
CG32082	3L	filopodium assembly		cytoskeletal adaptor activity|SH3 domain binding	0
CG32250	3L		mitochondrial envelope|integral to peroxisomal membrane		0
CG32473	3R	proteolysis		aminopeptidase activity|metallopeptidase activity|zinc ion binding	0
CG33110	3R	very long-chain fatty acid metabolic process	integral to membrane		0
CG34056	3L	protein glycosylation|O-glycan processing	membrane	glycoprotein-N-acetylgalactosamine 3-beta-galactosyltransferase activity|beta-1,3-galactosyltransferase activity	0
CG34305	3R				0
CG3940	3R			carbonate dehydratase activity|zinc ion binding	0
CG43091	3R				0
CG43093	3R				0
CG43313	X		Golgi cisterna membrane	transferase activity, transferring hexosyl groups	0
CG44252	2R	fatty acid transport	integral to membrane	fatty acid transporter activity|very long-chain fatty acid-CoA ligase activity	0
CG4542	X	protein N-linked glycosylation|oligosaccharide-lipid intermediate biosynthetic process	endoplasmic reticulum membrane	dolichyl pyrophosphate Glc1Man9GlcNAc2 alpha-1,3-glucosyltransferase activity	0
CG4630	2R	transmembrane transport	integral to membrane	carnitine transmembrane transporter activity	0
CG5326	3R	neurogenesis	integral to membrane		0
CG5390	2L	proteolysis	extracellular region	serine-type endopeptidase activity	0
CG5541	X				0
CG5853	2L	phagocytosis, engulfment	integral to membrane	ATP binding|ATPase activity, coupled to transmembrane movement of substances	0
CG5948	3R	removal of superoxide radicals|oxidation-reduction process	nucleus|mitochondrion|cytosol	copper ion binding|zinc ion binding	0
CG6045	3R	oxidation-reduction process		xanthine dehydrogenase activity|iron ion binding|oxidoreductase activity, acting on CH-OH group of donors|flavin adenine dinucleotide binding|2 iron, 2 sulfur cluster binding	0
CG6225	3R	neurogenesis		aminopeptidase activity	0
CG7402	3L	metabolic process		N-acetylgalactosamine-4-sulfatase activity	0
CG7497	3L	protein phosphorylation|actin filament organization|G-protein coupled receptor signaling pathway	integral to membrane		0
CG7627	2L	wound healing|transmembrane transport	integral to membrane	ATP binding|ATPase activity, coupled to transmembrane movement of substances	0
CG7970	3L		cytosol|integral to membrane		0
CG7997	2R	oligosaccharide metabolic process|glycosylceramide catabolic process	cytoplasm	alpha-galactosidase activity	0
CG8086	2L	sensory perception of sound|neurogenesis			0
CG8460	2L	carbohydrate metabolic process|chitin catabolic process		chitinase activity	0
CG9396	3R	mitochondrial pyruvate transport	integral to membrane|integral to mitochondrial inner membrane	pyruvate transmembrane transporter activity	0
CG9436	2R	oxidation-reduction process		alditol:NADP+ 1-oxidoreductase activity	0
CG9510	2L	arginine biosynthetic process via ornithine		argininosuccinate lyase activity	0
CG9634	X	proteolysis		metalloendopeptidase activity	0
CG9953	3L	proteolysis		serine-type carboxypeptidase activity|serine-type peptidase activity	0
CLIP-190	2L	microtubule-based process	Golgi apparatus|microtubule associated complex|spindle microtubule|cell cortex|microtubule plus end|fusome	actin binding|microtubule binding|microtubule plus-end binding	0
Cpr73D	3L			structural constituent of chitin-based cuticle	0
CrzR	3L	G-protein coupled receptor signaling pathway	integral to plasma membrane|integral to membrane	gonadotropin-releasing hormone receptor activity|neuropeptide receptor activity|protein-hormone receptor activity|corazonin receptor activity|adipokinetic hormone receptor activity|adipokinetic hormone binding	0
Cyp12e1	3R	oxidation-reduction process	mitochondrion	iron ion binding|oxidoreductase activity, acting on paired donors, with incorporation or reduction of molecular oxygen|heme binding	0
Cyp28d1	2L	oxidation-reduction process	membrane|intracellular membrane-bounded organelle	iron ion binding|oxidoreductase activity, acting on paired donors, with incorporation or reduction of molecular oxygen|heme binding	0
Cyp4d8	3L	oxidation-reduction process	membrane|intracellular membrane-bounded organelle	iron ion binding|oxidoreductase activity, acting on paired donors, with incorporation or reduction of molecular oxygen|heme binding	0
Dcr-2	2R	mRNA cleavage|locomotory behavior|detection of virus|RNA interference|production of siRNA involved in RNA interference|targeting of mRNA for destruction involved in RNA interference|pre-miRNA processing|dsRNA transport|siRNA loading onto RISC involved in RNA interference|defense response to virus|heterochromatin organization involved in chromatin silencing	nucleus|cytoplasm|RNA-induced silencing complex	double-stranded RNA binding|helicase activity|ribonuclease III activity|ATP binding|ATP-dependent helicase activity|siRNA binding	0
Ddx1	3L	spliceosomal complex assembly|embryonic development via the syncytial blastoderm|regulation of translational initiation		nucleic acid binding|helicase activity|ATP binding|ATP-dependent helicase activity	0
Dl	3R	cell fate specification|establishment of planar polarity|actin filament organization|cell adhesion|border follicle cell migration|ectoderm development|nervous system development|central nervous system development|ventral cord development|peripheral nervous system development|sensory organ development|open tracheal system development|dorsal/ventral lineage restriction, imaginal disc|R3/R4 cell fat…	adherens junction|integral to membrane|endocytic vesicle|cytoplasmic vesicle|subapical complex	receptor binding|Notch binding|calcium ion binding	0
Duox	2L	mucosal immune response|response to oxidative stress|adult chitin-based cuticle development|wing disc development|oxidation-reduction process|reactive oxygen species metabolic process		calcium ion binding|superoxide-generating NADPH oxidase activity|heme binding	0
Est-6	3L	mating|courtship behavior|sexual reproduction|ovulation|multicellular organism reproduction|pheromone biosynthetic process|regulation of female receptivity, post-mating|regulation of oviposition|sperm competition|sperm storage	extracellular space		0
Fkbp13	2R	inter-male aggressive behavior|peptidyl-proline modification|muscle cell homeostasis	extracellular space|membrane	calcium ion binding|FK506 binding	0
Fmr1	3R	chemotaxis|synaptic transmission|neurotransmitter secretion|pole cell formation|germ cell development|sperm axoneme assembly|axonal fasciculation|synapse assembly|brain development|neuromuscular junction development|short-term memory|long-term memory|larval locomotory behavior|olfactory learning|regulation of synaptic growth at neuromuscular junction|regulation of mitotic cell cycle, embryonic|mu…	cytoplasm|lipid particle|RNA-induced silencing complex|micro-ribonucleoprotein complex	RNA binding|mRNA binding|protein self-association	0
Fpps	2R	germ cell migration|wing disc development|farnesyl diphosphate biosynthetic process		dimethylallyltranstransferase activity|geranyltranstransferase activity	0
Gfat1	3RHet		cytoplasm	glutamine-fructose-6-phosphate transaminase (isomerizing) activity	0
Hexo1	3L	carbohydrate metabolic process		beta-N-acetylhexosaminidase activity|beta-N-acetylglucosaminidase activity	0
Hmu	3R	biosynthetic process	lipid particle	mRNA binding|serine-type endopeptidase activity|strictosidine synthase activity	0
Indy	3L	determination of adult lifespan|regulation of sequestering of triglyceride|transmembrane transport		citrate transmembrane transporter activity|succinate transmembrane transporter activity|tricarboxylic acid transmembrane transporter activity	0
Invadolysin	3R	chromatin remodeling|proteolysis|mitotic spindle organization|mitotic chromosome condensation|mitotic centrosome separation|cell adhesion|brain development|imaginal disc development|germ cell migration|gonad development|positive regulation of mitotic metaphase/anaphase transition|centrosome duplication	cytoplasm|membrane|cell leading edge	metalloendopeptidase activity|peptidase activity|zinc ion binding	0
Jhe	2R	juvenile hormone catabolic process|behavioral response to ethanol|male mating behavior	mitochondrion	juvenile-hormone esterase activity	0
Jheh3	2R	juvenile hormone catabolic process	intracellular membrane-bounded organelle	epoxide hydrolase activity|juvenile hormone epoxide hydrolase activity|cis-stilbene-oxide hydrolase activity	0
LRP1	2R			calcium ion binding	0
LanA	3L	startle response|inter-male aggressive behavior|central nervous system development|peripheral nervous system development|imaginal disc-derived wing morphogenesis|mesoderm development|organ morphogenesis|tissue development|female meiosis chromosome segregation|regulation of cell adhesion|regulation of cell migration|locomotion involved in locomotory behavior|dorsal trunk growth, open tracheal syst…	basement membrane|basal lamina|laminin-1 complex|presynaptic periactive zone	receptor binding	0
LanB1	2L	gonad development|organ morphogenesis|tissue development|cell migration|organ development|basement membrane assembly	basement membrane|basal lamina|extracellular matrix		0
List	2R	neurotransmitter transport|response to lithium ion	integral to membrane	neurotransmitter transporter activity|neurotransmitter:sodium symporter activity|potassium:amino acid symporter activity	0
MRP	2L	response to methotrexate|transmembrane transport	integral to membrane	ATP binding|ATPase activity, coupled to transmembrane movement of substances|ATPase activity, coupled to movement of substances	0
N	X	cell fate specification|establishment of imaginal disc-derived wing hair orientation|compound eye morphogenesis|actin filament organization|cell adhesion|heterophilic cell-cell adhesion|germarium-derived egg chamber formation|ovarian follicle cell migration|border follicle cell migration|regulation of mitotic cell cycle|dorsal closure|ectoderm development|ventral cord development|peripheral nervo…	intracellular|nucleus|cytoplasm|lysosome|late endosome|integral to plasma membrane|adherens junction|integral to membrane|cytoplasmic vesicle|subapical complex|protein complex	chromatin binding|calcium ion binding	0
NAAT1	X	neurotransmitter transport|neutral amino acid transport|L-amino acid transport|D-amino acid transport	integral to membrane	neurotransmitter transporter activity|neurotransmitter:sodium symporter activity|neutral amino acid transmembrane transporter activity|L-amino acid transmembrane transporter activity|potassium:amino acid symporter activity|D-amino acid transmembrane transporter activity	0
Nc73EF	3L	tricarboxylic acid cycle	microtubule associated complex|mitochondrial oxoglutarate dehydrogenase complex	oxoglutarate dehydrogenase (succinyl-transferring) activity|thiamine pyrophosphate binding	0
Ncc69	3L	amino acid transmembrane transport|chloride transport|rubidium ion transport	integral to membrane	sodium:potassium:chloride symporter activity|sodium:chloride symporter activity	0
Nha2	3R	renal sodium ion transport|potassium ion transmembrane transport	Golgi apparatus|brush border|integral to membrane	solute:hydrogen antiporter activity|potassium ion antiporter activity	0
Nup358	3R	protein import into nucleus|NLS-bearing substrate import into nucleus|SMAD protein import into nucleus	lipid particle|microtubule associated complex	zinc ion binding|Ran GTPase binding	0
Oatp58Dc	2R	organic anion transport|response to methotrexate	integral to membrane	organic anion transmembrane transporter activity|sodium-independent organic anion transmembrane transporter activity	0
Obp19c	X	sensory perception of chemical stimulus	extracellular region	odorant binding	0
PebIII	2R	response to virus	extracellular region		0
Pex6	2R	peroxisome organization		ATP binding|nucleoside-triphosphatase activity	0
Plap	2L		fusome	phospholipase A2 activator activity	0
Prp8	2R	neurogenesis	spliceosomal complex|U5 snRNP|precatalytic spliceosome|catalytic step 2 spliceosome		0
SPE	3R	proteolysis|humoral immune response|positive regulation of biosynthetic process of antibacterial peptides active against Gram-negative bacteria|Toll signaling pathway|zymogen activation|positive regulation of Toll signaling pathway|defense response to Gram-negative bacterium|defense response to Gram-positive bacterium	extracellular region	serine-type endopeptidase activity	0
Sdr	3R	protein phosphorylation|transmembrane receptor protein tyrosine kinase signaling pathway|negative regulation of multicellular organism growth|response to starvation	extracellular space|membrane	insulin-like growth factor-activated receptor activity|insulin-like growth factor binding|ATP binding	0
Snmp1	3R	cell adhesion|cell surface receptor signaling pathway|response to pheromone	integral to plasma membrane|membrane|dendrite|neuronal cell body	scavenger receptor activity	0
Stat92E	3R	humoral immune response|JAK-STAT cascade|border follicle cell migration|blastoderm segmentation|segment specification|nervous system development|open tracheal system development|hindgut morphogenesis|eye-antennal disc morphogenesis|imaginal disc-derived wing morphogenesis|sex determination|primary sex determination|long-term memory|positive regulation of cell proliferation|stem cell division|stem…	nucleus|cytoplasm	RNA polymerase II core promoter proximal region sequence-specific DNA binding transcription factor activity involved in positive regulation of transcription|DNA binding|calcium ion binding	0
Top2	2L	resolution of meiotic recombination intermediates|sister chromatid segregation|DNA topological change|mitotic recombination|mitotic spindle organization|mitosis|mitotic chromosome condensation|mitotic G2 DNA damage checkpoint|meiosis|metaphase plate congression	nucleus|chromosome|nucleoid|ACF complex	rDNA binding|four-way junction DNA binding|DNA binding|satellite DNA binding|mRNA binding|DNA topoisomerase type II (ATP-hydrolyzing) activity|ATP binding	0
Ugt	3L	protein glycosylation	cytoplasm|endoplasmic reticulum|rough endoplasmic reticulum	UDP-glucose:glycoprotein glucosyltransferase activity	0
Ugt35a	3R	metabolic process		UDP-glycosyltransferase activity	0
ap	2R	nervous system development|dorsal/ventral pattern formation, imaginal disc|dorsal/ventral lineage restriction, imaginal disc|wing disc morphogenesis|imaginal disc-derived wing morphogenesis|leg disc proximal/distal pattern formation|haltere disc morphogenesis|muscle organ development|larval somatic muscle development|histolysis|leg disc development|imaginal disc-derived leg segmentation|cell fate…	nucleus	RNA polymerase II regulatory region sequence-specific DNA binding|zinc ion binding	0
bond	3R	meiotic spindle organization|cytokinesis after meiosis I|cytokinesis after meiosis II|male meiosis cytokinesis	integral to membrane		0
ck	2L	actin filament organization|sensory organ development|antennal development|sensory perception of sound|chaeta morphogenesis|imaginal disc-derived wing vein morphogenesis|actin filament-based movement|chitin-based larval cuticle pattern formation|imaginal disc-derived wing hair organization|antennal morphogenesis	microvillus|myosin complex|myosin VII complex|apical cortex	motor activity|actin binding|ATP binding|actin-dependent ATPase activity|myosin light chain binding|ATPase activity, coupled	0
clt	2R	imaginal disc-derived wing morphogenesis|male mating behavior			0
comm2	3L				0
crc	2L	trehalose metabolic process|triglyceride metabolic process|molting cycle, chitin-based cuticle|pupariation|pupation|response to starvation	nucleus	RNA polymerase II distal enhancer sequence-specific DNA binding|RNA polymerase II activating transcription factor binding|RNA polymerase II transcription coactivator activity|protein heterodimerization activity	0
dally	3L	transforming growth factor beta receptor signaling pathway|nervous system development|wing disc morphogenesis|imaginal disc-derived wing morphogenesis|imaginal disc-derived leg morphogenesis|sensory organ boundary specification|decapentaplegic signaling pathway|meiotic G2/MI transition|chaeta morphogenesis|imaginal disc-derived wing vein morphogenesis|chaeta development|regulation of BMP signalin…	extracellular region|proteinaceous extracellular matrix|membrane	heparan sulfate proteoglycan binding	0
disp	3R	smoothened signaling pathway|pole cell migration	membrane|integral to membrane	hedgehog receptor activity	0
dj-1beta	3R	response to oxidative stress|adult locomotory behavior			0
drd	X	digestion|response to salt stress|digestive system process|defecation|chitin-based cuticle development	integral to membrane	transferase activity, transferring acyl groups other than amino-acyl groups	0
ea	3R	proteolysis|Toll signaling pathway|dorsal/ventral axis specification|zymogen activation	extracellular region	serine-type endopeptidase activity|peptidase activity|serine-type peptidase activity	0
fz2	3L	vasculature development|receptor-mediated endocytosis|cellular component movement|brain development|salivary gland morphogenesis|chaeta morphogenesis|imaginal disc-derived wing margin morphogenesis|retinal ganglion cell axon guidance|regulation of hemocyte proliferation|synapse organization|canonical Wnt receptor signaling pathway	early endosome|late endosome|integral to membrane|endocytic vesicle|cell projection	Wnt-protein binding|PDZ domain binding|Wnt-activated receptor activity	0
hoe1	2L	transmembrane transport	membrane|integral to membrane		0
if	X	cell adhesion|heterophilic cell-cell adhesion|cell-matrix adhesion|border follicle cell migration|axonal defasciculation|tracheal outgrowth, open tracheal system|epithelial cell migration, open tracheal system|salivary gland development|salivary gland morphogenesis|apposition of dorsal and ventral imaginal disc-derived wing surfaces|imaginal disc-derived wing morphogenesis|midgut development|sens…	integrin complex|sarcolemma	cell adhesion molecule binding	0
jar	3R	actin filament organization|spindle organization|spermatogenesis|spermatid development|sperm individualization|ovarian follicle cell migration|border follicle cell migration|dorsal closure|protein localization|larval chitin-based cuticle development|cellular membrane organization|morphogenesis of follicular epithelium|cytoskeleton-dependent cytoplasmic transport, nurse cell to oocyte|actin cytosk…	cytoplasm|microtubule associated complex|cell cortex|myosin complex|endocytic vesicle|myosin VI complex|filamentous actin|protein complex|germline ring canal|basal part of cell|sperm individualization complex|investment cone	motor activity|actin binding|calmodulin binding|ATP binding|microtubule binding|myosin light chain binding|ATPase activity, coupled|actin filament binding|myosin VI light chain binding	0
kst	3L	plasma membrane organization|regulation of multivesicular body size involved in endosome transport|ovarian follicle cell development|endosome transport via multivesicular body sorting pathway|wound healing|zonula adherens assembly	adherens junction|spectrin|apical plasma membrane|apicolateral plasma membrane	actin binding|phospholipid binding|microtubule binding|cytoskeletal protein binding	0
l(3)72Ab	3L	regulation of alternative mRNA splicing, via spliceosome|mitosis	nucleus|spliceosomal complex|U5 snRNP|small nuclear ribonucleoprotein complex|precatalytic spliceosome|catalytic step 2 spliceosome	nucleic acid binding|RNA helicase activity|ATP-dependent RNA helicase activity|ATP binding	0
mav	4	transforming growth factor beta receptor signaling pathway		transforming growth factor beta receptor binding|growth factor activity	0
nahoda	2R				0
nemy	2R	imaginal disc-derived wing morphogenesis|memory|locomotory behavior	integral to membrane|transport vesicle		0
pio	2R	open tracheal system development|apposition of dorsal and ventral imaginal disc-derived wing surfaces|chitin-based embryonic cuticle biosynthetic process|chitin-based cuticle attachment to epithelium	apical part of cell		0
sas	3R	instar larval development	integral to plasma membrane|apical plasma membrane		0
scaf	2R	proteolysis|imaginal disc-derived male genitalia morphogenesis	extracellular space	serine-type endopeptidase activity	0
sec10	3R	neurotransmitter secretion|synaptic vesicle targeting|synaptic vesicle docking involved in exocytosis|vesicle docking	exocyst|cytoplasm		0
sev	X	protein phosphorylation|transmembrane receptor protein tyrosine kinase signaling pathway|R7 cell fate commitment|torso signaling pathway|anterior/posterior axis specification, embryo|peptidyl-tyrosine phosphorylation|establishment of ommatidial planar polarity|R8 cell fate specification|R7 cell differentiation|R7 cell development|positive regulation of R7 cell differentiation	integral to plasma membrane	transmembrane receptor protein tyrosine kinase activity|ATP binding|boss receptor activity	0
spoon	X	tricarboxylic acid cycle|RNA localization|border follicle cell migration|long-term memory|dorsal/ventral axis specification, ovarian follicular epithelium|maternal determination of dorsal/ventral axis, ovarian follicular epithelium, germ-line encoded|protein localization|intracellular mRNA localization|negative regulation of actin filament polymerization|dorsal appendage formation|centripetally m…	mitochondrion|Golgi apparatus	RNA binding|protein kinase A binding	0
stl	2R	ovarian follicle development|proteolysis|ovarian follicle cell stalk formation		metalloendopeptidase activity|zinc ion binding	0
tho2	2L	mRNA export from nucleus|mRNA export from nucleus in response to heat stress	THO complex|nucleus		0
wac	3L	mitotic spindle organization|female meiosis|cytoplasmic microtubule organization|cell division	spindle|microtubule associated complex|protein complex|HAUS complex	microtubule binding	0
wbl	2R	protein targeting to Golgi|Toll signaling pathway|embryo development ending in birth or egg hatching|dorsal/ventral axis specification|regulation of multicellular organism growth	endoplasmic reticulum	protein homodimerization activity	0
zyd	XHet	transmembrane transport	integral to membrane	calcium, potassium:sodium antiporter activity	0
CG14762	2R	neuron projection morphogenesis			0
CG7280	X	sulfur compound metabolic process|protein catabolic process|oxidation-reduction process		sulfite oxidase activity|heme binding|molybdenum ion binding	0
Cul-4	2R	mitotic G2 DNA damage checkpoint|eggshell chorion gene amplification|positive regulation of NFAT protein import into nucleus	nuclear ubiquitin ligase complex|cullin-RING ubiquitin ligase complex	ubiquitin protein ligase binding	0
Idgf2	2L	carbohydrate metabolic process|chitin catabolic process|imaginal disc development	extracellular region	chitinase activity|imaginal disc growth factor receptor binding	0
Tm1	3R	muscle contraction|regulation of lamellipodium assembly|pole plasm oskar mRNA localization|dendrite morphogenesis	muscle thin filament tropomyosin|sarcomere|filamentous actin|investment cone	actin binding|actin filament binding	0
Tsp	2L	muscle organ development|muscle attachment|cell adhesion mediated by integrin	extracellular region|muscle tendon junction|extracellular matrix|protein complex	calcium ion binding|heparin binding	0
tok	3R	proteolysis|defasciculation of motor neuron axon|motor neuron axon guidance|imaginal disc-derived wing vein morphogenesis|negative regulation of gene expression		metalloendopeptidase activity|calcium ion binding|zinc ion binding	0
14-3-3zeta	2R	compound eye photoreceptor cell differentiation|activation of tryptophan 5-monooxygenase activity|chromosome segregation|Ras protein signal transduction|learning or memory|cell proliferation|olfactory learning|mitotic cell cycle, embryonic|protein stabilization	nucleus|microtubule associated complex|germline ring canal	tryptophan hydroxylase activator activity|protein domain specific binding|protein homodimerization activity|protein heterodimerization activity	0
18w	2R	immune response|cell adhesion|multicellular organismal development|anatomical structure morphogenesis	cytoplasm|integral to membrane		0
26-29-p	3L	proteolysis	lipid particle|microtubule associated complex	cysteine-type endopeptidase activity	0
312	3L				0
5-HT2	3R	G-protein coupled receptor signaling pathway|serotonin receptor signaling pathway|germ-band extension|behavior	integral to plasma membrane|integral to membrane	Gq/11-coupled serotonin receptor activity|G-protein coupled amine receptor activity	0
ATPsyn-Cf6	3R	ATP synthesis coupled proton transport|proton transport|lateral inhibition	mitochondrial proton-transporting ATP synthase complex, coupling factor F(o)|mitochondrial proton-transporting ATP synthase, central stalk	hydrogen-exporting ATPase activity, phosphorylative mechanism	0
ATPsyn-b	3L	phagocytosis, engulfment|ATP synthesis coupled proton transport|proton transport	mitochondrial proton-transporting ATP synthase complex, coupling factor F(o)|lipid particle	hydrogen-exporting ATPase activity, phosphorylative mechanism|proton-transporting ATP synthase activity, rotational mechanism	0
ATPsyn-beta	4	ATP synthesis coupled proton transport|ATP hydrolysis coupled proton transport|proton transport|lateral inhibition	mitochondrial proton-transporting ATP synthase complex, catalytic core F(1)|mitochondrion|lipid particle	ATP binding|hydrogen-exporting ATPase activity, phosphorylative mechanism|proton-transporting ATP synthase activity, rotational mechanism	0
ATPsyn-gamma	3R	phagocytosis, engulfment|ATP synthesis coupled proton transport|proton transport	mitochondrial proton-transporting ATP synthase complex, catalytic core F(1)|lipid particle	hydrogen-exporting ATPase activity, phosphorylative mechanism|proton-transporting ATP synthase activity, rotational mechanism|proton-transporting ATPase activity, rotational mechanism	0
Acon	2L	tricarboxylic acid cycle	mitochondrion|lipid particle	aconitate hydratase activity|4 iron, 4 sulfur cluster binding	0
Actn	X	cytoskeletal anchoring at plasma membrane|flight behavior|actin crosslink formation	Z disc	actin binding|calcium ion binding|actin filament binding	0
Adk2	2R	ADP biosynthetic process|neurogenesis|nucleotide phosphorylation	mitochondrion|lipid particle	adenylate kinase activity|ATP binding	0
Aos1	3R	regulation of mitotic cell cycle|neurogenesis|positive regulation of NF-kappaB transcription factor activity	nucleus|SUMO activating enzyme complex		0
Arf51F	2R	protein ADP-ribosylation|male meiosis cytokinesis|small GTPase mediated signal transduction|neurotransmitter secretion|spermatogenesis|myoblast fusion|endosomal transport|actin cytoskeleton organization|behavioral response to ethanol	early endosome|cytosol|adherens junction|recycling endosome	GTPase activity|NAD(P)+-protein-arginine ADP-ribosyltransferase activity|GTP binding	0
Arr1	2L	phototransduction|deactivation of rhodopsin mediated signaling|metarhodopsin inactivation|photoreceptor cell maintenance	cytoplasm|rhabdomere		0
Ate1	2R	ubiquitin-dependent protein catabolic process			0
Atg13	3R	regulation of autophagy			0
Bap60	X	muscle organ development|positive regulation of gene expression|positive regulation of heterochromatin assembly|neuron development|dendrite morphogenesis	nucleus|brahma complex	RNA polymerase II transcription factor binding|DNA binding|transcription coactivator activity|transcription factor binding	0
CAH2	3L			carbonate dehydratase activity	0
CG10176	2L				0
CG10205	2R				0
CG10333	2L	neurogenesis	spliceosomal complex|U5 snRNP|small nuclear ribonucleoprotein complex|precatalytic spliceosome|catalytic step 2 spliceosome	nucleic acid binding|ATP-dependent RNA helicase activity|ATP binding	0
CG10348	2L			nucleic acid binding|zinc ion binding	0
CG10424	3L				0
CG10428	2L				0
CG10444	2R	transmembrane transport	membrane	sodium-dependent multivitamin transmembrane transporter activity	0
CG10590	3L		endosome|integral to membrane		0
CG10639	2L	oxidation-reduction process	lipid particle	oxidoreductase activity	0
CG10672	3L	metabolic process		oxidoreductase activity, acting on CH-OH group of donors	0
CG10737	2R			diacylglycerol binding	0
CG10932	X	mitotic spindle organization	mitochondrion|lipid particle|microtubule associated complex	acetyl-CoA C-acetyltransferase activity	0
CG11073	2R				0
CG11163	2R	transmembrane transport	integral to membrane	zinc ion transmembrane transporter activity	0
CG11208	2R			magnesium ion binding|oxalyl-CoA decarboxylase activity|thiamine pyrophosphate binding	0
CG11267	3L	'de novo' protein folding	mitochondrion|lipid particle	unfolded protein binding	0
CG11306	3L	biosynthetic process|neurogenesis		alpha-1,2-mannosyltransferase activity	0
CG11377	2L			calcium ion binding	0
CG11400	2R				0
CG1143	3L				0
CG11679	X				0
CG11737	3R				0
CG11779	3R	cellular response to hypoxia	mitochondrial inner membrane presequence translocase complex	P-P-bond-hydrolysis-driven protein transmembrane transporter activity	0
CG11876	3R	acetyl-CoA biosynthetic process from pyruvate|cytoplasmic microtubule organization	mitochondrion|lipid particle|microtubule associated complex	pyruvate dehydrogenase (acetyl-transferring) activity	0
CG11980	3R				0
CG12006	3L		endoplasmic reticulum membrane|intrinsic to endoplasmic reticulum membrane	mannosyltransferase activity	0
CG12079	3L	oxidation-reduction process	mitochondrion	NADH dehydrogenase activity|NADH dehydrogenase (ubiquinone) activity	0
CG12090	3L				0
CG12096	X			protein binding involved in protein folding	0
CG12107	2R				0
CG12129	2R		cytoplasm	RNA binding|catalytic activity	0
CG12203	X	electron transport chain		NADH dehydrogenase (ubiquinone) activity	0
CG12269	3R				0
CG1236	3R	oxidation-reduction process		phosphoglycerate dehydrogenase activity	0
CG12512	2L	metabolic process	microtubule associated complex	long-chain fatty acid-CoA ligase activity	0
CG12582	3R	carbohydrate metabolic process		beta-mannosidase activity	0
CG1275	3L		integral to membrane|transport vesicle		0
CG12795	2L			zinc ion binding	0
CG12859	2R	mitochondrial electron transport, NADH to ubiquinone	mitochondrion	NADH dehydrogenase activity|NADH dehydrogenase (ubiquinone) activity	0
CG1309	3L				0
CG13252	3L				0
CG13397	2L			alpha-N-acetylglucosaminidase activity	0
CG13531	2R				0
CG13551	2R	negative regulation of nucleotide metabolic process|defense response to Gram-positive bacterium	mitochondrion	enzyme inhibitor activity	0
CG13630	3R	proteolysis		aminopeptidase activity|metalloexopeptidase activity	0
CG13671	3L				0
CG1371	2R				0
CG13784	2L				0
CG13850	3R				0
CG13865	X				0
CG13957	X		WASH complex		0
CG14043	2L				0
CG14194	X				0
CG1440	X	proteolysis		cysteine-type endopeptidase activity	0
CG14407	X				0
CG1443	3R			fatty-acyl-CoA reductase (alcohol-forming) activity	0
CG1444	X	metabolic process		steroid dehydrogenase activity	0
CG14495	2R				0
CG1461	X	biosynthetic process|aromatic amino acid family metabolic process		L-tyrosine:2-oxoglutarate aminotransferase activity|pyridoxal phosphate binding	0
CG14613	X				0
CG14805	X				0
CG14898	3R		mitochondrion		0
CG14945	2L			glycosylphosphatidylinositol diacylglycerol-lyase activity	0
CG15118	2R				0
CG15211	X		membrane		0
CG15282	2L				0
CG15618	X				0
CG15916	X				0
CG16771	2L	metabolic process		alkaline phosphatase activity	0
CG16817	3R	Golgi organization	nucleus|endoplasmic reticulum|nuclear membrane		0
CG16940	3L		nuclear exosome (RNase complex)|cytoplasmic exosome (RNase complex)	RNA binding|exoribonuclease II activity	0
CG16952	X				0
CG16979	3L			thiolester hydrolase activity	0
CG1707	2R			lactoylglutathione lyase activity|metal ion binding	0
CG17224	2L	nucleoside metabolic process|nucleotide catabolic process	cytoplasm	uridine phosphorylase activity	0
CG17322	2L	metabolic process		2-hydroxyacylsphingosine 1-beta-galactosyltransferase activity	0
CG17333	X	pentose-phosphate shunt		6-phosphogluconolactonase activity	0
CG1746	3R	ATP synthesis coupled proton transport|ATP hydrolysis coupled proton transport|proton transport	mitochondrial proton-transporting ATP synthase complex, coupling factor F(o)	hydrogen-exporting ATPase activity, phosphorylative mechanism	0
CG17508	2R				0
CG17549	2L				0
CG17683	2R	neurogenesis			0
CG17691	U	fatty-acyl-CoA biosynthetic process		3-methyl-2-oxobutanoate dehydrogenase (2-methylpropanoyl-transferring) activity	0
CG17739	2R		extracellular region	serine-type endopeptidase inhibitor activity	0
CG1812	X			actin binding	0
CG18809	X	mitochondrial electron transport, cytochrome c to oxygen|determination of adult lifespan		cytochrome-c oxidase activity	0
CG18815	3L		cytoplasm		0
CG1907	3R	mitochondrial transport|alpha-ketoglutarate transport|malate transport	mitochondrion|mitochondrial envelope|mitochondrial inner membrane|lipid particle	oxoglutarate:malate antiporter activity	0
CG1910	3R	long-term memory			0
CG1970	4	mitochondrial electron transport, NADH to ubiquinone|lateral inhibition|neuron projection morphogenesis	mitochondrion	NADH dehydrogenase activity|NADH dehydrogenase (ubiquinone) activity|quinone binding	0
CG1971	3R				0
CG2246	3R	nucleotide biosynthetic process		magnesium ion binding|ribose phosphate diphosphokinase activity	0
CG2543	X	tetrahydrofolylpolyglutamate biosynthetic process	cytoplasm|mitochondrion	tetrahydrofolylpolyglutamate synthase activity|ATP binding	0
CG2641	3R				0
CG2767	3R	chaeta development|wing disc development|oxidation-reduction process		alcohol dehydrogenase (NADP+) activity	0
CG2846	3R	riboflavin biosynthetic process	cytoplasm	riboflavin kinase activity	0
CG2943	3R		ER membrane protein complex		0
CG2974	X				0
CG30118	2R				0
CG30382	2R	ubiquitin-dependent protein catabolic process	proteasome core complex, alpha-subunit complex	threonine-type endopeptidase activity	0
CG3091	X		intracellular	vitamin E binding	0
CG31199	3R	proteolysis		serine-type endopeptidase activity	0
CG31200	3R	proteolysis		serine-type endopeptidase activity	0
CG31326	3R	proteolysis		serine-type endopeptidase activity	0
CG31548	3R	metabolic process		oxidoreductase activity	0
CG31637	2L			sulfotransferase activity	0
CG31769	2L				0
CG31793	2L	transmembrane transport	integral to membrane	ATP binding|ATPase activity, coupled to transmembrane movement of substances	0
CG31809	2L	steroid metabolic process		steroid dehydrogenase activity	0
CG3192	X	mitochondrial electron transport, NADH to ubiquinone		NADH dehydrogenase activity|NADH dehydrogenase (ubiquinone) activity	0
CG32016	4				0
CG32221	3L				0
CG32407	3L				0
CG32521	X				0
CG32647	X				0
CG32649	X	mitochondrial electron transport, ubiquinol to cytochrome c	mitochondrion	transferase activity, transferring phosphorus-containing groups	0
CG32732	X	lateral inhibition			0
CG32803	X				0
CG33129	2L		lipid particle		0
CG33156	2R	NADP biosynthetic process|NAD metabolic process		NAD+ kinase activity	0
CG33303	2L	protein glycosylation	oligosaccharyltransferase complex|integral to membrane	dolichyl-diphosphooligosaccharide-protein glycotransferase activity	0
CG33521	4			zinc ion binding	0
CG3362	2R	ribonucleoside monophosphate catabolic process|guanosine-containing compound catabolic process	cytosol	magnesium ion binding|5'-nucleotidase activity	0
CG3368	3R				0
CG3409	2R	transmembrane transport	integral to membrane		0
CG3420	2R		intracellular membrane-bounded organelle	2 iron, 2 sulfur cluster binding	0
CG34215	2R				0
CG3446	X	mitochondrial electron transport, NADH to ubiquinone		NADH dehydrogenase activity	0
CG3589	2R			catalytic activity	0
CG3608	2R	protein phosphorylation		ATP binding	0
CG3651	2L				0
CG3683	2R	mitochondrial electron transport, NADH to ubiquinone		NADH dehydrogenase activity|NADH dehydrogenase (ubiquinone) activity	0
CG3731	3R	mitochondrial electron transport, ubiquinol to cytochrome c|proteolysis|cytoplasmic microtubule organization	mitochondrion|lipid particle|microtubule associated complex|mitochondrial processing peptidase complex	metalloendopeptidase activity|ubiquinol-cytochrome-c reductase activity|metal ion binding	0
CG3760	2R				0
CG3792	2L	protein glycosylation	integral to membrane		0
CG40160	3LHet	proteolysis	extracellular region	serine-type endopeptidase activity	0
CG40472	3LHet				0
CG4050	2R		protein N-acetylglucosaminyltransferase complex		0
CG4065	2R		cytoplasm		0
CG4089	3R	cellular protein modification process		tubulin-tyrosine ligase activity	0
CG41520	U				0
CG4165	X	ubiquitin-dependent protein catabolic process		zinc ion binding	0
CG4169	3L	mitochondrial electron transport, ubiquinol to cytochrome c	mitochondrion|lipid particle|microtubule associated complex	ubiquinol-cytochrome-c reductase activity|metal ion binding	0
CG42326	2R	multicellular organism reproduction	extracellular space		0
CG42388	X				0
CG42678	2R				0
CG42813	3R			hydrolase activity, acting on acid anhydrides, in phosphorus-containing anhydrides|metal ion binding	0
CG43092	3R				0
CG4332	X				0
CG43341	2R				0
CG43897	3L	mesoderm development|lateral inhibition			0
CG4390	3R	formaldehyde catabolic process		S-formylglutathione hydrolase activity	0
CG4511	3R			ATP binding	0
CG4576	3R			transferase activity, transferring acyl groups other than amino-acyl groups	0
CG4615	X	phagocytosis, engulfment|cytolysis|neurogenesis	integral to membrane		0
CG4679	2R				0
CG4721	3R	compound eye morphogenesis|proteolysis		metalloendopeptidase activity	0
CG4725	3R	proteolysis	extracellular region	metalloendopeptidase activity	0
CG4769	3L	oxidative phosphorylation|mitochondrial electron transport, ubiquinol to cytochrome c	lipid particle	iron ion binding|heme binding|electron transporter, transferring electrons within CoQH2-cytochrome c reductase complex activity	0
CG4896	2L		intracellular	nucleotide binding|nucleic acid binding|mRNA binding|zinc ion binding	0
CG4945	2R	protein phosphorylation|mesoderm development		receptor signaling protein serine/threonine kinase activity|ATP binding	0
CG4972	2L		membrane		0
CG5028	3R	tricarboxylic acid cycle	mitochondrion|microtubule associated complex	magnesium ion binding|isocitrate dehydrogenase (NAD+) activity	0
CG5045	2L	proteolysis	mitochondrion	serine-type endopeptidase activity	0
CG5065	2R			fatty-acyl-CoA reductase (alcohol-forming) activity	0
CG5126	2L			transferase activity, transferring phosphorus-containing groups	0
CG5174	2R				0
CG5177	2L	trehalose biosynthetic process	extracellular region	trehalose-phosphatase activity	0
CG5210	2R	carbohydrate metabolic process|chitin catabolic process|cuticle chitin catabolic process	extracellular region|extracellular space	chitinase activity|chitin binding	0
CG5214	3R	tricarboxylic acid cycle	lipid particle|microtubule associated complex|mitochondrial oxoglutarate dehydrogenase complex	dihydrolipoyllysine-residue succinyltransferase activity	0
CG5261	2L	acetyl-CoA biosynthetic process from pyruvate	lipid particle|mitochondrial pyruvate dehydrogenase complex	dihydrolipoyllysine-residue acetyltransferase activity	0
CG5321	X	oxidation-reduction process		gamma-butyrobetaine dioxygenase activity	0
CG5323	2R				0
CG5384	2L	ubiquitin-dependent protein catabolic process|protein ubiquitination	microtubule associated complex		0
CG5412	3R				0
CG5482	2R	peptidyl-proline modification	membrane	FK506 binding	0
CG5567	3L	metabolic process		4-nitrophenylphosphatase activity	0
CG5577	3L	metabolic process		4-nitrophenylphosphatase activity	0
CG5613	X		cytoplasm	mannosyl-glycoprotein endo-beta-N-acetylglucosaminidase activity	0
CG5641	3R	immune response	nucleus|nucleolus|precatalytic spliceosome|catalytic step 2 spliceosome	DNA binding|double-stranded RNA binding|ATP binding|transferase activity	0
CG5721	2R				0
CG5902	3R				0
CG5903	3R				0
CG6020	3L	mitochondrial electron transport, NADH to ubiquinone		NADH dehydrogenase activity|NADH dehydrogenase (ubiquinone) activity|coenzyme binding	0
CG6028	3R	metabolic process		catalytic activity	0
CG6094	2L				0
CG6178	3R	long-chain fatty acid metabolic process|acyl-CoA metabolic process|fatty-acyl-CoA biosynthetic process		fatty-acyl-CoA synthase activity|long-chain fatty acid-CoA ligase activity|luciferin monooxygenase activity	0
CG6421	2R			lysozyme activity	0
CG6439	3R	tricarboxylic acid cycle	mitochondrion|microtubule associated complex	magnesium ion binding|isocitrate dehydrogenase (NAD+) activity	0
CG6453	2L	lateral inhibition	glucosidase II complex	calcium ion binding	0
CG6455	3R	neurogenesis	mitochondrion|mitochondrial inner membrane		0
CG6543	2R	fatty acid beta-oxidation	mitochondrion|lipid particle|microtubule associated complex		0
CG6659	X		integral to membrane		0
CG6852	3L	neurogenesis			0
CG6950	3R	biosynthetic process		kynurenine-oxoglutarate transaminase activity|pyridoxal phosphate binding	0
CG6983	3L				0
CG6985	3R				0
CG7084	3R	neurogenesis|transmembrane transport	integral to membrane		0
CG7328	3L			ketohexokinase activity	0
CG7430	3L	tricarboxylic acid cycle|glycine catabolic process|lipoamide metabolic process	lipid particle|mitochondrial alpha-ketoglutarate dehydrogenase complex	dihydrolipoyl dehydrogenase activity|flavin adenine dinucleotide binding	0
CG7609	3R	peroxisome organization|protein import into peroxisome matrix		peroxisome matrix targeting signal-2 binding	0
CG7611	3L		cytoplasm		0
CG7630	3L		lipid particle		0
CG7791	2R	proteolysis	mitochondrion	metalloendopeptidase activity	0
CG7834	3R	oxidative phosphorylation	mitochondrion|lipid particle|microtubule associated complex|mitochondrial electron transfer flavoprotein complex		0
CG7903	3R			nucleotide binding|nucleic acid binding|mRNA binding	0
CG7920	3R	acetyl-CoA metabolic process|neurogenesis	lipid particle	4-hydroxybutyrate CoA-transferase activity	0
CG7943	3R		mitochondrial envelope		0
CG7979	3L	cellular metabolic process		dTDP-glucose 4,6-dehydratase activity|coenzyme binding	0
CG8111	3L				0
CG8180	2R				0
CG8199	3R	fatty-acyl-CoA biosynthetic process		3-methyl-2-oxobutanoate dehydrogenase (2-methylpropanoyl-transferring) activity	0
CG8298	2R	carbohydrate metabolic process|glycerol-3-phosphate metabolic process		glycerol kinase activity	0
CG8311	2R	dolichyl monophosphate biosynthetic process	integral to endoplasmic reticulum membrane	dolichol kinase activity	0
CG8331	2R				0
CG8343	2R			mannose binding	0
CG8370	2R				0
CG8417	3R	carbohydrate metabolic process|GDP-mannose biosynthetic process		mannose-6-phosphate isomerase activity|zinc ion binding	0
CG8485	2R	protein phosphorylation		ATP binding|SAP kinase activity	0
CG8507	3R		endoplasmic reticulum|microtubule associated complex	heparin binding|low-density lipoprotein particle receptor binding	0
CG8520	2R			ATP binding	0
CG8531	2R				0
CG8728	2R	proteolysis		metalloendopeptidase activity|metal ion binding	0
CG8839	2R		lipid particle		0
CG9135	2L		microtubule associated complex		0
CG9140	2L	mitochondrial electron transport, NADH to ubiquinone		NADH dehydrogenase activity|NADH dehydrogenase (ubiquinone) activity|FMN binding|4 iron, 4 sulfur cluster binding	0
CG9186	3L		lipid particle		0
CG9205	3L			phospholipid binding	0
CG9231	3L				0
CG9248	2L	metabolic process		catalytic activity	0
CG9281	X			ATP binding|ATPase activity, coupled to transmembrane movement of substances	0
CG9304	2R	G-protein coupled receptor signaling pathway|response to pheromone			0
CG9306	2L	mitochondrial electron transport, NADH to ubiquinone		NADH dehydrogenase activity|NADH dehydrogenase (ubiquinone) activity	0
CG9312	3R				0
CG9338	2L				0
CG9451	3L			acid phosphatase activity	0
CG9467	3R	protein homooligomerization|oxidation-reduction process		oxidoreductase activity, acting on the aldehyde or oxo group of donors, NAD or NADP as acceptor	0
CG9780	3R	proteolysis		metallopeptidase activity	0
CG9917	X				0
CG9986	3R				0
CHOp24	X	wing disc development|regulation of post-mating oviposition|positive regulation of Wnt protein secretion|positive regulation of protein exit from endoplasmic reticulum|positive regulation of canonical Wnt receptor signaling pathway	integral to membrane		0
CR43480	XHet				0
CSN5	3R	protein deneddylation|compound eye photoreceptor cell differentiation|mitotic G2 DNA damage checkpoint|multicellular organismal development|negative regulation of proteasomal ubiquitin-dependent protein catabolic process|positive regulation of cell cycle|protein stabilization	cytoplasm|signalosome		0
CaMKI	4	protein phosphorylation	cytosol	calmodulin binding|ATP binding	0
Cad86C	3R	homophilic cell adhesion|calcium-dependent cell-cell adhesion	integral to plasma membrane|integral to membrane|subapical complex	calcium ion binding	0
Caf1	3R	DNA repair|nucleosome assembly|DNA replication-dependent nucleosome assembly|eggshell chorion gene amplification|regulation of mitotic cell cycle|segment specification|muscle organ development|positive regulation of cell proliferation|histone methylation|histone acetylation|nucleosome positioning|chromatin assembly|nucleosome mobilization|neuron development|neuron projection morphogenesis|dendrit…	nucleus|transcription factor complex|polytene chromosome|NuRD complex|NURF complex|ACF complex|Myb complex|CAF-1 complex|histone methyltransferase complex|ESC/E(Z) complex|Sin3-type complex	chromatin binding|nucleosome binding|histone acetyltransferase binding|histone methyltransferase activity|histone binding|protein homodimerization activity|histone deacetylase binding|histone methyltransferase activity (H3-K9 specific)|histone methyltransferase activity (H3-K27 specific)	0
Cam	2R	detection of calcium ion|protein phosphorylation|mitotic spindle organization|centriole replication|sensory perception of sound|deactivation of rhodopsin mediated signaling|metarhodopsin inactivation|regulation of light-activated channel activity|adaptation of rhodopsin mediated signaling|actin filament-based movement|rhabdomere development|lateral inhibition|muscle cell homeostasis|kinetochore o…	cytoplasm|centriole|spindle|microtubule associated complex|rhabdomere|midbody|myosin V complex|myosin VI complex	calcium ion binding|calmodulin binding|myosin V binding|myosin heavy chain binding|myosin VI head/neck binding	0
CanB2	2R	protein dephosphorylation|meiosis|neurotransmitter secretion|skeletal muscle myosin thick filament assembly|sleep	calcineurin complex|synaptic vesicle	calcium ion binding|calmodulin binding|calcium-dependent protein serine/threonine phosphatase regulator activity	0
Cand1	2L	regulation of protein stability|negative regulation of protein neddylation		transcription factor binding	0
Cas	2L	protein import into nucleus|phagocytosis, engulfment|neurogenesis|positive regulation of NFAT protein import into nucleus	nucleus|cytoplasm	importin-alpha export receptor activity	0
Clic	X	chloride transport|response to oxidative stress|determination of adult lifespan|response to alcohol		chloride channel activity|calcium ion binding|lipid binding	0
CoVIII	3L	mitochondrial electron transport, cytochrome c to oxygen		cytochrome-c oxidase activity	0
Coprox	2L	heme biosynthetic process|oxidation-reduction process	mitochondrion	coproporphyrinogen oxidase activity	0
Crc	3R	startle response|central nervous system development|peripheral nervous system development|imaginal disc-derived wing morphogenesis|neurogenesis|sleep|locomotion involved in locomotory behavior|olfactory behavior|brain morphogenesis	extracellular space|lipid particle|fusome	calcium ion binding|unfolded protein binding	0
Cul-5	3R	ubiquitin-dependent protein catabolic process|germarium-derived egg chamber formation|growth of a germarium-derived egg chamber|neuromuscular junction development|negative regulation of cell proliferation|regulation of synaptic growth at neuromuscular junction|sensory organ precursor cell fate determination	cullin-RING ubiquitin ligase complex	ubiquitin protein ligase binding	0
CycG	3R	negative regulation of S phase of mitotic cell cycle|epithelium development|negative regulation of G1/S transition of mitotic cell cycle	polytene chromosome		0
Cyp6a13	2R	oxidation-reduction process	membrane|intracellular membrane-bounded organelle	iron ion binding|oxidoreductase activity, acting on paired donors, with incorporation or reduction of molecular oxygen|heme binding	0
Cyp6a14	2R		intracellular membrane-bounded organelle		0
Cyp6a17	2R	thermosensory behavior|oxidation-reduction process	membrane|intracellular membrane-bounded organelle	iron ion binding|oxidoreductase activity, acting on paired donors, with incorporation or reduction of molecular oxygen|heme binding	0
Cyp6g1	2R	response to insecticide|response to DDT|response to organophosphorus|response to mercury ion|insecticide catabolic process|oxidation-reduction process	membrane|intracellular membrane-bounded organelle	iron ion binding|oxidoreductase activity, acting on paired donors, with incorporation or reduction of molecular oxygen|heme binding	0
Cyp6v1	X	oxidation-reduction process	membrane|intracellular membrane-bounded organelle	iron ion binding|oxidoreductase activity, acting on paired donors, with incorporation or reduction of molecular oxygen|heme binding	0
Cyp9f2	3R	wing disc development|oxidation-reduction process	membrane|intracellular membrane-bounded organelle	iron ion binding|oxidoreductase activity, acting on paired donors, with incorporation or reduction of molecular oxygen|heme binding	0
Dek	2R	mRNA processing	nucleus	DNA binding	0
Df31	2L	chromatin organization|nucleosome assembly		histone binding	0
Dhfr	3R	'de novo' IMP biosynthetic process|glycine biosynthetic process|folic acid-containing compound metabolic process|nucleotide biosynthetic process|pyrimidine deoxyribonucleotide interconversion|oxidation-reduction process		dihydrofolate reductase activity|NADP binding	0
Dhpr	3L	metabolic process		6,7-dihydropteridine reductase activity	0
Dic1	3R	thiosulfate transport|oxaloacetate transport|phosphate ion transmembrane transport|succinate transmembrane transport|malate transmembrane transport	mitochondrion|mitochondrial envelope	sulfate transmembrane transporter activity|thiosulfate transmembrane transporter activity|oxaloacetate transmembrane transporter activity|malate transmembrane transporter activity|succinate transmembrane transporter activity	0
Dif	2L	antifungal peptide production|immune response|positive regulation of antifungal peptide biosynthetic process|Toll signaling pathway|positive regulation of gene expression|salivary gland histolysis|lamellocyte differentiation|regulation of hemocyte proliferation|plasmatocyte differentiation|peripheral nervous system neuron development|defense response to Gram-positive bacterium	nucleus|cytoplasm	RNA polymerase II core promoter proximal region sequence-specific DNA binding transcription factor activity involved in positive regulation of transcription|DNA binding|sequence-specific DNA binding	0
Dph5	3R	peptidyl-diphthamide biosynthetic process from peptidyl-histidine		diphthine synthase activity	0
Dredd	X	proteolysis|immune response|positive regulation of antibacterial peptide biosynthetic process|sperm individualization|peripheral nervous system neuron development|defense response to Gram-negative bacterium|peptidoglycan recognition protein signaling pathway	cytoplasm	cysteine-type endopeptidase activity|apoptotic protease activator activity	0
ERp60	2R	glycerol ether metabolic process	endoplasmic reticulum|lipid particle|microtubule associated complex		0
Ect4	3L	regulation of neuron death	neuron projection|neuronal cell body		0
Edem1	X	determination of adult lifespan|ER-associated protein catabolic process|endoplasmic reticulum unfolded protein response	membrane	mannosyl-oligosaccharide 1,2-alpha-mannosidase activity|calcium ion binding	0
Ef2b	2L	mitotic spindle elongation|mitotic spindle organization	cytoplasm|lipid particle|cytosol|microtubule associated complex	GTPase activity|GTP binding	0
EfTuM	2R	mitotic cell cycle|Golgi organization|cell proliferation	mitochondrion	GTPase activity|GTP binding	0
Elongin-B	3R		microtubule associated complex|transcription elongation factor complex		0
Eno	2L		phosphopyruvate hydratase complex|lipid particle	magnesium ion binding|phosphopyruvate hydratase activity	0
Exn	3L	imaginal disc-derived leg morphogenesis|melanotic encapsulation of foreign target|regulation of Rho protein signal transduction|regulation of neurotransmitter secretion	U2 snRNP|small nuclear ribonucleoprotein complex|neuromuscular junction|presynaptic membrane	Rho guanyl-nucleotide exchange factor activity|phospholipid binding	0
FK506-bp1	3R	histone peptidyl-prolyl isomerization|negative regulation of autophagy|negative regulation of macroautophagy|peptidyl-proline modification|juvenile hormone mediated signaling pathway	nucleus|nucleolus|microtubule associated complex|membrane	FK506 binding|juvenile hormone response element binding	0
FK506-bp2	2R	peptidyl-proline modification	cytoplasm|membrane	FK506 binding	0
FKBP59	2L	peripheral nervous system development|peptidyl-proline modification|detection of light stimulus involved in visual perception|regulation of calcium ion transport	inaD signaling complex	FK506 binding	0
Fur2	X	protein phosphorylation|proteolysis|transmembrane receptor protein tyrosine kinase signaling pathway		serine-type endopeptidase activity|transmembrane receptor protein tyrosine kinase activity|ATP binding	0
GLaz	2R	determination of adult lifespan|cellular response to starvation|cellular response to oxidative stress	extracellular space		0
GNBP1	3L	carbohydrate metabolic process|immune response|defense response to Gram-negative bacterium|defense response to Gram-positive bacterium		lipopolysaccharide binding|pattern recognition receptor activity|polysaccharide binding|peptidoglycan binding	0
GalNAc-T1	2R	oligosaccharide biosynthetic process		polypeptide N-acetylgalactosaminyltransferase activity	0
GalNAc-T2	X	oligosaccharide biosynthetic process		polypeptide N-acetylgalactosaminyltransferase activity	0
Gdi	2L	neurotransmitter secretion	microtubule associated complex|synaptic vesicle	GDP-dissociation inhibitor activity|Rab GDP-dissociation inhibitor activity	0
Gel	3R	phagocytosis, engulfment	extracellular region|cytosol|actin filament	actin binding	0
Gem3	3L	neuromuscular junction development|ribonucleoprotein complex assembly	cytoplasm|Cajal body|cytoplasmic U snRNP body	nucleic acid binding|RNA helicase activity|ATP-dependent RNA helicase activity|ATP binding	0
Ggamma1	2R	actin filament organization|cell adhesion|G-protein coupled receptor signaling pathway|proboscis extension reflex|neurogenesis|embryonic heart tube development|apical protein localization|asymmetric neuroblast division	heterotrimeric G-protein complex	GTPase activity	0
Glg1	3L		Golgi cis cisterna|Golgi trans cisterna|Golgi membrane|Golgi medial cisterna|integral to membrane		0
Glycogenin	2R	glycogen biosynthetic process			0
Gp150	2R	inter-male aggressive behavior|transmembrane receptor protein tyrosine phosphatase signaling pathway			0
Gs1l	2L	wound healing		hydrolase activity	0
GstE13	2R	glutathione metabolic process	cytoplasm	glutathione transferase activity	0
GstO2	3L	glutathione metabolic process|response to oxidative stress|determination of adult lifespan	cytoplasm	glutathione transferase activity|pyrimidodiazepine synthase activity|transferase activity, transferring sulfur-containing groups|glutathione dehydrogenase (ascorbate) activity	0
GstO3	3L	glutathione metabolic process	cytoplasm	glutathione transferase activity|pyrimidodiazepine synthase activity|transferase activity, transferring sulfur-containing groups|glutathione dehydrogenase (ascorbate) activity	0
GstZ1	3R	L-phenylalanine catabolic process|tyrosine catabolic process|glutathione metabolic process|aromatic amino acid family metabolic process	cytoplasm	glutathione transferase activity	0
Gyk	3L	carbohydrate metabolic process|glycerol-3-phosphate biosynthetic process		glycerol kinase activity	0
Hel25E	2L	regulation of alternative mRNA splicing, via spliceosome|chromatin remodeling|mRNA export from nucleus|mitotic spindle organization	nucleus|spliceosomal complex|polytene chromosome|microtubule associated complex	nucleic acid binding|RNA helicase activity|ATP-dependent RNA helicase activity|ATP binding	0
His3.3B	X	chromatin assembly or disassembly|nucleosome assembly|male meiosis		DNA binding|protein heterodimerization activity	0
Hn	3L	L-phenylalanine catabolic process|eye pigment biosynthetic process|phagocytosis, engulfment|long-term memory|oxidation-reduction process	lipid particle	phenylalanine 4-monooxygenase activity|tryptophan 5-monooxygenase activity|iron ion binding	0
Hrb87F	3R	regulation of alternative mRNA splicing, via spliceosome|compound eye morphogenesis|mitosis|neurogenesis	nucleus|nucleoplasm|polytene chromosome puff|ribonucleoprotein complex|omega speckle	nucleotide binding|mRNA binding|sequence-specific DNA binding	0
Hsc70-4	3R	embryonic development via the syncytial blastoderm|neurotransmitter secretion|nervous system development|axonal fasciculation|RNA interference	nucleus|perichromatin fibrils|cytoplasm|mitochondrion|mitochondrial inner membrane|lipid particle|microtubule associated complex|Z disc|precatalytic spliceosome|catalytic step 2 spliceosome	unfolded protein binding|chaperone binding	0
Hsc70-5	2R		mitochondrion|lipid particle|microtubule associated complex	ATP binding|unfolded protein binding	0
Hydr1	2R	lipid metabolic process		lipase activity	0
Hydr2	2L	lipid metabolic process|chaeta development|wing disc development		lipase activity	0
Irk2	3R	wing disc development|regulation of membrane potential|neuron projection morphogenesis|negative regulation of decapentaplegic signaling pathway	integral to membrane	inward rectifier potassium channel activity	0
Irp-1A	3R	regulation of translational initiation by iron		mRNA binding|aconitate hydratase activity|iron ion binding|iron-responsive element binding|4 iron, 4 sulfur cluster binding	0
Jafrac1	X	response to oxidative stress|cell adhesion|germ cell development|determination of adult lifespan|germ cell migration|response to starvation|hydrogen peroxide catabolic process|oxidation-reduction process	cytosol|microtubule associated complex	antioxidant activity	0
KFase	2L	tryptophan catabolic process to kynurenine	prefoldin complex	arylformamidase activity	0
Kal1	3R		extracellular region|proteinaceous extracellular matrix|external side of plasma membrane	peptidase inhibitor activity|cell surface binding	0
Kap-alpha3	3R	protein import into nucleus|mitotic G2 DNA damage checkpoint|response to UV|positive regulation of NFAT protein import into nucleus	cytoplasm	protein transmembrane transporter activity	0
Lamp1	2L	neuron projection morphogenesis	membrane		0
Las	3L		mitochondrion	4 iron, 4 sulfur cluster binding	0
MESR6	3L	negative regulation of Ras protein signal transduction			0
MSBP	X			heme binding|ecdysone binding	0
Mal-A5	2R	carbohydrate metabolic process		catalytic activity|cation binding	0
Mdh1	2L	malate metabolic process|lateral inhibition|oxidation-reduction process	cytoplasm|lipid particle|cytosol	L-malate dehydrogenase activity	0
Mdh2	3R	tricarboxylic acid cycle|malate metabolic process|activation of cysteine-type endopeptidase activity involved in apoptotic process|salivary gland histolysis|pupal development	mitochondrion|lipid particle	malate dehydrogenase activity|L-malate dehydrogenase activity	0
Mf	3R	chaeta development|skeletal muscle myosin thick filament assembly|wing disc development	A band		0
Mitf	4	compound eye morphogenesis		protein dimerization activity	0
Mlc2	3R	muscle system process|myofibril assembly|flight	muscle myosin complex|myosin complex|myofibril	microfilament motor activity|calcium ion binding	0
Msr-110	3L		integral to membrane		0
Mtch	3L		mitochondrion		0
Myo95E	3R		myosin complex	motor activity|ATP binding|ATPase activity, coupled	0
ND75	X	ATP synthesis coupled electron transport|cellular respiration	mitochondrion	NADH dehydrogenase activity|NADH dehydrogenase (ubiquinone) activity|iron-sulfur cluster binding	0
Nat1	X	neurogenesis	mitotic spindle	peptide alpha-N-acetyltransferase activity	0
Nep2	3R	proteolysis	extracellular space	metalloendopeptidase activity|metallopeptidase activity	0
Nep3	X	proteolysis	integral to membrane	metalloendopeptidase activity|metallopeptidase activity	0
Nipsnap	X				0
Nmt	3L	N-terminal protein myristoylation|dorsal closure|neurogenesis			0
Npc2b	3R	sterol transport|multicellular organism reproduction|ecdysteroid biosynthetic process	extracellular space		0
Nup75	2R	mRNA export from nucleus|NLS-bearing substrate import into nucleus|SMAD protein import into nucleus	nuclear pore outer ring	structural constituent of nuclear pore	0
Oatp30B	2L	organic anion transport	integral to membrane	organic anion transmembrane transporter activity	0
Obp57c	2R	sensory perception of chemical stimulus	extracellular region	odorant binding	0
Oscp	3R	ATP synthesis coupled proton transport|proton transport	mitochondrion|mitochondrial proton-transporting ATP synthase, central stalk|lipid particle	hydrogen-exporting ATPase activity, phosphorylative mechanism|proton-transporting ATP synthase activity, rotational mechanism	0
Ost48	X	protein N-linked glycosylation|Golgi organization|protein N-linked glycosylation via asparagine|neurogenesis|lipid particle organization	endoplasmic reticulum membrane|lipid particle	dolichyl-diphosphooligosaccharide-protein glycotransferase activity	0
OstDelta	2R	protein N-linked glycosylation via asparagine|encapsulation of foreign target	oligosaccharyltransferase complex	dolichyl-diphosphooligosaccharide-protein glycotransferase activity	0
OstStt3	3R	protein glycosylation	oligosaccharyltransferase complex	oligosaccharyl transferase activity	0
Pal1	2R	peptide metabolic process|oxidation-reduction process	membrane|neuronal cell body	peptidylglycine monooxygenase activity|peptidylamidoglycolate lyase activity|copper ion binding	0
Papst2	3L	heparan sulfate proteoglycan biosynthetic process|transmembrane transport	Golgi cis cisterna|endoplasmic reticulum	3'-phosphoadenosine 5'-phosphosulfate transmembrane transporter activity	0
Pax	2L	cytoskeletal anchoring at plasma membrane|regulation of autophagy|regulation of Rho GTPase activity|leg disc development|wing disc development		zinc ion binding	0
Pdfr	X	G-protein coupled receptor signaling pathway|neuropeptide signaling pathway|circadian sleep/wake cycle|regulation of circadian sleep/wake cycle|locomotor rhythm|circadian behavior	integral to membrane|neuron projection|neuronal cell body	calcitonin receptor activity|neuropeptide receptor activity	0
Pdk	2R			pyruvate dehydrogenase (acetyl-transferring) kinase activity|ATP binding	0
Pex1	3L	protein targeting to peroxisome|peroxisome organization|central nervous system development|peripheral nervous system development|glial cell development|spermatocyte division	peroxisomal membrane	ATP binding|ATPase activity, coupled	0
Pfk	2R	fructose 6-phosphate metabolic process	6-phosphofructokinase complex	6-phosphofructokinase activity	0
Pgi	2R	gluconeogenesis	cytoplasm|lipid particle	glucose-6-phosphate isomerase activity|phosphogluconate dehydrogenase (decarboxylating) activity	0
Pglym78	3R		Z disc|M band	phosphoglycerate mutase activity	0
Plod	3L	growth of a germarium-derived egg chamber|oxidation-reduction process	extracellular space|endoplasmic reticulum|perinuclear region of cytoplasm	iron ion binding|procollagen-lysine 5-dioxygenase activity|L-ascorbic acid binding	0
Pomp	2L	mitotic spindle elongation|proteolysis|mitotic spindle organization|cell proliferation|positive regulation of proteasomal ubiquitin-dependent protein catabolic process	proteasome complex		0
Ppat-Dpck	3L	ovarian follicle cell migration|cytoplasmic transport, nurse cell to oocyte|imaginal disc-derived wing morphogenesis|triglyceride homeostasis		dephospho-CoA kinase activity|pantetheine-phosphate adenylyltransferase activity|ATP binding	0
Prat2	3L	'de novo' IMP biosynthetic process|purine nucleobase biosynthetic process|nucleoside metabolic process		amidophosphoribosyltransferase activity	0
Prosalpha2	3R	mitotic spindle elongation|proteolysis|ubiquitin-dependent protein catabolic process|mitotic spindle organization|cell proliferation|proteasomal ubiquitin-dependent protein catabolic process	proteasome complex|proteasome core complex, alpha-subunit complex	threonine-type endopeptidase activity	0
Prosalpha4	X	proteolysis|ubiquitin-dependent protein catabolic process|proteasomal ubiquitin-dependent protein catabolic process	proteasome complex|microtubule associated complex|proteasome core complex, alpha-subunit complex	threonine-type endopeptidase activity	0
Prosalpha6	2L	proteolysis|ubiquitin-dependent protein catabolic process|proteasomal ubiquitin-dependent protein catabolic process	proteasome complex|nucleus|cytoplasm|microtubule associated complex|proteasome core complex, alpha-subunit complex	threonine-type endopeptidase activity	0
Prosbeta5	2R	mitotic spindle elongation|mitotic spindle organization|cell proliferation|neurogenesis|proteasomal ubiquitin-dependent protein catabolic process|centrosome organization|proteolysis involved in cellular protein catabolic process		threonine-type endopeptidase activity	0
Prosbeta7	3R	mitotic spindle elongation|proteolysis|ubiquitin-dependent protein catabolic process|mitotic spindle organization|cell proliferation|neurogenesis|proteasomal ubiquitin-dependent protein catabolic process|centrosome organization|proteolysis involved in cellular protein catabolic process	nucleus|cytoplasm	threonine-type endopeptidase activity	0
Psn	3L	membrane protein ectodomain proteolysis|calcium ion transport|cytoskeleton organization|Notch receptor processing|regulation of Notch signaling pathway|cell-cell adhesion|amyloid precursor protein catabolic process|lateral inhibition|wing disc dorsal/ventral pattern formation|neuron projection morphogenesis|beta-amyloid metabolic process	nucleus|cytoplasm|mitochondrial inner membrane|lysosomal membrane|integral to plasma membrane|cell cortex|apical plasma membrane|Z disc|axon|growth cone|neuromuscular junction|ciliary rootlet|neuronal cell body|dendritic shaft|membrane raft|perinuclear region of cytoplasm	aspartic-type endopeptidase activity|protein homodimerization activity	0
Ptpmeg	3L	protein dephosphorylation|mushroom body development|salivary gland cell autophagic cell death|central complex development|autophagic cell death|axon extension involved in axon guidance	cytoskeleton	protein tyrosine phosphatase activity|cytoskeletal protein binding	0
PyK	3R	phosphorylation	lipid particle|cytosol	magnesium ion binding|pyruvate kinase activity|potassium ion binding	0
RFeSP	2L	mitochondrial electron transport, ubiquinol to cytochrome c	mitochondrion|microtubule associated complex	ubiquinol-cytochrome-c reductase activity|2 iron, 2 sulfur cluster binding	0
RIC-3	2R	protein maturation by protein folding|chaperone-mediated protein folding	integral to membrane	unfolded protein binding	0
Ran	X	meiotic spindle organization|GTP catabolic process|actin filament organization|cell cycle|cell adhesion|small GTPase mediated signal transduction|neuron projection morphogenesis	nucleus|cytoplasm|lipid particle|microtubule associated complex|nuclear microtubule|mitotic spindle	GTPase activity|GTP binding	0
RanGAP	2L	neurogenesis|meiotic chromosome segregation	cytoplasm	Ran GTPase activator activity	0
Reck	3L			serine-type endopeptidase inhibitor activity	0
Ref1	3R		nucleoplasm|nuclear membrane|precatalytic spliceosome|catalytic step 2 spliceosome	nucleotide binding|nucleic acid binding|transcription coactivator activity|mRNA binding	0
RhoGAP1A	X	Golgi organization|regulation of Rho protein signal transduction|negative regulation of cell size	intracellular	Rho guanyl-nucleotide exchange factor activity|GTPase activator activity|phospholipid binding	0
RhoGEF64C	3L	inter-male aggressive behavior|imaginal disc-derived leg morphogenesis|regulation of Rho protein signal transduction|spiracle morphogenesis, open tracheal system	intracellular	Rho guanyl-nucleotide exchange factor activity|phospholipid binding	0
Rnp4F	X	central nervous system development	intracellular	nucleotide binding|nucleic acid binding|mRNA binding	0
RnpS1	3R	nuclear-transcribed mRNA catabolic process, nonsense-mediated decay		nucleotide binding|nucleic acid binding|mRNA binding	0
Roe1	2R	neurogenesis	mitochondrion	adenyl-nucleotide exchange factor activity|protein homodimerization activity|unfolded protein binding|chaperone binding	0
RpII140	3R		DNA-directed RNA polymerase II, core complex	DNA binding|ribonucleoside binding	0
Rpn1	3L	mitotic spindle elongation|proteolysis|mitotic spindle organization|cell proliferation|regulation of protein catabolic process|proteasomal ubiquitin-dependent protein catabolic process	proteasome regulatory particle|proteasome regulatory particle, base subcomplex	enzyme regulator activity	0
Rpn11	2L	proteolysis|positive regulation of proteasomal ubiquitin-dependent protein catabolic process|proteasomal ubiquitin-dependent protein catabolic process	proteasome regulatory particle|microtubule associated complex|proteasome regulatory particle, lid subcomplex		0
Rpn5	3R	proteolysis|proteasomal ubiquitin-dependent protein catabolic process	proteasome regulatory particle|proteasome regulatory particle, lid subcomplex		0
Rpn9	3R	proteolysis|regulation of exit from mitosis|proteasomal ubiquitin-dependent protein catabolic process	proteasome regulatory particle|proteasome regulatory particle, lid subcomplex		0
Rpt2	3R	mitotic spindle elongation|proteolysis|ubiquitin-dependent protein catabolic process|mitotic spindle organization|cell proliferation|protein catabolic process|proteasomal ubiquitin-dependent protein catabolic process	proteasome complex|cytoplasm|proteasome regulatory particle|proteasome regulatory particle, base subcomplex	ATP binding|nucleoside-triphosphatase activity	0
Rpt4	X	proteolysis|neurogenesis|protein catabolic process|proteasomal ubiquitin-dependent protein catabolic process|positive regulation of transcription of nuclear large rRNA transcript from RNA polymerase I promoter	nucleus|cytoplasm|proteasome regulatory particle|microtubule associated complex|proteasome regulatory particle, base subcomplex	RNA polymerase I regulatory region sequence-specific DNA binding|ATP binding|nucleoside-triphosphatase activity	0
Rpt5	3R	proteolysis|protein catabolic process|proteasomal ubiquitin-dependent protein catabolic process	cytoplasm|proteasome regulatory particle|proteasome regulatory particle, base subcomplex	ATP binding|nucleoside-triphosphatase activity	0
SC35	2L	regulation of alternative mRNA splicing, via spliceosome|mRNA splice site selection	nucleus|spliceosomal complex|nuclear speck|omega speckle	nucleotide binding|nucleic acid binding|mRNA binding	0
SamDC	2L	spermine biosynthetic process|spermidine biosynthetic process|defense response to Gram-negative bacterium		adenosylmethionine decarboxylase activity	0
Sap-r	3R	sphingolipid metabolic process|dsRNA transport	lysosome|fusome		0
Scr	3R	segment specification|specification of segmental identity, labial segment|salivary gland boundary specification|midgut development|sex differentiation|sex comb development	nucleus	RNA polymerase II regulatory region sequence-specific DNA binding|protein homodimerization activity|sequence-specific DNA binding	0
Scsalpha	3L	tricarboxylic acid cycle|neurogenesis		succinate-CoA ligase (ADP-forming) activity|succinate-CoA ligase (GDP-forming) activity|cofactor binding	0
SdhA	2R	tricarboxylic acid cycle|electron transport chain	mitochondrion	succinate-CoA ligase (GDP-forming) activity|flavin adenine dinucleotide binding	0
SdhB	2R	tricarboxylic acid cycle|mitochondrial electron transport, succinate to ubiquinone	microtubule associated complex	2 iron, 2 sulfur cluster binding	0
43347	X	cell cycle	septin complex	GTPase activity|GTP binding	0
Ser7	X	proteolysis		serine-type endopeptidase activity|serine-type peptidase activity	0
Set	3R	nucleosome assembly	nucleus	cyclin binding	0
Sod	3L	superoxide metabolic process|response to oxidative stress|determination of adult lifespan|removal of superoxide radicals|oxidation-reduction process	nucleus|cytoplasm|mitochondrion|cytosol	copper ion binding|zinc ion binding|antioxidant activity	0
Sod2	2R	superoxide metabolic process|determination of adult lifespan|regulation of metabolic process|removal of superoxide radicals|regulation of hemocyte proliferation|oxidation-reduction process		antioxidant activity|metal ion binding	0
Spn77Ba	3L	negative regulation of melanization defense response|negative regulation of proteolysis	extracellular space	serine-type endopeptidase inhibitor activity	0
Ssl1	3L	promoter clearance from RNA polymerase II promoter|transcriptional open complex formation at RNA polymerase II promoter|transcription initiation from RNA polymerase II promoter	core TFIIH complex|nucleus|holo TFIIH complex	core RNA polymerase binding transcription factor activity|zinc ion binding	0
St3	2R	xenobiotic metabolic process|sulfation	cytosol	sulfotransferase activity	0
Su(H)	2L	cell fate determination|dorsal/ventral lineage restriction, imaginal disc|long-term memory|asymmetric cell division|imaginal disc-derived wing vein morphogenesis|sensory organ precursor cell fate determination|hemopoiesis|crystal cell differentiation|positive regulation of S phase of mitotic cell cycle|lateral inhibition|wing disc dorsal/ventral pattern formation	nucleus|cytoplasm|transcriptional repressor complex|protein complex	RNA polymerase II core promoter proximal region sequence-specific DNA binding|RNA polymerase II distal enhancer sequence-specific DNA binding|RNA polymerase II core promoter proximal region sequence-specific DNA binding transcription factor activity involved in positive regulation of transcription|RNA polymerase II core promoter proximal region sequence-specific DNA binding transcription factor a…	0
TMS1	3L		membrane		0
Tace	3R	proteolysis|membrane protein ectodomain proteolysis	integral to membrane	metalloendopeptidase activity|zinc ion binding	0
Tango1	2L	Golgi organization	Golgi cis cisterna|Golgi apparatus|endoplasmic reticulum exit site		0
Tango9	3R		Golgi membrane|Golgi apparatus|integral to membrane		0
Taz	2R	phospholipid metabolic process|mitochondrial membrane organization|sperm individualization|cardiolipin metabolic process|cardiolipin biosynthetic process	mitochondrion	phosphatidylcholine:cardiolipin O-linoleoyltransferase activity	0
TfIIA-L	3R	transcription initiation from RNA polymerase II promoter	nucleus|transcription factor TFIIA complex	TFIID-class transcription factor binding|RNA polymerase II transcription coactivator activity involved in preinitiation complex assembly|TBP-class protein binding RNA polymerase II transcription factor activity involved in preinitiation complex assembly|TBP-class protein binding	0
Tg	2L	peptide cross-linking|hemolymph coagulation		protein-glutamine gamma-glutamyltransferase activity	0
Tm2	3R		muscle thin filament tropomyosin	actin binding	0
Tom40	X	transmembrane transport|cellular response to hypoxia	mitochondrial outer membrane translocase complex	P-P-bond-hydrolysis-driven protein transmembrane transporter activity	0
Tpi	3R	determination of adult lifespan|response to mechanical stimulus|neurological system process	Z disc|M band	triose-phosphate isomerase activity	0
TpnC25D	2L			calcium ion binding	0
Trap1	2R	response to oxidative stress	mitochondrion|lipid particle	ATP binding|unfolded protein binding	0
Trxr-1	X	response to hypoxia|determination of adult lifespan|neurogenesis|oxidation-reduction process	cytoplasm|mitochondrion|microtubule associated complex	glutathione-disulfide reductase activity|thioredoxin-disulfide reductase activity|antioxidant activity|protein homodimerization activity|flavin adenine dinucleotide binding|NADP binding	0
Tsp74F	3L		integral to membrane		0
Ttc19	2L	jump response|optomotor response|mitochondrial respiratory chain complex III biogenesis			0
U26	2L	fatty acid metabolic process		catalytic activity	0
U2af50	X	spliceosomal complex assembly|regulation of alternative mRNA splicing, via spliceosome|mitotic spindle organization|neurogenesis|nuclear export	nucleus|spliceosomal complex|U2 snRNP|precatalytic spliceosome	nucleotide binding|RNA binding|mRNA binding|poly-pyrimidine tract binding|protein heterodimerization activity	0
Uba1	2R	cell proliferation|mushroom body development|neuron remodeling|protein ubiquitination|lipid storage|regulation of growth|regulation of Ras protein signal transduction	dendrite	ubiquitin activating enzyme activity|ATP binding	0
Ublcp1	3R		nucleus	phosphoprotein phosphatase activity	0
Ucrh	3LHet	mitochondrial electron transport, ubiquinol to cytochrome c		ubiquinol-cytochrome-c reductase activity	0
Vdup1	3L	negative regulation of gene expression	nucleus|cytoplasm		0
Vha100-2	3R	ATP hydrolysis coupled proton transport	vacuolar proton-transporting V-type ATPase, V0 domain|plasma membrane proton-transporting V-type ATPase complex	proton-transporting ATPase activity, rotational mechanism	0
Vha26	3R	ATP hydrolysis coupled proton transport|proton transport	vacuolar proton-transporting V-type ATPase, V1 domain|plasma membrane proton-transporting V-type ATPase complex	proton-transporting ATPase activity, rotational mechanism	0
Vha55	3R	vacuolar acidification|ATP hydrolysis coupled proton transport|proton transport|ATP metabolic process	vacuolar proton-transporting V-type ATPase, V1 domain|early endosome|brush border|plasma membrane proton-transporting V-type ATPase complex|perinuclear region of cytoplasm	ATP binding|proton-transporting ATPase activity, rotational mechanism	0
VhaM8.9	3R	establishment of imaginal disc-derived wing hair orientation|ATP hydrolysis coupled proton transport|endosomal transport|imaginal disc-derived wing hair organization|establishment of body hair or bristle planar orientation|Wnt receptor signaling pathway, planar cell polarity pathway|protein localization involved in establishment of planar polarity	intracellular|integral to membrane|vacuolar proton-transporting V-type ATPase complex|apical part of cell	frizzled binding|frizzled-2 binding	0
VhaSFD	2L	determination of adult lifespan|ATP hydrolysis coupled proton transport|dsRNA transport	vacuolar proton-transporting V-type ATPase, V1 domain|plasma membrane proton-transporting V-type ATPase complex	proton-transporting ATPase activity, rotational mechanism	0
alien	2L	phagocytosis, engulfment|mitotic G2 DNA damage checkpoint|neurogenesis|protein stabilization	signalosome|repressor ecdysone receptor complex	transcription corepressor activity|ligand-dependent nuclear receptor binding|nuclear hormone receptor binding|protein homodimerization activity	0
alpha-Man-I	X	protein N-linked glycosylation|determination of adult lifespan|encapsulation of foreign target|response to anesthetic	Golgi membrane|Golgi apparatus|membrane	mannosyl-oligosaccharide 1,2-alpha-mannosidase activity|calcium ion binding	0
arm	X	cell fate determination|compound eye morphogenesis|negative regulation of heart induction by canonical Wnt receptor signaling pathway|cytoskeletal anchoring at plasma membrane|cell adhesion|ventral furrow formation|dorsal closure|nervous system development|wing disc morphogenesis|neuroblast fate commitment|neuroblast development|cell-cell adhesion|ovarian follicle cell development|oocyte localiza…	nucleus|transcription factor complex|cytoplasm|cytosol|adherens junction|spot adherens junction|zonula adherens|fascia adherens|internal side of plasma membrane|membrane|basolateral plasma membrane|apical plasma membrane|apicolateral plasma membrane|catenin complex|Z disc|desmosome|axon	RNA polymerase II transcription coactivator activity|transcription coactivator activity|structural molecule activity|cytoskeletal protein binding|kinase binding|protein kinase binding|alpha-catenin binding|cadherin binding	0
atilla	2L				0
atl	3R	neuromuscular junction development|regulation of synaptic growth at neuromuscular junction|endoplasmic reticulum membrane fusion|regulation of microtubule depolymerization|membrane fusion	cytoplasm|endoplasmic reticulum|Golgi apparatus|intrinsic to endoplasmic reticulum membrane	GTPase activity|GTP binding|guanyl ribonucleotide binding|protein homodimerization activity	0
awd	3R	nucleoside diphosphate phosphorylation|GTP biosynthetic process|UTP biosynthetic process|CTP biosynthetic process|protein phosphorylation|microtubule-based process|mitosis|open tracheal system development|epithelial cell migration, open tracheal system|establishment or maintenance of polarity of follicular epithelium|peptidyl-serine phosphorylation|adherens junction organization|regulation of tub…	microtubule|microtubule associated complex	magnesium ion binding|nucleoside diphosphate kinase activity|ATP binding|GTP binding|microtubule binding|kinase activity	0
ben	X	axon target recognition|grooming behavior|flight behavior|jump response|photoreceptor cell morphogenesis|protein ubiquitination|response to anesthetic		acid-amino acid ligase activity	0
blw	2R	phagocytosis, engulfment|spermatid development|ATP synthesis coupled proton transport|ATP hydrolysis coupled proton transport|proton transport	mitochondrial proton-transporting ATP synthase complex, catalytic core F(1)|mitochondrion|lipid particle|microtubule associated complex	ATP binding|hydrogen-exporting ATPase activity, phosphorylative mechanism|proton-transporting ATP synthase activity, rotational mechanism|proton-transporting ATPase activity, rotational mechanism	0
bnl	3R	activation of MAPK activity|morphogenesis of a branching structure|chemotaxis|open tracheal system development|tracheal outgrowth, open tracheal system|epithelial cell migration, open tracheal system|primary branching, open tracheal system|secondary branching, open tracheal system|terminal branching, open tracheal system|fibroblast growth factor receptor signaling pathway|regulation of tube archi…	extracellular region	growth factor activity	0
botv	2R	glycosaminoglycan biosynthetic process|N-acetylglucosamine metabolic process|smoothened signaling pathway|segment polarity determination|decapentaplegic signaling pathway|heparan sulfate proteoglycan biosynthetic process|heparan sulfate proteoglycan biosynthetic process, polysaccharide chain biosynthetic process	endoplasmic reticulum|Golgi apparatus|integral to membrane|intrinsic to endoplasmic reticulum membrane	glucuronyl-galactosyl-proteoglycan 4-alpha-N-acetylglucosaminyltransferase activity|acetylglucosaminyltransferase activity|heparan sulfate N-acetylglucosaminyltransferase activity	0
bou	X	septate junction assembly|regulation of tube architecture, open tracheal system	extracellular region|anchored to plasma membrane		0
caz	X	transcription initiation from RNA polymerase II promoter|adult locomotory behavior|larval locomotory behavior|positive regulation of motor neuron apoptotic process	nucleus|nucleoplasm|transcription factor TFIID complex|transcriptionally active chromatin|catalytic step 2 spliceosome	nucleotide binding|nucleic acid binding|mRNA binding|zinc ion binding	0
cbt	2L	establishment of planar polarity|JNK cascade|germ-band shortening|dorsal closure|sensory organ development|wing disc morphogenesis|salivary gland cell autophagic cell death|autophagic cell death|wing disc dorsal/ventral pattern formation|positive regulation of decapentaplegic signaling pathway		sequence-specific DNA binding RNA polymerase II transcription factor activity|zinc ion binding|sequence-specific DNA binding	0
cdc14	2L	protein dephosphorylation		protein tyrosine phosphatase activity|protein tyrosine/serine/threonine phosphatase activity	0
ci	4	smoothened signaling pathway|regulation of mitotic cell cycle|blastoderm segmentation|segment polarity determination|epidermis development|ovarian follicle cell development|positive regulation of epithelial cell differentiation|cuticle pattern formation|labial disc development|genital disc anterior/posterior pattern formation|spiracle morphogenesis, open tracheal system|positive regulation of S p…	nucleus|cytoplasm|membrane|Hedgehog signaling complex|protein complex	RNA polymerase II regulatory region sequence-specific DNA binding|RNA polymerase II core promoter proximal region sequence-specific DNA binding transcription factor activity involved in positive regulation of transcription|zinc ion binding|transcription regulatory region DNA binding	0
coro	2R	adult somatic muscle development|actin cytoskeleton organization	actin cytoskeleton|mitotic spindle	actin binding|actin filament binding	0
crl	X	male meiosis|spermatogenesis|courtship behavior			0
crq	2L	immune response-regulating cell surface receptor signaling pathway involved in phagocytosis|phagocytosis|phagocytosis, engulfment|immune response|cell adhesion|salivary gland cell autophagic cell death|macrophage activation|autophagic cell death|regulation of phagocytosis	integral to plasma membrane|membrane	scavenger receptor activity	0
ctp	X	microtubule-based movement|spermatogenesis|spermatid nucleus elongation|sperm individualization|imaginal disc-derived wing morphogenesis|chaeta morphogenesis|neurogenesis|chaeta development|microtubule anchoring at centrosome|salivary gland cell autophagic cell death|wing disc development	cytoplasm|centriole|cytoskeleton|cytoplasmic dynein complex|dynein complex	microtubule motor activity|ATPase activity, coupled|protein homodimerization activity|dynein intermediate chain binding	0
debcl	2R	induction of apoptosis|intrinsic apoptotic signaling pathway in response to DNA damage|negative regulation of neuron apoptotic process|regulation of mitochondrial membrane permeability|neuron homeostasis	mitochondrial envelope|mitochondrial outer membrane		0
defl	3L	snRNA processing|snRNA 3'-end processing	nucleus|cytoplasm|integrator complex		0
disco-r	X		nucleus	zinc ion binding	0
eEF1delta	2L		eukaryotic translation elongation factor 1 complex|microtubule associated complex		0
eIF-5A	2R	translational frameshifting|multicellular organism reproduction|salivary gland cell autophagic cell death|wing disc development|positive regulation of translational elongation|positive regulation of translational termination|autophagic cell death	cytosol	translation regulator activity	0
eIF5	X	RNA metabolic process|neurogenesis	cytosol		0
eater	3R	phagocytosis|phagocytosis, recognition|lateral inhibition			0
exd	X	protein import into nucleus, translocation|brain development|peripheral nervous system development|salivary gland boundary specification|oenocyte development|leg disc proximal/distal pattern formation|somatic muscle development|regulation of cell fate specification	nucleus|transcription factor complex|cytoplasm	DNA binding|RNA polymerase II distal enhancer sequence-specific DNA binding transcription factor activity|transcription coactivator activity|transcription factor binding|sequence-specific DNA binding|protein heterodimerization activity	0
frj	2L	lipid modification	membrane	lysophospholipid acyltransferase activity	0
gammaCop	3R	phagocytosis, engulfment|open tracheal system development|larval salivary gland morphogenesis|chitin-based embryonic cuticle biosynthetic process|regulation of lipid storage|extracellular matrix organization|branch fusion, open tracheal system|lumen formation, open tracheal system|regulation of tube diameter, open tracheal system|neuron projection morphogenesis	endoplasmic reticulum|Golgi apparatus|cis-Golgi network	structural molecule activity	0
glob1	3R	oxygen transport		iron ion binding|oxygen binding|heme binding	0
inaC	2R	protein phosphorylation|phagocytosis, engulfment|cellular component movement|phototransduction|response to light stimulus|deactivation of rhodopsin mediated signaling|adaptation of rhodopsin mediated signaling|calcium-mediated signaling|phospholipase C-inhibiting G-protein coupled receptor signaling pathway|detection of light stimulus involved in sensory perception	inaD signaling complex|rhabdomere	calcium-dependent protein kinase C activity|ATP binding|zinc ion binding|diacylglycerol binding	0
ird1	3R	regulation of antimicrobial peptide production|protein phosphorylation|positive regulation of antibacterial peptide biosynthetic process|cellular response to amino acid starvation		ATP binding	0
jagn	3R	oocyte growth|microtubule-based movement|endoplasmic reticulum organization|vitellogenesis|cytoplasmic transport, nurse cell to oocyte|chaeta morphogenesis|chaeta development|establishment of ER localization	endoplasmic reticulum membrane		0
janA	3R	sex differentiation			0
kuk	3R	cell aging|adult locomotory behavior|morphogenesis of embryonic epithelium	nuclear inner membrane|lipid particle		0
l(1)G0144	X		Rab-protein geranylgeranyltransferase complex	Rab geranylgeranyltransferase activity	0
l(1)G0230	X	ATP synthesis coupled proton transport|proton transport	mitochondrial proton-transporting ATP synthase complex, catalytic core F(1)|mitochondrion|lipid particle	hydrogen-exporting ATPase activity, phosphorylative mechanism|proton-transporting ATP synthase activity, rotational mechanism|proton-transporting ATPase activity, rotational mechanism	0
l(1)G0255	X	tricarboxylic acid cycle|fumarate metabolic process	cytoplasm|mitochondrion|tricarboxylic acid cycle enzyme complex	fumarate hydratase activity	0
l(1)G0334	X	oxidation-reduction process	mitochondrion	pyruvate dehydrogenase (acetyl-transferring) activity	0
l(1)dd4	X	microtubule-based process|microtubule nucleation|mitotic spindle organization|male meiosis|neurogenesis|meiotic spindle stabilization|centrosome organization	centrosome|microtubule associated complex|gamma-tubulin small complex|mitotic spindle	microtubule binding|gamma-tubulin binding|microtubule minus-end binding	0
l(2)03709	2R		mitochondrion|lipid particle|membrane		0
l(2)NC136	2R	nuclear-transcribed mRNA poly(A) tail shortening|neurogenesis	nucleus|cytoplasm|CCR4-NOT complex		0
l(2)not	2R		endoplasmic reticulum|integral to membrane|integral to endoplasmic reticulum membrane	transferase activity, transferring hexosyl groups	0
l(2)tid	2R	smoothened signaling pathway	mitochondrion|cytosol	patched binding|ATP binding|heat shock protein binding|unfolded protein binding	0
l(3)neo18	3L	response to reactive oxygen species|mitochondrial electron transport, NADH to ubiquinone|determination of adult lifespan		NADH dehydrogenase activity|NADH dehydrogenase (ubiquinone) activity	0
lama	3L	inter-male aggressive behavior|imaginal disc development	extracellular region		0
lin19	2R	ubiquitin-dependent protein catabolic process|mitotic G2 DNA damage checkpoint	nuclear ubiquitin ligase complex|SCF ubiquitin ligase complex|cullin-RING ubiquitin ligase complex	ubiquitin protein ligase binding	0
lost	3R	pole cell development|intracellular mRNA localization|folic acid-containing compound biosynthetic process|anterior/posterior pattern specification|pole plasm oskar mRNA localization	cytoplasm|ribonucleoprotein complex|precatalytic spliceosome|catalytic step 2 spliceosome	RNA binding|ATP binding	0
mRpL44	3R	neurogenesis|mitochondrial translation	mitochondrial large ribosomal subunit	RNA binding|ribonuclease III activity	0
mRpS2	2L		mitochondrial small ribosomal subunit		0
mRpS30	X		mitochondrial small ribosomal subunit|microtubule associated complex		0
mei-9	X	meiotic mismatch repair|resolution of meiotic recombination intermediates|nucleotide-excision repair, DNA incision, 5'-to lesion|double-strand break repair|DNA recombination|mitotic G2 DNA damage checkpoint|female meiosis chromosome segregation|meiotic chromosome segregation	nucleotide-excision repair factor 1 complex|nucleus|protein complex	single-stranded DNA specific endodeoxyribonuclease activity|endodeoxyribonuclease activity|protein heterodimerization activity	0
metro	2R	regulation of synaptic growth at neuromuscular junction|neuron projection morphogenesis	subsynaptic reticulum	guanylate kinase activity	0
mge	3L		mitochondrion|mitochondrial outer membrane translocase complex	P-P-bond-hydrolysis-driven protein transmembrane transporter activity	0
mod(r)	X	ubiquitin-dependent protein catabolic process via the multivesicular body sorting pathway			0
modSP	3R	proteolysis		serine-type endopeptidase activity	0
mtacp1	3L	mitochondrial electron transport, NADH to ubiquinone	mitochondrion	ACP phosphopantetheine attachment site binding involved in fatty acid biosynthetic process|phosphopantetheine binding	0
mth	3L	response to reactive oxygen species|response to oxidative stress|G-protein coupled receptor signaling pathway|determination of adult lifespan|synaptic vesicle exocytosis|response to starvation	integral to membrane		0
myo	4	mushroom body development		growth factor activity	0
nrm	3L	cell adhesion|synaptic target recognition			0
nrv1	2L		sodium:potassium-exchanging ATPase complex	sodium:potassium-exchanging ATPase activity|cation transmembrane transporter activity	0
nst	3L	mesoderm formation|carbohydrate metabolic process|UDP-N-acetylglucosamine biosynthetic process|positive regulation of fibroblast growth factor receptor signaling pathway|trachea development	cytosol	magnesium ion binding|phosphoacetylglucosamine mutase activity	0
ogre	X	nervous system development|phototransduction|visual behavior|intercellular transport	gap junction|integral to membrane|basolateral plasma membrane		0
pcm	X	nuclear-transcribed mRNA catabolic process, nonsense-mediated decay|RNA catabolic process|spermatogenesis|gastrulation|dorsal closure|imaginal disc-derived wing morphogenesis|regulation of cytoplasmic mRNA processing body assembly|RNA interference|nuclear-transcribed mRNA catabolic process, exonucleolytic, 5'-3'|wound healing|imaginal disc fusion, thorax closure	cytoplasmic mRNA processing body|cytoplasm	nucleic acid binding|5'-3' exoribonuclease activity	0
pdgy	X	fatty acid catabolic process|triglyceride catabolic process|negative regulation of insulin receptor signaling pathway|acyl-CoA biosynthetic process		long-chain fatty acid-CoA ligase activity	0
pelo	2L	meiotic spindle organization|compound eye morphogenesis|spindle assembly involved in male meiosis I|mitosis|meiosis|male meiosis|male meiosis I|spermatogenesis|meiotic G2/MI transition|germ-line stem cell maintenance|spermatocyte division|meiotic nuclear envelope disassembly	nucleus|cytoplasm		0
pgant6	3L	oligosaccharide biosynthetic process	endoplasmic reticulum	polypeptide N-acetylgalactosaminyltransferase activity	0
plexA	4	motor neuron axon guidance|axon midline choice point recognition|semaphorin-plexin signaling pathway involved in regulation of photoreceptor cell axon guidance	intracellular|membrane	axon guidance receptor activity|semaphorin receptor activity|14-3-3 protein binding	0
poe	2L	spermatid development|sperm individualization|perineurial glial growth		calmodulin binding|zinc ion binding	0
porin	2L	ion transport|mitochondrial transport|mitochondrion organization|sperm individualization|phototransduction|sperm mitochondrion organization|regulation of anion transport|transmembrane transport	mitochondrion|mitochondrial outer membrane|lipid particle|microtubule associated complex|Nebenkern		0
pr	2L	pteridine biosynthetic process|tetrahydrobiopterin biosynthetic process		6-pyruvoyltetrahydropterin synthase activity	0
prtp	X	glycerol ether metabolic process|apoptotic cell clearance|positive regulation of apoptotic cell clearance	endoplasmic reticulum		0
psidin	3R	activation of immune response|phagocytosis, engulfment|immune response|humoral immune response|border follicle cell migration|positive regulation of lamellipodium assembly|negative regulation of neuron apoptotic process|sensory neuron axon guidance	cytoplasm|lysosome|NatB complex		0
pyd3	3R	'de novo' pyrimidine nucleobase biosynthetic process|pyrimidine nucleobase catabolic process		beta-ureidopropionase activity	0
pzg	3L	chromatin organization|cell cycle|neurogenesis|ecdysone receptor-mediated signaling pathway|positive regulation of Notch signaling pathway|negative regulation of JAK-STAT cascade	nucleus|polytene chromosome interband|NURF complex	DNA binding|chromatin binding|zinc ion binding	0
qkr58E-3	2R	regulation of alternative mRNA splicing, via spliceosome	nucleus|nuclear speck	RNA binding|mRNA binding	0
qsm	2R	locomotor rhythm			0
rdo	2L	ocellus development			0
rept	3L	mitotic G2 DNA damage checkpoint|negative regulation of gene expression|neurogenesis	histone acetyltransferase complex|nucleus|microtubule associated complex|Ino80 complex|PRC1 complex	ATP binding	0
santa-maria	2L	cell adhesion|phototransduction|rhodopsin biosynthetic process|carotenoid metabolic process|salivary gland cell autophagic cell death|thermotaxis|autophagic cell death	integral to plasma membrane|membrane	scavenger receptor activity	0
scramb2	3L	synaptic transmission|phospholipid scrambling		phospholipid scramblase activity	0
sec15	3R	neurotransmitter secretion|border follicle cell migration|synaptic vesicle targeting|synaptic vesicle docking involved in exocytosis|chaeta development|endocytic recycling	exocyst|endosome|cytoplasmic vesicle|axon terminus		0
sesB	X	regulation of action potential|mitochondrial transport|synaptic transmission|flight behavior|determination of adult lifespan|response to mechanical stimulus|ADP transport|ATP transport|cellular response to oxidative stress|locomotion|muscle cell homeostasis|synaptic growth at neuromuscular junction|cytosolic calcium ion homeostasis|mitochondrial calcium ion homeostasis|transmembrane transport|neu…	mitochondrial envelope|mitochondrial inner membrane|lipid particle|integral to membrane		0
shg	2R	morphogenesis of a polarized epithelium|compound eye morphogenesis|morphogenesis of an epithelium|outflow tract morphogenesis|cell adhesion|homophilic cell adhesion|pole cell migration|germ cell development|ovarian follicle cell migration|border follicle cell migration|ventral furrow formation|nervous system development|brain development|open tracheal system development|salivary gland morphogenes…	integral to plasma membrane|adherens junction|cell-cell adherens junction|spot adherens junction|zonula adherens|integral to membrane|apical junction complex	calcium ion binding|beta-catenin binding|protein homodimerization activity|cell adhesion molecule binding	0
skap	3R	tricarboxylic acid cycle|mitotic spindle organization|regulation of centrosome duplication	centrosome|microtubule associated complex|succinate-CoA ligase complex (ADP-forming)	succinate-CoA ligase (ADP-forming) activity|ATP binding|metal ion binding	0
sll	3R	heparan sulfate proteoglycan biosynthetic process|3'-phosphoadenosine 5'-phosphosulfate transport|transmembrane transport	Golgi apparatus	UDP-galactose transmembrane transporter activity|3'-phosphoadenosine 5'-phosphosulfate transmembrane transporter activity	0
smid	3L	neurogenesis		ATP binding	0
su(Hw)	3R		nucleus|polytene chromosome	DNA binding|zinc ion binding|chromatin insulator sequence binding|sequence-specific DNA binding	0
su(s)	X	nuclear RNA surveillance	nucleus|nucleoplasm|transcriptionally active chromatin	RNA binding|mRNA binding|zinc ion binding	0
svr	X	proteolysis|phagocytosis, engulfment|imaginal disc-derived wing morphogenesis|long-term memory|chitin-based cuticle development	extracellular region|perinuclear region of cytoplasm	carboxypeptidase activity|metallocarboxypeptidase activity|zinc ion binding	0
tmod	3R	cytoskeleton organization|imaginal disc-derived wing morphogenesis	cytoskeleton|fusome	actin binding|tropomyosin binding	0
trus	3R		cytoplasm		0
tth	X	phagocytosis, engulfment			0
up	X	cellular calcium ion homeostasis|mitochondrion organization|mesoderm development|myofibril assembly|skeletal muscle thin filament assembly|muscle cell homeostasis|muscle organ morphogenesis	troponin complex|striated muscle thin filament	calcium ion binding|tropomyosin binding	0
uri	2R	spermatogenesis	polytene chromosome|cytoplasm|prefoldin complex	phosphatase inhibitor activity|unfolded protein binding	0
usnp	2R	neurotransmitter secretion		soluble NSF attachment protein activity	0
verm	3L	carbohydrate metabolic process|chitin metabolic process|open tracheal system development|visual behavior|dorsal trunk growth, open tracheal system|regulation of tube length, open tracheal system|trachea morphogenesis	extracellular region	chitin deacetylase activity|chitin binding	0
vsg	3L	imaginal disc-derived wing morphogenesis|learning or memory|long-term memory|olfactory learning|multicellular organism reproduction|regulation of cell proliferation|behavioral response to ethanol	cytoplasmic vesicle		0
wupA	X	nuclear division|nervous system development|muscle organ development|myofibril assembly|muscle cell homeostasis|cardiac muscle tissue development	nucleus|troponin complex	actin binding|tropomyosin binding	0
yin	X	oligopeptide transport	integral to plasma membrane	proton-dependent oligopeptide secondary active transmembrane transporter activity	0
yps	3L		nucleus|precatalytic spliceosome|catalytic step 2 spliceosome	nucleic acid binding|DNA binding|mRNA binding	0
CG15068	2R				0
Or63a	3L	sensory perception of smell	dendrite membrane	olfactory receptor activity|odorant binding	0
Atg4	2L	regulation of autophagy		cysteine-type endopeptidase activity	0
CG10799	2R				0
CG13005	X				0
CG13283	2L	proteolysis		metalloendopeptidase activity	0
CG1749	X	Mo-molybdopterin cofactor biosynthetic process|oxidation-reduction process		Mo-molybdopterin cofactor sulfurase activity|oxidoreductase activity, acting on the CH-OH group of donors, NAD or NADP as acceptor|cofactor binding	0
CG8010	X				0
CG8389	2R	transmembrane transport	integral to membrane	secondary active monocarboxylate transmembrane transporter activity	0
Cpr72Ec	3L			structural constituent of chitin-based cuticle	0
Cyp12c1	3L	oxidation-reduction process	mitochondrion	iron ion binding|oxidoreductase activity, acting on paired donors, with incorporation or reduction of molecular oxygen|heme binding	0
DAAM	X	open tracheal system development|actin cytoskeleton organization|cuticle pattern formation|regulation of tube architecture, open tracheal system|regulation of axonogenesis|regulation of filopodium assembly|positive regulation of filopodium assembly	axonal growth cone	actin binding	0
Sik2	X	protein phosphorylation|response to starvation		ATP binding	0
Spp	2L	signal peptide processing|open tracheal system development|cellular response to unfolded protein	endoplasmic reticulum|membrane|integral to membrane	aspartic endopeptidase activity, intramembrane cleaving	0
Sulf1	3R	pattern specification process|metabolic process|regulation of transforming growth factor beta receptor signaling pathway|negative regulation of epidermal growth factor receptor signaling pathway	endoplasmic reticulum	N-acetylglucosamine-6-sulfatase activity|alkyl sulfatase activity	0
adp	2R	carbohydrate metabolic process|lipid metabolic process|response to desiccation|regulation of lipid storage|negative regulation of sequestering of triglyceride			0
nec	2R	immune response|Toll signaling pathway|negative regulation of endopeptidase activity|regulation of proteolysis|negative regulation of Toll signaling pathway	extracellular space	serine-type endopeptidase inhibitor activity	0
128up	2R			GTP binding	0
Aats-arg	X	arginyl-tRNA aminoacylation	cytoplasm	arginine-tRNA ligase activity|ATP binding	0
Aats-gly	3L	glycyl-tRNA aminoacylation	cytoplasm	glycine-tRNA ligase activity|ATP binding	0
Acyp2	3R			acylphosphatase activity	0
ApepP	2L	proteolysis	cytosol	aminopeptidase activity|metalloaminopeptidase activity	0
Aph-4	3R	nervous system development|metabolic process|multicellular organism reproduction|epithelial fluid transport	extracellular region|extracellular space|anchored to plasma membrane	alkaline phosphatase activity	0
ArfGAP1	3L	regulation of ARF protein signal transduction|regulation of ARF GTPase activity	cytosol	GTP binding|ARF GTPase activator activity|zinc ion binding	0
CG10166	2L	protein glycosylation		dolichyl-phosphate beta-D-mannosyltransferase activity	0
CG10565	3L			DNA binding|chromatin binding|unfolded protein binding	0
CG10802	X	alanyl-tRNA aminoacylation	cytoplasm	nucleic acid binding|alanine-tRNA ligase activity|ATP binding	0
CG11444	X				0
CG11590	X	response to metal ion			0
CG11835	2L		nucleus		0
CG11999	3R		membrane		0
CG12050	2L				0
CG12237	X	metabolic process			0
CG12499	3R	neurogenesis			0
CG13096	2L		large ribosomal subunit	RNA binding	0
CG13189	2R	metal ion transport|transmembrane transport	membrane	metal ion transmembrane transporter activity	0
CG13369	X	D-ribose metabolic process		ribokinase activity	0
CG14221	X	glycerol ether metabolic process			0
CG14964	3L			myosin binding	0
CG15203	X		extracellular space		0
CG15412	2L				0
CG15890	X	transmembrane transport	integral to membrane		0
CG1662	X		integral to peroxisomal membrane		0
CG16713	2L	lateral inhibition		serine-type endopeptidase inhibitor activity	0
CG16772	2L				0
CG16989	X				0
CG1703	X			ATP binding|ATPase activity, coupled to transmembrane movement of substances	0
CG17323	2L	inter-male aggressive behavior|metabolic process			0
CG17698	3L	protein phosphorylation		ATP binding	0
CG17931	3R				0
CG18107	2R				0
CG2003	3R	transmembrane transport	integral to membrane	high affinity inorganic phosphate:sodium symporter activity	0
CG2200	X	proteolysis	cytoplasm	serine-type peptidase activity|dipeptidyl-peptidase activity|dipeptidase activity	0
CG2263	X	phenylalanyl-tRNA aminoacylation	cytoplasm|phenylalanine-tRNA ligase complex	tRNA binding|phenylalanine-tRNA ligase activity|ATP binding	0
CG2453	X			2-polyprenyl-6-methoxy-1,4-benzoquinone methyltransferase activity	0
CG2698	3R				0
CG2852	2R	multicellular organism reproduction	extracellular region|extracellular space|lipid particle|microtubule associated complex		0
CG2915	2R	proteolysis	extracellular region|vesicle	metallocarboxypeptidase activity|zinc ion binding	0
CG2970	2R		membrane		0
CG3011	X	glycine metabolic process|L-serine biosynthetic process|behavioral response to ethanol	mitochondrion	glycine hydroxymethyltransferase activity|pyridoxal phosphate binding	0
CG30152	2R				0
CG30291	2R	regulation of cyclin-dependent protein serine/threonine kinase activity			0
CG31777	2L			serine-type endopeptidase inhibitor activity	0
CG32068	3L	L-methionine salvage from methylthioadenosine|oxidation-reduction process		acireductone dioxygenase [iron(II)-requiring] activity	0
CG32495	X	glutathione biosynthetic process|detoxification of arsenic-containing substance		glutathione synthase activity|ATP binding	0
CG3408	3L	muscle cell homeostasis			0
CG34253	3L				0
CG34376	3R				0
CG3566	X			heme binding	0
CG3662	2L	multicellular organism reproduction	extracellular space		0
CG3711	X		nucleus		0
CG3776	2R		mitochondrion		0
CG3887	2L			selenium binding	0
CG3939	X				0
CG40439	2L				0
CG40486	X	metabolic process		oxidoreductase activity|oxidoreductase activity, acting on the CH-OH group of donors, NAD or NADP as acceptor	0
CG4078	X			DNA binding|ATP-dependent DNA helicase activity|ATP binding	0
CG42336	2R				0
CG4250	2R				0
CG4281	X				0
CG43103	2R				0
CG44014	3R				0
CG44141	2L				0
CG4593	X	neurogenesis			0
CG4627	2R				0
CG4645	X		membrane		0
CG5168	2L			metal ion binding	0
CG5254	X	salivary gland cell autophagic cell death|autophagic cell death	mitochondrial envelope		0
CG5335	2R				0
CG5555	3R			zinc ion binding	0
CG5612	3R				0
CG5706	3R	phenylalanyl-tRNA aminoacylation	phenylalanine-tRNA ligase complex	magnesium ion binding|RNA binding|phenylalanine-tRNA ligase activity|ATP binding	0
CG5728	3R	regulation of alternative mRNA splicing, via spliceosome	nucleus|nucleolus	mRNA binding	0
CG5819	2R				0
CG6424	2R				0
CG6744	3R	somatic cell DNA recombination		nucleic acid binding|3'-5' exonuclease activity	0
CG6907	2L		cytoplasm|transcription elongation factor complex	phosphorylase kinase regulator activity	0
CG7378	X	protein dephosphorylation		protein tyrosine phosphatase activity|protein tyrosine/serine/threonine phosphatase activity	0
CG7800	3R				0
CG7872	X				0
CG7911	3R			nucleic acid binding	0
CG7922	3R			DNA binding|ATP-dependent RNA helicase activity|helicase activity|ATP binding	0
CG8079	2R		precatalytic spliceosome	nucleic acid binding	0
CG8207	2R	biosynthetic process		mannose-1-phosphate guanylyltransferase activity	0
CG8449	3R	regulation of Rab GTPase activity	intracellular	Rab GTPase activator activity	0
CG8525	2R	deoxyribonucleotide catabolic process	cytoplasm	deoxyribose-phosphate aldolase activity	0
CG8611	X			nucleic acid binding|ATP-dependent RNA helicase activity|ATP binding	0
CG8860	2R	SRP-dependent cotranslational protein targeting to membrane, translocation|neurogenesis	Sec61 translocon complex|integral to endoplasmic reticulum membrane	P-P-bond-hydrolysis-driven protein transmembrane transporter activity	0
CG9213	X			catalytic activity	0
CG9240	X	proteolysis|protein processing involved in protein targeting to mitochondrion	mitochondrial envelope|integral to membrane|mitochondrial inner membrane peptidase complex	serine-type peptidase activity	0
CG9548	2L		precatalytic spliceosome|catalytic step 2 spliceosome		0
CG9911	X				0
CG9947	X		membrane		0
CR43496	X				0
CR44391	2R				0
CR44651	2R				0
CSN3	3L	mitotic G2 DNA damage checkpoint|lateral inhibition|protein stabilization	signalosome		0
CSN4	2R	protein deneddylation|compound eye photoreceptor cell differentiation|mitotic G2 DNA damage checkpoint|negative regulation of proteasomal ubiquitin-dependent protein catabolic process|lateral inhibition|protein stabilization	signalosome	transcription regulatory region DNA binding	0
Catsup	2L	border follicle cell migration|ovarian nurse cell to oocyte transport|metal ion transport|regulation of catecholamine metabolic process|transmembrane transport|regulation of epithelial cell migration, open tracheal system	integral to plasma membrane|synaptic vesicle|membrane|axon|neuronal cell body|synapse	enzyme regulator activity|metal ion transmembrane transporter activity	0
CycD	X	regulation of cyclin-dependent protein serine/threonine kinase activity|mitochondrion organization|JAK-STAT cascade|cell proliferation|positive regulation of cell growth	nucleus	protein kinase binding	0
D2R	X	G-protein coupled receptor signaling pathway|dopamine receptor signaling pathway	integral to plasma membrane|integral to membrane	dopamine neurotransmitter receptor activity|G-protein coupled amine receptor activity	0
Ef1alpha48D	2R	determination of adult lifespan	cytoplasm|lipid particle|cytosol|eukaryotic translation elongation factor 1 complex|microtubule associated complex	GTPase activity|GTP binding	0
Egm	2R	compound eye morphogenesis|response to oxidative stress|multicellular organism reproduction|oxidation-reduction process	extracellular space	long-chain-acyl-CoA dehydrogenase activity|flavin adenine dinucleotide binding	0
Eip55E	2R	sulfur amino acid metabolic process		catalytic activity|pyridoxal phosphate binding	0
GM130	2R	Golgi organization	Golgi cis cisterna|endoplasmic reticulum		0
GNBP2	3L	carbohydrate metabolic process	proteasome complex	pattern recognition receptor activity	0
GS	X	glutathione biosynthetic process|detoxification of arsenic-containing substance		glutathione synthase activity|ATP binding	0
GluRIIC	2L	ion transport|synaptic transmission|establishment of protein localization|regulation of neuromuscular synaptic transmission	ionotropic glutamate receptor complex|outer membrane-bounded periplasmic space|neuromuscular junction|synapse|postsynaptic membrane	ionotropic glutamate receptor activity|extracellular-glutamate-gated ion channel activity|glutamate receptor activity|kainate selective glutamate receptor activity	0
Int6	3L	phagocytosis, engulfment|neuron projection morphogenesis	cytosol|eukaryotic translation initiation factor 3 complex|intracellular membrane-bounded organelle		0
Karl	X	imaginal disc-derived wing morphogenesis			0
MFS16	2R	transmembrane transport	integral to membrane	glycerol-3-phosphate transmembrane transporter activity	0
NTPase	2L		cytoplasm	guanosine-diphosphatase activity|nucleoside-diphosphatase activity|nucleoside-triphosphatase activity|uridine-diphosphatase activity	0
NiPp1	2R	negative regulation of protein dephosphorylation	nucleus|nuclear speck	mRNA binding|protein phosphatase inhibitor activity|protein serine/threonine phosphatase inhibitor activity|protein phosphatase 1 binding	0
NimB2	2L	mesoderm development	extracellular region		0
Nopp140	3L	nucleologenesis|neurogenesis	nucleolus		0
Nup44A	2R	SMAD protein import into nucleus|regulation of mitotic cell cycle|regulation of meiotic cell cycle	protein complex	structural constituent of nuclear pore	0
O-fut1	2R	protein O-linked glycosylation|nervous system development|regulation of Notch signaling pathway|cell-cell adhesion|protein catabolic process|negative regulation of Notch signaling pathway|lateral inhibition	endoplasmic reticulum|Golgi apparatus|integral to Golgi membrane|cytoplasmic vesicle	Notch binding|fucosyltransferase activity	0
Obp18a	X	sensory perception of chemical stimulus	extracellular region	odorant binding	0
Parp	3RHet	protein ADP-ribosylation|positive regulation of antibacterial peptide biosynthetic process|nucleolus organization|rRNA transcription|Cajal body organization|polytene chromosome puffing|heat shock-mediated polytene chromosome puffing|regulation of RNA splicing|neuron projection morphogenesis|maintenance of protein location in nucleus	nucleus|chromosome|polytene chromosome|polytene chromosome puff|nuclear euchromatin|nucleolus|Cajal body|histone locus body	DNA binding|NAD+ ADP-ribosyltransferase activity|zinc ion binding|histone binding	0
Pink1	X	mitochondrial fission|mitochondrion degradation|protein phosphorylation|response to oxidative stress|mitochondrion organization|negative regulation of mitochondrial fusion|regulation of mitochondrion organization|sperm mitochondrion organization|negative regulation of neuron apoptotic process|positive regulation of mitochondrial fission	Nebenkern	ATP binding	0
Pof	2R		chromosome|autosome	nucleotide binding|chromatin binding|mRNA binding	0
Psf2	2L	DNA strand elongation involved in DNA replication|neurogenesis|positive regulation of S phase of mitotic cell cycle|lateral inhibition	GINS complex|nucleus	3'-5' DNA helicase activity	0
REG	X	regulation of proteasomal protein catabolic process|regulation of G1/S transition of mitotic cell cycle	nucleus|polytene chromosome puff|polytene chromosome interband|nucleolus|cytoplasm|proteasome activator complex|precatalytic spliceosome|catalytic step 2 spliceosome	endopeptidase inhibitor activity|endopeptidase activator activity	0
RNaseX25	3L	RNA catabolic process|multicellular organism reproduction	extracellular space	RNA binding|endoribonuclease activity|ribonuclease activity|ribonuclease T2 activity	0
Rab10	X	small GTPase mediated signal transduction|growth of a germarium-derived egg chamber|basal protein localization|lateral inhibition	cytoplasm|trailing edge|vesicle|neuronal cell body|basal part of cell|synapse	GTPase activity|GTP binding	0
Rab39	X	small GTPase mediated signal transduction	vesicle|neuronal cell body|synapse	GTPase activity|GTP binding	0
RagC-D	2R	positive regulation of TOR signaling cascade|cellular response to amino acid stimulus	nucleus|cytoplasm	GTPase activity|GTP binding|protein heterodimerization activity	0
Rala	X	GTP catabolic process|Ras protein signal transduction|border follicle cell migration|dorsal closure|R3/R4 cell fate commitment|regulation of Notch signaling pathway|regulation of cell morphogenesis|negative regulation of JNK cascade		GTPase activity|GTP binding|PDZ domain binding	0
Rcd-1	X		CCR4-NOT complex		0
RpL34a	3R				0
RpS15	2R	mitotic spindle elongation|mitotic spindle organization		RNA binding	0
RpS18	2R	mitotic spindle elongation|mitotic spindle organization	cytosol|small ribosomal subunit	RNA binding	0
RpS29	3R	neurogenesis|neuron development			0
RpS4	3L	mitotic spindle elongation|mitotic spindle organization|centrosome organization|centrosome duplication		RNA binding	0
SNF1A	X	mitotic cell cycle|regulation of cell growth|protein phosphorylation|lipid metabolic process|phagocytosis, engulfment|cellular response to starvation|sequestering of triglyceride|behavioral response to starvation|regulation of digestive system process|establishment or maintenance of epithelial cell apical/basal polarity	nucleus|cytoplasm|AMP-activated protein kinase complex	AMP-activated protein kinase activity|ATP binding	0
Sec61gamma	X	SRP-dependent cotranslational protein targeting to membrane, translocation|negative regulation of autophagy	Sec61 translocon complex|integral to endoplasmic reticulum membrane	P-P-bond-hydrolysis-driven protein transmembrane transporter activity	0
SelG	X	determination of adult lifespan|endoplasmic reticulum calcium ion homeostasis	Golgi apparatus|intracellular membrane-bounded organelle		0
Spargel	3R	tissue homeostasis|insulin receptor signaling pathway|regulation of mitochondrion organization|negative regulation of insulin receptor signaling pathway|energy homeostasis		nucleotide binding|nucleic acid binding|mRNA binding	0
Spase25	X	signal peptide processing	signal peptidase complex|integral to membrane	peptidase activity	0
Srp54k	3L	SRP-dependent cotranslational protein targeting to membrane|SRP-dependent cotranslational protein targeting to membrane, signal sequence recognition		GTPase activity|GTP binding|7S RNA binding	0
Srp68	3L	SRP-dependent cotranslational protein targeting to membrane		mRNA binding|signal recognition particle binding|7S RNA binding|endoplasmic reticulum signal peptide binding	0
Ssu72	X	mRNA processing|dephosphorylation of RNA polymerase II C-terminal domain	nucleus	CTD phosphatase activity	0
Surf4	3R	lateral inhibition	endoplasmic reticulum membrane|integral to membrane|fusome		0
Syx16	X	neurotransmitter secretion|synaptic vesicle docking involved in exocytosis	Golgi membrane|lysosome|Golgi apparatus|integral to membrane		0
T-cp1	3R	phagocytosis, engulfment|mitotic spindle organization	chaperonin-containing T-complex|microtubule associated complex	ATP binding|hydrogen-exporting ATPase activity, phosphorylative mechanism|unfolded protein binding	0
TfIIFalpha	3R	transcription initiation from RNA polymerase II promoter|neurogenesis|positive regulation of transcription initiation from RNA polymerase II promoter	nucleus|transcription factor TFIIF complex	TFIIF-class transcription factor binding|DNA binding|catalytic activity	0
Tfb1	2R	promoter clearance from RNA polymerase II promoter|transcriptional open complex formation at RNA polymerase II promoter|transcription initiation from RNA polymerase II promoter|response to UV	core TFIIH complex|nucleus|holo TFIIH complex	core RNA polymerase binding transcription factor activity	0
TppII	2R	proteolysis|protein homooligomerization	extracellular space|cytoplasm	serine-type endopeptidase activity|exopeptidase activity|tripeptidyl-peptidase activity	0
Unc-115a	3R	cytoskeleton organization|photoreceptor cell axon guidance		actin binding|zinc ion binding	0
c(3)G	3R				0
c12.1	X	mitotic spindle organization	precatalytic spliceosome|catalytic step 2 spliceosome		0
eIF-2alpha	X	mitotic spindle elongation|formation of translation initiation ternary complex|mitotic spindle organization	cytosol|eukaryotic translation initiation factor 2 complex|eukaryotic translation initiation factor 2B complex|microtubule associated complex	tRNA binding|GTP binding	0
eca	3R	inter-male aggressive behavior|Golgi organization|dorsal/ventral pattern formation|lipid particle organization|wing disc development|regulation of post-mating oviposition|positive regulation of Wnt protein secretion|positive regulation of protein exit from endoplasmic reticulum|positive regulation of canonical Wnt receptor signaling pathway	Golgi apparatus|integral to membrane		0
fau	3R	response to anoxia			0
hfw	X	pupariation|response to ecdysone			0
itp	2R	neuropeptide signaling pathway|lateral inhibition	extracellular region	hormone activity|neuropeptide hormone activity	0
lbl	3R	central nervous system development|imaginal disc-derived leg morphogenesis|genital disc morphogenesis|mesodermal cell fate specification|muscle organ development|myoblast fusion|epidermis development|cell migration|regulation of cell fate specification|regulation of neuron differentiation|myoblast proliferation	nucleus	transcription regulatory region sequence-specific DNA binding	0
ldlCp	3R	intra-Golgi vesicle-mediated transport|Golgi organization|dsRNA transport	trans-Golgi network|membrane		0
lft	2L	imaginal disc-derived wing morphogenesis	cytoplasm|subapical complex		0
lig3	3R	DNA ligation|lagging strand elongation|DNA recombination|DNA ligation involved in DNA repair	nucleus|chromosome|mitochondrion	DNA binding|DNA ligase (ATP) activity|ATP binding	0
loj	3L	oviposition|regulation of post-mating oviposition	endoplasmic reticulum-Golgi intermediate compartment|cis-Golgi network|integral to membrane		0
mle	2R	dosage compensation|determination of adult lifespan|dosage compensation by hyperactivation of X chromosome|dosage compensation complex assembly involved in dosage compensation by hyperactivation of X chromosome|male courtship behavior, veined wing generated song production	X chromosome|nucleus|DNA-directed RNA polymerase II, core complex|chromosome|polytene chromosome|cytoplasm|X chromosome located dosage compensation complex, transcription activating	chromatin binding|RNA helicase activity|double-stranded RNA binding|helicase activity|ATP binding|ATP-dependent helicase activity	0
path	3L	amino acid transmembrane transport|regulation of growth			0
retinin	3L		extracellular space		0
sni	X	metabolic process		carbonyl reductase (NADPH) activity	0
stck	3R	dorsal closure|apposition of dorsal and ventral imaginal disc-derived wing surfaces|head involution|embryonic pattern specification|negative regulation of JNK cascade	cell leading edge	zinc ion binding	0
su(r)	X	'de novo' pyrimidine nucleobase biosynthetic process|UMP biosynthetic process|oxidation-reduction process	cytoplasm	dihydroorotate oxidase activity|dihydrouracil dehydrogenase (NAD+) activity|dihydropyrimidine dehydrogenase (NADP+) activity|iron-sulfur cluster binding	0
sun	X	response to oxidative stress|determination of adult lifespan|ATP synthesis coupled proton transport|proton transport|lateral inhibition	mitochondrial proton-transporting ATP synthase complex, catalytic core F(1)	hydrogen-exporting ATPase activity, phosphorylative mechanism|proton-transporting ATP synthase activity, rotational mechanism|proton-transporting ATPase activity, rotational mechanism	0
tud	2R	pole cell development|pole cell fate determination|germ cell development|intracellular mRNA localization|mitochondrial rRNA export from mitochondrion	nucleus|cytoplasm|mitochondrion|pole plasm		0
Cpr49Ae	2R			structural constituent of chitin-based cuticle	1
CG2444	X		extracellular space		1
CG7135	X			transferase activity, transferring phosphorus-containing groups	0
CG5793	3R	metabolic process		catalytic activity	0
Got2	2L	aspartate metabolic process|glutamate biosynthetic process|synapse assembly|neurotransmitter receptor metabolic process	mitochondrion|lipid particle	L-aspartate:2-oxoglutarate aminotransferase activity|pyridoxal phosphate binding	0
CG7724	3L	steroid biosynthetic process|oxidation-reduction process		3-beta-hydroxy-delta5-steroid dehydrogenase activity|oxidoreductase activity, acting on CH-OH group of donors	0
CG5973	2L		Arp2/3 protein complex	retinal binding	0
CG11147	2L	neurogenesis		ATP binding|ATPase activity, coupled to transmembrane movement of substances	0
hgo	2L	L-phenylalanine catabolic process|tyrosine metabolic process|tyrosine catabolic process|oxidation-reduction process		homogentisate 1,2-dioxygenase activity	0
CG6910	3L	inositol catabolic process|oxidation-reduction process	cytoplasm	iron ion binding|inositol oxygenase activity	0
CG10824	3R				0
Gs1	2L	glutamine metabolic process|glutamine biosynthetic process|mitochondrion organization	mitochondrion|lipid particle	glutamate-ammonia ligase activity|glutamate synthase activity	0
ACXD	3L	cyclic nucleotide biosynthetic process	integral to membrane	adenylate cyclase activity	0
CG31313	3R				0
Rpt4R	3L	protein catabolic process	cytoplasm|proteasome regulatory particle	ATP binding	0
CG9220	X	chondroitin sulfate biosynthetic process	Golgi cisterna membrane	acetylglucosaminyltransferase activity|transferase activity, transferring hexosyl groups	0

## Sheet: Female-biased, Control Only
symbol_cat	chrom	GO_biopro_cat	GO_celcomp_cat	GO_molfunc_cat	Two Fold (1 if true, 0 if false)
Dr	3R	pattern specification process|ectoderm development|central nervous system development|ventral cord development|brain development|dorsal/ventral pattern formation, imaginal disc|imaginal disc-derived wing morphogenesis|imaginal disc-derived male genitalia development|muscle organ development|dorsal/ventral pattern formation|negative regulation of gene expression|glial cell development|wing disc pa…	nucleus	DNA binding|sequence-specific DNA binding	1
Cyp4e3	2L	oxidation-reduction process	lipid particle|membrane|intracellular membrane-bounded organelle	iron ion binding|oxidoreductase activity, acting on paired donors, with incorporation or reduction of molecular oxygen|heme binding	1
P5CDh2	3R	glutamate biosynthetic process|proline catabolic process|oxidation-reduction process		1-pyrroline-5-carboxylate dehydrogenase activity|oxidoreductase activity, acting on the aldehyde or oxo group of donors, NAD or NADP as acceptor	1
Rootletin	3R		ciliary rootlet		1
Fmo-2	2R	oxidation-reduction process	mitochondrion|cytosol|intracellular membrane-bounded organelle	monooxygenase activity|flavin adenine dinucleotide binding|NADP binding	1
CG43110	2R				1
Myo61F	3L	determination of left/right symmetry|mesoderm development|microvillus organization|imaginal disc-derived male genitalia morphogenesis	cytoplasm|brush border|cell cortex|myosin complex	motor activity|actin binding|ATP binding|ATPase activity, coupled	1
dm	X	regulation of cell growth|cell proliferation|regulation of cell size|embryo development ending in birth or egg hatching|embryonic pattern specification|neurogenesis|positive regulation of cell growth|cell competition in a multicellular organism|positive regulation of multicellular organism growth|DNA endoreduplication|regulation of apoptotic process|negative regulation of Notch signaling pathway|…	nucleus|histone locus body|protein complex	DNA binding|protein dimerization activity	1
CG13936	3L				1
CG18327	2R		mitochondrial envelope		1
CG31465	3R				1
CG1628	X	mitochondrial ornithine transport|amino acid transmembrane transport	mitochondrial envelope|mitochondrial inner membrane	L-ornithine transmembrane transporter activity	1
daw	2L	transforming growth factor beta receptor signaling pathway|activin receptor signaling pathway|positive regulation of activin receptor signaling pathway		transforming growth factor beta receptor binding|growth factor activity	1
CG10073	2R	proteolysis		peptidase activity	1
CG4259	2L	proteolysis		serine-type endopeptidase activity	1
cwo	3R	circadian regulation of gene expression|regulation of circadian rhythm	nucleus	DNA binding|protein dimerization activity	0
CG32425	3L				0
CG12428	3R			carnitine O-octanoyltransferase activity	0
CG14688	3R				0
CG15347	X				0
aralar1	3R	mitochondrial transport|wound healing|transmembrane transport	mitochondrial envelope|mitochondrial inner membrane|lipid particle|integral to membrane	calcium ion binding	0
Baldspot	3L	spermatogenesis	integral to membrane		0
l(2)08717	2R	response to hypoxia|wing disc dorsal/ventral pattern formation|transmembrane transport	integral to membrane	high affinity inorganic phosphate:sodium symporter activity	0
CG18012	3R	protein glycosylation		beta-1,4-mannosyltransferase activity	0
CrebA	3L	salivary gland development|salivary gland morphogenesis|larval chitin-based cuticle development|dorsal/ventral pattern formation|chitin-based larval cuticle pattern formation	nucleus	enhancer sequence-specific DNA binding|DNA binding|protein homodimerization activity|sequence-specific DNA binding	0
pst	3L	learning or memory|long-term memory|olfactory learning	lipid particle|cytosol		0
bt	4	protein phosphorylation|mesoderm development	cytoplasm|Z disc	myosin light chain kinase activity|structural constituent of cytoskeleton|ATP binding|structural constituent of muscle	0
CG32626	X	IMP biosynthetic process		AMP deaminase activity	0
CG2004	X			transferase activity, transferring phosphorus-containing groups	0
AnxB11	X	cell adhesion		actin binding|calcium ion binding|calcium-dependent phospholipid binding	0
CG14207	X	regulation of autophagy|regulation of translational initiation by eIF2 alpha phosphorylation	Z disc		0
CG1648	2R		lipid particle		0
CG31523	3R	very long-chain fatty acid metabolic process	integral to membrane		0
CG4213	2L				0
CG5059	3L	positive regulation of apoptotic process	mitochondrial envelope|integral to membrane		0
CG5191	3R				0
CG5597	2R				0
CG8801	2R		nucleus|nucleolus	GTP binding	0
CG8974	X			zinc ion binding	0
CaBP1	2L	glycerol ether metabolic process|positive regulation of apoptotic cell clearance	endoplasmic reticulum|lipid particle		0
Dbp73D	3L	neurogenesis		nucleic acid binding|ATP-dependent RNA helicase activity|ATP binding|ATP-dependent helicase activity	0
L	2R	negative regulation of TOR signaling cascade|eye-antennal disc development|regulation of imaginal disc growth|negative regulation of JNK cascade|neurotrophin TRK receptor signaling pathway			0
Nap1	2R	nucleosome assembly	nucleus|cytoplasm|ACF complex	histone binding	0
Nop60B	2R	pseudouridine synthesis|germ cell development|neurogenesis|wing disc development	nucleus|nucleolus	RNA binding|pseudouridylate synthase activity	0
RpL13	2L	mitotic spindle elongation|mitotic spindle organization|centrosome duplication			0
RpL3	3R	mitotic spindle elongation|mitotic spindle organization|centrosome organization|centrosome duplication			0
RpL30	2L	mitotic spindle elongation|mitotic spindle organization|peripheral nervous system development|centrosome duplication			0
RpL37a	X				0
RpL5	2L			5S rRNA binding	0
RpS11	2R	mitotic spindle elongation|mitotic spindle organization|neurogenesis			0
RpS3	3R	DNA repair|mitosis|negative regulation of neuron apoptotic process	nucleus|cytoplasm|microtubule associated complex|nuclear matrix	RNA binding|DNA-(apurinic or apyrimidinic site) lyase activity	0
RpS5a	X	mitotic spindle elongation|mitotic spindle organization		RNA binding	0
RpS9	3L	mitotic spindle elongation|mitotic spindle organization		rRNA binding	0
Zasp66	3L	mesoderm development	Z disc	protein phosphatase 1 binding	0
eIF-3p66	3R	regulation of translational initiation	nucleus|cytosol|eukaryotic translation initiation factor 3 complex		0
sd	X	compound eye morphogenesis|nervous system development|sensory organ development|imaginal disc-derived wing morphogenesis|imaginal disc-derived leg morphogenesis|somatic muscle development|wing disc development|hippo signaling cascade|cardiac muscle cell development|stem cell proliferation	nucleus	RNA polymerase II distal enhancer sequence-specific DNA binding|RNA polymerase II distal enhancer sequence-specific DNA binding transcription factor activity|transcription factor binding|protein domain specific binding|transcription regulatory region DNA binding	0
tn	2R	muscle cell homeostasis|muscle fiber development	Z disc	zinc ion binding	0
Gk	3L	carbohydrate metabolic process|glycerol-3-phosphate biosynthetic process		glycerol kinase activity	0
CG7607	3L				0
CG14196	X	transmembrane transport	integral to membrane	secondary active monocarboxylate transmembrane transporter activity	0
Syx4	X	inter-male aggressive behavior|neurotransmitter secretion|synaptic vesicle docking involved in exocytosis			0
Oat	3L	ornithine metabolic process|neurogenesis	mitochondrion	ornithine-oxo-acid transaminase activity|pyridoxal phosphate binding	0
babos	2R	regulation of dendrite morphogenesis			0
tj	2L	male gonad development|gene expression|gonad morphogenesis	nucleus	sequence-specific DNA binding RNA polymerase II transcription factor activity|sequence-specific DNA binding|protein heterodimerization activity	0
CG30148	2R				0
CG4164	2L			unfolded protein binding	0
CG44008	2L	negative regulation of peptidase activity|multicellular organism reproduction	extracellular space	serine-type endopeptidase inhibitor activity	0
CG7458	3L	transmembrane transport	integral to membrane		0
MP1	3R	proteolysis|melanization defense response		serine-type endopeptidase activity|serine-type peptidase activity	0
Rack1	2L	locomotory behavior|cellular response to starvation|regulation of autophagic vacuole size|oviposition|wing disc development|cuticle development|positive regulation of glycogen biosynthetic process|muscle cell homeostasis	cytoplasm|autophagic vacuole|microtubule associated complex|precatalytic spliceosome|catalytic step 2 spliceosome		0
Rh5	2L	G-protein coupled receptor signaling pathway|visual perception|phototransduction|sensory perception of sound|response to light stimulus|UV-A, blue light phototransduction|absorption of visible light	integral to membrane|rhabdomere		0
RpL10	3L	mitotic spindle elongation|mitotic spindle organization|centrosome organization|centrosome duplication	cytoplasm|neuronal cell body		0
RpL10Ab	3L	mitotic spindle elongation|mitotic spindle organization|centrosome duplication		RNA binding	0
RpL6	3R	mitotic spindle elongation|mitotic spindle organization|centrosome organization|centrosome duplication			0
RpL9	2L	mitotic spindle elongation|mitotic spindle organization|centrosome duplication		rRNA binding	0
RpLP1	2L				0
RpS16	2R	mitotic spindle elongation|mitotic spindle organization			0
RpS2	2L			RNA binding	0
RpS20	3R			RNA binding	0
CG1673	X	branched-chain amino acid biosynthetic process	cytoplasm|mitochondrion	branched-chain-amino-acid transaminase activity	0
Hayan	X	proteolysis|regulation of melanization defense response		serine-type endopeptidase activity	0
Sclp	X	muscle system process			0
Thor	2L	regulation of cell growth|triglyceride metabolic process|response to stress|immune response|response to oxidative stress|determination of adult lifespan|response to starvation|negative regulation of cell size|negative regulation of translational initiation|regulation of mitochondrial translation		eukaryotic initiation factor 4E binding	0
CG13868	2R				0
spin	2R	lysosome organization|peripheral nervous system development|courtship behavior|endosome to lysosome transport|regulation of synaptic growth at neuromuscular junction|cellular response to starvation|larval central nervous system remodeling|locomotion|nurse cell apoptotic process|regulation of nurse cell apoptotic process|transmembrane transport|negative regulation of decapentaplegic signaling path…	integral to membrane|vesicle		0
CG3036	2L	phosphate ion transport|transmembrane transport	integral to membrane	sodium:phosphate symporter activity	0
Idgf1	2L	carbohydrate metabolic process|chitin catabolic process|imaginal disc development	extracellular region	chitinase activity|imaginal disc growth factor receptor binding	0
Pino	2L	olfactory behavior|regulation of response to DNA damage stimulus			0
Rho1	2R	establishment of planar polarity|establishment of imaginal disc-derived wing hair orientation|compound eye morphogenesis|cytoskeleton organization|actin filament organization|establishment of tissue polarity|epidermal growth factor receptor signaling pathway|JNK cascade|small GTPase mediated signal transduction|border follicle cell migration|determination of left/right symmetry|gastrulation|ventr…	cytoplasm|cell cortex|cell hair	GTPase activity|GTP binding|kinase binding	0
dm	X	regulation of cell growth|cell proliferation|regulation of cell size|embryo development ending in birth or egg hatching|embryonic pattern specification|neurogenesis|positive regulation of cell growth|cell competition in a multicellular organism|positive regulation of multicellular organism growth|DNA endoreduplication|regulation of apoptotic process|negative regulation of Notch signaling pathway|…	nucleus|histone locus body|protein complex	DNA binding|protein dimerization activity	0
CG5191	3R				0
Treh	2R	trehalose metabolic process	anchored to plasma membrane	alpha,alpha-trehalase activity|trehalase activity	0
CG8605	3L	neurogenesis			0
Nlg1	3R	synapse assembly|neuromuscular junction development	integral to plasma membrane|neuromuscular junction		0
Neurochondrin	3R	muscle system process			0

## Sheet: Male-biased, InRDN Only
symbol_cat	chrom	GO_biopro_cat	GO_celcomp_cat	GO_molfunc_cat	Two Fold (1 if true, 0 if false)
CG12207	3R				1
nod	X	DNA repair|microtubule-based movement|mitotic spindle organization|spindle assembly involved in female meiosis I|positive regulation of microtubule polymerization|distributive segregation|meiotic chromosome segregation|establishment of meiotic spindle orientation	kinesin complex	DNA binding|microtubule motor activity|ATP binding|microtubule plus-end binding	1
tyn	X	apical constriction|actin filament organization|cell-matrix adhesion|regulation of embryonic cell shape	apical plasma membrane		1
p38c	3R	protein phosphorylation|regulation of adult chitin-containing cuticle pigmentation		ATP binding	1
CG8026	2R	mitochondrial transport|folic acid transport|transmembrane transport	mitochondrial envelope|mitochondrial inner membrane	folic acid transporter activity	1
Lip4	2L	lipid metabolic process		triglyceride lipase activity	1
Gs2	X	glutamine biosynthetic process|synapse assembly|neurotransmitter receptor metabolic process	cytoplasm	glutamate-ammonia ligase activity	1
Ama	3R	cell adhesion		antigen binding	1
CG10337	2L		integral to membrane		1
CG12880	3R				1
CG3770	2R	establishment of glial blood-brain barrier	septate junction		1
CG42867	2R				1
CG5953	2L	lateral inhibition			1
CG7059	3R			phosphoglycerate mutase activity	1
Cpr49Ac	2R	hemolymph coagulation	extracellular region	structural constituent of chitin-based cuticle|structural constituent of chitin-based larval cuticle	1
InR	3R	embryonic development via the syncytial blastoderm|protein phosphorylation|response to oxidative stress|primary spermatocyte growth|vitellogenesis|germ-band shortening|dorsal closure|imaginal disc growth|response to nutrient|locomotory behavior|positive regulation of cell proliferation|insulin receptor signaling pathway|determination of adult lifespan|regulation of cell size|negative regulation o…	integral to plasma membrane|insulin receptor complex|cell-cell junction	insulin-activated receptor activity|insulin-like growth factor binding|ATP binding	1
spri	X	border follicle cell migration	cell cortex|endocytic vesicle	Ras GTPase binding|protein kinase binding|receptor tyrosine kinase binding	1
CG10383	2L	determination of adult lifespan		hydrolase activity, acting on ester bonds	1
CG11425	3L	dephosphorylation	membrane		1
CG13840	3R				1
CG8501	2R				1
CG9757	3R				1
CR44620	X				1
Ets21C	2L	dendrite morphogenesis	nucleus	DNA binding|sequence-specific DNA binding	1
Gadd45	2R	JNK cascade|regulation of oviposition	nucleus		1
GstD2	3R	glutathione metabolic process	cytoplasm	glutathione transferase activity	1
Hsp23	3L	response to hypoxia|cold acclimation	microtubule associated complex	actin binding	1
Hsp26	3L	determination of adult lifespan|cold acclimation	microtubule associated complex		1
Hsp70Bc	3R	response to hypoxia|response to methotrexate|heat shock-mediated polytene chromosome puffing	microtubule associated complex		1
Ir68a	3L	detection of chemical stimulus	membrane|integral to membrane	ionotropic glutamate receptor activity|extracellular-glutamate-gated ion channel activity|ligand-gated ion channel activity	1
Nmdmc	3R	carbohydrate metabolic process|10-formyltetrahydrofolate metabolic process|folic acid-containing compound biosynthetic process|oxidation-reduction process	mitochondrion|cytosol	magnesium ion binding|formate-tetrahydrofolate ligase activity|methenyltetrahydrofolate cyclohydrolase activity|methylenetetrahydrofolate dehydrogenase (NAD+) activity|methylenetetrahydrofolate dehydrogenase (NADP+) activity	1
sad	3R	ecdysone biosynthetic process|dorsal closure|central nervous system development|midgut development|motor neuron axon guidance|head involution|oxidation-reduction process	mitochondrion|membrane	iron ion binding|oxidoreductase activity, acting on paired donors, with incorporation or reduction of molecular oxygen|heme binding|ecdysteroid 2-hydroxylase activity	1
ImpL2	3L	cell adhesion|determination of adult lifespan|negative regulation of insulin receptor signaling pathway	extracellular region|extracellular space	insulin-like growth factor binding	1
kay	3R	establishment of planar polarity|JNK cascade|germ cell development|ovarian follicle cell migration|border follicle cell migration|dorsal closure|R3/R4 cell fate commitment|second mitotic wave involved in compound eye morphogenesis|regulation of cyclin-dependent protein serine/threonine kinase activity involved in G2/M|wing disc development|wound healing|locomotor rhythm|imaginal disc fusion, thor…	nucleus|transcription factor complex|cytoplasm	sequence-specific DNA binding RNA polymerase II transcription factor activity|RNA polymerase II core promoter proximal region sequence-specific DNA binding transcription factor activity involved in positive regulation of transcription|DNA binding|transcription factor binding|sequence-specific DNA binding|protein heterodimerization activity|repressing transcription factor binding	1
AdoR	3R	adenosine receptor signaling pathway|G-protein coupled receptor signaling pathway|synaptic transmission|associative learning|neurogenesis|negative regulation of calcium ion import	integral to membrane		1
CG10103	3L				1
CG42666	X		intracellular	nucleic acid binding	1
CG43202	2R				1
Cct1	3L	phosphatidylcholine biosynthetic process|imaginal disc-derived wing morphogenesis|determination of adult lifespan|biosynthetic process|establishment of ommatidial planar polarity	nucleus	choline-phosphate cytidylyltransferase activity	1
Cyp4p1	2R	oxidation-reduction process	membrane|intracellular membrane-bounded organelle	iron ion binding|oxidoreductase activity, acting on paired donors, with incorporation or reduction of molecular oxygen|heme binding	1
Myo31DF	2L	determination of left/right symmetry|mesoderm development|imaginal disc-derived male genitalia morphogenesis|determination of digestive tract left/right asymmetry	cytoplasm|cell cortex|myosin complex	motor activity|actin binding|ATP binding|ATPase activity, coupled	1
PGRP-LC	3L	regulation of humoral immune response|phagocytosis|immune response|positive regulation of antibacterial peptide biosynthetic process|positive regulation of biosynthetic process of antibacterial peptides active against Gram-negative bacteria|regulation of melanization defense response|defense response to Gram-negative bacterium|defense response to virus|peptidoglycan recognition protein signaling …	integral to plasma membrane|integral to membrane|apicolateral plasma membrane	zinc ion binding|pattern recognition receptor activity|N-acetylmuramoyl-L-alanine amidase activity|peptidoglycan receptor activity|peptidoglycan binding|protein dimerization activity	1
Rel	3R	immune response|positive regulation of antibacterial peptide biosynthetic process|positive regulation of biosynthetic process of antibacterial peptides active against Gram-negative bacteria|positive regulation of antifungal peptide biosynthetic process|Toll signaling pathway|positive regulation of gene expression|cellular response to amino acid starvation|positive regulation of innate immune resp…	nucleus|cytoplasm	sequence-specific DNA binding RNA polymerase II transcription factor activity|RNA polymerase II core promoter proximal region sequence-specific DNA binding transcription factor activity involved in positive regulation of transcription|DNA binding|sequence-specific DNA binding	1
Spn42De	2R	negative regulation of endopeptidase activity|regulation of proteolysis|negative regulation of proteolysis	extracellular space	serine-type endopeptidase inhibitor activity	1
Tsp42Ed	2R		integral to membrane		1
vri	2L	multicellular organismal development|open tracheal system development|rhythmic behavior|chaeta morphogenesis|imaginal disc-derived wing hair organization|locomotor rhythm	nucleus	RNA polymerase II core promoter proximal region sequence-specific DNA binding transcription factor activity involved in negative regulation of transcription|protein homodimerization activity|sequence-specific DNA binding|protein heterodimerization activity	1
P32	2R	neuromuscular synaptic transmission|regulation of calcium-mediated signaling	mitochondrion		1
AttA	2R	humoral immune response|defense response to Gram-negative bacterium|defense response to Gram-positive bacterium	extracellular space		1
AttB	2R	humoral immune response|defense response to Gram-positive bacterium	extracellular region|extracellular space		1
AttC	2R	humoral immune response|defense response to Gram-positive bacterium	extracellular region|extracellular space		1
AttD	3R	defense response to Gram-positive bacterium	extracellular region|SNARE complex		1
Atx-1	X	imaginal disc-derived wing vein specification|photoreceptor cell maintenance		RNA binding	1
CG10959	X			nucleic acid binding|zinc ion binding	1
CG11034	2L	proteolysis	membrane	serine-type peptidase activity|dipeptidyl-peptidase activity	1
CG1137	3R			peptidase activity	1
CG11619	3L	glycerol metabolic process|lipid metabolic process		glycerophosphodiester phosphodiesterase activity|starch binding	1
CG11825	2R				1
CG12112	X				1
CG13215	2R				1
CG13624	3R			protein homodimerization activity|sequence-specific DNA binding	1
CG13749	2R				1
CG14907	3R				1
CG14949	3L				1
CG15046	X	proteolysis		serine-type endopeptidase activity	1
CG15464	X				1
CG1673	X	branched-chain amino acid biosynthetic process	cytoplasm|mitochondrion	branched-chain-amino-acid transaminase activity	1
CG18473	3R	catabolic process		aryldialkylphosphatase activity|zinc ion binding|hydrolase activity	1
CG18858	2L	lipid metabolic process		O-acyltransferase activity	1
CG2991	2L			zinc ion binding	1
CG30098	2R	proteolysis|defense response to Gram-positive bacterium		serine-type endopeptidase activity	1
CG30109	2R				1
CG30334	2R				1
CG31121	3R			ATP binding|ATPase activity, coupled to transmembrane movement of substances	1
CG31324	3R				1
CG32512	X				1
CG32809	X				1
CG33181	X			cation transmembrane transporter activity	1
CG33225	2R	proteolysis		serine-type endopeptidase activity	1
CG33468	2R				1
CG33469	2R				1
CG34349	3R				1
CG3838	2L			DNA binding	1
CG42322	3R				1
CG42541	X	GTP catabolic process|phagocytosis, engulfment|small GTPase mediated signal transduction	membrane	GTPase activity|GTP binding	1
CG42807	2R				1
CG43062	3R				1
CG43071	2R				1
CG43175	3R				1
CG43236	2R				1
CG44774	X				1
CG5399	3R				1
CG5849	3R	proteolysis		aminopeptidase activity|metallopeptidase activity|zinc ion binding	1
CG6006	3R	transmembrane transport	integral to membrane	carnitine transmembrane transporter activity	1
CG7530	3R		integral to membrane		1
CG8483	3R		extracellular region		1
CR43920	2R				1
CR44138	3R				1
CR44404	2R				1
CecA1	3R	humoral immune response|salivary gland cell autophagic cell death|autophagic cell death|defense response to Gram-negative bacterium|defense response to Gram-positive bacterium	extracellular region|extracellular space		1
CecA2	3R	humoral immune response|defense response to Gram-negative bacterium|defense response to Gram-positive bacterium	extracellular space		1
CecB	3R	humoral immune response|salivary gland cell autophagic cell death|autophagic cell death|defense response to Gram-negative bacterium|defense response to Gram-positive bacterium	extracellular region|extracellular space		1
CecC	3R	humoral immune response|defense response to Gram-negative bacterium|defense response to Gram-positive bacterium	extracellular region|extracellular space		1
Cpr66D	3L			structural constituent of chitin-based cuticle|structural constituent of chitin-based larval cuticle	1
Def	2R	humoral immune response|positive regulation of biosynthetic process of antibacterial peptides active against Gram-positive bacteria|defense response to Gram-positive bacterium	extracellular space		1
Dpt	2R	defense response to Gram-negative bacterium	extracellular region		1
DptB	2R	humoral immune response|defense response to Gram-positive bacterium	extracellular space		1
Dro	2R	defense response to Gram-negative bacterium|defense response to Gram-positive bacterium	extracellular region		1
Eip93F	3R	phagocytosis, engulfment|activation of cysteine-type endopeptidase activity involved in apoptotic process|hormone-mediated apoptotic signaling pathway|larval midgut histolysis|salivary gland cell autophagic cell death|ecdysone-mediated induction of salivary gland cell autophagic cell death|autophagic cell death|cellular response to ecdysone|cellular response to hypoxia	nucleus|polytene chromosome|transcriptionally active chromatin	DNA binding	1
Fas3	2L	homophilic cell adhesion|axonal fasciculation|imaginal disc-derived wing morphogenesis|learning or memory|synaptic target recognition|olfactory learning|synaptic target attraction|calcium-dependent cell-cell adhesion|ovarian follicle cell development	septate junction|smooth septate junction|integral to membrane|basolateral plasma membrane|lateral plasma membrane|neuromuscular junction		1
Galphaf	3L	G-protein coupled receptor signaling pathway|adenylate cyclase-activating dopamine receptor signaling pathway|mesoderm development|sensory perception of chemical stimulus|positive regulation of hemocyte proliferation	heterotrimeric G-protein complex|extrinsic to internal side of plasma membrane	G-protein coupled receptor binding|GTPase activity|guanyl nucleotide binding|G-protein beta/gamma-subunit complex binding	1
GluRIB	3L		ionotropic glutamate receptor complex	ionotropic glutamate receptor activity|alpha-amino-3-hydroxy-5-methyl-4-isoxazole propionate selective glutamate receptor activity|extracellular ligand-gated ion channel activity|extracellular-glutamate-gated ion channel activity	1
Glut4EF	3R	imaginal disc-derived wing morphogenesis		zinc ion binding	1
Grip	X	protein import into nucleus, translocation|muscle attachment|determination of muscle attachment site|muscle organ morphogenesis|synapse organization	Golgi-associated vesicle|neuromuscular junction|terminal bouton	receptor binding	1
HDAC4	X	chromatin modification	histone deacetylase complex|nucleus|cytoplasm	histone deacetylase activity	1
HP1D3csd	X			chromatin binding	1
Hayan	X	proteolysis|regulation of melanization defense response		serine-type endopeptidase activity	1
Hsp27	3L	imaginal disc-derived wing morphogenesis|determination of adult lifespan|protein refolding|behavioral response to starvation	microtubule associated complex		1
Itgbetanu	2L	cell adhesion|heterophilic cell-cell adhesion|cell-matrix adhesion|imaginal disc-derived wing morphogenesis|cell-cell adhesion|melanotic encapsulation of foreign target|olfactory behavior|negative regulation of synaptic growth at neuromuscular junction|muscle cell homeostasis	integrin complex	cell adhesion molecule binding	1
KrT95D	3R	protein targeting to Golgi			1
Listericin	2R	defense response to Gram-negative bacterium|defense response to Gram-positive bacterium|peptidoglycan recognition protein signaling pathway|positive regulation of peptidoglycan recognition protein signaling pathway			1
LpR1	3R	receptor-mediated endocytosis|cholesterol metabolic process|lipoprotein transport	membrane	calcium ion binding	1
Mec2	X		nephrocyte diaphragm|membrane		1
Mob2	3L	learning or memory|long-term memory|olfactory learning|rhabdomere development	nucleus|cytoplasm|rhabdomere		1
Mtk	2R	defense response to Gram-negative bacterium|defense response to Gram-positive bacterium	extracellular region		1
NK7.1	3R		nucleus	sequence-specific DNA binding	1
PGRP-LB	3R	immune response|defense response to Gram-positive bacterium|negative regulation of peptidoglycan recognition protein signaling pathway	extracellular region|integral to plasma membrane	amidase activity|zinc ion binding|N-acetylmuramoyl-L-alanine amidase activity|peptidoglycan binding	1
PGRP-SA	X	immune response|positive regulation of biosynthetic process of antibacterial peptides active against Gram-positive bacteria|Toll signaling pathway|regulation of Toll signaling pathway|response to peptidoglycan|defense response to Gram-positive bacterium	extracellular region|integral to plasma membrane	zinc ion binding|pattern recognition receptor activity|N-acetylmuramoyl-L-alanine amidase activity|peptidoglycan receptor activity|muramyl dipeptide binding|peptidoglycan binding	1
PGRP-SB1	3L	immune response	extracellular region|microtubule associated complex|integral to plasma membrane	zinc ion binding|N-acetylmuramoyl-L-alanine amidase activity|peptidoglycan binding	1
Pex7	3L	phagocytosis, engulfment|peroxisome organization|protein import into peroxisome matrix		peroxisome matrix targeting signal-2 binding	1
Pka-C3	3L	protein phosphorylation|imaginal disc-derived wing morphogenesis	cAMP-dependent protein kinase complex	ATP binding	1
Pvf2	2L	salivary gland morphogenesis|hemocyte migration|hemocyte proliferation|vascular endothelial growth factor receptor signaling pathway	membrane	vascular endothelial growth factor receptor binding|growth factor activity	1
Rab19	3L	small GTPase mediated signal transduction	vesicle|neuronal cell body|synapse	Rab GTPase activator activity|GTP binding	1
Rab7	3R	small GTPase mediated signal transduction|endosome to lysosome transport|endosomal transport|dsRNA transport|salivary gland cell autophagic cell death|negative regulation of growth of symbiont in host|autophagic cell death|wing disc dorsal/ventral pattern formation	late endosome|lipid particle|vesicle|neuronal cell body|synapse	GTPase activity|GTP binding	1
RhoGAP15B	X	imaginal disc-derived leg morphogenesis	intracellular	small GTPase regulator activity|phospholipid binding	1
Sclp	X	muscle system process			1
Spn55B	2R	negative regulation of endopeptidase activity|regulation of proteolysis|negative regulation of proteolysis		serine-type endopeptidase inhibitor activity	1
Spn88Ea	3R	negative regulation of endopeptidase activity|regulation of proteolysis|negative regulation of Toll signaling pathway|negative regulation of proteolysis|imaginal disc-derived wing expansion	extracellular region	serine-type endopeptidase inhibitor activity	1
Thor	2L	regulation of cell growth|triglyceride metabolic process|response to stress|immune response|response to oxidative stress|determination of adult lifespan|response to starvation|negative regulation of cell size|negative regulation of translational initiation|regulation of mitochondrial translation		eukaryotic initiation factor 4E binding	1
TotM	2L	response to stress|cellular response to heat|defense response to Gram-positive bacterium	extracellular region|extracellular space		1
Uhg8	3L				1
Xrp1	3R	imaginal disc-derived wing morphogenesis|negative regulation of cell proliferation|olfactory behavior		DNA binding|protein dimerization activity	1
Zip3	3R	metal ion transport|transmembrane transport	membrane	metal ion transmembrane transporter activity	1
aay	3L	L-serine biosynthetic process|peripheral nervous system development|male courtship behavior, veined wing generated song production|behavioral response to ethanol	cytoplasm	magnesium ion binding|phosphoserine phosphatase activity	1
alt	3R		lipid particle		1
bru-3	3L		protein complex	nucleotide binding|RNA binding|mRNA binding|protein homodimerization activity	1
cngl	X	ion transport|transmembrane transport	membrane	intracellular cyclic nucleotide activated cation channel activity	1
e	3R	histamine metabolic process|melanin biosynthetic process from tyrosine|dopamine metabolic process|pigment metabolic process|amino acid adenylylation by nonribosomal peptide synthase|locomotor rhythm|negative regulation of melanin biosynthetic process|developmental pigmentation|cuticle pigmentation|regulation of adult chitin-containing cuticle pigmentation	cytoplasm	beta-alanyl-dopamine synthase activity	1
edin	3L	humoral immune response|defense response to Gram-negative bacterium|defense response to Gram-positive bacterium	extracellular region|extracellular space		1
futsch	X	microtubule cytoskeleton organization|microtubule-based process|nervous system development|neuromuscular junction development|axon cargo transport|olfactory learning|regulation of synaptic growth at neuromuscular junction|negative regulation of neuron apoptotic process|dendrite morphogenesis|neurofilament cytoskeleton organization	microtubule|microtubule associated complex|microtubule cytoskeleton	microtubule binding|hydrolase activity	1
insc	2R	RNA localization|cytoskeleton organization|peripheral nervous system development|sensory organ development|somatic muscle development|protein localization|asymmetric protein localization|asymmetric cell division|regulation of asymmetric cell division|asymmetric protein localization involved in cell fate determination|basal protein localization|apical protein localization|defense response to Gram-…	cytoplasm|cell cortex|apical part of cell|apical cortex	cytoskeletal adaptor activity	1
l(1)G0232	X	protein dephosphorylation|phagocytosis, engulfment|neurogenesis		protein tyrosine phosphatase activity|non-membrane spanning protein tyrosine phosphatase activity	1
luna	2R		nucleus	DNA binding|zinc ion binding|sequence-specific DNA binding	1
mag	3L	lipid metabolic process|cholesterol homeostasis|triglyceride homeostasis	cytoplasmic vesicle	sterol esterase activity|triglyceride lipase activity	1
nAcRalpha-96Aa	3R	ion transport	integral to plasma membrane|acetylcholine-gated channel complex|integral to membrane|postsynaptic membrane		1
pgant4	2L			polypeptide N-acetylgalactosaminyltransferase activity	1
pros	3R	cell fate specification|eye photoreceptor cell differentiation|phagocytosis, engulfment|nervous system development|ganglion mother cell fate determination|negative regulation of neuroblast proliferation|synapse assembly|central nervous system development|ventral cord development|brain development|peripheral nervous system development|sensory organ development|R7 cell fate commitment|courtship beh…	nucleus|microtubule associated complex|cell cortex|basal part of cell|apical cortex|basal cortex	RNA polymerase II core promoter proximal region sequence-specific DNA binding transcription factor activity involved in negative regulation of transcription|DNA binding	1
puc	3R	inactivation of MAPK activity|establishment of planar polarity|protein dephosphorylation|response to oxidative stress|actin filament organization|JNK cascade|border follicle cell migration|dorsal closure|suture of dorsal opening|peripheral nervous system development|imaginal disc eversion|determination of adult lifespan|chitin-based embryonic cuticle biosynthetic process|epidermis development|reg…	endoplasmic reticulum|Golgi apparatus	phosphoprotein phosphatase activity|protein tyrosine phosphatase activity|protein tyrosine/serine/threonine phosphatase activity|JUN kinase phosphatase activity|MAP kinase tyrosine/serine/threonine phosphatase activity	1
scb	2R	pericardium morphogenesis|phagocytosis, engulfment|cell adhesion|heterophilic cell-cell adhesion|cell-matrix adhesion|dorsal closure|open tracheal system development|salivary gland development|midgut development|larval heart development|learning or memory|memory|short-term memory|olfactory learning|calcium-dependent cell-cell adhesion|calcium-dependent cell-matrix adhesion|cell migration|dorsal t…	integrin complex|integral to membrane	laminin receptor activity|integrin binding|structural molecule activity|protein heterodimerization activity|cell adhesion molecule binding	1
sgg	X	epithelial cell morphogenesis|protein phosphorylation|spindle organization|female meiosis|blastoderm segmentation|segment polarity determination|sensory organ development|imaginal disc-derived wing morphogenesis|rhythmic behavior|olfactory learning|chaeta morphogenesis|entrainment of circadian clock|regulation of proteolysis|ovarian follicle cell development|positive regulation of proteasomal ubi…	nucleus|nucleoplasm|cytoplasm|centrosome|female germline ring canal|fusome|mitotic spindle	ATP binding|kinase activity	1
trbl	3L	protein phosphorylation|gastrulation|ventral furrow formation|negative regulation of mitosis		ATP binding	1
yuri	2L	sperm individualization|microtubule basal body organization	cytoplasm|investment cone		1
Appl	X	nervous system development|peripheral nervous system development|long-term memory|response to axon injury|neuron projection morphogenesis|synapse organization|negative regulation of neuron death	extracellular region	heparin binding|transition metal ion binding	1
CG12836	2R				1
CG13116	2L				1
CG14445	X				1
CG15745	X				1
CG16965	2L	carbohydrate metabolic process		alpha,alpha-trehalase activity	1
CG2065	2R	metabolic process		oxidoreductase activity	1
CG32373	3L	synaptic target recognition		calcium ion binding	1
CG3568	X				1
CG4267	2L			lipase activity	1
Fim	X	female meiosis chromosome segregation		actin binding|calcium ion binding	1
Hr38	2L	phagocytosis, engulfment|epidermis development|cuticle development|steroid hormone mediated signaling pathway|regulation of adult chitin-containing cuticle pigmentation|retinoic acid receptor signaling pathway	nucleus	RNA polymerase II regulatory region sequence-specific DNA binding|steroid hormone receptor activity|retinoic acid receptor activity|ligand-activated sequence-specific DNA binding RNA polymerase II transcription factor activity|zinc ion binding	1
Octbeta3R	3R	G-protein coupled receptor signaling pathway	integral to membrane	octopamine receptor activity|G-protein coupled amine receptor activity	1
Prx2540-1	2R	hydrogen peroxide catabolic process|oxidation-reduction process	cytosol	antioxidant activity	1
Rgk1	2R	GTP catabolic process|small GTPase mediated signal transduction	membrane	GTPase activity|GTP binding	1
Sh	X	regulation of action potential|learning or memory|courtship behavior|flight behavior|proboscis extension reflex|larval locomotory behavior|detection of visible light|sleep|regulation of circadian sleep/wake cycle, sleep|mating behavior, sex discrimination|behavioral response to ether|sensory perception of taste|protein homooligomerization|transmembrane transport|regulation of synaptic activity	voltage-gated potassium channel complex|integral to membrane	voltage-gated potassium channel activity|delayed rectifier potassium channel activity|voltage-gated cation channel activity	1
Top1	X	instar larval development|DNA topological change|chromatin remodeling|protein phosphorylation|chromosome segregation|multicellular organismal development|cell proliferation	nucleus|DNA-directed RNA polymerase II, core complex|polytene chromosome|polytene chromosome puff|nuclear euchromatin|nucleolus|cytoplasm|microtubule associated complex|replication fork protection complex	DNA topoisomerase type I activity|DNA topoisomerase type II (ATP-hydrolyzing) activity	1
cnc	3R	response to oxidative stress|regulation of pole plasm oskar mRNA localization|blastoderm segmentation|determination of adult lifespan|regulation of bicoid mRNA localization|bicoid mRNA localization|pole plasm oskar mRNA localization|head development|pharynx development	nucleus	sequence-specific DNA binding|protein heterodimerization activity	1
cpo	3R	synaptic transmission|peripheral nervous system development|dormancy process|regulation of hemocyte proliferation|olfactory behavior	nucleus	nucleotide binding|nucleic acid binding|mRNA binding	1
gfA	X	ion transport|synaptic transmission|jump response|visual behavior|regulation of excitatory postsynaptic membrane potential	acetylcholine-gated channel complex|integral to membrane|dendrite|dendritic spine|postsynaptic membrane		1
hec	X	G-protein coupled receptor signaling pathway	integral to membrane	calcitonin receptor activity|neuropeptide receptor activity	1
mamo	X	female meiosis|sperm chromatin decondensation	nucleus|cytoplasm	nucleic acid binding|zinc ion binding	1
mfas	3R	multicellular organism reproduction|negative regulation of hemocyte proliferation	extracellular space	cell adhesion molecule binding	1
mrj	2R			unfolded protein binding	1
nAcRalpha-30D	2L	ion transport|response to insecticide|muscle cell homeostasis	acetylcholine-gated channel complex|integral to membrane|postsynaptic membrane		1
norpA	X	detection of chemical stimulus involved in sensory perception of bitter taste|mucosal immune response|phospholipid metabolic process|diacylglycerol biosynthetic process|phototransduction|sensory perception of smell|adult locomotory behavior|light-induced release of internally sequestered calcium ion|phospholipid biosynthetic process|entrainment of circadian clock|deactivation of rhodopsin mediate…	inaD signaling complex|rhabdomere	phosphatidylinositol phospholipase C activity|GTPase activator activity|calcium ion binding	1
ru	3L	compound eye morphogenesis|heart process|proteolysis|epidermal growth factor receptor signaling pathway|epithelial cell migration, open tracheal system|leg disc proximal/distal pattern formation|positive regulation of protein secretion	endoplasmic reticulum|integral to plasma membrane|integral to membrane|apical part of cell	serine-type endopeptidase activity|serine-type peptidase activity	1
Cpr62Bb	3L			structural constituent of chitin-based cuticle	1
CG11893	3R	chaeta development|wing disc development		transferase activity, transferring phosphorus-containing groups	1
CG12896	2R	mesoderm development|oxidation-reduction process		antioxidant activity|peroxiredoxin activity	1
CG15553	3R	transmembrane transport	integral to membrane		1
CG42715	2R				1
CG42821	3R				1
CG9733	3R	proteolysis		serine-type endopeptidase activity	1
CR43838	X				1
CR44656	X				1
CheA87a	3R	sensory perception of chemical stimulus	extracellular region		1
Mdr49	2R	response to hypoxia|drug transmembrane transport|germ cell migration|drug transport|response to methotrexate|transmembrane transport	integral to plasma membrane|integral to membrane	ATP binding|ATPase activity, coupled|ATPase activity, coupled to transmembrane movement of substances	1
Obp83a	3R	sensory perception of chemical stimulus	extracellular region	odorant binding|pheromone binding|phenylalkylamine binding	1
Sxl	X	alternative mRNA splicing, via spliceosome|smoothened signaling pathway|germ cell development|imaginal disc growth|sex determination|sex determination, primary response to X:A ratio|sex differentiation|dosage compensation|oocyte differentiation|somatic sex determination|female somatic sex determination|female sex determination	cytoplasm|protein complex	nucleotide binding|translation repressor activity, nucleic acid binding|mRNA binding|mRNA 3'-UTR binding|growth factor activity|poly-pyrimidine tract binding|poly(U) RNA binding|mRNA 5'-UTR binding	1
TwdlG	3R	body morphogenesis|chitin-based cuticle development	proteinaceous extracellular matrix	structural constituent of chitin-based cuticle	1
a10	3L	sensory perception of chemical stimulus	extracellular region	odorant binding|pheromone binding	1
a5	2L			phosphatidylethanolamine binding	1
c-cup	2L	male meiosis		heme binding	1
kz	X	neurogenesis	nucleus	nucleic acid binding|helicase activity|ATP binding|ATP-dependent helicase activity	1
CG3625	2L		integral to membrane		0
twin	3R	nuclear-transcribed mRNA catabolic process, deadenylation-dependent decay|nuclear-transcribed mRNA poly(A) tail shortening	cytoplasm|CCR4-NOT complex		0
CG43340	2R	imaginal disc-derived wing morphogenesis			0
Tret1-1	2R	trehalose transport|transmembrane transport	membrane|integral to membrane		0
capu	2L	actin filament organization|chorion-containing eggshell formation|actin filament-based process|actin nucleation|pole plasm oskar mRNA localization	cytoplasm|cell cortex|actin cytoskeleton	actin binding|microtubule binding	0
aralar1	3R	mitochondrial transport|wound healing|transmembrane transport	mitochondrial envelope|mitochondrial inner membrane|lipid particle|integral to membrane	calcium ion binding	0
Hnf4	2L	endoderm development|mesoderm development|lipid biosynthetic process|lipid oxidation|steroid hormone mediated signaling pathway	nucleus	steroid hormone receptor activity|ligand-activated sequence-specific DNA binding RNA polymerase II transcription factor activity|zinc ion binding|sequence-specific DNA binding	0
CAP	2R	sensory perception of sound|muscle attachment|sensory perception of mechanical stimulus		vinculin binding	0
betaTub56D	2R	GTP catabolic process|microtubule-based process|muscle attachment|protein polymerization|centrosome duplication	microtubule|tubulin complex	GTPase activity|structural constituent of cytoskeleton|GTP binding	0
CG4495	2L			calcium ion binding	0
dally	3L	transforming growth factor beta receptor signaling pathway|nervous system development|wing disc morphogenesis|imaginal disc-derived wing morphogenesis|imaginal disc-derived leg morphogenesis|sensory organ boundary specification|decapentaplegic signaling pathway|meiotic G2/MI transition|chaeta morphogenesis|imaginal disc-derived wing vein morphogenesis|chaeta development|regulation of BMP signalin…	extracellular region|proteinaceous extracellular matrix|membrane	heparan sulfate proteoglycan binding	0
Cul-5	3R	ubiquitin-dependent protein catabolic process|germarium-derived egg chamber formation|growth of a germarium-derived egg chamber|neuromuscular junction development|negative regulation of cell proliferation|regulation of synaptic growth at neuromuscular junction|sensory organ precursor cell fate determination	cullin-RING ubiquitin ligase complex	ubiquitin protein ligase binding	0
Myo95E	3R		myosin complex	motor activity|ATP binding|ATPase activity, coupled	0
Pde6	3R	negative regulation of nucleobase-containing compound transport|cGMP metabolic process	apical plasma membrane	3',5'-cyclic-nucleotide phosphodiesterase activity	0
CG1695	X	regulation of Rab GTPase activity	intracellular	Rab GTPase activator activity	0
CG3744	3R	proteolysis	membrane	serine-type peptidase activity|dipeptidyl-peptidase activity	0
Teh2	3L	regulation of sodium ion transport	integral to membrane	sodium channel regulator activity	0
CG42342	3R				0
Aplip1	3L	JNK cascade|axon transport of mitochondrion|regulation of JNK cascade|anterograde synaptic vesicle transport|retrograde synaptic vesicle transport|neuron projection morphogenesis	cytoplasm	JUN kinase binding|kinesin binding|protein kinase binding	0
Jupiter	3R	positive regulation of microtubule polymerization	nucleus|cytosol|microtubule associated complex|microtubule cytoskeleton	nucleic acid binding|structural constituent of cytoskeleton|microtubule binding|zinc ion binding	0
CG32425	3L				0
AnxB11	X	cell adhesion		actin binding|calcium ion binding|calcium-dependent phospholipid binding	0
CG13868	2R				0
spin	2R	lysosome organization|peripheral nervous system development|courtship behavior|endosome to lysosome transport|regulation of synaptic growth at neuromuscular junction|cellular response to starvation|larval central nervous system remodeling|locomotion|nurse cell apoptotic process|regulation of nurse cell apoptotic process|transmembrane transport|negative regulation of decapentaplegic signaling path…	integral to membrane|vesicle		0
CG3036	2L	phosphate ion transport|transmembrane transport	integral to membrane	sodium:phosphate symporter activity	0
CG42240	X				0
Tep4	2L	multicellular organism reproduction	extracellular space	endopeptidase inhibitor activity|peptidase inhibitor activity	0
cu	3R	nuclear-transcribed mRNA poly(A) tail shortening|response to light stimulus|locomotor rhythm	cytoplasm|lipid particle|CCR4-NOT complex		0
CG5835	3R				0
Pepck	2R	gluconeogenesis	mitochondrion	phosphoenolpyruvate carboxykinase (GTP) activity|GTP binding	0
baz	X	morphogenesis of a polarized epithelium|morphogenesis of an epithelium|cell-cell junction assembly|border follicle cell migration|ovarian follicle cell-cell adhesion|germ-band extension|synapse assembly|asymmetric protein localization|asymmetric cell division|photoreceptor cell morphogenesis|establishment or maintenance of polarity of embryonic epithelium|border follicle cell delamination|establi…	adherens junction|cell-cell adherens junction|spot adherens junction|zonula adherens|cell cortex|apical plasma membrane|apicolateral plasma membrane|subapical complex|apical junction complex|apical part of cell|apical cortex	phosphatidylinositol binding	0
CG5196	3R	Golgi organization	endoplasmic reticulum	zinc ion binding|protein-cysteine S-palmitoleyltransferase activity	0
CR43653	3R				0
Cyp4ac3	2L	oxidation-reduction process	membrane|intracellular membrane-bounded organelle	iron ion binding|oxidoreductase activity, acting on paired donors, with incorporation or reduction of molecular oxygen|heme binding	0
Spn88Eb	3R	negative regulation of endopeptidase activity|chaeta development|regulation of proteolysis|negative regulation of proteolysis	extracellular space	serine-type endopeptidase inhibitor activity	0
CG5955	3L	cellular metabolic process		UDP-glucose 4-epimerase activity|coenzyme binding	0
CG13305	3L				0
CG2016	3R		extracellular space		0
IM1	2R		extracellular region		0
nord	2R	learning or memory|olfactory learning			0
w	X	eye pigment biosynthetic process|ommochrome biosynthetic process|eye pigment precursor transport|memory|cellular biogenic amine biosynthetic process|eye pigment metabolic process|compound eye pigmentation|cGMP transport	integral to plasma membrane|cytoplasmic vesicle	eye pigment precursor transporter activity|ATP binding|ATPase activity, coupled to transmembrane movement of substances	0
ALiX	3R	actin filament polymerization|positive regulation of JNK cascade			0
CG1146	3L				0
CG1572	X	positive regulation of hemocyte proliferation	membrane		0
CG15861	2R				0
CG17121	3R	metabolic process		oxidoreductase activity, acting on the CH-OH group of donors, NAD or NADP as acceptor	0
CG2681	X	ubiquitin-dependent protein catabolic process|multicellular organismal development|protein ubiquitination	nucleus	zinc ion binding	0
CG31694	2L	positive regulation of JAK-STAT cascade			0
CG42708	2R	glutamine metabolic process|imaginal disc-derived wing morphogenesis	mitochondrion	glutaminase activity	0
CG4733	3R	lateral inhibition		calcium ion binding|protein phosphatase type 2A regulator activity	0
CG5792	2L		microtubule associated complex		0
CG9626	3R				0
Dgp-1	2R			GTPase activity|GTP binding	0
Gfat2	3R		cytoplasm	glutamine-fructose-6-phosphate transaminase (isomerizing) activity	0
Idgf1	2L	carbohydrate metabolic process|chitin catabolic process|imaginal disc development	extracellular region	chitinase activity|imaginal disc growth factor receptor binding	0
Mppe	2R	protein dephosphorylation	Golgi apparatus		0
Nep4	3R	proteolysis	integral to membrane	metalloendopeptidase activity	0
Skp2	3R	mitotic cell cycle|ubiquitin-dependent protein catabolic process|endomitotic cell cycle	SCF ubiquitin ligase complex		0
Tina-1	2R			structural constituent of muscle	0
b6	X			neuronal pentraxin receptor activity	0
cindr	3R	compound eye morphogenesis|actin filament organization|border follicle cell migration|intercellular bridge organization|lateral inhibition|positive regulation of receptor-mediated endocytosis	midbody|cleavage furrow|intercellular bridge	SH3/SH2 adaptor activity|SH3 domain binding	0
l(1)G0222	X	neurogenesis	cytoplasm|endoplasmic reticulum		0
moody	X	G-protein coupled receptor signaling pathway|ventral cord development|septate junction assembly|cortical actin cytoskeleton organization|behavioral response to nicotine|behavioral response to cocaine|behavioral response to ethanol|establishment of glial blood-brain barrier	pleated septate junction|integral to membrane	melatonin receptor activity	0
mthl10	3L	response to stress|G-protein coupled receptor signaling pathway|determination of adult lifespan	integral to membrane		0
ptc	2R	Bolwig's organ morphogenesis|proteolysis|smoothened signaling pathway|regulation of mitotic cell cycle|blastoderm segmentation|peripheral nervous system development|eye-antennal disc morphogenesis|imaginal disc-derived wing morphogenesis|gonad development|embryonic pattern specification|anterior/posterior pattern specification|dephosphorylation|ovarian follicle cell development|determination of g…	cytoplasm|integral to plasma membrane|integral to membrane|endocytic vesicle|fusome|perinuclear region of cytoplasm	hedgehog receptor activity|lipoprotein particle receptor activity	0
sima	3R	negative regulation of cell growth|cellular response to insulin stimulus|trachea development|cellular response to hypoxia	nucleus|cytoplasm	protein dimerization activity	0
CG10420	3R	SRP-dependent cotranslational protein targeting to membrane, translocation	endoplasmic reticulum		0
CG11537	3L	transmembrane transport	integral to membrane	carbohydrate transmembrane transporter activity	0
CG11658	3L				0
CG12994	X				0
CG1347	3R				0
CG1399	2R	cilium assembly		myosin I binding	0
CG1882	2R		lipid particle		0
CG31683	2L	lipid metabolic process		phospholipase activity|O-acyltransferase activity	0
CG42669	3L				0
Fem-1	2R				0
HLH106	3L	phagocytosis, engulfment|regulation of fatty acid biosynthetic process|fatty acid homeostasis	nucleus|endoplasmic reticulum membrane|membrane|nuclear membrane	RNA polymerase II core promoter proximal region sequence-specific DNA binding transcription factor activity involved in positive regulation of transcription|protein dimerization activity	0
Idgf3	2L	carbohydrate metabolic process|chitin catabolic process|imaginal disc development	extracellular region	chitinase activity|imaginal disc growth factor receptor binding	0
NUCB1	3L	multicellular organism reproduction|defense response to Gram-negative bacterium	extracellular space|Golgi apparatus	DNA binding|calcium ion binding	0
Reg-5	2R				0
Shab	3L	regulation of action potential|synaptic transmission|regulation of heart contraction|larval locomotory behavior|neuron projection morphogenesis|protein homooligomerization|transmembrane transport|regulation of synaptic activity	voltage-gated potassium channel complex|integral to membrane	voltage-gated potassium channel activity|delayed rectifier potassium channel activity	0
Smg6	3R	nuclear-transcribed mRNA catabolic process, nonsense-mediated decay|neuromuscular synaptic transmission|RNA interference|gene silencing by miRNA|regulation of RNA stability|synapse organization		ribonuclease activity	0
Socs36E	2L	JAK-STAT cascade|haltere development|long-term memory|imaginal disc-derived wing vein morphogenesis|germ-line stem cell maintenance|negative regulation of epidermal growth factor receptor signaling pathway|negative regulation of R7 cell differentiation|negative regulation of sevenless signaling pathway|regulation of JAK-STAT cascade|negative regulation of JAK-STAT cascade|compound eye pigmentatio…			0
Sp212	3R	proteolysis		serine-type endopeptidase activity	0
Tsp42Eg	2R		integral to membrane		0
Tsp42Ek	2R		integral to membrane		0
alc	2R	maintenance of apical/basal cell polarity|neuron homeostasis		AMP-activated protein kinase activity	0
emc	3L	startle response|inter-male aggressive behavior|spermatid development|dorsal closure|nervous system development|peripheral nervous system development|sensory organ development|progression of morphogenetic furrow involved in compound eye morphogenesis|imaginal disc-derived wing morphogenesis|midgut development|sex determination|sex determination, primary response to X:A ratio|head involution|cell …	nucleus|cytoplasm	protein binding transcription factor activity|transcription corepressor activity|protein heterodimerization activity	0
hoe2	2L	transmembrane transport	membrane|integral to membrane		0
prom	2R	rhabdomere development	integral to membrane		0
pyr	2R	hindgut morphogenesis|mesoderm development|mesoderm migration involved in gastrulation|larval visceral muscle development|larval somatic muscle development|fibroblast growth factor receptor signaling pathway|cardioblast differentiation|myoblast migration|positive regulation of glial cell proliferation		growth factor activity	0
CG1637	X			acid phosphatase activity|metal ion binding	0
CG16739	2R				0
Bet1	3L	neurogenesis			0
CG10077	3L		microtubule associated complex	nucleic acid binding|RNA helicase activity|ATP binding|ATP-dependent helicase activity	0
CG10151	2R				0
CG11592	2L	lateral inhibition			0
CG14937	2L				0
CG15100	2R	methionyl-tRNA aminoacylation|neurogenesis	cytoplasm|microtubule associated complex	methionine-tRNA ligase activity|ATP binding	0
CG17982	X				0
CG2680	X	metabolic process		4-nitrophenylphosphatase activity	0
CG44325	X				0
CG7987	3R			nucleic acid binding|zinc ion binding	0
Dh44	3R	neuropeptide signaling pathway|body fluid secretion	extracellular region	hormone activity|neuropeptide hormone activity|diuretic hormone activity	0
MICAL-like	3L			actin binding|zinc ion binding	0
Pi3K92E	3R	larval development|instar larval development|response to oxidative stress|germ-band shortening|larval salivary gland morphogenesis|insulin receptor signaling pathway|regulation of cell size|phosphorylation|positive regulation of cell growth|larval feeding behavior|regulation of multicellular organism growth|negative regulation of epidermal growth factor receptor signaling pathway|regulation of ce…		lipid kinase activity|SH3 domain binding|phosphatidylinositol 3-kinase activity|1-phosphatidylinositol-4-phosphate 3-kinase activity|phosphatidylinositol-4,5-bisphosphate 3-kinase activity	0
RhoGAP68F	3L	ventral furrow formation|imaginal disc-derived leg morphogenesis	intracellular	Rho GTPase activator activity	0
SIFR	3R	G-protein coupled receptor signaling pathway|determination of adult lifespan	integral to membrane	neuropeptide Y receptor activity|olfactory receptor activity|neuropeptide receptor activity|G-protein coupled peptide receptor activity	0
Spn27A	2L	Toll signaling pathway|dorsal/ventral axis specification|negative regulation of endopeptidase activity|melanization defense response|negative regulation of melanization defense response|melanotic encapsulation of foreign target|negative regulation of proteolysis|behavioral response to ethanol	extracellular region	enzyme inhibitor activity|serine-type endopeptidase inhibitor activity	0
Swim	2R	proteolysis|immune response|positive regulation of Wnt receptor signaling pathway by establishment of Wnt protein localization to extracellular region	extracellular space|chorion	cysteine-type endopeptidase activity|scavenger receptor activity|Wnt-protein binding|polysaccharide binding	0
dome	X	compound eye morphogenesis|morphogenesis of an epithelium|protein dephosphorylation|immune response|JAK-STAT cascade|border follicle cell migration|blastoderm segmentation|open tracheal system development|hindgut morphogenesis|long-term memory|positive regulation of cell proliferation|locomotor rhythm	apical plasma membrane|apicolateral plasma membrane	protein tyrosine phosphatase activity|protein heterodimerization activity	0
kermit	2R	determination of adult lifespan|locomotion involved in locomotory behavior			0
lid	2L	chromatin organization|histone H3-K4 demethylation|histone H3-K9 acetylation|locomotor rhythm|oxidation-reduction process	nucleus|Sin3-type complex	DNA binding|zinc ion binding|histone demethylase activity (H3-K4 specific)|histone demethylase activity (H3-trimethyl-K4 specific)|histone acetyltransferase activity (H3-K9 specific)	0
pUf68	3L	alternative mRNA splicing, via spliceosome|regulation of alternative mRNA splicing, via spliceosome|regulation of cell growth|mRNA splice site selection|cystoblast division|neurogenesis	nucleus|protein complex|precatalytic spliceosome|catalytic step 2 spliceosome	nucleotide binding|mRNA binding|poly(U) RNA binding	0
spi	2L	G2/M transition of mitotic cell cycle|heart process|epidermal growth factor receptor signaling pathway|border follicle cell migration|stomatogastric nervous system development|peripheral nervous system development|open tracheal system development|salivary gland boundary specification|oenocyte development|imaginal disc-derived wing morphogenesis|positive regulation of cell proliferation|second mit…	extracellular region|endoplasmic reticulum|Golgi apparatus|integral to membrane	gurken receptor binding	0
SNF4Agamma	3R	protein phosphorylation|lipid metabolic process|cellular response to starvation|sequestering of triglyceride|behavioral response to starvation|cholesterol homeostasis|positive regulation of cell cycle|regulation of response to DNA damage stimulus	nucleus|cytoplasm	AMP-activated protein kinase activity	0
Aats-asp	2R	aspartyl-tRNA aminoacylation|neurogenesis	cytoplasm|microtubule associated complex	nucleic acid binding|aspartate-tRNA ligase activity|ATP binding	0
Arc2	2R				0
CG12814	3R				0
CG14022	2L			acylphosphatase activity	0
CG14655	3R			nucleic acid binding|zinc ion binding	0
CG17278	3R				0
CG30497	2R				0
CG3165	2L			nucleic acid binding	0
CG32369	3L	proteolysis		zinc ion binding	0
CG32702	X			calcium ion binding	0
CG32755	X	proteolysis		serine-type endopeptidase activity	0
CG34256	3L				0
CG34265	3L				0
CG43674	3R			DNA binding|zinc ion binding	0
CG5346	3R	oxidation-reduction process			0
CG5498	3L				0
CG7337	2L				0
CG8046	2R	glycerol-3-phosphate metabolic process|transmembrane transport|oxidation-reduction process	glycerol-3-phosphate dehydrogenase complex|integral to membrane	glycerol-3-phosphate dehydrogenase activity	0
CG8678	2L	autophagic vacuole assembly	autophagic vacuole membrane|cytoplasm|cytosol|pre-autophagosomal structure membrane	phosphatidylinositol-3-phosphate binding|phosphatidylinositol-3,5-bisphosphate binding	0
CG8736	2R				0
CG8965	2L				0
CG9425	3L			nucleotide binding|nucleic acid binding|zinc ion binding|nucleoside-triphosphatase activity	0
CG9934	2L	ubiquitin-dependent protein catabolic process|protein ubiquitination	ubiquitin ligase complex	ubiquitin-ubiquitin ligase activity	0
DJ-1alpha	2R	response to oxidative stress			0
Drat	2R	response to hypoxia|oxidation-reduction process|cellular response to ethanol		zinc ion binding|oxidoreductase activity	0
Eip74EF	3L	cell death|salivary gland cell autophagic cell death|regulation of development, heterochronic	nucleus	RNA polymerase II core promoter proximal region sequence-specific DNA binding transcription factor activity involved in positive regulation of transcription|sequence-specific DNA binding	0
Ero1L	3L	chaperone mediated protein folding requiring cofactor|oxidation-reduction process	endoplasmic reticulum|endoplasmic reticulum membrane	oxidoreductase activity|oxidoreductase activity, acting on a sulfur group of donors, disulfide as acceptor|flavin adenine dinucleotide binding	0
Hey	2R	negative regulation of Notch signaling pathway	nucleus	DNA binding|protein dimerization activity	0
Imp	X	spermatogenesis|nervous system development|synaptic growth at neuromuscular junction	precatalytic spliceosome|catalytic step 2 spliceosome	nucleotide binding|mRNA binding	0
Ipk2	2L	inositol phosphate biosynthetic process|positive regulation of JAK-STAT cascade	nucleoplasm	inositol-1,4,5-trisphosphate 6-kinase activity|inositol-1,4,5-trisphosphate 3-kinase activity|inositol tetrakisphosphate 5-kinase activity	0
LpR2	3R	neuron projection morphogenesis		calcium ion binding	0
Lpin	2R	imaginal disc-derived wing vein specification|regulation of cellular ketone metabolic process|triglyceride biosynthetic process|negative regulation of BMP signaling pathway|response to starvation|lipid homeostasis	nucleus|cytoplasm|female germline ring canal inner rim	transcription coactivator activity	0
Nc	3L	embryonic development via the syncytial blastoderm|proteolysis|activation of cysteine-type endopeptidase activity involved in apoptotic process|sperm individualization|central nervous system development|sensory organ development|hemocyte development|head involution|negative regulation of cell proliferation|determination of adult lifespan|developmental programmed cell death|regulation of cell deat…	cytoplasm|mitochondrion	cysteine-type endopeptidase activity|protein homodimerization activity	0
PGRP-LF	3L	determination of adult lifespan|negative regulation of JNK cascade|peptidoglycan recognition protein signaling pathway	integral to plasma membrane|external side of cell outer membrane	zinc ion binding|N-acetylmuramoyl-L-alanine amidase activity|peptidoglycan binding	0
Pde9	X	cyclic nucleotide metabolic process|neurogenesis		3',5'-cyclic-nucleotide phosphodiesterase activity	0
QC	3L	proteolysis|peptidyl-pyroglutamic acid biosynthetic process, using glutaminyl-peptide cyclotransferase	extracellular region	peptidase activity|glutaminyl-peptide cyclotransferase activity	0
Rcd5	3L	mitotic G2 DNA damage checkpoint|centriole replication	nucleus|nucleolus		0
Rdl	3L	ion transport|response to mechanical stimulus|sleep|regulation of circadian sleep/wake cycle|response to cyclodiene|negative regulation of synaptic transmission|regulation of olfactory learning	integral to membrane|axon|dendrite|postsynaptic membrane	GABA-A receptor activity|extracellular ligand-gated ion channel activity	0
Smr	X	phagocytosis, engulfment|regulation of mitotic cell cycle|imaginal disc-derived wing morphogenesis|negative regulation of Notch signaling pathway	polytene chromosome|transcriptional repressor complex	DNA binding|chromatin binding|transcription corepressor activity	0
Spn28Dc	2L	negative regulation of endopeptidase activity|regulation of proteolysis|negative regulation of melanization defense response|negative regulation of proteolysis	extracellular space	serine-type endopeptidase inhibitor activity	0
Sras	3L	proteolysis	membrane|integral to endoplasmic reticulum membrane	metalloendopeptidase activity	0
Tak1	X	protein phosphorylation|immune response|positive regulation of antibacterial peptide biosynthetic process|I-kappaB kinase/NF-kappaB cascade|JNK cascade|activation of JNKK activity|dorsal closure|ommatidial rotation|positive regulation of JNK cascade|notum morphogenesis|defense response to Gram-negative bacterium|defense response to virus|cellular response to lipopolysaccharide		JUN kinase kinase kinase activity|ATP binding	0
Ten-a	X	cell adhesion|cell-matrix adhesion|synaptic target recognition|synaptic target attraction|synaptic growth at neuromuscular junction	extracellular region|proteinaceous extracellular matrix|neuromuscular junction|presynaptic membrane		0
cact	2L	phagocytosis, engulfment|immune response|positive regulation of antifungal peptide biosynthetic process|nervous system development|Toll signaling pathway|dorsal/ventral axis specification|hemopoiesis|negative regulation of protein import into nucleus|cytoplasmic sequestering of transcription factor|dorsal appendage formation	cytoplasm|neuromuscular junction	transcription factor binding	0
csw	X	mitotic cell cycle|protein dephosphorylation|epidermal growth factor receptor signaling pathway|terminal region determination|ventral midline development|open tracheal system development|epithelial cell migration, open tracheal system|primary branching, open tracheal system|imaginal disc development|R7 cell fate commitment|mesoderm development|dorsal/ventral axis specification, ovarian follicular…	cytoplasm	protein tyrosine phosphatase activity|non-membrane spanning protein tyrosine phosphatase activity|receptor signaling protein tyrosine phosphatase activity	0
cv-c	3R	epidermal growth factor receptor signaling pathway|neuromuscular synaptic transmission|dorsal closure|open tracheal system development|epithelial cell migration, open tracheal system|Malpighian tubule morphogenesis|midgut development|head involution|imaginal disc-derived wing vein morphogenesis|maintenance of epithelial integrity, open tracheal system|spiracle morphogenesis, open tracheal system|…	intracellular	GTPase activator activity|Rho GTPase activator activity	0
dnc	X	conditioned taste aversion|synaptic transmission|learning or memory|learning|memory|short-term memory|mating behavior|courtship behavior|associative learning|olfactory learning|cyclic nucleotide metabolic process|cAMP-mediated signaling|locomotor rhythm|lateral inhibition|nonassociative learning|behavioral response to ethanol		3',5'-cyclic-nucleotide phosphodiesterase activity|3',5'-cyclic-AMP phosphodiesterase activity	0
eIF-4B	2RHet	cell proliferation|positive regulation of JAK-STAT cascade	cytosol	nucleotide binding|mRNA binding	0
edl	2R	sensory organ development|embryonic pattern specification|regulation of epidermal growth factor receptor signaling pathway|regulation of phosphorylation|regulation of Ras protein signal transduction|nuclear export	nucleus	RNA polymerase II transcription factor binding transcription factor activity involved in negative regulation of transcription|sequence-specific DNA binding	0
egh	X	germ cell development|germarium-derived egg chamber formation|border follicle cell migration|ovarian follicle cell-cell adhesion|morphogenesis of follicular epithelium|ovarian follicle cell development|oocyte localization involved in germarium-derived egg chamber formation|dsRNA transport|maintenance of polarity of follicular epithelium|cell fate commitment|negative regulation of female receptivi…	integral to plasma membrane	beta-1,4-mannosyltransferase activity	0
egr	2R	induction of apoptosis|immune response|JNK cascade|melanization defense response|asymmetric protein localization involved in cell fate determination|apical protein localization|defense response to Gram-negative bacterium|neuron homeostasis|negative regulation of neuromuscular synaptic transmission	membrane	tumor necrosis factor receptor binding	0
haf	2L	motor neuron axon guidance			0
hep	X	MAPK cascade|establishment of planar polarity|protein phosphorylation|JNK cascade|border follicle cell migration|dorsal closure|dorsal closure, spreading of leading edge cells|imaginal disc eversion|determination of adult lifespan|lamellipodium assembly|chorion-containing eggshell pattern formation|ovarian follicle cell development|carbohydrate homeostasis|basement membrane disassembly|melanizati…	axon	receptor signaling protein serine/threonine kinase activity|MAP kinase kinase activity|ATP binding|JUN kinase kinase activity	0
jim	3L	regulation of chromatin silencing	nucleus	nucleic acid binding|zinc ion binding	0
l(1)G0469	X				0
loco	3R	response to oxidative stress|cytoplasmic transport, nurse cell to oocyte|ventral cord development|dorsal/ventral axis specification, ovarian follicular epithelium|asymmetric protein localization|regulation of G-protein coupled receptor protein signaling pathway|septate junction assembly|cortical actin cytoskeleton organization|termination of G-protein coupled receptor signaling pathway|response t…	cytoplasm|apical cortex	G-protein alpha-subunit binding|receptor signaling protein activity|GTPase activator activity	0
mmd	X	membrane protein ectodomain proteolysis	integral to membrane	metalloendopeptidase activity|zinc ion binding	0
mus210	2R		nucleus	damaged DNA binding	0
par-1	2R	microtubule cytoskeleton organization|establishment of imaginal disc-derived wing hair orientation|protein phosphorylation|actin filament organization|border follicle cell migration|regulation of pole plasm oskar mRNA localization|axis specification|anterior/posterior axis specification|oocyte differentiation|ovarian follicle cell development|border follicle cell delamination|maintenance of prote…	cell cortex|basolateral plasma membrane|neuromuscular junction|fusome|germline ring canal|type I terminal bouton	ATP binding|tau-protein kinase activity	0
ps	3R		nucleus	mRNA binding	0
pum	3R	nuclear-transcribed mRNA catabolic process, deadenylation-dependent decay|cell fate determination|mitosis|synaptic transmission|pole cell migration|germ cell development|long-term memory|head involution|regulation of synaptic growth at neuromuscular junction|anterior/posterior axis specification, embryo|cell migration|negative regulation of epidermal growth factor receptor signaling pathway|negat…	cytoplasm	translation repressor activity, nucleic acid binding|RNA binding|mRNA 3'-UTR binding	0
raw	2L	morphogenesis of an epithelium|germ-band shortening|dorsal closure|dorsal closure, elongation of leading edge cells|central nervous system development|peripheral nervous system development|salivary gland morphogenesis|hindgut morphogenesis|Malpighian tubule morphogenesis|protein localization|gonad development|salivary gland cell autophagic cell death|gonad morphogenesis|regulation of Malpighian t…			0
snRNA:7SK	3R				0
spen	2L	epidermal growth factor receptor signaling pathway|segment specification|peripheral nervous system development|imaginal disc-derived wing vein morphogenesis|wing disc pattern formation|maintenance of imaginal disc-derived wing hair orientation|establishment of thoracic bristle planar orientation	nucleus	nucleotide binding|nucleic acid binding	0
spz	3R	embryonic axis specification|immune response|positive regulation of antifungal peptide biosynthetic process|motor neuron axon guidance|Toll signaling pathway|regulation of Toll signaling pathway|dorsal/ventral axis specification|dorsal/ventral pattern formation|positive regulation of protein complex assembly|defense response to Gram-positive bacterium	extracellular region|protein complex	Toll binding|cytokine activity|growth factor activity|morphogen activity|protein homodimerization activity	0
spz3	2L	Toll signaling pathway	extracellular region	Toll binding	0
vir-1	2L	defense response to virus			0
Ih	2R	proboscis extension reflex|determination of adult lifespan|regulation of dopamine secretion|locomotor rhythm|positive regulation of circadian sleep/wake cycle, sleep|circadian sleep/wake cycle, sleep|transmembrane transport	membrane	intracellular cyclic nucleotide activated cation channel activity|voltage-gated ion channel activity|voltage-gated potassium channel activity	0
CG34417	X	mesoderm development	cytoskeleton|microtubule associated complex	actin binding|structural constituent of cytoskeleton	0
Slob	2L	protein phosphorylation|neuromuscular synaptic transmission|regulation of membrane potential|response to starvation|regulation of synaptic transmission	cytoplasm		0
slo	3R	male courtship behavior, veined wing generated song production|circadian behavior|potassium ion transmembrane transport	voltage-gated potassium channel complex|membrane|neuron projection|neuronal cell body	voltage-gated potassium channel activity|calcium-activated potassium channel activity	0
Act5C	X	inter-male aggressive behavior|phagocytosis, engulfment|cytoskeleton organization|sperm individualization|mushroom body development|maintenance of protein location in cell	lipid particle|microtubule associated complex|actin filament|Ino80 complex	structural constituent of cytoskeleton|ATP binding	0
Ank	4	cytoskeletal anchoring at plasma membrane	fusome|spectrosome	structural constituent of cytoskeleton|cytoskeletal protein binding	0
CG10960	3L	positive regulation of JAK-STAT cascade|transmembrane transport	integral to membrane		0
CG11266	2L	regulation of alternative mRNA splicing, via spliceosome	nucleus|spliceosomal complex|precatalytic spliceosome|catalytic step 2 spliceosome	nucleotide binding|RNA binding|mRNA binding	0
CG11317	3R	neurogenesis		zinc ion binding	0
CG12065	X	nucleoside metabolic process|lateral inhibition		catalytic activity	0
CG18812	2R				0
CG32694	X		lipid particle		0
CG6282	3L	lipid metabolic process	cytoplasm|integral to membrane	oxidoreductase activity, acting on the CH-CH group of donors	0
CG8334	3L	ubiquitin-dependent protein catabolic process		ubiquitin-specific protease activity|calcium ion binding	0
Ca-alpha1D	2L	calcium ion transport|muscle contraction|epithelial fluid transport|calcium ion transmembrane transport	voltage-gated calcium channel complex|basolateral plasma membrane|apical plasma membrane		0
Con	3L	cell adhesion|homophilic cell adhesion|axonal fasciculation|synaptic target attraction	neuromuscular junction|axonal growth cone		0
MESK2	2R	positive regulation of Ras protein signal transduction			0
Nrg	X	neuron cell-cell adhesion|epidermal growth factor receptor signaling pathway|female courtship behavior|mushroom body development|septate junction assembly|nerve maturation|melanotic encapsulation of foreign target|regulation of tube size, open tracheal system|central complex development|neuron projection morphogenesis|dendrite morphogenesis|synapse organization|establishment of glial blood-brain …	septate junction|pleated septate junction|lateral plasma membrane	calcium ion binding	0
Pino	2L	olfactory behavior|regulation of response to DNA damage stimulus			0
Trf4-1	X	sister chromatid cohesion|ncRNA polyadenylation involved in polyadenylation-dependent ncRNA catabolic process		polynucleotide adenylyltransferase activity	0
kcc	2R	amino acid transmembrane transport|mechanosensory behavior|response to mechanical stimulus	integral to membrane	potassium:chloride symporter activity	0
mbl	2R	regulation of alternative mRNA splicing, via spliceosome|compound eye photoreceptor cell differentiation|peripheral nervous system development|imaginal disc-derived wing morphogenesis|muscle organ development|somatic muscle development|rhabdomere development|muscle cell homeostasis	nucleus|cytoplasm|perinuclear region of cytoplasm	nucleic acid binding|DNA binding|zinc ion binding	0
psq	2R	imaginal disc-derived wing morphogenesis|anterior/posterior axis specification, embryo|embryonic pattern specification|gene silencing|regulation of chromatin silencing|olfactory behavior	nucleus|PcG protein complex	DNA binding|sequence-specific DNA binding	0
shep	3L	response to gravity		nucleotide binding|RNA binding|mRNA binding	0
tbce	2R	tubulin complex assembly|neuromuscular synaptic transmission|regulation of synaptic growth at neuromuscular junction|neurogenesis|microtubule polymerization	cytoplasm		0
tomosyn	X	neurotransmitter secretion|long-term memory|synaptic vesicle exocytosis|synaptic vesicle priming|neurogenesis|regulation of neuromuscular synaptic transmission	synaptic vesicle|integral to membrane|neuromuscular junction	syntaxin-1 binding	0
wts	3R	G1/S transition of mitotic cell cycle|protein phosphorylation|terminal branching, open tracheal system|imaginal disc growth|negative regulation of cell proliferation|response to ionizing radiation|regulation of cell proliferation|intrinsic apoptotic signaling pathway in response to DNA damage by p53 class mediator|R8 cell fate specification|regulation of imaginal disc growth|negative regulation o…		ATP binding	0
CG18135	3L	glycerol metabolic process|lipid metabolic process|multicellular organism reproduction	extracellular space	glycerophosphodiester phosphodiesterase activity|starch binding	0
CG32091	3L		integral to membrane	ATP binding|ATPase activity, coupled to transmembrane movement of substances	0
2mit	3R				0
4EHP	3R	inter-male aggressive behavior|imaginal disc-derived wing morphogenesis|neurogenesis	eukaryotic translation initiation factor 4F complex	RNA 7-methylguanosine cap binding|translation repressor activity|eukaryotic initiation factor 4G binding	0
A2bp1	3L	nervous system development|imaginal disc-derived wing vein specification	nucleus|cytoplasm	nucleotide binding|mRNA binding|transcription factor binding|transcription regulatory region DNA binding	0
AGO1	2R	mRNA catabolic process|segment polarity determination|synapse assembly|RNA interference|production of siRNA involved in RNA interference|targeting of mRNA for destruction involved in RNA interference|germarium-derived female germ-line cyst formation|gene silencing by miRNA|mRNA cleavage involved in gene silencing by miRNA|female germ-line stem cell maintenance	nucleus|cytoplasm|eukaryotic translation initiation factor 2 complex|RNA-induced silencing complex|ribonucleoprotein complex|perinuclear region of cytoplasm	enzyme binding|miRNA binding	0
Ace	3R	acetylcholine catabolic process in synaptic cleft|acetylcholine catabolic process|synaptic transmission|synaptic transmission, cholinergic|choline catabolic process|response to carbamate|response to organophosphorus	cytoplasm|membrane|synapse	acetylcholinesterase activity|cholinesterase activity|protein homodimerization activity	0
Ack	3L	protein phosphorylation|dorsal closure|peptidyl-tyrosine phosphorylation	cytoplasm	non-membrane spanning protein tyrosine kinase activity|ATP binding|SH2 domain binding	0
Act42A	2R	phagocytosis, engulfment|cytoskeleton organization	microtubule associated complex|actin filament	structural constituent of cytoskeleton|ATP binding	0
Adf1	2R	synapse assembly|learning or memory|memory|long-term memory|larval locomotory behavior|olfactory learning|locomotion|dendrite morphogenesis	nucleus	RNA polymerase II core promoter proximal region sequence-specific DNA binding transcription factor activity involved in positive regulation of transcription|DNA binding	0
Alk	2R	protein phosphorylation|transmembrane receptor protein tyrosine kinase signaling pathway|mesoderm development|visceral muscle development|regulation of growth|compound eye photoreceptor development|regulation of hemocyte differentiation|negative regulation of cell size|digestive tract development|positive regulation of ERK1 and ERK2 cascade|regulation of olfactory learning		transmembrane receptor protein tyrosine kinase activity|receptor signaling protein tyrosine kinase activity|ATP binding	0
Ank2	3L	microtubule cytoskeleton organization|cytoskeletal anchoring at plasma membrane|neuromuscular junction development|sensory perception of sound|neuron homeostasis|negative regulation of neuromuscular synaptic transmission	neuromuscular junction|presynaptic periactive zone|presynaptic membrane|terminal bouton	structural constituent of cytoskeleton|cytoskeletal protein binding	0
AnxB9	3R	regulation of multivesicular body size involved in endosome transport|endosome transport via multivesicular body sorting pathway|wing disc dorsal/ventral pattern formation|basolateral protein localization	cell cortex|endomembrane system	actin binding|calcium ion binding|phospholipid binding|calcium-dependent phospholipid binding|spectrin binding	0
Arf102F	4	protein ADP-ribosylation|small GTPase mediated signal transduction|neurotransmitter secretion|endosomal transport	intracellular	GTPase activity|NAD(P)+-protein-arginine ADP-ribosyltransferase activity|GTP binding	0
Arpc3A	3R	Arp2/3 complex-mediated actin nucleation	Arp2/3 protein complex	actin binding|structural constituent of cytoskeleton	0
Arpc4	2L	phagocytosis, engulfment|cell projection assembly|cortical actin cytoskeleton organization|Arp2/3 complex-mediated actin nucleation|wound healing	Arp2/3 protein complex	actin binding|structural constituent of cytoskeleton	0
Ast	3R	neuropeptide signaling pathway		hormone activity|neuropeptide hormone activity	0
Atg1	3L	regulation of cell growth|protein phosphorylation|axon cargo transport|regulation of autophagy|positive regulation of autophagy|negative regulation of TOR signaling cascade|larval midgut histolysis|nurse cell apoptotic process|protein autophosphorylation|regulation of synaptic transmission|synapse organization|synaptic growth at neuromuscular junction		ATP binding|kinase activity|kinesin binding	0
Atg18	3L	autophagic vacuole assembly|regulation of autophagy|larval midgut histolysis|regulation of defense response to virus	autophagic vacuole membrane|cytoplasm|cytosol|pre-autophagosomal structure membrane	phosphatidylinositol-3-phosphate binding|phosphatidylinositol-3,5-bisphosphate binding	0
Atx2	3R	phagocytosis, engulfment|oocyte differentiation|neurogenesis|chaeta development|regulation of actin filament polymerization|compound eye photoreceptor development|positive regulation of neuron death	cytoplasm		0
Bacc	2L	inter-male aggressive behavior|behavioral response to ethanol	nucleus|nucleoplasm		0
Bsg	2L	inter-male aggressive behavior|spermatid development|photoreceptor cell morphogenesis|cell-cell adhesion|endoplasmic reticulum localization|mitochondrion localization|nucleus localization	presynaptic active zone|presynaptic cytoskeletal matrix assembled at active zones		0
BtbVII	3L			DNA binding	0
Bzd	X			zinc ion binding	0
CASK	3R	protein phosphorylation|cell adhesion|neurotransmitter secretion|adult walking behavior|adult locomotory behavior|synaptic vesicle targeting|synaptic vesicle docking involved in exocytosis|lateral inhibition|regulation of neurotransmitter secretion	calcium- and calmodulin-dependent protein kinase complex	ATP binding	0
CG10082	2R	protein phosphorylation	cytoplasm	inositol hexakisphosphate kinase activity|inositol-1,4,5-trisphosphate 3-kinase activity	0
CG10126	3R	neurogenesis		calcium ion binding	0
CG10289	3L				0
CG10384	2R			RNA binding	0
CG10413	2L	transmembrane transport	membrane	sodium:potassium:chloride symporter activity	0
CG10513	3R			transferase activity, transferring phosphorus-containing groups	0
CG10543	2R			nucleic acid binding|zinc ion binding	0
CG10600	2L		nucleus		0
CG10916	2R	determination of adult lifespan		zinc ion binding	0
CG10948	3L			nucleotide binding|nucleic acid binding|mRNA binding	0
CG11030	2L				0
CG11138	X				0
CG11141	2R				0
CG11221	2L	protein phosphorylation		ATP binding	0
CG11247	3L			nucleic acid binding|zinc ion binding	0
CG1129	3R	biosynthetic process		mannose-1-phosphate guanylyltransferase activity	0
CG11486	3L	protein phosphorylation		ATP binding	0
CG11505	3L			nucleotide binding|nucleic acid binding	0
CG11686	3R				0
CG11791	3R				0
CG11866	2R				0
CG11883	2R	nucleotide catabolic process		5'-nucleotidase activity	0
CG12004	3L	synaptic target recognition			0
CG12007	3R	cell adhesion|neurogenesis	Rab-protein geranylgeranyltransferase complex	Rab geranylgeranyltransferase activity	0
CG12010	3L		endoplasmic reticulum	ATP binding	0
CG12012	3L				0
CG12071	3R	phagocytosis, engulfment		nucleic acid binding|zinc ion binding	0
CG12239	X				0
CG12355	3L		integral to membrane		0
CG12605	3L			nucleic acid binding|zinc ion binding	0
CG12769	2R			nucleic acid binding|zinc ion binding	0
CG12817	3R			calcium ion binding	0
CG12868	2R				0
CG12991	X				0
CG13004	X				0
CG13077	2L		integral to membrane		0
CG13117	2L				0
CG13579	2R	G-protein coupled receptor signaling pathway	integral to membrane		0
CG13594	2R				0
CG13603	3R				0
CG13631	3R				0
CG13685	3L				0
CG13887	3L		endoplasmic reticulum|integral to membrane		0
CG13954	2R				0
CG14186	3L				0
CG14291	3R	metabolic process		sulfuric ester hydrolase activity|N-sulfoglucosamine sulfohydrolase activity	0
CG14401	2L				0
CG14478	2R	inter-male aggressive behavior|imaginal disc-derived wing morphogenesis			0
CG14853	3R				0
CG14903	3R	protein dephosphorylation		protein tyrosine phosphatase activity	0
CG14906	3R	methylation		nucleic acid binding	0
CG15186	3R				0
CG1529	X		nucleus	nucleic acid binding|zinc ion binding	0
CG15547	3R	nucleoside diphosphate phosphorylation|GTP biosynthetic process|UTP biosynthetic process|CTP biosynthetic process		nucleoside diphosphate kinase activity|ATP binding	0
CG15611	2R	regulation of Rho protein signal transduction	intracellular	Rho guanyl-nucleotide exchange factor activity	0
CG15628	2L			N-acetyltransferase activity	0
CG15817	3R	ubiquitin-dependent protein catabolic process			0
CG1599	2R		integral to membrane		0
CG16711	3L				0
CG17019	2R			zinc ion binding	0
CG17082	2R		intracellular		0
CG17181	3L			nucleic acid binding|zinc ion binding	0
CG17260	2L			zinc ion binding	0
CG17273	3R	purine nucleotide biosynthetic process|neurogenesis	cytoplasm	adenylosuccinate synthase activity|GTP binding	0
CG17746	3L	protein dephosphorylation			0
CG17816	3R		membrane		0
CG18171	3L				0
CG18273	X	neurogenesis			0
CG18622	3R				0
CG2017	3R			GTPase activity|GTP binding	0
CG2064	2R	metabolic process		oxidoreductase activity	0
CG2278	X				0
CG2765	2R				0
CG2865	X				0
CG2950	2L	RNA metabolic process|lateral inhibition		RNA binding	0
CG30015	2R				0
CG30022	2R			hydrolase activity	0
CG3008	2L	protein phosphorylation		ATP binding	0
CG30116	2R			apoptotic protease activator activity	0
CG30284	2R				0
CG30460	2R				0
CG31140	3R	protein kinase C-activating G-protein coupled receptor signaling pathway|phosphorylation|lateral inhibition		diacylglycerol kinase activity|diacylglycerol binding	0
CG31436	3R			transferase activity, transferring phosphorus-containing groups	0
CG31635	2L				0
CG31712	2L				0
CG31729	2L	phospholipid transport	integral to membrane	magnesium ion binding|ATP binding|ATPase activity, coupled to transmembrane movement of ions, phosphorylative mechanism|cation-transporting ATPase activity	0
CG31869	2L				0
CG31961	2L	tubulin complex assembly|neurogenesis			0
CG32103	3L	transmembrane transport	mitochondrial envelope|mitochondrial inner membrane|peroxisomal membrane	calcium ion binding	0
CG32264	3L				0
CG32676	X	lateral inhibition			0
CG32699	X	metabolic process		calcium ion binding	0
CG32700	X				0
CG32767	X			nucleic acid binding|zinc ion binding	0
CG32982	2L			phospholipid binding	0
CG33056	3L				0
CG34127	3R	phagocytosis, engulfment|synapse assembly|neurogenesis	integral to plasma membrane|synapse		0
CG34362	3R	regulation of alternative mRNA splicing, via spliceosome		nucleotide binding|nucleic acid binding	0
CG34383	3R			phospholipid binding	0
CG34401	X			zinc ion binding	0
CG34420	3L	proteolysis		metalloexopeptidase activity|dipeptidyl-peptidase activity|dipeptidase activity	0
CG3558	2L				0
CG3618	3L	actin filament organization|cell adhesion		guanylate cyclase activity	0
CG4045	X			tRNA (guanine-N7-)-methyltransferase activity	0
CG40498	2RHet				0
CG4199	X	oxidation-reduction process	cytoplasm	oxidoreductase activity|flavin adenine dinucleotide binding|2 iron, 2 sulfur cluster binding	0
CG42260	2R	ion transport|transmembrane transport	membrane	intracellular cyclic nucleotide activated cation channel activity	0
CG42327	3R	protein dephosphorylation		protein tyrosine phosphatase activity	0
CG42337	3L				0
CG42340	X	potassium ion transmembrane transport	membrane	potassium channel activity	0
CG42360	2R				0
CG42389	2L				0
CG42390	3R				0
CG42492	X				0
CG42588	3L	neurogenesis			0
CG42673	3L				0
CG42684	X	inter-male aggressive behavior|Ras protein signal transduction|imaginal disc-derived wing morphogenesis|negative regulation of Ras protein signal transduction	cytoplasm	Ras GTPase activator activity|phospholipid binding	0
CG42750	2L	proteolysis		metalloexopeptidase activity|dipeptidyl-peptidase activity|dipeptidase activity	0
CG43102	3R	regulation of Rho protein signal transduction	intracellular	Rho guanyl-nucleotide exchange factor activity	0
CG43154	X				0
CG43427	3R	imaginal disc-derived wing morphogenesis		zinc ion binding	0
CG43462	3R				0
CG43658	X	imaginal disc-derived leg morphogenesis|regulation of Rho protein signal transduction	intracellular	Rho guanyl-nucleotide exchange factor activity|phospholipid binding	0
CG43729	2R	positive regulation of cell size|lateral inhibition		diacylglycerol binding	0
CG43736	X	imaginal disc-derived wing morphogenesis			0
CG44422	X			calcium ion binding	0
CG4577	2L				0
CG5036	2R	regulation of G-protein coupled receptor protein signaling pathway|termination of G-protein coupled receptor signaling pathway	cytoplasm	GTPase activator activity	0
CG5151	3L				0
CG5521	3R	positive regulation of GTPase activity|regulation of small GTPase mediated signal transduction	nucleus|cytosol	GTPase activator activity	0
CG5522	2R	small GTPase mediated signal transduction	intracellular	phospholipid binding	0
CG5823	3R				0
CG5869	2L	gliogenesis	intracellular	actin binding	0
CG5888	2L				0
CG6041	X	proteolysis	extracellular region	serine-type endopeptidase activity	0
CG6051	3R			metal ion binding	0
CG6175	3L	inter-male aggressive behavior|imaginal disc-derived wing morphogenesis			0
CG6259	3L				0
CG6340	X				0
CG6597	3L				0
CG6701	2R			zinc ion binding	0
CG6765	3L			zinc ion binding	0
CG6945	3L				0
CG6966	3R	regulation of ubiquitin-protein ligase activity			0
CG7053	X				0
CG7192	X		ESCRT I complex		0
CG7546	3L				0
CG7816	3R	metal ion transport|transmembrane transport	membrane|integral to membrane	metal ion transmembrane transporter activity	0
CG7888	3L	amino acid transmembrane transport			0
CG7971	3L		precatalytic spliceosome|catalytic step 2 spliceosome		0
CG7990	X				0
CG7991	3L				0
CG8243	2R	regulation of ARF GTPase activity		ARF GTPase activator activity|zinc ion binding	0
CG8679	2L				0
CG9003	2R				0
CG9305	2L	neurogenesis|neuron projection morphogenesis	nucleus	DNA binding|chromatin binding	0
CG9773	3R				0
CG9795	3R				0
CG9801	3R			catalytic activity	0
CG9821	3R				0
CG9996	3R				0
CR43497	X				0
CadN	2L	cell adhesion|homophilic cell adhesion|axon target recognition|axonal fasciculation|ommatidial rotation|calcium-dependent cell-cell adhesion|retinal ganglion cell axon guidance|cell-cell adhesion mediated by cadherin|R8 cell development|R7 cell development|regulation of dendrite morphogenesis|regulation of axon extension involved in axon guidance|axon extension involved in axon guidance|negative …	integral to plasma membrane|cell-cell junction|integral to membrane	calcium ion binding|beta-catenin binding|protein homodimerization activity|cadherin binding|cell adhesion molecule binding	0
CanA-14F	X	protein dephosphorylation|sleep|positive regulation of NFAT protein import into nucleus			0
Cbl	3L	eye photoreceptor cell differentiation|proteolysis|epidermal growth factor receptor signaling pathway|border follicle cell migration|R7 cell fate commitment|imaginal disc-derived wing morphogenesis|dorsal/ventral axis specification, ovarian follicular epithelium|determination of adult lifespan|dorsal/ventral axis specification|regulation of cell death|carbohydrate homeostasis|negative regulation …	nucleus|cytoplasm|cell cortex	phosphotyrosine binding|calcium ion binding|zinc ion binding|ligase activity|receptor tyrosine kinase binding	0
Cct2	3L	biosynthetic process	cytoplasm	choline-phosphate cytidylyltransferase activity	0
CenG1A	2L	small GTPase mediated signal transduction|regulation of ARF GTPase activity	intracellular|nucleus	GTP binding|phospholipid binding|ARF GTPase activator activity|zinc ion binding	0
Chi	2R	phagocytosis, engulfment|blastoderm segmentation|nervous system development|imaginal disc-derived wing morphogenesis|regulation of eclosion|chaeta morphogenesis|chaeta development|dendrite guidance	nucleus	RNA polymerase II transcription factor binding|transcription cofactor activity|transcription factor binding|LIM domain binding	0
Chmp1	3L				0
Cortactin	3R	cytoskeleton organization|border follicle cell migration|female germline ring canal formation|positive regulation of receptor-mediated endocytosis	ruffle|cytoskeleton|lamellipodium|protein complex|sperm individualization complex	proline-rich region binding	0
CtBP	3R	embryonic development via the syncytial blastoderm|sensory organ precursor cell fate determination|chaeta development|wing disc development|positive regulation of JAK-STAT cascade|oxidation-reduction process	nucleus	transcription coactivator activity|transcription corepressor activity|protein C-terminus binding|transcription factor binding|oxidoreductase activity, acting on the CH-OH group of donors, NAD or NADP as acceptor|protein homodimerization activity|repressing transcription factor binding	0
CycT	3L	regulation of cyclin-dependent protein serine/threonine kinase activity|actin filament organization|cell cycle	nucleus|polytene chromosome|polytene chromosome puff|positive transcription elongation factor complex b|ELL-EAF complex	RNA polymerase II carboxy-terminal domain kinase activity|protein kinase binding	0
Cyp4p2	2R	oxidation-reduction process	membrane|intracellular membrane-bounded organelle	iron ion binding|oxidoreductase activity, acting on paired donors, with incorporation or reduction of molecular oxygen|heme binding	0
Cyp6a20	2R	aggressive behavior|defense response to Gram-negative bacterium|oxidation-reduction process	membrane|intracellular membrane-bounded organelle	iron ion binding|oxidoreductase activity, acting on paired donors, with incorporation or reduction of molecular oxygen|heme binding	0
Cyp9h1	2R	oxidation-reduction process	membrane|intracellular membrane-bounded organelle	iron ion binding|oxidoreductase activity, acting on paired donors, with incorporation or reduction of molecular oxygen|heme binding	0
Ddc	2L	catecholamine metabolic process|dopamine biosynthetic process from tyrosine|serotonin biosynthetic process from tryptophan|learning or memory|anesthesia-resistant memory|long-term memory|courtship behavior|eclosion rhythm|wing disc development|thermosensory behavior|thermotaxis|developmental pigmentation|regulation of adult chitin-containing cuticle pigmentation		pyridoxal phosphate binding	0
Der-1	2L	misfolded or incompletely synthesized protein catabolic process|ER-associated protein catabolic process	endoplasmic reticulum membrane	peptidase activity	0
Dh31-R1	2R	G-protein coupled receptor signaling pathway	integral to membrane	calcitonin receptor activity|diuretic hormone receptor activity|neuropeptide receptor activity	0
Drl-2	2R	protein phosphorylation|salivary gland morphogenesis		receptor signaling protein tyrosine kinase activity|ATP binding	0
Dscam2	3L	homophilic cell adhesion|neuron projection morphogenesis	integral to plasma membrane	identical protein binding	0
Ect3	3R	carbohydrate metabolic process|salivary gland cell autophagic cell death|autophagic cell death	lysosome	beta-galactosidase activity	0
Eip63E	3L	embryonic development via the syncytial blastoderm|morphogenesis of an epithelium|instar larval development|protein phosphorylation|developmental growth		ATP binding|heme binding|cyclin binding	0
Eip63F-1	3L	salivary gland cell autophagic cell death|autophagic cell death	nucleus|cytoplasm	calcium ion binding	0
Eip75B	3L	regulation of ecdysteroid metabolic process|molting cycle, chitin-based cuticle|regulation of gene expression|ecdysis, chitin-based cuticle|ecdysone-mediated induction of salivary gland cell autophagic cell death|response to ecdysone|steroid hormone mediated signaling pathway	nucleus	DNA binding|steroid hormone receptor activity|ligand-activated sequence-specific DNA binding RNA polymerase II transcription factor activity|thyroid hormone receptor activity|zinc ion binding|heme binding|sequence-specific DNA binding	0
Fer1HCH	3R	cellular iron ion homeostasis|cell proliferation|post-embryonic development|oxidation-reduction process	extracellular region|Golgi apparatus|microtubule associated complex|intracellular ferritin complex|fusome	ferrous iron binding|ferric iron binding|oxidoreductase activity	0
Fer2LCH	3R	cellular iron ion homeostasis|chaeta development|hemolymph coagulation|oxidation-reduction process	extracellular region|Golgi apparatus|intracellular ferritin complex	ferrous iron binding|ferric iron binding|oxidoreductase activity	0
Fic	2L	visual behavior|detection of light stimulus involved in visual perception|histamine transport		protein adenylyltransferase activity	0
Fie	3L		integral to membrane		0
Fife	3L	positive regulation of neurotransmitter secretion|positive regulation of synaptic vesicle clustering	presynaptic active zone		0
Fit1	3L	defense response to Gram-negative bacterium		phospholipid binding	0
Fps85D	3R	protein phosphorylation|dorsal closure|dorsal closure, elongation of leading edge cells|photoreceptor cell morphogenesis|dorsal closure, amnioserosa morphology change	cytoplasm|adherens junction|membrane	ATP binding	0
Frq1	X	synaptic transmission|neurotransmitter secretion|neuromuscular junction development|regulation of neurotransmitter secretion	synapse	calcium ion binding|calcium sensitive guanylate cyclase activator activity	0
GAPcenA	3L	regulation of Rab GTPase activity	intracellular	Rab GTPase activator activity	0
GEFmeso	2R	imaginal disc-derived wing vein specification|imaginal disc-derived leg morphogenesis|regulation of Rho protein signal transduction	intracellular	Rho guanyl-nucleotide exchange factor activity|phospholipid binding	0
GXIVsPLA2	3L	phospholipid metabolic process	extracellular region	phospholipase A2 activity|calcium ion binding	0
Gclc	X	glutathione metabolic process|glutathione biosynthetic process	nucleus|glutamate-cysteine ligase complex|perinuclear region of cytoplasm	glutamate-cysteine ligase activity	0
GlcT-1	2R		Golgi membrane|endoplasmic reticulum membrane	ceramide glucosyltransferase activity	0
Herp	2L	ER overload response|endoplasmic reticulum unfolded protein response	endoplasmic reticulum|microtubule associated complex		0
Hk	X	flight behavior|circadian sleep/wake cycle, sleep|protein oligomerization	cytoplasm|voltage-gated potassium channel complex	voltage-gated potassium channel activity|potassium channel regulator activity	0
Hsc70-1	3L		mitochondrion|lipid particle|microtubule associated complex	unfolded protein binding	0
Hsc70-3	X	RNA interference|sleep|centrosome duplication	extracellular space|endoplasmic reticulum|lipid particle|microtubule associated complex		0
Hsepi	2R	glycosaminoglycan biosynthetic process	integral to membrane	racemase and epimerase activity, acting on carbohydrates and derivatives	0
IA-2	2L	protein dephosphorylation|digestive tract development|regulation of secretion		protein tyrosine phosphatase activity|transmembrane receptor protein tyrosine phosphatase activity|zinc ion binding	0
Iap2	2R	positive regulation of biosynthetic process of antibacterial peptides active against Gram-negative bacteria|sensory organ development|positive regulation of protein import into nucleus, translocation|defense response to Gram-negative bacterium|peptidoglycan recognition protein signaling pathway|protein K63-linked ubiquitination		zinc ion binding	0
Ice	3R	proteolysis|response to X-ray|developmental programmed cell death|neuron remodeling|salivary gland histolysis|nurse cell apoptotic process|regulation of retinal cell programmed cell death|positive regulation of compound eye retinal cell programmed cell death|spermatid differentiation		cysteine-type endopeptidase activity	0
Inos	2R	inositol biosynthetic process|phospholipid biosynthetic process	cytoplasm	inositol-3-phosphate synthase activity	0
IntS12	3R	snRNA processing|neurogenesis|snRNA 3'-end processing	integrator complex	zinc ion binding	0
Kr-h1	2L	response to ecdysone|negative regulation of compound eye photoreceptor development	nucleus	nucleic acid binding|zinc ion binding	0
La	2L		nucleus|ribonucleoprotein complex	nucleotide binding|mRNA binding|5S rRNA primary transcript binding	0
Lac	2R	homophilic cell adhesion|open tracheal system development|morphogenesis of embryonic epithelium|septate junction assembly|regulation of tube size, open tracheal system|maintenance of epithelial integrity, open tracheal system	septate junction	protein homodimerization activity	0
Lar	2L	embryonic development via the syncytial blastoderm|protein dephosphorylation|cell adhesion|nervous system development|axon target recognition|motor neuron axon guidance|photoreceptor cell morphogenesis|retinal ganglion cell axon guidance|R7 cell development|regulation of axon extension involved in axon guidance|synaptic growth at neuromuscular junction	microtubule associated complex|integral to membrane|axon	protein tyrosine phosphatase activity|transmembrane receptor protein tyrosine phosphatase activity|SAM domain binding	0
Lcch3	X	ion transport	integral to membrane|postsynaptic membrane	GABA-A receptor activity|extracellular ligand-gated ion channel activity	0
MESR3	2L	negative regulation of Ras protein signal transduction			0
Mio	2L		nucleus	protein dimerization activity	0
Mkp3	3L	inactivation of MAPK activity|mucosal immune response|protein dephosphorylation|primary branching, open tracheal system|imaginal disc-derived wing vein specification|cell-cell adhesion|maintenance of epithelial integrity, open tracheal system|regulation of cell proliferation|negative regulation of MAPK cascade	cytoplasm|cytosol	protein tyrosine/serine/threonine phosphatase activity|MAP kinase tyrosine/serine/threonine phosphatase activity	0
Mmp1	2R	instar larval development|proteolysis|cell adhesion|open tracheal system development|imaginal disc eversion|molting cycle, chitin-based cuticle|extracellular matrix organization|basement membrane disassembly|dorsal trunk growth, open tracheal system|salivary gland cell autophagic cell death|regulation of tube length, open tracheal system|wound healing|tissue regeneration|autophagic cell death|bas…	dendrite|extracellular matrix	metalloendopeptidase activity|calcium ion binding|zinc ion binding	0
Mnn1	2L	response to hypoxia|response to oxidative stress|determination of adult lifespan|response to salt stress|response to ionizing radiation|mitotic G1 DNA damage checkpoint|interstrand cross-link repair|negative regulation of JNK cascade|positive regulation of JNK cascade|imaginal disc fusion, thorax closure|histone H3-K4 methylation	nucleus|MLL1/2 complex		0
Moe	X	morphogenesis of an epithelium|cytoskeleton organization|determination of left/right symmetry|protein localization|anterior/posterior pattern specification|regulation of membrane potential in photoreceptor cell|establishment or maintenance of polarity of larval imaginal disc epithelium|actin filament-based process|actin cytoskeleton organization|regulation of actin cytoskeleton organization|estab…	nucleus|cytoplasm|spindle|actin filament|adherens junction|cell cortex|actin cytoskeleton|subapical complex|fusome	actin binding|phosphatidylinositol-4,5-bisphosphate binding|cytoskeletal protein binding	0
Mpk2	3R	MAPK cascade|mucosal immune response|protein phosphorylation|immune response|response to osmotic stress|response to oxidative stress|determination of adult lifespan|cellular response to reactive oxygen species|response to hydrogen peroxide|response to starvation|positive regulation of cell size|regulation of adult chitin-containing cuticle pigmentation|cellular response to arsenic-containing subs…	nucleus	ATP binding|SAP kinase activity	0
Mrp4	3R	response to hypoxia|drug transmembrane transport|response to anoxia|wing disc dorsal/ventral pattern formation	integral to membrane	ATP binding|organic anion transmembrane transporter activity|ATPase activity, coupled to transmembrane movement of substances	0
MtnA	3R	response to metal ion|metal ion homeostasis		metal ion binding	0
NKAIN	2R	regulation of sodium ion transport			0
NaCP60E	2R	olfactory behavior|transmembrane transport	voltage-gated sodium channel complex	voltage-gated sodium channel activity|voltage-gated cation channel activity	0
Nckx30C	2L	calcium ion transport|neuron projection morphogenesis|transmembrane transport	integral to membrane	calcium, potassium:sodium antiporter activity	0
Ncoa6	2L	histone H3-K4 methylation	MLL3/4 complex		0
Ndfip	3L	regulation of Notch signaling pathway|wing disc development	ubiquitin ligase complex|late endosome	WW domain binding	0
Nhe3	2L	regulation of pH|transmembrane transport	integral to membrane|perinuclear region of cytoplasm		0
Nrx-1	3R	synaptic transmission|synapse assembly|associative learning|synapse organization|vitamin A transport	neuromuscular junction	apolipoprotein binding	0
Obp49a	2R	sensory perception of chemical stimulus	extracellular region	odorant binding	0
PEK	3R	protein phosphorylation|ER overload response|response to unfolded protein|regulation of G2/M transition of mitotic cell cycle|regulation of translational initiation in response to stress	endoplasmic reticulum	elongation factor-2 kinase activity|ATP binding	0
PGRP-LA	3L	immune response	integral to plasma membrane|integral to membrane	zinc ion binding|N-acetylmuramoyl-L-alanine amidase activity|peptidoglycan binding	0
Pabp2	2R	nuclear-transcribed mRNA poly(A) tail shortening|mRNA polyadenylation|neurogenesis	nucleus|cytoplasm|precatalytic spliceosome|catalytic step 2 spliceosome	nucleotide binding|RNA binding|mRNA binding|poly(A) RNA binding	0
Pdk1	3L	regulation of cell growth|protein phosphorylation|cell surface receptor signaling pathway|spermatogenesis|imaginal disc-derived wing morphogenesis|sex differentiation|insulin receptor signaling pathway|actin cytoskeleton organization|positive regulation of cell growth|positive regulation of cell size|regulation of organ growth|synaptic growth at neuromuscular junction	cytoplasm|neuromuscular junction	ATP binding	0
Pdp1	3L	mitosis|response to nutrient|DNA endoreduplication	nucleus	RNA polymerase II core promoter proximal region sequence-specific DNA binding transcription factor activity involved in positive regulation of transcription|DNA binding|protein homodimerization activity|sequence-specific DNA binding	0
Pect	2L	biosynthetic process|ethanolamine-containing compound metabolic process		ethanolamine-phosphate cytidylyltransferase activity	0
Pkc98E	3R	protein phosphorylation|Golgi organization|negative regulation of cell proliferation|lipid particle organization|neuron projection morphogenesis		calcium-dependent protein kinase C activity|ATP binding|diacylglycerol binding	0
Ptp61F	3L	mitotic cell cycle|protein dephosphorylation|germ-band extension|regulation of protein stability|regulation of protein localization|negative regulation of JAK-STAT cascade|negative regulation of peptidyl-tyrosine phosphorylation|cellular response to hypoxia	nucleus|cytoplasm|perinuclear region of cytoplasm	protein tyrosine phosphatase activity	0
Ptp99A	3R	protein dephosphorylation|axonal defasciculation|defasciculation of motor neuron axon|motor neuron axon guidance	axon	protein tyrosine phosphatase activity|transmembrane receptor protein tyrosine phosphatase activity	0
Ptr	2R	gastrulation involving germ band extension	integral to membrane|apical plasma membrane|lateral plasma membrane	hedgehog receptor activity	0
Pvf1	X	border follicle cell migration|salivary gland morphogenesis|Malpighian tubule morphogenesis|cell projection assembly|hemocyte migration|vascular endothelial growth factor receptor signaling pathway|anterior Malpighian tubule development	extracellular region|cytoplasm|membrane	receptor binding|vascular endothelial growth factor receptor binding|growth factor activity|heparin binding	0
RSG7	X	regulation of G-protein coupled receptor protein signaling pathway|termination of G-protein coupled receptor signaling pathway	cytoplasm|heterotrimeric G-protein complex	GTPase activator activity	0
Rab1	3R	actin filament organization|cell adhesion|small GTPase mediated signal transduction|regulation of cell migration|negative regulation of dendrite morphogenesis	lipid particle|vesicle|neuronal cell body	GTPase activity|GTP binding	0
Rab2	2R	small GTPase mediated signal transduction	vesicle|neuronal cell body	GTPase activity|GTP binding	0
Rab30	2L	small GTPase mediated signal transduction	vesicle|synapse	GTPase activity|GTP binding	0
Rab40	X	small GTPase mediated signal transduction	vesicle	GTPase activity|GTP binding	0
Rab6	2L	compound eye morphogenesis|small GTPase mediated signal transduction|germarium-derived egg chamber formation|pole plasm oskar mRNA localization|R7 cell development|regulation of postsynaptic membrane potential	Golgi apparatus|cytoplasmic membrane-bounded vesicle|vesicle|neuronal cell body|synapse	GTPase activity|GTP binding	0
RabX1	2R	small GTPase mediated signal transduction|peripheral nervous system development	vesicle|synapse	GTPase activity|GTP binding	0
Rac2	3L	morphogenesis of an epithelium|immune response-regulating cell surface receptor signaling pathway involved in phagocytosis|phagocytosis|phagocytosis, engulfment|JNK cascade|Rho protein signal transduction|germ-band shortening|dorsal closure|dorsal closure, elongation of leading edge cells|open tracheal system development|tracheal outgrowth, open tracheal system|salivary gland morphogenesis|myobla…	intracellular	GTPase activity|GTP binding	0
Rap2l	2R	GTP catabolic process|neurogenesis|germ-line stem cell maintenance|Rap protein signal transduction	membrane	GTPase activity|GTP binding	0
RapGAP1	2L	inter-male aggressive behavior|Ras protein signal transduction|activation of Rap GTPase activity		Ras GTPase activator activity|Rap GTPase activator activity	0
Ras85D	3R	G1/S transition of mitotic cell cycle|regulation of cell growth|cell fate specification|instar larval development|GTP catabolic process|protein import into nucleus|small GTPase mediated signal transduction|border follicle cell migration|gastrulation|dorsal closure|peripheral nervous system development|tracheal outgrowth, open tracheal system|primary branching, open tracheal system|eye-antennal di…	membrane	GTPase activity|GTP binding|GDP binding	0
Rbp	3R	neuromuscular synaptic transmission|cytoskeletal matrix organization at active zone	presynaptic cytoskeletal matrix assembled at active zones		0
Rbp6	3L			nucleotide binding|nucleic acid binding|mRNA binding	0
Rcd2	3L	centriole replication			0
Rdh	3L				0
RecQ5	3L	DNA recombination|response to X-ray|double-strand break repair via single-strand annealing|negative regulation of mitotic cell cycle|regulation of mitotic anaphase	nucleus	nucleic acid binding|GTPase activity|ATP-dependent DNA helicase activity|helicase activity|ATP binding|GTP binding|single-stranded DNA-dependent ATP-dependent DNA helicase activity	0
Rgk2	2R	GTP catabolic process|small GTPase mediated signal transduction	membrane	GTPase activity|GTP binding	0
Rheb	3R	G1/S transition of mitotic cell cycle|GTP catabolic process|small GTPase mediated signal transduction|imaginal disc growth|regulation of autophagy|positive regulation of cell growth|response to starvation|positive regulation of cell size|synaptic growth at neuromuscular junction|positive regulation of ribosome biogenesis|regulation of reactive oxygen species metabolic process	membrane	GTPase activity|GTP binding	0
Rho1	2R	establishment of planar polarity|establishment of imaginal disc-derived wing hair orientation|compound eye morphogenesis|cytoskeleton organization|actin filament organization|establishment of tissue polarity|epidermal growth factor receptor signaling pathway|JNK cascade|small GTPase mediated signal transduction|border follicle cell migration|determination of left/right symmetry|gastrulation|ventr…	cytoplasm|cell cortex|cell hair	GTPase activity|GTP binding|kinase binding	0
RhoGAP19D	X	imaginal disc-derived leg morphogenesis	intracellular	Rho GTPase activator activity	0
RhoGAP71E	3L	imaginal disc-derived leg morphogenesis	intracellular	Rho GTPase activator activity	0
RhoGAP92B	3R	neuromuscular synaptic transmission|imaginal disc-derived leg morphogenesis|positive regulation of Cdc42 GTPase activity|positive regulation of synaptic growth at neuromuscular junction	cytoplasm|neuromuscular junction	GTPase activator activity|Rho GTPase activator activity	0
RhoL	3R	cell adhesion|small GTPase mediated signal transduction|border follicle cell migration|mesoderm development|positive regulation of cell-cell adhesion|ovarian follicle cell development|melanotic encapsulation of foreign target|hemocyte migration	intracellular	GTPase activity|calcium ion binding|GTP binding	0
Rim	3R	neurotransmitter secretion|neuromuscular synaptic transmission|synaptic vesicle exocytosis|regulation of exocytosis|clustering of voltage-gated calcium channels	synaptic vesicle|presynaptic active zone	small GTPase regulator activity	0
RtGEF	2L	regulation of Rho protein signal transduction|regulation of synapse organization	intracellular	Rho guanyl-nucleotide exchange factor activity|phospholipid binding	0
S	2L	protein targeting to Golgi|epidermal growth factor receptor signaling pathway|stomatogastric nervous system development|peripheral nervous system development|imaginal disc-derived wing morphogenesis|mesoderm development|ommatidial rotation|determination of genital disc primordium|epidermal growth factor receptor ligand maturation|compound eye photoreceptor development|regulation of epidermal grow…	endoplasmic reticulum|Golgi apparatus|membrane|integral to membrane		0
S2P	2R	proteolysis	membrane	metalloendopeptidase activity|metallopeptidase activity	0
S6k	3L	protein phosphorylation|phagocytosis, engulfment|actin filament organization|response to nutrient|determination of adult lifespan|regulation of cell size|positive regulation of autophagy|positive regulation of macroautophagy|positive regulation of cell growth|larval feeding behavior|cellular response to stress|positive regulation of multicellular organism growth|positive regulation of cell size|p…	presynaptic active zone	ribosomal protein S6 kinase activity|ATP binding	0
SH3PX1	3L	cell communication|cellular response to hypoxia		phosphatidylinositol binding	0
SMSr	3L	sphingomyelin biosynthetic process|Golgi organization|regulation of cell diameter	integral to membrane		0
Sap47	3R	synaptic transmission|associative learning|regulation of short-term neuronal synaptic plasticity	synapse		0
Sdc	2R	epithelial cell migration, open tracheal system|motor neuron axon guidance|regulation of multicellular organismal metabolic process|positive regulation of synaptic growth at neuromuscular junction|detection of light stimulus involved in visual perception|energy homeostasis|positive regulation of gene silencing by miRNA	extracellular region|neuromuscular junction|synapse	cytoskeletal protein binding	0
Sh3beta	3L				0
Shaw	2L	sleep|protein homooligomerization|transmembrane transport	voltage-gated potassium channel complex|integral to membrane	voltage-gated potassium channel activity|delayed rectifier potassium channel activity|voltage-gated cation channel activity	0
Shc	3L	epidermal growth factor receptor signaling pathway|tracheal outgrowth, open tracheal system|torso signaling pathway|melanotic encapsulation of foreign target			0
Sip1	2R	imaginal disc-derived wing morphogenesis|actin cytoskeleton organization|olfactory behavior	apical part of cell		0
Smg5	2L	nuclear-transcribed mRNA catabolic process, nonsense-mediated decay|RNA interference|gene silencing by miRNA			0
Snap24	3R	neurotransmitter secretion	secretory granule	soluble NSF attachment protein activity	0
Snoo	2L	negative regulation of transforming growth factor beta receptor signaling pathway|neuron development|negative regulation of decapentaplegic signaling pathway	nucleus|cytoplasm	nucleotide binding|SMAD binding	0
Spn	3L	inter-male aggressive behavior|olfactory behavior		protein phosphatase 1 binding	0
Spn42Da	2R	negative regulation of endopeptidase activity|negative regulation of protein processing|regulation of proteolysis|negative regulation of peptide hormone processing	extracellular region|extracellular space|endoplasmic reticulum	serine-type endopeptidase inhibitor activity	0
Src64B	3L	protein phosphorylation|JNK cascade|germarium-derived egg chamber formation|ovarian nurse cell to oocyte transport|female germline ring canal formation|dorsal closure|open tracheal system development|salivary gland morphogenesis|learning or memory|long-term memory|regulation of actin polymerization or depolymerization|female germline ring canal formation, actin assembly|female germline ring canal…	germline ring canal	ATP binding	0
Stam	2L	JAK-STAT cascade|neurotransmitter secretion|epithelial cell migration, open tracheal system|wound healing|regulation of JAK-STAT cascade		JAK pathway signal transduction adaptor activity	0
Su(Tpl)	3L	transcription elongation from RNA polymerase II promoter|snRNA transcription from RNA polymerase II promoter|regulation of DNA-dependent transcription in response to stress|wing disc dorsal/ventral pattern formation	polytene chromosome|transcription elongation factor complex	chromatin binding	0
Syx13	3L	cytokinesis after mitosis|mitosis|cytokinesis after meiosis I|male meiosis|female meiosis|neurotransmitter secretion|synaptic vesicle docking involved in exocytosis	SNARE complex		0
Syx1A	3R	muscle contraction|synaptic transmission|neurotransmitter secretion|regulation of pole plasm oskar mRNA localization|haltere development|synaptic vesicle docking involved in exocytosis|synaptic vesicle fusion to presynaptic membrane|cuticle development	synaptic vesicle|membrane|integral to membrane		0
TM4SF	2R		integral to membrane		0
Tab2	2R	positive regulation of biosynthetic process of antibacterial peptides active against Gram-negative bacteria|positive regulation of protein import into nucleus, translocation|male courtship behavior, veined wing generated song production|lateral inhibition|dendrite morphogenesis|peptidoglycan recognition protein signaling pathway	intracellular|nucleus	zinc ion binding	0
Taf6	3L	transcription initiation from RNA polymerase II promoter|neurogenesis|regulation of sequence-specific DNA binding transcription factor activity	SAGA complex|nucleus|transcription factor TFIID complex	RNA polymerase II core promoter sequence-specific DNA binding transcription factor activity involved in preinitiation complex assembly|protein heterodimerization activity	0
Tango5	X	Golgi organization	endoplasmic reticulum		0
Teh4	3L	regulation of sodium ion transport	integral to membrane	sodium channel regulator activity	0
Tektin-C	3L	microtubule cytoskeleton organization|microtubule-based process	microtubule|microtubule associated complex	microtubule binding	0
Tie	3L	protein phosphorylation|border follicle cell migration		ATP binding	0
Timp	3R	cell adhesion|tracheal outgrowth, open tracheal system|wing disc morphogenesis|tracheal pit formation in open tracheal system|imaginal disc-derived wing expansion|delamination|basement membrane organization	extracellular region|dendrite	metalloendopeptidase inhibitor activity	0
Tob	X	negative regulation of cell proliferation			0
Tpr2	2L			unfolded protein binding	0
Tre1	X	G-protein coupled receptor signaling pathway|pole cell migration|germ cell development|germ cell migration|germ cell programmed cell death	cell cortex|integral to membrane		0
Trim9	2L	axon midline choice point recognition|neurogenesis|netrin-activated signaling pathway	intracellular	zinc ion binding	0
Trissin	3R			G-protein coupled receptor binding	0
Tsf3	2R	cellular iron ion homeostasis	extracellular region	ferric iron binding	0
Tsp42Ef	2R		integral to membrane		0
Tsp86D	3R	border follicle cell migration|nervous system development|positive regulation of Notch signaling pathway	integral to membrane		0
Vps13	2R	protein targeting to vacuole			0
Vrp1	2R	actin filament organization|spermatid development|myoblast fusion|visceral muscle development|regulation of actin filament polymerization|positive regulation of actin filament polymerization|behavioral response to ethanol	cytoplasm|filopodium tip	actin filament binding	0
Wbp2	3L	hippo signaling cascade|positive regulation of imaginal disc growth	nucleus|cytoplasm		0
Wsck	3R	protein phosphorylation		ATP binding	0
X11Lbeta	X			beta-amyloid binding	0
Xbp1	2R	positive regulation of transcription from RNA polymerase II promoter involved in unfolded protein response|chaeta development|endoplasmic reticulum unfolded protein response|response to endoplasmic reticulum stress|wing disc development|lateral inhibition	nucleus	protein homodimerization activity|sequence-specific DNA binding	0
Xpac	X		nucleus	nucleotide binding|damaged DNA binding	0
ab	2L	border follicle cell migration|sensory organ development|muscle organ development|synaptic target recognition|axon choice point recognition|muscle attachment|neuron development|dendrite morphogenesis	nucleus	nucleic acid binding|zinc ion binding	0
ago	3L	regulation of mitosis|regulation of exit from mitosis|cyclin catabolic process|regulation of proteolysis|branch fusion, open tracheal system|DNA endoreduplication|negative regulation of growth|negative regulation of glial cell proliferation|trachea development|cellular response to hypoxia	SCF ubiquitin ligase complex	cyclin binding	0
ari-2	2R		cytoplasm	nucleic acid binding|zinc ion binding	0
bdg	2R	neurotransmitter transport|R3/R4 cell fate commitment	integral to membrane	neurotransmitter transporter activity|neurotransmitter:sodium symporter activity	0
be	X	long-term memory			0
beat-IIa	3R	cell adhesion|heterophilic cell-cell adhesion|multicellular organismal development|defasciculation of motor neuron axon|axon choice point recognition	extracellular region|integral to plasma membrane		0
beat-IV	3R	heterophilic cell-cell adhesion	extracellular region		0
betaTub60D	2R	GTP catabolic process|microtubule-based process|response to light stimulus|neurogenesis|protein polymerization	microtubule|tubulin complex	GTPase activity|structural constituent of cytoskeleton|GTP binding	0
bi	X	compound eye morphogenesis|wing disc morphogenesis|imaginal disc-derived wing morphogenesis|organ growth|developmental pigmentation|wing disc anterior/posterior pattern formation	nucleus	DNA binding	0
bin3	2R	methylation|olfactory behavior		RNA polymerase II transcription factor binding|snRNA binding	0
bip2	4		nucleus|transcription factor TFIID complex	p53 binding|chromatin binding|transcription factor binding|zinc ion binding|POZ domain binding	0
bol	3L	male meiosis|spermatogenesis|imaginal disc-derived wing morphogenesis|meiotic G2/MI transition|positive regulation of meiosis|lateral inhibition|spermatocyte division	nucleus|cytoplasm|perikaryon	nucleotide binding|mRNA binding	0
bun	2L	cell fate determination|compound eye photoreceptor cell differentiation|positive regulation of neuroblast proliferation|ovarian follicle cell migration|chorion-containing eggshell formation|peripheral nervous system development|imaginal disc-derived wing morphogenesis|decapentaplegic signaling pathway|positive regulation of cell proliferation|determination of adult lifespan|negative regulation of…	nucleus|cytoplasm	protein homodimerization activity	0
bwa	2L	sphingolipid metabolic process|brain development|regulation of lipid metabolic process|ceramide catabolic process	endoplasmic reticulum|integral to membrane	ceramidase activity	0
cac	X	regulation of heart rate|calcium ion transport|synaptic transmission|neurotransmitter secretion|phototransduction|courtship behavior|visual behavior|adult locomotory behavior|epithelial fluid transport|male courtship behavior, veined wing generated song production|positive regulation of synaptic growth at neuromuscular junction|regulation of neurotransmitter secretion|detection of light stimulus …	voltage-gated calcium channel complex|basolateral plasma membrane|apical plasma membrane|presynaptic active zone	calcium ion binding|high voltage-gated calcium channel activity|low voltage-gated calcium channel activity	0
capt	2L	actin filament organization|actin polymerization or depolymerization|chaeta morphogenesis|rhabdomere development|muscle cell homeostasis|wing disc dorsal/ventral pattern formation|photoreceptor cell axon guidance	cytoplasm	actin binding|adenylate cyclase binding	0
cdi	3R	embryonic development via the syncytial blastoderm|protein phosphorylation|actin filament organization|negative regulation of sevenless signaling pathway	cytoplasm|apical part of cell	ATP binding	0
[truncated: 258 more rows]

## Sheet: Male-biased, Control Only
symbol_cat	chrom	GO_biopro_cat	GO_celcomp_cat	GO_molfunc_cat	Two Fold (1 if true, 0 if false)
[truncated: 127 more rows]
